# Supplementary material for: Short-term exposure to intermittent hypoxia leads to changes in gene expression seen in chronic pulmonary disease
Source: eLife. 2021 Feb 18;10:e63003. doi: 10.7554/eLife.63003 (PMC7909952; doi:10.7554/eLife.63003)
Supplement: Figure 1—source data 1. [file elife-63003-fig1-data1.zip]

Archive with 10 entries (9 files):
- Figure1-sourcedata1/
- __MACOSX/._Figure1-sourcedata1
- Figure1-sourcedata1/Figure1C.csv
- __MACOSX/Figure1-sourcedata1/._Figure1C.csv
- Figure1-sourcedata1/Figure1B.csv
- __MACOSX/Figure1-sourcedata1/._Figure1B.csv
- Figure1-sourcedata1/Figure1-figureSupplement2B.csv
- __MACOSX/Figure1-sourcedata1/._Figure1-figureSupplement2B.csv
- Figure1-sourcedata1/Figure1-figureSupplement2A.csv
- __MACOSX/Figure1-sourcedata1/._Figure1-figureSupplement2A.csv
