# Supplementary material for: Short-term exposure to intermittent hypoxia leads to changes in gene expression seen in chronic pulmonary disease
Source: eLife. 2021 Feb 18;10:e63003. doi: 10.7554/eLife.63003 (PMC7909952; doi:10.7554/eLife.63003)
Supplement: Figure 1—source data 1. [file elife-63003-fig1-data1.zip › Figure1-sourcedata1/Figure1C.csv]

category	geneSym	sample	expv
circadian rhythm	Tef	CTRL_1	-0.336520869
circadian rhythm	Per3	CTRL_1	-0.279455411
circadian rhythm	Hlf	CTRL_1	-0.676095799
circadian rhythm	Bhlhe40	CTRL_1	-0.838481965
circadian rhythm	Nr1d2	CTRL_1	-0.425091613
circadian rhythm	Nr1d1	CTRL_1	-0.690778004
circadian rhythm	Dbp	CTRL_1	-0.942101044
immune response related	Fgr	CTRL_1	-0.074019213
immune response related	Tlr12	CTRL_1	0.048432285
immune response related	Cd7	CTRL_1	0.116843165
immune response related	Spon2	CTRL_1	0.366394645
immune response related	Lst1	CTRL_1	0.240886373
immune response related	Serpina3g	CTRL_1	-0.156920083
immune response related	Il31ra	CTRL_1	-0.19492543
immune response related	Mefv	CTRL_1	-0.314306806
immune response related	Clec4d	CTRL_1	-0.207173396
response to hypoxia	Cxcl12	CTRL_1	-0.31606927
response to hypoxia	Vegfc	CTRL_1	-0.41635862
response to hypoxia	Vegfd	CTRL_1	-0.573581563
response to hypoxia	Loxl2	CTRL_1	-0.578455874
response to hypoxia	Flt1	CTRL_1	-0.291520704
response to hypoxia	Bnip3	CTRL_1	-0.679188242
response to hypoxia	Hif3a	CTRL_1	-1
response to hypoxia	Pgf	CTRL_1	-0.869963963
response to hypoxia	Apold1	CTRL_1	-0.892391006
response to hypoxia	Edn1	CTRL_1	-1
circadian rhythm	Tef	CTRL_2	-0.174089899
circadian rhythm	Per3	CTRL_2	0.026420276
circadian rhythm	Hlf	CTRL_2	-0.874578368
circadian rhythm	Bhlhe40	CTRL_2	-0.73175992
circadian rhythm	Nr1d2	CTRL_2	-0.348037784
circadian rhythm	Nr1d1	CTRL_2	-0.387826325
circadian rhythm	Dbp	CTRL_2	-0.52500522
immune response related	Fgr	CTRL_2	-0.361803943
immune response related	Tlr12	CTRL_2	-0.050114838
immune response related	Cd7	CTRL_2	-0.06464312
immune response related	Spon2	CTRL_2	-0.022117883
immune response related	Lst1	CTRL_2	-0.235343179
immune response related	Serpina3g	CTRL_2	0.094206713
immune response related	Il31ra	CTRL_2	0.630014553
immune response related	Mefv	CTRL_2	0.02876417
immune response related	Clec4d	CTRL_2	-0.78348396
response to hypoxia	Cxcl12	CTRL_2	-0.171627489
response to hypoxia	Vegfc	CTRL_2	-0.228124713
response to hypoxia	Vegfd	CTRL_2	-0.362263182
response to hypoxia	Loxl2	CTRL_2	-0.928064918
response to hypoxia	Flt1	CTRL_2	-0.298639997
response to hypoxia	Bnip3	CTRL_2	-0.727657584
response to hypoxia	Hif3a	CTRL_2	-0.033216611
response to hypoxia	Pgf	CTRL_2	-0.671656991
response to hypoxia	Apold1	CTRL_2	-0.928092139
response to hypoxia	Edn1	CTRL_2	-1
circadian rhythm	Tef	CTRL_3	-0.553588106
circadian rhythm	Per3	CTRL_3	-0.755014351
circadian rhythm	Hlf	CTRL_3	-0.850288933
circadian rhythm	Bhlhe40	CTRL_3	-0.726289924
circadian rhythm	Nr1d2	CTRL_3	-0.672732353
circadian rhythm	Nr1d1	CTRL_3	-0.812573338
circadian rhythm	Dbp	CTRL_3	-1
immune response related	Fgr	CTRL_3	0.944891433
immune response related	Tlr12	CTRL_3	0.303524414
immune response related	Cd7	CTRL_3	0.258627863
immune response related	Spon2	CTRL_3	0.484054891
immune response related	Lst1	CTRL_3	0.852163542
immune response related	Serpina3g	CTRL_3	0.643529756
immune response related	Il31ra	CTRL_3	0.046828899
immune response related	Mefv	CTRL_3	0.96738627
immune response related	Clec4d	CTRL_3	0.355496256
response to hypoxia	Cxcl12	CTRL_3	0.01985436
response to hypoxia	Vegfc	CTRL_3	-0.07394334
response to hypoxia	Vegfd	CTRL_3	-0.091783179
response to hypoxia	Loxl2	CTRL_3	-0.547035982
response to hypoxia	Flt1	CTRL_3	-0.080500189
response to hypoxia	Bnip3	CTRL_3	-0.803300695
response to hypoxia	Hif3a	CTRL_3	-0.526581298
response to hypoxia	Pgf	CTRL_3	-0.750878908
response to hypoxia	Apold1	CTRL_3	-0.560113639
response to hypoxia	Edn1	CTRL_3	-1
circadian rhythm	Tef	CTRL_4	-0.270418849
circadian rhythm	Per3	CTRL_4	-0.239385691
circadian rhythm	Hlf	CTRL_4	-0.751683517
circadian rhythm	Bhlhe40	CTRL_4	-0.930078544
circadian rhythm	Nr1d2	CTRL_4	-0.888271373
circadian rhythm	Nr1d1	CTRL_4	-0.797091977
circadian rhythm	Dbp	CTRL_4	-0.92139018
immune response related	Fgr	CTRL_4	0.348361212
immune response related	Tlr12	CTRL_4	0.504139239
immune response related	Cd7	CTRL_4	0.430188557
immune response related	Spon2	CTRL_4	0.292227726
immune response related	Lst1	CTRL_4	0.540897796
immune response related	Serpina3g	CTRL_4	0.771165039
immune response related	Il31ra	CTRL_4	0.540889443
immune response related	Mefv	CTRL_4	1
immune response related	Clec4d	CTRL_4	1
response to hypoxia	Cxcl12	CTRL_4	-0.284359482
response to hypoxia	Vegfc	CTRL_4	-0.203500016
response to hypoxia	Vegfd	CTRL_4	0.03695242
response to hypoxia	Loxl2	CTRL_4	-0.487201115
response to hypoxia	Flt1	CTRL_4	-0.091173401
response to hypoxia	Bnip3	CTRL_4	-0.903709151
response to hypoxia	Hif3a	CTRL_4	-0.552982756
response to hypoxia	Pgf	CTRL_4	-0.50484647
response to hypoxia	Apold1	CTRL_4	-0.998799825
response to hypoxia	Edn1	CTRL_4	-0.96251781
circadian rhythm	Tef	CTRL_5	-0.666869385
circadian rhythm	Per3	CTRL_5	-0.575252644
circadian rhythm	Hlf	CTRL_5	-0.265875876
circadian rhythm	Bhlhe40	CTRL_5	-0.355044934
circadian rhythm	Nr1d2	CTRL_5	-0.87799806
circadian rhythm	Nr1d1	CTRL_5	-0.695647807
circadian rhythm	Dbp	CTRL_5	-0.904790408
immune response related	Fgr	CTRL_5	0.876786281
immune response related	Tlr12	CTRL_5	0.885375616
immune response related	Cd7	CTRL_5	0.449572288
immune response related	Spon2	CTRL_5	0.626874773
immune response related	Lst1	CTRL_5	0.831008816
immune response related	Serpina3g	CTRL_5	1
immune response related	Il31ra	CTRL_5	1
immune response related	Mefv	CTRL_5	1
immune response related	Clec4d	CTRL_5	1
response to hypoxia	Cxcl12	CTRL_5	-0.10399692
response to hypoxia	Vegfc	CTRL_5	-0.431502713
response to hypoxia	Vegfd	CTRL_5	-0.479365461
response to hypoxia	Loxl2	CTRL_5	-0.01682503
response to hypoxia	Flt1	CTRL_5	-0.65895227
response to hypoxia	Bnip3	CTRL_5	-0.385129892
response to hypoxia	Hif3a	CTRL_5	-0.491437518
response to hypoxia	Pgf	CTRL_5	-0.905170865
response to hypoxia	Apold1	CTRL_5	-0.82264195
response to hypoxia	Edn1	CTRL_5	-1
circadian rhythm	Tef	CTRL_6	-0.257063518
circadian rhythm	Per3	CTRL_6	-0.309520392
circadian rhythm	Hlf	CTRL_6	-0.534291799
circadian rhythm	Bhlhe40	CTRL_6	-1
circadian rhythm	Nr1d2	CTRL_6	-0.981236854
circadian rhythm	Nr1d1	CTRL_6	-1
circadian rhythm	Dbp	CTRL_6	-1
immune response related	Fgr	CTRL_6	0.204825677
immune response related	Tlr12	CTRL_6	0.445234441
immune response related	Cd7	CTRL_6	0.094755497
immune response related	Spon2	CTRL_6	0.408328272
immune response related	Lst1	CTRL_6	0.396605397
immune response related	Serpina3g	CTRL_6	0.774462385
immune response related	Il31ra	CTRL_6	0.899393049
immune response related	Mefv	CTRL_6	1
immune response related	Clec4d	CTRL_6	0.537310993
response to hypoxia	Cxcl12	CTRL_6	-0.020131413
response to hypoxia	Vegfc	CTRL_6	-0.014011184
response to hypoxia	Vegfd	CTRL_6	-0.164430797
response to hypoxia	Loxl2	CTRL_6	-0.347900742
response to hypoxia	Flt1	CTRL_6	-0.167661157
response to hypoxia	Bnip3	CTRL_6	-0.862188394
response to hypoxia	Hif3a	CTRL_6	-0.198340755
response to hypoxia	Pgf	CTRL_6	-0.233385981
response to hypoxia	Apold1	CTRL_6	-0.384859409
response to hypoxia	Edn1	CTRL_6	-1
circadian rhythm	Tef	IH_1	0.30419922
circadian rhythm	Per3	IH_1	-0.026913155
circadian rhythm	Hlf	IH_1	0.268109034
circadian rhythm	Bhlhe40	IH_1	0.284697371
circadian rhythm	Nr1d2	IH_1	0.28018199
circadian rhythm	Nr1d1	IH_1	0.305351578
circadian rhythm	Dbp	IH_1	0.38409779
immune response related	Fgr	IH_1	0.162602337
immune response related	Tlr12	IH_1	-0.145217587
immune response related	Cd7	IH_1	-0.522168742
immune response related	Spon2	IH_1	-0.029379539
immune response related	Lst1	IH_1	0.008549215
immune response related	Serpina3g	IH_1	-0.193059292
immune response related	Il31ra	IH_1	-0.244528932
immune response related	Mefv	IH_1	-0.064350025
immune response related	Clec4d	IH_1	0.026663719
response to hypoxia	Cxcl12	IH_1	0.566778841
response to hypoxia	Vegfc	IH_1	0.783046009
response to hypoxia	Vegfd	IH_1	0.711129163
response to hypoxia	Loxl2	IH_1	0.453238295
response to hypoxia	Flt1	IH_1	0.81718235
response to hypoxia	Bnip3	IH_1	0.63146447
response to hypoxia	Hif3a	IH_1	0.886799838
response to hypoxia	Pgf	IH_1	0.81210383
response to hypoxia	Apold1	IH_1	0.892576453
response to hypoxia	Edn1	IH_1	1
circadian rhythm	Tef	IH_2	0.155326376
circadian rhythm	Per3	IH_2	0.328025296
circadian rhythm	Hlf	IH_2	0.402155801
circadian rhythm	Bhlhe40	IH_2	0.497147024
circadian rhythm	Nr1d2	IH_2	0.467673338
circadian rhythm	Nr1d1	IH_2	0.325332896
circadian rhythm	Dbp	IH_2	1
immune response related	Fgr	IH_2	0.070406185
immune response related	Tlr12	IH_2	-0.448586583
immune response related	Cd7	IH_2	0.061870436
immune response related	Spon2	IH_2	0.021783908
immune response related	Lst1	IH_2	-0.008600179
immune response related	Serpina3g	IH_2	-0.262244388
immune response related	Il31ra	IH_2	-0.048400076
immune response related	Mefv	IH_2	-0.207938577
immune response related	Clec4d	IH_2	0.173817213
response to hypoxia	Cxcl12	IH_2	0.657169599
response to hypoxia	Vegfc	IH_2	0.151885358
response to hypoxia	Vegfd	IH_2	0.395259826
response to hypoxia	Loxl2	IH_2	0.352134911
response to hypoxia	Flt1	IH_2	0.363070375
response to hypoxia	Bnip3	IH_2	0.368288462
response to hypoxia	Hif3a	IH_2	0.032469012
response to hypoxia	Pgf	IH_2	0.679424178
response to hypoxia	Apold1	IH_2	1
response to hypoxia	Edn1	IH_2	1
circadian rhythm	Tef	IH_3	0.481201882
circadian rhythm	Per3	IH_3	0.447076918
circadian rhythm	Hlf	IH_3	0.224418622
circadian rhythm	Bhlhe40	IH_3	0.497896341
circadian rhythm	Nr1d2	IH_3	0.631299474
circadian rhythm	Nr1d1	IH_3	0.672509197
circadian rhythm	Dbp	IH_3	1
immune response related	Fgr	IH_3	-0.074866052
immune response related	Tlr12	IH_3	-0.058484356
immune response related	Cd7	IH_3	-0.2755703
immune response related	Spon2	IH_3	-0.374857142
immune response related	Lst1	IH_3	-0.418169823
immune response related	Serpina3g	IH_3	-0.159262502
immune response related	Il31ra	IH_3	-0.444676849
immune response related	Mefv	IH_3	-0.073356455
immune response related	Clec4d	IH_3	-0.027165809
response to hypoxia	Cxcl12	IH_3	0.620271101
response to hypoxia	Vegfc	IH_3	0.597826333
response to hypoxia	Vegfd	IH_3	0.654586954
response to hypoxia	Loxl2	IH_3	0.410654804
response to hypoxia	Flt1	IH_3	0.754722426
response to hypoxia	Bnip3	IH_3	0.436453447
response to hypoxia	Hif3a	IH_3	0.694175771
response to hypoxia	Pgf	IH_3	0.583798901
response to hypoxia	Apold1	IH_3	1
response to hypoxia	Edn1	IH_3	1
circadian rhythm	Tef	IH_4	0.362204476
circadian rhythm	Per3	IH_4	0.607071317
circadian rhythm	Hlf	IH_4	0.692861839
circadian rhythm	Bhlhe40	IH_4	0.38712917
circadian rhythm	Nr1d2	IH_4	0.596151276
circadian rhythm	Nr1d1	IH_4	0.793660218
circadian rhythm	Dbp	IH_4	1
immune response related	Fgr	IH_4	-0.682970801
immune response related	Tlr12	IH_4	-0.756332329
immune response related	Cd7	IH_4	-1
immune response related	Spon2	IH_4	-0.994964385
immune response related	Lst1	IH_4	-0.830342256
immune response related	Serpina3g	IH_4	0.602021669
immune response related	Il31ra	IH_4	0.484431768
immune response related	Mefv	IH_4	-0.657317421
immune response related	Clec4d	IH_4	-0.462721169
response to hypoxia	Cxcl12	IH_4	-0.138532903
response to hypoxia	Vegfc	IH_4	0.013876418
response to hypoxia	Vegfd	IH_4	-0.037923835
response to hypoxia	Loxl2	IH_4	0.016631072
response to hypoxia	Flt1	IH_4	0.076244799
response to hypoxia	Bnip3	IH_4	0.323945476
response to hypoxia	Hif3a	IH_4	0.72119322
response to hypoxia	Pgf	IH_4	0.200835618
response to hypoxia	Apold1	IH_4	0.303513512
response to hypoxia	Edn1	IH_4	0.572248866
circadian rhythm	Tef	IH_5	0.603195212
circadian rhythm	Per3	IH_5	0.640282972
circadian rhythm	Hlf	IH_5	0.430217711
circadian rhythm	Bhlhe40	IH_5	0.651469648
circadian rhythm	Nr1d2	IH_5	0.661493425
circadian rhythm	Nr1d1	IH_5	0.632517825
circadian rhythm	Dbp	IH_5	1
immune response related	Fgr	IH_5	-0.294772172
immune response related	Tlr12	IH_5	-0.188970102
immune response related	Cd7	IH_5	-0.405040012
immune response related	Spon2	IH_5	-0.208517696
immune response related	Lst1	IH_5	-0.200441686
immune response related	Serpina3g	IH_5	-0.522459816
immune response related	Il31ra	IH_5	-1
immune response related	Mefv	IH_5	0.053884642
immune response related	Clec4d	IH_5	-0.581485726
response to hypoxia	Cxcl12	IH_5	0.74504064
response to hypoxia	Vegfc	IH_5	0.569189842
response to hypoxia	Vegfd	IH_5	0.540262667
response to hypoxia	Loxl2	IH_5	0.394539841
response to hypoxia	Flt1	IH_5	0.850630514
response to hypoxia	Bnip3	IH_5	0.371842156
response to hypoxia	Hif3a	IH_5	0.816258177
response to hypoxia	Pgf	IH_5	0.546482653
response to hypoxia	Apold1	IH_5	1
response to hypoxia	Edn1	IH_5	1
circadian rhythm	Tef	IH_6	0.834339417
circadian rhythm	Per3	IH_6	1
circadian rhythm	Hlf	IH_6	0.854271034
circadian rhythm	Bhlhe40	IH_6	0.471305913
circadian rhythm	Nr1d2	IH_6	0.835899844
circadian rhythm	Nr1d1	IH_6	1
circadian rhythm	Dbp	IH_6	1
immune response related	Fgr	IH_6	-0.176373496
immune response related	Tlr12	IH_6	0.366061532
immune response related	Cd7	IH_6	-0.819060549
immune response related	Spon2	IH_6	-0.776605318
immune response related	Lst1	IH_6	-0.271278192
immune response related	Serpina3g	IH_6	-0.100790763
immune response related	Il31ra	IH_6	-1
immune response related	Mefv	IH_6	-0.029349351
immune response related	Clec4d	IH_6	-0.935039982
response to hypoxia	Cxcl12	IH_6	0.69342098
response to hypoxia	Vegfc	IH_6	0.699502456
response to hypoxia	Vegfd	IH_6	0.664385698
response to hypoxia	Loxl2	IH_6	0.468758191
response to hypoxia	Flt1	IH_6	0.671073667
response to hypoxia	Bnip3	IH_6	0.303681335
response to hypoxia	Hif3a	IH_6	1
response to hypoxia	Pgf	IH_6	0.846353296
response to hypoxia	Apold1	IH_6	0.967938443
response to hypoxia	Edn1	IH_6	1
