# Supplementary material for: Short-term exposure to intermittent hypoxia leads to changes in gene expression seen in chronic pulmonary disease
Source: eLife. 2021 Feb 18;10:e63003. doi: 10.7554/eLife.63003 (PMC7909952; doi:10.7554/eLife.63003)
Supplement: Figure 1—source data 1. [file elife-63003-fig1-data1.zip › Figure1-sourcedata1/Figure1B.csv]

category	BHQ	Tag	reprBHQ(-log10)
angiogenesis related	0.00561831	Up	2.250394317
organ development	0.009865739	Up	2.005870372
response to hypoxia	0.012314953	Up	1.90956725
positive regulation of cell division / proliferation	0.047694582	Up	1.32153095
ECM organization	0.061804675	Up	1.208978676
circadian rhythm	0.089721016	Up	1.047105817
cell migration	0.141027869	Up	0.850695057
immune response related	0.121551897	Down	0.915238259
microtubule-based movement	0.072180099	Down	1.141582526
spindle organization	0.000300931	Down	3.521533374
chromosome segregation	3.91E-08	Down	7.408172505
cell cycle	1.42E-18	Down	>=10
cell division	2.83E-19	Down	>=10
