# Supplementary material for: Short-term exposure to intermittent hypoxia leads to changes in gene expression seen in chronic pulmonary disease
Source: eLife. 2021 Feb 18;10:e63003. doi: 10.7554/eLife.63003 (PMC7909952; doi:10.7554/eLife.63003)
Supplement: Figure 1—source data 1. [file elife-63003-fig1-data1.zip › Figure1-sourcedata1/Figure1-figureSupplement2B.csv]

name	log2folgChange	-log10pval	label
Ankrd37	3.663311985	46.61569259	highlight
Edn1	2.814502131	45.51700145	highlight
Fst	2.902737551	38.72618786	highlight
Rem1	1.430878193	38.03348127	highlight
Col8a1	1.481016245	36.60098022	highlight
Pde4b	2.496769856	33.35252692	highlight
Tmem200b	1.363813647	30.68464589	highlight
Gm26703	1.887345025	27.05689548	highlight
Bnip3	1.070925837	25.81809906	highlight
Hspa1a	1.537376251	25.33977167	highlight
Bhlhe40	1.171906775	24.51899737	highlight
Apold1	1.644916354	24.13206267	highlight
Dnajc27	0.495260603	23.67658227	normal
Ptprr	1.827275747	22.1726794	highlight
Gsn	0.491682188	20.25275776	normal
Rgs4	1.053415216	20.13957671	highlight
Aspn	1.255126146	20.0697282	highlight
Dusp6	1.345151424	19.39599619	highlight
Nr1d1	1.321133212	19.1871043	highlight
Tnxb	0.650451259	18.81903831	Sig
Dbp	2.480392737	18.3991379	highlight
Gm49759	1.074050402	18.35689119	highlight
Peli2	0.616969956	17.90671993	Sig
Pgf	1.207881485	17.89737153	highlight
Lox	1.136463661	17.62998843	Sig
Plcb4	0.846403987	17.49102701	Sig
Lonrf1	1.013593154	17.06496493	Sig
Nr1d2	1.201378565	16.35998186	Sig
Cebpb	-0.393112576	16.3256712	normal
Hlf	1.083908626	16.04737529	Sig
Ccn2	1.493028556	15.92420133	Sig
Ntrk2	2.282007396	15.84378915	Sig
Amd1	1.270600015	15.77877514	Sig
Sik3	0.276194484	15.57555423	normal
Ak4	0.75365746	15.40199791	Sig
Gm47118	2.92912138	15.37205074	Sig
Lmcd1	0.800495543	15.33159589	Sig
Fam107a	1.632989474	15.2715559	Sig
Abca8a	0.568759988	15.1216318	normal
Slc6a6	0.561675989	14.38235314	normal
Ackr2	1.343335969	14.32109098	Sig
Gm17501	1.485646359	14.20265517	Sig
Tgfbr3	0.530821692	14.14144896	normal
Thbs1	1.701573087	14.05496021	Sig
Mxi1	0.625635438	14.03768434	Sig
Kirrel	0.743627441	13.7917495	Sig
Map3k6	1.354877864	13.60422691	Sig
Pdlim7	0.458219435	13.59093533	normal
Fblim1	0.668485698	13.28280958	Sig
Car14	0.690825748	12.95090164	Sig
Flna	0.453700647	12.4418738	normal
Filip1l	1.019463175	12.09828848	Sig
Adarb1	0.83912336	11.86914615	Sig
Vasn	0.628133778	11.75928489	Sig
Lrrc32	1.051630064	11.7450891	Sig
Lclat1	0.563367934	11.6098232	normal
Slc35d1	0.36228906	11.548877	normal
Akap12	0.971850796	11.54545431	Sig
Gria1	0.928915699	11.50682101	Sig
Palld	0.68450965	11.45003111	Sig
Hic1	0.924619237	11.4256284	Sig
Adap2	0.916339147	11.40626533	Sig
Kat6b	0.397858132	11.39432975	normal
Gm35853	0.972217054	11.29524153	Sig
Pamr1	0.773688164	11.27801251	Sig
Cobll1	0.492898247	11.26609642	normal
Ltbp4	0.543475401	11.14418784	normal
Cyp8b1	1.381854683	11.12151163	Sig
Tspan4	0.643464859	11.08389018	Sig
Arhgap24	0.556395495	11.06360278	normal
Lpar1	0.515082289	11.02712065	normal
Tcf23	1.198086117	11.00203356	Sig
Ltbp2	0.979387896	10.89984876	Sig
Uaca	0.638545956	10.86659986	Sig
Rgs6	0.67862697	10.85286451	Sig
Sfn	-0.606546967	10.75909679	highlight
Serpine1	1.362791027	10.61399389	Sig
Smurf1	0.501780815	10.57668805	normal
Marveld1	0.618407846	10.49767303	Sig
Ostc	-0.371416266	10.34627467	normal
Dnajb4	0.513452387	10.34554932	normal
Ecm2	0.727083327	10.19201201	Sig
Maff	0.774687187	10.03261829	Sig
Cables1	0.3454786	9.922917087	normal
Gm14066	1.186295666	9.899567284	Sig
Filip1	0.477199333	9.860215676	normal
Syt15	-0.652212001	9.829098667	highlight
Gm41442	0.72254925	9.667054485	Sig
Hif3a	1.137911682	9.645265404	Sig
Pfkl	0.68925747	9.635326173	Sig
Dtna	0.729692046	9.627746101	Sig
Tef	0.775134885	9.595824324	Sig
P2ry2	0.682596363	9.516404117	Sig
Reln	0.747316528	9.509329737	Sig
Nt5c	-0.285671933	9.473290681	normal
Sox7	1.174386082	9.461428394	Sig
Dnajb5	0.466070505	9.410115762	normal
Bmp2	0.563924965	9.306825593	normal
Tbcb	-0.307672707	9.132891284	normal
Gm44421	0.979658563	9.08047658	Sig
Cpeb1	0.627354059	8.964960002	Sig
Acer2	1.091876004	8.962097009	Sig
Atf7	0.330131331	8.900662728	normal
Hspa1b	1.011386143	8.761586236	Sig
Srf	0.298403635	8.72530197	normal
Angptl2	0.647991587	8.605188759	Sig
Loxl2	0.76288363	8.578597335	Sig
Kcnq5	1.005364076	8.574614218	Sig
Inhbb	-0.65402074	8.563118424	highlight
Gm44710	0.903452238	8.495105188	Sig
Tiam1	0.736352187	8.4872641	Sig
Inpp5a	0.371455852	8.472387468	normal
Ralgapa2	0.425603206	8.460022167	normal
Creb5	0.529716471	8.43713715	normal
Spon1	0.917723612	8.411923212	Sig
Mmp28	0.810288055	8.409383307	Sig
Ankle1	-0.958591716	8.389723646	highlight
Ttc28	0.468998854	8.362002707	normal
Vil1	1.198514893	8.319384345	Sig
Notch3	0.767910066	8.279354644	Sig
Sox17	1.091108205	8.090651074	Sig
Klhl23	0.712466886	8.087851305	Sig
Arrdc4	-0.573795061	8.057889828	normal
P2ry14	0.908640164	8.056445462	Sig
Fgd5	0.793346972	8.054660083	Sig
Spry4	1.068932187	8.053779901	Sig
Slc13a4	1.026831249	8.031493264	Sig
Exoc3l2	1.480553293	8.00076154	Sig
Phactr4	0.623913859	7.990005034	Sig
Ackr3	0.60205277	7.958528231	Sig
Fgf2	0.672409427	7.945173816	Sig
Dpep1	0.864425449	7.941088149	Sig
Myrip	1.228607631	7.937294902	Sig
Map3k7cl	0.874456448	7.903062904	Sig
Tmem196	1.339852403	7.866281223	Sig
Mycn	0.923650018	7.857967072	Sig
Klhl29	1.047308546	7.834539778	Sig
Plpp1	0.736101104	7.813585271	Sig
Fam57b	0.693024741	7.799723251	Sig
Snrk	0.766804797	7.795137208	Sig
Cdk19	0.906327234	7.773932717	Sig
Itgbl1	0.827269765	7.748424387	Sig
Flt1	0.803517954	7.695102801	Sig
Ifngr1	0.692094857	7.673475423	Sig
Tmtc1	0.724725677	7.601790061	Sig
Tfpi	0.358095924	7.600531326	normal
Hist1h2bc	-0.348345879	7.593646497	normal
Ccbe1	0.880371563	7.579044561	Sig
Rrad	1.634462251	7.535166544	Sig
Gjc1	0.751204832	7.534245711	Sig
Abca8b	0.595555439	7.430154587	Sig
Dnph1	-0.921209212	7.368394488	highlight
Cdk6	0.650618197	7.351613603	Sig
Epm2a	0.5150065	7.341731271	normal
Tshz3	0.502590447	7.341417772	normal
Psme2	-0.297834877	7.318397765	normal
Pmepa1	0.359459634	7.21338269	normal
Tor1aip1	0.263873838	7.202927974	normal
Gm48089	1.689180664	7.134258373	Sig
Creld2	-0.684842266	7.129903465	highlight
Fkbp5	1.221651774	7.120072936	Sig
Mark4	0.688256513	7.090378509	Sig
Nhsl2	0.444086834	7.080687065	normal
Sparcl1	0.741966891	7.062235598	Sig
Cry1	-0.440540692	7.055887163	normal
Eml1	0.308529232	7.016516878	normal
Fam189a1	1.048731487	6.951586012	Sig
Gm44220	0.657220255	6.92233122	Sig
Gm9869	1.170799415	6.918378549	Sig
Med13l	0.426296264	6.916887515	normal
Reep1	0.634187265	6.915165137	Sig
Lama2	0.656985557	6.902457095	Sig
Zmiz1	0.364315985	6.890189009	normal
Pkd1	0.516016716	6.886062644	normal
Tmem38b	0.323634058	6.885653045	normal
Fkrp	0.24912699	6.877792023	normal
Itgb5	0.45751788	6.864730234	normal
Bola2	-0.344315483	6.852766969	normal
Nudt1	-0.374993178	6.834738373	normal
Loxl4	0.704944969	6.821799364	Sig
Kansl3	0.16877273	6.804286991	normal
Knstrn	-0.74260723	6.790032893	highlight
2900026A02Rik	0.397115839	6.77896214	normal
Fstl1	0.468458941	6.778922898	normal
Ssc5d	0.405639982	6.757138836	normal
Ptgis	0.531256588	6.756137854	normal
Cacna2d1	0.345546655	6.719550944	normal
Hsp90aa1	-0.580899747	6.714201504	highlight
Slc2a9	0.386374145	6.709443904	normal
Taf10	-0.278824238	6.683258738	normal
Olfr1033	0.60923324	6.682272918	Sig
Ralgds	-0.220128447	6.675901092	normal
Lamb2	0.356184576	6.626467052	normal
Asap1	0.441714171	6.609253265	normal
Tns2	0.464782489	6.587765858	normal
Vegfd	0.708516774	6.579608603	Sig
Ehd3	0.695605181	6.569576174	Sig
Mex3a	-0.674712551	6.545308	highlight
Slc45a4	-0.513504224	6.541783868	normal
Cxcr4	-1.07983139	6.541109907	highlight
Ppp1r35	-0.369760421	6.526823174	normal
Fam124a	0.671983906	6.523216634	Sig
Rgs12	0.723937846	6.468684912	Sig
Gdf6	1.488004894	6.467610169	Sig
Dgkb	0.743925879	6.441318225	Sig
Dnmbp	0.337552471	6.430051293	normal
Rfc3	-0.358400352	6.429519725	normal
Rgl1	0.400753289	6.427169635	normal
Mfsd13a	-0.338193171	6.412325072	normal
Gas7	0.698348927	6.397774531	Sig
BB123696	1.773494594	6.394379233	Sig
Snora57	-1.000042827	6.388249582	Sig
Snord104	-0.714554007	6.378840966	Sig
Lrrc8c	0.670867197	6.373877129	Sig
Slc9b2	0.768457929	6.341832707	Sig
Olfr78	1.676502506	6.339177689	Sig
Gm4876	0.686255436	6.334793984	Sig
Ms4a4d	0.595042803	6.319220188	Sig
Alkbh5	0.3045425	6.30912293	normal
Depp1	1.144399888	6.275606665	Sig
Pid1	0.556445712	6.267490137	normal
1600002K03Rik	-0.335897289	6.257799514	normal
Kdm3a	0.427380912	6.246526781	normal
Mettl21e	1.447335439	6.236204684	Sig
Hivep3	0.396917154	6.229357024	normal
Zfp46	0.457195068	6.218299938	normal
Hspa1l	0.88556369	6.192836028	Sig
Col6a1	0.553536179	6.184523572	normal
Rbm3	0.185417735	6.177465457	normal
Sstr2	-1.272004938	6.177392259	Sig
Srp9	-0.188744959	6.166869302	normal
Neto2	-0.623272604	6.145886504	Sig
Muc19	1.284665814	6.144364703	Sig
Mamdc2	0.749547282	6.135967479	Sig
Unc5b	0.426276537	6.13474191	normal
Cald1	0.444474298	6.122452682	normal
Agap1	0.38657804	6.1199712	normal
Manf	-0.61451347	6.112753292	Sig
Prkacb	0.336454257	6.089557961	normal
Lrp5	0.581093299	6.075207389	Sig
Prelp	0.6563503	6.074757158	Sig
Lamc3	0.80738287	6.068967637	Sig
Fkbp4	-0.45910444	6.03869931	normal
Vegfc	0.654294171	6.038120494	Sig
Crim1	0.475268645	6.034788506	normal
Gadd45g	-0.466807353	6.032003576	normal
St5	0.572919933	6.030628874	normal
Gm27252	0.81258614	6.023242772	Sig
Trpc1	0.654737403	6.004758105	Sig
Fkbp2	-0.269997696	5.985286416	normal
Bad	-0.21561425	5.981514528	normal
Cenpf	-0.852856831	5.978886354	Sig
Slc44a1	0.37876589	5.953774618	normal
Tuba1b	-0.41359182	5.94179953	normal
Pkd2	0.484868411	5.886433487	normal
Rbpms	0.315086149	5.87253915	normal
Haus8	-0.314936705	5.866609344	normal
Dhrs13	-0.562343549	5.864868301	normal
Gm3364	-1.146850049	5.862799344	Sig
Prrt4	0.725555383	5.85658455	Sig
Tnfrsf11b	0.64443471	5.842907091	Sig
Hsph1	-1.158377325	5.833990128	Sig
Mctp1	0.779361864	5.832464929	Sig
Ckap2l	-0.775323523	5.803278446	Sig
Sult1a1	0.592835069	5.793255888	Sig
Bdkrb2	0.829632046	5.791381478	Sig
Fam118a	0.275855524	5.787682676	normal
Zfp346	0.421726577	5.784980593	normal
Kctd9	0.384026304	5.784091529	normal
P3h3	0.387217795	5.771007534	normal
Smg6	0.258958298	5.757960326	normal
Adamtsl2	0.870253786	5.747503098	Sig
Pdia6	-0.453439094	5.746412306	normal
Cxcl12	0.635958205	5.742089874	Sig
Ism1	0.81940824	5.74026862	Sig
Gm49621	1.655959573	5.691250537	Sig
Gab2	0.449046222	5.678191998	normal
Tmeff1	0.731179615	5.667032874	Sig
Lima1	0.389109737	5.663133355	normal
Vstm4	0.641023732	5.658098392	Sig
Kdsr	0.453286072	5.64815341	normal
Olfr550	1.041918688	5.627892187	Sig
Fgf7	0.647800754	5.62672924	Sig
Rbfox2	0.252045698	5.614847717	normal
Bgn	0.668592226	5.611603563	Sig
Flnb	0.440090629	5.600689367	normal
Sdk1	0.725380677	5.572250129	Sig
Nr2f2	0.377347751	5.565261109	normal
Carmn	0.935720674	5.564509997	Sig
Lilra6	-0.639101986	5.564244249	Sig
Fbn1	0.502987434	5.559952604	normal
Gpr146	0.504050589	5.536287234	normal
Ltbp1	0.342384147	5.534936579	normal
Tns1	0.54237152	5.523241034	normal
Fam102b	0.566040074	5.517121256	normal
Gadd45a	-0.494360757	5.507358124	normal
Vgll3	0.770779096	5.480279478	Sig
Klhl2	0.387014953	5.477885614	normal
Per3	0.830534976	5.474678986	Sig
H2afz	-0.252314528	5.472220041	normal
Krt80	0.728189337	5.461249863	Sig
Atp2b4	0.616687831	5.45944803	Sig
Per2	0.814039918	5.45791707	Sig
Adcy3	0.54001621	5.454463144	normal
Shc2	0.651317586	5.454068313	Sig
4732487G21Rik	0.470266687	5.452609945	normal
Rnf152	0.70933527	5.443640742	Sig
Fbxl20	0.264333153	5.44222737	normal
Znrf3	0.373908668	5.436894414	normal
Sox5	0.370191946	5.434937433	normal
Fam181b	0.82009705	5.426294495	Sig
Mylk	0.439883145	5.424832091	normal
Plac8	-0.936243018	5.420874187	Sig
Nme1	-0.374608893	5.416140603	normal
Timm13	-0.291246276	5.402216781	normal
Chn1	0.364410316	5.401174763	normal
Npas2	-0.838674978	5.347641192	Sig
Rmi2	-0.952516576	5.345582961	Sig
Fam171a2	-0.449685709	5.336131323	normal
Fhl1	0.573268027	5.31838038	normal
Cdc20	-0.721249761	5.313406747	Sig
Rab3c	0.754753726	5.300254124	Sig
Mfap4	0.929627805	5.282470027	Sig
Irs2	0.430251869	5.278479891	normal
Rnpep	-0.245675622	5.266188142	normal
Ckap2	-0.848573609	5.263344798	Sig
Prdm8	-0.679330749	5.260333245	Sig
1500009L16Rik	0.603191422	5.254695799	Sig
Clcn7	0.230427547	5.248638438	normal
Hyal1	0.616609062	5.221395275	Sig
Adamts2	0.476559705	5.217227281	normal
Arid5a	0.581566731	5.21315344	Sig
Gria3	0.802996975	5.2105785	Sig
Wasf3	0.605368467	5.203071292	Sig
Efna4	-0.695195722	5.196569693	Sig
Lix1l	0.295877524	5.182576706	normal
Ets2	0.595723703	5.178363948	Sig
Dlc1	0.561195291	5.162486726	normal
Cct7	-0.208658622	5.156029842	normal
Uba5	-0.210178083	5.153257486	normal
Agpat5	0.234863188	5.149254347	normal
Gnao1	0.493167236	5.148845411	normal
Col6a2	0.516564837	5.130231023	normal
Cmip	0.335795198	5.126114028	normal
Peak1	0.429999166	5.112390143	normal
Sytl2	0.462663044	5.111062939	normal
Rgs2	0.380045273	5.110442928	normal
Gng12	0.290476843	5.110078061	normal
Omd	1.031147866	5.103027073	Sig
Zcchc14	0.383818818	5.10112718	normal
4732440D04Rik	0.529688704	5.101028753	normal
Gm39464	1.758156498	5.098622665	Sig
Plekha6	0.486391992	5.082886346	normal
Trp53i11	0.711296034	5.080961573	Sig
Ankrd63	-1.094843242	5.079632277	Sig
Zfyve19	-0.200875715	5.078648351	normal
Dact1	0.489271208	5.077990557	normal
Fam129a	0.506669458	5.077439221	normal
Carmil1	0.654638716	5.073386308	Sig
Ust	0.548471483	5.062593725	normal
Agtr1a	0.481652834	5.051304895	normal
Mogs	-0.299867273	5.05003324	normal
Arsg	0.423637326	5.048798323	normal
Fam71f2	0.793987832	5.048216038	Sig
Coa3	-0.258552445	5.046157955	normal
Trp53inp2	0.244883184	5.0454383	normal
Wdr37	0.415579347	5.029578105	normal
Nmur1	1.186185649	5.026829889	Sig
Fry	0.362802753	5.024718604	normal
Scand1	-0.381698484	5.019054076	normal
Peg13	0.455785691	5.017500445	normal
Mark1	0.923402562	5.014182921	Sig
Narf	0.568247955	5.009441284	normal
Bcas3	0.306331953	5.002463004	normal
Smad7	0.688625384	4.997578293	Sig
Pde8a	0.245353325	4.997303134	normal
Astn2	0.661100236	4.991591254	Sig
Gm13307	1.054142582	4.983602588	Sig
Ccnf	-0.639493888	4.977396279	Sig
Picalm	0.332605405	4.976741467	normal
Gm45819	0.632376005	4.975894979	Sig
Galnt17	0.554544068	4.967628203	normal
Lamb1	0.479251231	4.961370507	normal
Arhgef10	0.449281978	4.956228831	normal
Itga8	0.764279734	4.941220856	Sig
Cib1	-0.240304707	4.939710168	normal
Knl1	-0.781905116	4.925257952	Sig
Pi15	0.502423339	4.924245484	normal
Tacc1	0.413316692	4.920966716	normal
Fmnl2	0.617135811	4.911969548	Sig
Pbk	-0.890548566	4.905908634	Sig
Tuba1c	-0.262623469	4.902357577	normal
Sdc2	0.331721393	4.902203151	normal
Slit3	0.629835136	4.901399773	Sig
Pknox2	0.720058098	4.898280585	Sig
Stambpl1	0.451089839	4.895105682	normal
Lif	0.650837943	4.894015375	Sig
Cfl2	0.316681376	4.891026209	normal
Gm10499	-0.972385578	4.878145048	Sig
Dpysl5	0.652372747	4.877837783	Sig
Adamts1	0.909625984	4.877092778	Sig
Mir145a	0.994786304	4.875164333	Sig
Gm13301	0.928257436	4.868928738	Sig
Nf1	0.286945369	4.868768533	normal
Naalad2	0.538328069	4.866101666	normal
Mdp1	-0.236771559	4.841840547	normal
Dnajc6	0.678229782	4.84028091	Sig
Tyms	-0.365883333	4.819744121	normal
Rftn1	0.575580806	4.816668832	normal
Ubr7	0.253943426	4.816186876	normal
Mmp2	0.453273384	4.812626637	normal
Vav3	0.608002075	4.805192116	Sig
Reck	0.546266415	4.797508746	normal
Klf9	0.482016566	4.797499019	normal
Psmb6	-0.198362609	4.791709272	normal
Calhm5	0.569182615	4.791447332	normal
Mrpl52	-0.216812428	4.778303005	normal
Ptpdc1	0.279462797	4.777427086	normal
Aff3	0.615401923	4.776026299	Sig
Wipi1	0.38571022	4.775380445	normal
Vtn	0.633467564	4.761787688	Sig
Tgfb1i1	0.544836276	4.75871617	normal
Myh10	0.622716854	4.755929127	Sig
H6pd	0.453067088	4.752963797	normal
Plpp3	0.329722601	4.751895057	normal
Atf3	0.664354861	4.749835699	Sig
Eda	0.582132484	4.745529782	Sig
Spon2	-0.770510659	4.745059886	Sig
Angpt1	0.59282757	4.744446537	Sig
Snrpd2	-0.295639105	4.740620191	normal
9530026P05Rik	0.500319549	4.737676636	normal
E130102H24Rik	0.452563575	4.737176507	normal
Acta2	0.789225565	4.733977881	Sig
Kifc1	-0.750973113	4.727811804	Sig
Cnksr3	0.424585052	4.725184419	normal
Ube2c	-0.826414798	4.724979682	Sig
Kif23	-0.546665422	4.72220682	normal
Svil	0.380212767	4.715197969	normal
Ppp1r12c	0.343706719	4.705694103	normal
Afap1	0.354503712	4.700269151	normal
Sdk2	0.653900672	4.692594476	Sig
Iqgap3	-0.662160822	4.690484406	Sig
Pdgfb	0.68724912	4.684462515	Sig
Armcx5	0.337534608	4.679085244	normal
Crtc3	0.304919976	4.675590988	normal
Tex11	0.835105865	4.67369403	Sig
Ccdc141	0.530615554	4.668793342	normal
5033421B08Rik	1.307637325	4.658227178	Sig
Gm17055	0.64847762	4.657026444	Sig
Xdh	0.553013739	4.648234562	normal
Daam1	0.58096491	4.642222386	Sig
Patl1	0.237228187	4.637063958	normal
Cuta	-0.247775283	4.613029577	normal
Pgpep1	-0.188473478	4.606312285	normal
Galnt15	0.721276437	4.600066878	Sig
Tbc1d2b	0.298564267	4.599416731	normal
Zbtb43	0.194031002	4.596393002	normal
Apba2	0.892140761	4.592653758	Sig
Tpcn1	0.218824549	4.591294145	normal
A630089N07Rik	-0.532277714	4.589160478	normal
Sf3b5	-0.236355792	4.586124512	normal
Dpm3	-0.263796512	4.583192568	normal
Tlr5	-0.282036169	4.579681909	normal
Klf15	0.440377356	4.576592561	normal
Svbp	-0.198418626	4.575041778	normal
C1qtnf7	0.61506842	4.572982374	Sig
Nptn	0.198853198	4.567705899	normal
Marcks	0.534161	4.553902653	normal
Dmtn	0.244171131	4.553726242	normal
Nox4	0.7716225	4.552902567	Sig
Spag5	-0.726543077	4.543470541	Sig
Kmt2e	0.342588503	4.538935787	normal
Kcnf1	-0.702737892	4.536913962	Sig
Arih2	0.175990595	4.533168617	normal
Rbms2	0.331523259	4.532864447	normal
Lst1	-0.794596782	4.531896224	Sig
Npy1r	0.727004388	4.529453028	Sig
Mbnl2	0.395709764	4.526394308	normal
Cnst	0.213642208	4.52465727	normal
Fjx1	0.880124575	4.521324225	Sig
Lrp1	0.47706803	4.517612408	normal
Cspg4	0.495301578	4.513992801	normal
N6amt1	0.377092397	4.51069523	normal
Nuak2	-0.341229054	4.510594831	normal
Foxk1	0.260915245	4.499520733	normal
Slc6a7	1.561440199	4.498479955	Sig
Map4k3	0.476341701	4.492546286	normal
Rasl12	0.381028597	4.487899581	normal
Tmem238	-0.253444279	4.483843785	normal
Ptpn18	-0.357955429	4.473408483	normal
Sipa1l1	0.330131384	4.471094583	normal
Gm42544	1.013333472	4.467743885	Sig
Nusap1	-0.582094475	4.459180959	Sig
Gm17971	0.719792162	4.457808567	Sig
Col17a1	0.510985753	4.449782038	normal
Large1	0.26508414	4.448612257	normal
A130071D04Rik	-1.025335921	4.444485644	Sig
Hirip3	-0.166418631	4.442581193	normal
Cacna1c	0.485086159	4.433564552	normal
Rflna	-0.545795817	4.429107262	normal
Mta1	0.151814207	4.428598224	normal
Higd1b	0.763180597	4.423324159	Sig
Sbf2	0.382824022	4.422130961	normal
Rhoj	0.377373101	4.41672774	normal
Rbl1	-0.383588004	4.415816648	normal
Hhex	0.633830095	4.414982299	Sig
Epc2	0.317970985	4.411989344	normal
Gatad2b	0.286946839	4.408654152	normal
Cdca8	-0.853552518	4.406268137	Sig
Hsp90ab1	-0.452245516	4.39447921	normal
Pcdhga5	0.511119249	4.383402825	normal
Ppfia2	1.013459328	4.38134217	Sig
BC051226	-0.409071623	4.381294221	normal
Tmem136	0.462855663	4.378737217	normal
Tbc1d22a	0.452163705	4.362941794	normal
Olfr920	0.552336576	4.360409016	normal
Bach1	0.386227948	4.358922488	normal
Svep1	0.701224904	4.35107549	Sig
Dpp3	-0.182716378	4.349599478	normal
Gm49492	0.257352968	4.344202902	normal
Dohh	-0.237351542	4.343399075	normal
Tmem171	-0.685912217	4.341402712	Sig
Cyp2d22	0.356039547	4.341029573	normal
Gm9320	-0.609986729	4.337698444	Sig
Trpc3	0.648087436	4.335926228	Sig
Rnd3	0.445197542	4.332107816	normal
Cdkn1a	0.402033818	4.325129661	normal
Ctdsp2	0.261806787	4.324510969	normal
Elmo1	0.423519327	4.320217026	normal
Map4k5	0.282112136	4.317749095	normal
Ppp1r12b	0.665179801	4.316156507	Sig
Nop10	-0.228653189	4.315777602	normal
Slc25a16	0.185188658	4.310469067	normal
Pla2r1	0.529100502	4.309145726	normal
Klf4	0.562897491	4.307338031	normal
Gm21188	-0.937543413	4.298384687	Sig
Stip1	-0.486713224	4.287931757	normal
Rbfox3	0.946418191	4.283380738	Sig
Prkcg	0.59324894	4.281689144	Sig
Ppme1	0.284545825	4.281175319	normal
Arhgef17	0.330877703	4.278630703	normal
Pcdhgb1	0.706639285	4.276515027	Sig
Tcim	0.396869422	4.267345094	normal
Stim2	0.219109621	4.25317517	normal
Gnaz	-0.524898952	4.250346194	normal
Tsc1	0.213061183	4.248776684	normal
Tmem252	0.530183489	4.246872996	normal
Ror2	0.651205138	4.246726864	Sig
Tmc7	0.619958243	4.246437625	Sig
Rpl38	-0.435026514	4.244609757	normal
Ccdc152	0.548859259	4.243030858	normal
Ndufaf3	-0.186924253	4.241185092	normal
Ate1	0.204559327	4.236953735	normal
Mrto4	-0.213471808	4.236170517	normal
Snx33	0.280706773	4.229816647	normal
Nid1	0.473555436	4.227595988	normal
Adamtsl3	0.611885787	4.216659568	Sig
Cdh4	0.559045158	4.212851044	normal
BC029722	0.223898092	4.205288658	normal
Acadsb	0.246956761	4.204356962	normal
Mefv	-0.963906188	4.198477985	Sig
Psmb5	-0.224928537	4.194289204	normal
Lrrc15	1.562087331	4.191758992	Sig
Cdpf1	-0.262934338	4.18868002	normal
Ogn	0.629630386	4.188194614	Sig
Ccdc8	0.341042572	4.182874946	normal
Mrps12	-0.247350668	4.181057988	normal
Ano5	0.956422813	4.178534939	Sig
Tent4a	0.240829596	4.17711721	normal
Npm3	-0.264912891	4.176991497	normal
A730049H05Rik	1.037006181	4.176457975	Sig
Mmrn1	0.680990112	4.171439221	Sig
Abra	0.73114714	4.16839505	Sig
Cipc	0.279614127	4.166149812	normal
Fignl1	-0.602837796	4.165536432	Sig
Ubald1	0.262098035	4.164616221	normal
Frs2	0.255242478	4.164548986	normal
Lyve1	0.659389717	4.164234284	Sig
Adgrl4	0.713636952	4.15884737	Sig
Gm9733	-1.056178688	4.155388918	Sig
Ikzf4	-0.55955881	4.152855255	normal
Wdfy3	0.352926979	4.150895613	normal
Wfdc8	1.140786152	4.14977773	Sig
Polb	-0.19487948	4.133564722	normal
Phlpp1	0.514482783	4.131008654	normal
E030013I19Rik	0.395525647	4.120177464	normal
Fkbp14	0.497691274	4.119230202	normal
Plxdc2	0.493753059	4.103120221	normal
Ammecr1l	0.281457909	4.096125988	normal
Mindy4	0.229109674	4.090673085	normal
Arid5b	0.396647222	4.082827926	normal
Fbxo30	0.486375694	4.0811215	normal
Gdf10	0.757887262	4.07540999	Sig
Bace1	0.287812781	4.069856597	normal
Larp6	0.482633427	4.06762463	normal
Ppm1h	-0.229226204	4.066665864	normal
Golph3	0.262022353	4.063075703	normal
Actn1	0.241655759	4.058639698	normal
Chrdl1	0.64478674	4.058502343	Sig
Mef2a	0.378351455	4.058006182	normal
Tomm5	-0.320972382	4.057993225	normal
Rims1	1.22023228	4.056533116	Sig
Hspbp1	-0.2653226	4.05519171	normal
Cmklr1	0.490213571	4.053086026	normal
Gap43	0.711002476	4.051572446	Sig
Gm7357	0.774665911	4.049025827	Sig
Slfn9	-0.659186629	4.042382569	Sig
Gm47917	-1.026095368	4.028733047	Sig
Rpn1	-0.209234322	4.024211079	normal
Gm12296	-1.385010676	4.024123335	Sig
Psmb10	-0.311396796	4.018997518	normal
Alkbh7	-0.372401256	4.017472678	normal
Rgmb	0.225096675	4.016668556	normal
Ssbp3	-0.273992633	4.01624073	normal
Tmem160	-0.267962653	4.013419698	normal
Kbtbd13	-0.65435419	4.012159452	Sig
Hsp90b1	-0.365535855	4.011547313	normal
Chrna9	-1.159135742	4.007129501	Sig
Tnip2	0.192804976	4.003886804	normal
Podxl2	0.382560658	4.000035255	normal
Lmnb1	-0.370334248	3.993155473	normal
Nelfe	-0.204868939	3.983152343	normal
Pten	0.287567035	3.981606343	normal
Tom1l2	0.19297002	3.975010772	normal
Tspan18	0.654379141	3.974698575	Sig
Galnt18	0.512888217	3.97389541	normal
Psma7	-0.155136773	3.972877589	normal
Gm12963	0.556781714	3.970882543	normal
Nacad	0.260010261	3.966674193	normal
Zcchc24	0.222024183	3.964396917	normal
Atg9a	0.318164935	3.961926956	normal
Plat	0.438272545	3.961889851	normal
Top2a	-0.838309586	3.959410726	Sig
Pet100	-0.385564489	3.959217105	normal
Gm49539	-0.893859574	3.95516371	Sig
4930422I22Rik	1.52146646	3.953199759	Sig
Kif13a	0.360129523	3.940166671	normal
Nipal4	1.146139918	3.939747333	Sig
Gm9910	0.794558732	3.933707159	Sig
Mrpl57	-0.230132575	3.918417602	normal
Fdxr	-0.426376587	3.914810058	normal
2900089D17Rik	0.417027075	3.913264623	normal
Trnt1	0.137086681	3.910198486	normal
Sdf2l1	-0.844346722	3.908834853	Sig
Sav1	0.404700419	3.90350373	normal
Nkd2	0.687502599	3.890230742	Sig
Pum1	0.173348449	3.889971311	normal
Ppil3	-0.207419465	3.879295839	normal
Tagln	0.78140587	3.878287189	Sig
Sec61b	-0.257926565	3.876700956	normal
Gprc6a	0.9575829	3.876389069	Sig
Cd7	-0.734236247	3.875431111	Sig
Zkscan17	0.214987633	3.874174473	normal
Kif11	-0.777864523	3.873038931	Sig
Spcs2	-0.232306657	3.867333283	normal
Casp3	-0.360666204	3.864969376	normal
Tbc1d15	0.273239797	3.863142418	normal
Egflam	0.636955401	3.859052063	Sig
Samd5	-0.527330382	3.857006165	normal
Rps28	-0.418727512	3.85031997	normal
Dusp8	0.661993121	3.847637749	Sig
Prkca	0.419167368	3.842965898	normal
Add3	0.36111625	3.841206062	normal
Erh	-0.180105979	3.838672207	normal
Lrrc4c	0.542568665	3.83653905	normal
Pdgfra	0.595292899	3.835635326	Sig
Maml1	0.322854471	3.835272023	normal
Mki67	-0.903884176	3.828382317	Sig
Lrrc73	-0.535354053	3.827931302	normal
Desi2	0.241180373	3.827916284	normal
Ttc13	0.155989149	3.826161544	normal
Epor	-0.702300014	3.825698081	Sig
C130074G19Rik	-0.23358682	3.825631347	normal
Asnsd1	-0.429718402	3.824346662	normal
Mast4	0.228725789	3.821279467	normal
Cntrob	-0.346518295	3.808661825	normal
Sox18	-0.525560881	3.80853826	normal
Tdgf1	0.74590721	3.805572564	Sig
Rab10	0.168490734	3.805526761	normal
Rapgef2	0.33286981	3.80485701	normal
Mnt	0.292599634	3.803406454	normal
Hspa5	-0.515828653	3.799023573	normal
Sgip1	0.598494523	3.798024803	Sig
Pkp3	-0.263886934	3.797197409	normal
Asxl1	0.19064792	3.794533571	normal
Ern1	0.203112311	3.790569033	normal
Wdsub1	0.198145776	3.7882766	normal
Cds2	0.261744184	3.784165681	normal
Plk2	0.766189415	3.777123456	Sig
Gm19688	-0.902963436	3.775335803	Sig
Seh1l	0.207723073	3.772766543	normal
Elac1	0.19837665	3.769537415	normal
Stk38l	0.22874517	3.766729997	normal
Prickle2	0.649673632	3.766172006	Sig
Actg2	0.936619532	3.765461046	Sig
Eppin	1.177339506	3.763750406	Sig
Prdm11	0.374827887	3.755935065	normal
Sec22b	-0.158187167	3.754156879	normal
Clec14a	0.619054121	3.750801299	Sig
Mcub	-0.379520893	3.748842765	normal
Amotl1	0.280004031	3.747506889	normal
Adcy2	0.519981064	3.74587157	normal
Serpine2	0.370044657	3.741300493	normal
Cul4a	0.16763386	3.739913514	normal
Lims2	0.448339828	3.73840984	normal
Mapk11	-0.400846777	3.737852717	normal
Pcdhgc3	0.55976731	3.731944991	normal
Ly6a2	-1.167509512	3.731623091	Sig
Lockd	-0.678134601	3.731221891	Sig
Samd1	-0.345657848	3.726275855	normal
Abhd8	-0.19408876	3.724607063	normal
Cdk1	-0.61184668	3.72418429	Sig
Trpc6	0.722890624	3.721572384	Sig
Cep78	-0.28737949	3.717296043	normal
Rflnb	0.362919302	3.716031598	normal
Neurl3	-0.456501365	3.713186772	normal
Avpi1	0.403430274	3.709932155	normal
Shroom4	0.540206951	3.70860008	normal
Iffo2	0.167276394	3.708004744	normal
Crispld2	0.519493582	3.706418094	normal
Lamc1	0.390360963	3.704436487	normal
Ulk1	0.186738803	3.701846652	normal
Kif14	-0.792553345	3.7005265	Sig
Vps13a	-0.207866535	3.70031358	normal
Abi3bp	0.348854799	3.698447945	normal
Far1	-0.229978874	3.696774239	normal
mt-Rnr1	-0.372247353	3.695309202	normal
Cntn1	1.001236278	3.689194282	Sig
Ankra2	0.18321389	3.687964588	normal
Timp3	0.791770311	3.68725133	Sig
Tmed3	-0.235800014	3.685161	normal
Tmem256	-0.247317673	3.684296159	normal
Nedd1	0.207911717	3.682375414	normal
Zyx	0.354816442	3.671523138	normal
Cd200	0.590708833	3.667803612	Sig
Kcnh6	0.972396399	3.663557771	Sig
Tanc1	0.325134926	3.662574299	normal
Stab1	0.443384069	3.662392553	normal
Pom121	0.219537872	3.65527732	normal
Prr13	-0.279719958	3.652396931	normal
1810037I17Rik	-0.264823364	3.652172017	normal
Dleu2	-0.214185022	3.647144276	normal
Ski	0.314213406	3.646879158	normal
Rgcc	0.519616561	3.63899727	normal
Gm43813	-1.03235591	3.637521479	Sig
Hmmr	-0.920966273	3.635748347	Sig
Lbh	0.303825298	3.626202766	normal
Cdyl	0.241105355	3.625290523	normal
Ppp1r14b	-0.330570398	3.625284922	normal
Ntm	0.81805208	3.623003473	Sig
Prickle1	0.619869335	3.621854637	Sig
Pcolce2	0.632659872	3.61961701	Sig
Cdc42bpb	0.375321871	3.618873145	normal
Polg	0.211850872	3.617384735	normal
Slc22a12	0.995019366	3.617352124	Sig
Gm13436	-0.332098721	3.616534566	normal
1810055G02Rik	0.338288689	3.614960876	normal
Nxpe1-ps	-1.081163152	3.612206238	Sig
Mreg	-0.508570796	3.610318591	normal
Abcg2	0.44712723	3.610281251	normal
Dennd1a	0.146389052	3.609009355	normal
Cth	0.386779205	3.607946319	normal
Gm34084	-0.99481918	3.596038373	Sig
Cdk2ap2	-0.391783413	3.595692057	normal
Lrfn4	-0.296896737	3.59228708	normal
Nuak1	0.281638597	3.588485796	normal
Rfc2	-0.284735182	3.587083816	normal
Kif20a	-0.487563513	3.58217703	normal
Babam1	-0.148941274	3.581667325	normal
Epb41l2	0.385233598	3.58074981	normal
Ddr2	0.28353281	3.579949148	normal
Gm37474	-1.136499217	3.575876259	Sig
Washc3	-0.177572347	3.574928271	normal
Gem	0.445755601	3.573656029	normal
Zfp746	0.180056815	3.567854432	normal
Rassf9	0.452697938	3.566880868	normal
Ccny	0.348709943	3.563976561	normal
Tecrl	0.985524697	3.562175184	Sig
Fam76a	0.241256781	3.561351154	normal
Srpx2	0.601716232	3.554551736	Sig
B3gat3	-0.191163231	3.553310203	normal
Muc2	0.683021786	3.553276508	Sig
Tal2	0.908785799	3.553098276	Sig
Extl3	0.313773692	3.551953679	normal
Ccdc160	-0.570882098	3.540487467	normal
Apba1	0.36235625	3.536813023	normal
Tcf25	0.15427643	3.532852074	normal
Snai2	0.565349874	3.531742429	normal
Ace3	0.852802087	3.531170001	Sig
Boc	0.28297482	3.528326665	normal
Lonrf3	-0.821378206	3.52393549	Sig
Bloc1s2	-0.272691078	3.520947047	normal
Ppih	-0.218636273	3.520915551	normal
Luzp1	0.438856728	3.520392909	normal
Gm4956	0.718248647	3.519731914	Sig
Rnf103	0.232783757	3.516163279	normal
Lsm7	-0.292502065	3.515699592	normal
Serping1	0.455918585	3.51139149	normal
Rce1	-0.187617374	3.50404759	normal
Gm33228	0.883106157	3.500432834	Sig
Hspe1	-0.502136519	3.495919272	normal
Unc80	0.917274436	3.492461438	Sig
Psma4	-0.153747683	3.485054893	normal
2210016F16Rik	-0.222091747	3.483881228	normal
Rprd2	0.205943835	3.483066708	normal
Rab5a	0.287592567	3.481105672	normal
Brd1	0.148791127	3.480642857	normal
Pcdhac2	1.170338545	3.480418068	Sig
A3galt2	0.628404759	3.480278819	Sig
Ptpn21	0.342407506	3.473847365	normal
Rnft1	0.215818583	3.466123257	normal
Vkorc1l1	0.163121859	3.466107515	normal
Golga5	0.135649546	3.463650207	normal
Gm8206	1.132384655	3.463089978	Sig
Fmo2	0.602442779	3.461544844	Sig
Rpl18	-0.236474184	3.460963926	normal
Dio3os	-0.59484088	3.458851565	Sig
Gm527	0.336690911	3.455151478	normal
Mkrn2	0.202236862	3.451373103	normal
Pdzd2	0.583059899	3.448355061	Sig
Socs1	-0.440410613	3.446190707	normal
Med15	0.235690071	3.441337647	normal
Rab26os	-0.458653533	3.441196073	normal
Pde4c	0.575924904	3.439977258	normal
Slco2a1	0.602256295	3.435033597	Sig
Nr4a3	1.071497485	3.433200841	Sig
Slc10a6	0.575963517	3.428347635	normal
Egfl8	-0.37229941	3.427363073	normal
Parp4	0.195384523	3.426904688	normal
Ppp1r16b	0.630978503	3.426499063	Sig
Eif4e3	0.186210109	3.423929251	normal
Nrp2	0.336248871	3.422083001	normal
Klk1	-1.123722012	3.419445545	Sig
Phf2	0.23253473	3.416471302	normal
Banf1	-0.231038979	3.416116911	normal
Cops9	-0.280760165	3.415549523	normal
Rps19bp1	-0.253593056	3.411868082	normal
Spc24	-0.469218667	3.40723075	normal
Mafk	0.457882789	3.404113992	normal
Mturn	0.414965115	3.401435795	normal
Psip1	-0.157539833	3.400076848	normal
Gas6	0.271639927	3.398533199	normal
Eftud2	0.355646131	3.3984517	normal
Alms1-ps1	0.638967948	3.39825631	Sig
Hip1	0.356373569	3.397233362	normal
Hint1	-0.224422187	3.396556384	normal
Mpp2	0.389884618	3.395689037	normal
Nfe2	-0.66273708	3.39067586	Sig
Ddx3y	0.271419068	3.388753011	normal
Gpm6b	0.515559047	3.38830645	normal
Pcf11	0.14193003	3.385600047	normal
Cacybp	-0.267393216	3.383884323	normal
Kif22	-0.556175725	3.383142268	normal
Dgkq	0.332876629	3.382370385	normal
Vldlr	0.530514184	3.378586224	normal
Nedd9	0.533845198	3.376178556	normal
Golim4	0.266277086	3.37287386	normal
Id3	-0.343557276	3.367470134	normal
Coq10b	0.414309462	3.365630345	normal
Gm30074	-0.62833152	3.365182733	Sig
Hdc	-0.432114895	3.357788358	normal
Hsbp1	-0.160466634	3.357193896	normal
Mettl26	-0.25119908	3.355358174	normal
Magt1	-0.289778642	3.347326215	normal
Hist3h2a	-0.418917737	3.345339356	normal
Clk1	0.294699487	3.345148401	normal
Clic4	0.342077924	3.343100686	normal
Tpx2	-0.751868022	3.340906236	Sig
Ranbp9	0.153990873	3.331113744	normal
Bag5	0.374859876	3.329766222	normal
Enox1	0.740985597	3.32963174	Sig
Ttc7	-0.264540358	3.327771055	normal
Ccnq	-0.224243664	3.326705732	normal
Ednra	0.408377691	3.325285106	normal
Dtl	-0.667778075	3.325001504	Sig
Aurka	-0.457282689	3.322663683	normal
Fau	-0.25006159	3.322120655	normal
Fosl2	0.259719189	3.319267763	normal
Glb1l3	0.676215304	3.317759706	Sig
Ptprb	0.587085529	3.313439787	Sig
Itpkb	0.504328322	3.3121392	normal
Abcb1a	0.528995374	3.310960543	normal
Galnt11	0.205134256	3.30923004	normal
Crebbp	0.156580101	3.30837456	normal
A530001N23Rik	-0.689198746	3.30425802	Sig
Dact3	0.356005771	3.298345676	normal
Eme1	-0.906317261	3.296120223	Sig
Pcyox1l	-0.212856531	3.29571423	normal
Fgfr1	0.456171268	3.29413763	normal
Spred2	0.283810757	3.292756028	normal
Tnik	0.422689249	3.290977957	normal
Map3k7	0.133090155	3.288204586	normal
Hist1h4i	-0.789556868	3.286571005	Sig
Creb3l2	0.232001551	3.285459605	normal
Specc1l	0.404705743	3.285300994	normal
Rangap1	-0.261228452	3.283576375	normal
H2afx	-0.348952994	3.28215819	normal
Ndst2	0.247058089	3.281739408	normal
Ice1	0.202561065	3.276071012	normal
Serpina3n	0.544668902	3.275493918	normal
Naxe	-0.205552002	3.274921634	normal
Chst15	0.316833164	3.274637082	normal
Ap2s1	-0.260128242	3.273178197	normal
Coro1c	0.308694195	3.271245999	normal
Bambi	-0.323828445	3.270027004	normal
Mrtfb	0.281361382	3.269690203	normal
Nxph3	-0.460121502	3.268765114	normal
Hspa4l	-0.541591796	3.267551297	normal
Tmem86b	-0.304642182	3.266756965	normal
Bdkrb1	0.504704314	3.262198474	normal
Sytl4	-0.308635626	3.260998129	normal
Oaz1	-0.161469936	3.257567171	normal
Hist2h2be	-0.281116955	3.257555608	normal
Snrpe	-0.284545734	3.257272596	normal
Setd7	0.212780182	3.256132919	normal
Lman2l	-0.242830874	3.254843593	normal
Cox14	-0.280283744	3.252402625	normal
Tnfrsf19	0.374899308	3.252183479	normal
Cdc40	0.236959098	3.251768811	normal
Spin2c	-0.604779707	3.247531577	Sig
Rad54l2	0.172457979	3.24735472	normal
Gm20629	1.157197611	3.245284828	Sig
Ext2	0.224252547	3.2452547	normal
Adap2os	0.748327518	3.244024289	Sig
Pbld1	0.406274478	3.243950356	normal
Ripor1	0.425947977	3.240226157	normal
Ankrd11	0.232115991	3.239078178	normal
Nav1	0.310820749	3.237610914	normal
Stk35	0.210914586	3.237047213	normal
Trim71	-0.805063035	3.234862255	Sig
Fbn2	-1.270907861	3.234574839	Sig
Grm4	-0.897304501	3.231726817	Sig
Amd2	1.206577841	3.230105684	Sig
Clic1	-0.176821344	3.228586392	normal
Psmc5	-0.141311793	3.226489741	normal
Cks1b	-0.522651114	3.225653538	normal
Lrfn3	0.277389021	3.223960828	normal
Rhbdf1	0.237217805	3.215865864	normal
Camk2d	0.209246174	3.215713605	normal
Ier2	-0.443143001	3.214958311	normal
Mrpl41	-0.305001869	3.213492704	normal
Srsf4	0.273560859	3.212990284	normal
Sh3rf1	0.386937786	3.211373637	normal
Klra7	-0.81344318	3.211030123	Sig
Msmo1	-0.271401548	3.210329873	normal
Fosb	0.960810569	3.208395896	Sig
Zfp520-ps	0.945937178	3.20715078	Sig
Clca3a1	0.768663688	3.204441065	Sig
Nkain1	0.821447767	3.200912406	Sig
Rora	0.316082212	3.194183475	normal
Gm9889	0.66267545	3.189047621	Sig
Rnf7	-0.16694283	3.187063041	normal
Ska3	-0.62131228	3.186905687	Sig
Ndfip1	0.147138429	3.184561205	normal
Tmem119	0.43608192	3.182553267	normal
Hist2h3c2	-0.539860626	3.175861222	normal
Gm26721	0.879016701	3.172462689	Sig
Ahsa1	-0.298940807	3.172256723	normal
Gm15710	-0.736661776	3.167939005	Sig
Bik	-0.450702231	3.162117864	normal
Rab19	-0.321145532	3.162048291	normal
Foxj3	0.184749634	3.16187139	normal
Sertad2	0.35363412	3.158765239	normal
Gtse1	-0.473984459	3.158612272	normal
Tmem241	0.26727437	3.1534609	normal
Zc3h4	0.145322134	3.152034645	normal
Sgce	0.315826442	3.147658373	normal
Steap3	0.39865535	3.145615827	normal
Cip2a	-0.414070158	3.144698901	normal
C1qtnf3	0.6875236	3.141457691	Sig
Gm47732	0.808367222	3.141377472	Sig
1110008P14Rik	-0.23570315	3.14054998	normal
1700060J05Rik	1.287799262	3.139250221	Sig
Tmem223	-0.174045555	3.138863318	normal
Gm48062	0.46256457	3.138667824	normal
Uba6	-0.285037169	3.13598175	normal
Tmem51	-0.30133093	3.134631707	normal
Ednrb	0.405449423	3.134099097	normal
Arap1	-0.22924825	3.133814367	normal
Irs1	0.376511257	3.132681464	normal
Kctd15	0.224941708	3.132470024	normal
Cysltr1	0.334274456	3.12753202	normal
Padi3	0.820810288	3.127404782	Sig
Rhov	-0.753036713	3.124712779	Sig
Ston1	0.587734613	3.123353433	Sig
Rpl38-ps2	-0.395362073	3.122780798	normal
Arntl	-0.471413179	3.122033546	normal
Krt19	-0.330613516	3.121205199	normal
Card14	0.593837205	3.117845874	Sig
Rpp25l	-0.222883185	3.114559774	normal
Gm28609	-0.956567152	3.113749155	Sig
Spire1	0.211605563	3.112705103	normal
Mxd3	-0.828319152	3.112432223	Sig
Nr2c2ap	-0.450867464	3.111666117	normal
Dipk2a	0.378836052	3.107988866	normal
Prox1	1.095077979	3.104671549	Sig
Tpd52	-0.248443261	3.104096351	normal
Gm38391	0.350809498	3.103828232	normal
Postn	0.580485696	3.102485939	Sig
Ccnb1	-0.759207845	3.102477831	Sig
Gatd1	-0.185182636	3.101874899	normal
Asap2	0.37480677	3.094812458	normal
Racgap1	-0.584161141	3.089857831	Sig
Cacna1d	0.48019398	3.084433676	normal
Slc30a1	0.348306006	3.083340913	normal
Dtx4	-0.312981007	3.082712155	normal
Bhlhe22	0.517762167	3.082707072	normal
Osbpl2	0.262737002	3.081648663	normal
Mvd	-0.444117244	3.081114395	normal
Ctps	0.272478233	3.081021155	normal
Gm30054	-0.703488933	3.076589474	Sig
Serpinh1	-0.389179246	3.075863746	normal
Gm39556	-0.699786526	3.072475417	Sig
Gm45714	0.511934092	3.06306201	normal
Nr2f1	0.527101733	3.062332149	normal
Relb	-0.359921397	3.058851151	normal
Hmbs	-0.230787795	3.057680598	normal
Tedc1	-0.577429485	3.057295391	normal
Pitpnb	0.256492177	3.057243929	normal
Rbm46	0.659931238	3.053926547	Sig
Rcor3	0.202248009	3.053682112	normal
Zhx3	0.353059181	3.053260816	normal
Inmt	0.481195712	3.052096827	normal
Tbc1d1	0.417536477	3.050915296	normal
AI413582	-0.259362464	3.050222375	normal
Map3k5	-0.139980341	3.047189302	normal
Pink1	0.23407601	3.044931696	normal
Nudt2	-0.281263571	3.043405347	normal
Podxl	0.426694842	3.043363835	normal
Kcna3	-1.097144352	3.043144081	Sig
Endou	0.343174788	3.042323284	normal
Grk5	0.395073429	3.041079484	normal
Mrpl36	-0.20531646	3.040510473	normal
Stil	-0.603555849	3.038712102	Sig
Meox2	0.301799464	3.038592059	normal
4930532G15Rik	-0.74429727	3.03712078	Sig
Fam217b	0.297166574	3.037026871	normal
Ttc7b	0.357201364	3.033884998	normal
Tinagl1	0.392610169	3.031065736	normal
Fgf10	0.327538853	3.030257119	normal
Exoc3l4	0.450922732	3.028481436	normal
Gen1	-0.491891755	3.027721796	normal
Arhgap23	0.372536332	3.02580302	normal
Impdh1	0.53693573	3.025577175	normal
Rps10	-0.417669715	3.02511835	normal
Snta1	0.391048432	3.025088416	normal
Mxd4	0.351679669	3.022978169	normal
Ccn1	0.668158202	3.020586401	Sig
Cks2	-0.473567697	3.015816965	normal
Hspa12b	0.503046723	3.015255714	normal
Myadm	0.335349435	3.008851671	normal
Col18a1	0.507652192	3.006778741	normal
Snord55	-0.60804602	3.005661826	Sig
Nexn	0.723075014	3.005462567	Sig
Zfand6	-0.197299283	3.0052632	normal
Msrb3	0.301135796	3.0045914	normal
Gm16184	0.57347676	3.004518556	normal
Pbx4	-0.392863007	3.004352547	normal
Fra10ac1	-0.240934718	3.002914451	normal
Gm18890	-0.821309387	2.997211078	Sig
Birc5	-0.650964042	2.996907165	Sig
Gm29459	0.725257138	2.995347641	Sig
Mgll	0.454474416	2.994795505	normal
Slc12a4	0.313322164	2.993044443	normal
Auts2	0.462287828	2.991391887	normal
Tlr12	-0.610247592	2.987100004	Sig
Ace	0.619861284	2.985220356	Sig
Polr2a	0.270767936	2.982664751	normal
Gm49417	0.379784055	2.98207922	normal
Tuba1a	-0.217211267	2.981609043	normal
D830026I12Rik	0.440349425	2.976300934	normal
Gm25897	0.868120356	2.975597763	Sig
Gpx3	0.395126731	2.975047073	normal
Hyou1	-0.35638854	2.971425275	normal
Pcdh18	0.545469875	2.970706588	normal
Atg10	0.301533156	2.968821532	normal
Abca6	0.618637129	2.965677884	Sig
Gm10654	1.223274939	2.96351657	Sig
Elk1	0.222734539	2.963032453	normal
Tead3	0.271755089	2.962956729	normal
Tmem221	-0.478490648	2.962627742	normal
Mmp3	0.596844708	2.956630401	Sig
Kdm4b	0.28219961	2.954569536	normal
Tm7sf3	0.241202888	2.952524594	normal
Arhgap21	0.260324802	2.951944324	normal
Ppfibp1	0.276618281	2.949661778	normal
Kifc5b	-0.499479064	2.946300918	normal
Alg8	-0.278244016	2.944025461	normal
Ptprn	-0.392343884	2.942700998	normal
Grcc10	-0.259396019	2.940930301	normal
Clcf1	-0.376009173	2.939209492	normal
Serinc3	0.364224852	2.938715467	normal
8030462N17Rik	0.271198512	2.937847018	normal
9030622O22Rik	-0.667325626	2.935530186	Sig
Gpatch8	0.189063185	2.934220752	normal
Loxl3	0.364315246	2.930577653	normal
Ndufb1-ps	-0.399707653	2.930503319	normal
Cys1	0.381472585	2.93023908	normal
Gemin7	-0.173318552	2.930139718	normal
Rlf	0.195921525	2.928096934	normal
Gm28856	0.88823113	2.927282103	Sig
Uhrf1	-0.751310404	2.926459415	Sig
Carhsp1	0.209604847	2.924075713	normal
Fkbp9	0.347004002	2.922461312	normal
Clec3b	-0.359210262	2.921694217	normal
Mbnl3	-0.564108743	2.920441403	normal
Rp9	-0.130053263	2.919174879	normal
Nudc	-0.272601351	2.917156528	normal
Prss23os	-1.044552183	2.916477188	Sig
Troap	-0.840852562	2.914112503	Sig
4931428F04Rik	-0.330248539	2.911790833	normal
Myocd	1.258607509	2.910608284	Sig
Prune1	0.160380601	2.90729134	normal
Gm49266	-1.635324936	2.905425017	Sig
Tsc22d2	0.242734257	2.904877709	normal
Npr3	0.585351005	2.903862803	Sig
Stat3	0.14664238	2.903523823	normal
Serpina3g	-0.836948017	2.903412092	Sig
Npnt	0.652979719	2.900636523	Sig
Mn1	0.407371989	2.899510378	normal
Gal3st2	1.013612402	2.899156827	Sig
Mthfr	0.24449662	2.898983221	normal
Mustn1	0.268930311	2.897355731	normal
Fancb	-0.410979347	2.897282833	normal
Slc7a6	0.245834341	2.896293087	normal
Gprasp1	-0.220182255	2.895746041	normal
Cdca2	-0.657538884	2.894832398	Sig
Pcdhgb4	0.471964519	2.893515545	normal
Rab6b	0.350449461	2.892078126	normal
Tada2b	0.187457894	2.891161836	normal
Dpm1	0.25772917	2.88965736	normal
Ndufaf8	-0.191254302	2.886593277	normal
Shroom2	0.460508872	2.886148159	normal
Eif3i	-0.181440017	2.886116293	normal
Atp1b2	0.606651396	2.884023159	Sig
Fam205a1	1.036850167	2.883721154	Sig
Aurkb	-0.72860179	2.880873577	Sig
Apol11b	-0.954013827	2.880555628	Sig
Flcn	0.249485411	2.880158824	normal
Chek1	-0.453277817	2.879985017	normal
Ano6	0.279332509	2.879630977	normal
Msh6	-0.206680087	2.879487947	normal
Foxo3	0.2682285	2.87935392	normal
Trappc4	-0.281109344	2.879014704	normal
She	0.498430829	2.878981858	normal
Aspm	-0.790249089	2.878719696	Sig
Pdzrn3	0.424376155	2.87795509	normal
Pcdhga6	0.566497872	2.876693167	normal
Setd5	0.193968077	2.875626771	normal
Zeb2	0.321289626	2.874584818	normal
Vps45	-0.201638932	2.873585108	normal
Tulp4	0.260629286	2.871890481	normal
Rasd2	0.503163664	2.867956457	normal
Cdk2ap1	-0.237188658	2.867944815	normal
St3gal1	0.299320176	2.863506973	normal
Gm15664	1.0562694	2.861792298	Sig
Stab2	0.647335158	2.86168161	Sig
Pop5	-0.207338683	2.861211023	normal
Reep3	0.252802618	2.861180141	normal
Arsk	0.287306304	2.8598462	normal
Phldb1	0.245797121	2.859615101	normal
Gm44005	1.121288211	2.859059992	Sig
Rn7sk	-0.560317051	2.859002991	normal
Psmb8	-0.317580884	2.858233423	normal
Nhlrc1	0.28599926	2.857268192	normal
Hdhd3	-0.255071601	2.856345745	normal
Rgs3	0.332728958	2.855365602	normal
Art4	0.37386496	2.852715958	normal
Vash1	0.40047611	2.852037476	normal
Gm36839	-0.914702708	2.850845616	Sig
Ltk	-0.48504342	2.848803835	normal
Gm7932	0.605623788	2.844554062	Sig
Jam2	0.334845858	2.842181193	normal
Tgif1	-0.201555922	2.840213579	normal
Col4a1	0.569149407	2.838665961	normal
Ms4a4c	-0.780320116	2.838285214	Sig
4931406P16Rik	0.477171127	2.836769726	normal
Mbtps1	0.216143539	2.836449704	normal
Gm43022	1.68599637	2.835985627	Sig
Gulp1	0.361812379	2.835932435	normal
Tonsl	-0.309444202	2.835041935	normal
Rab2b	0.316196514	2.835032791	normal
Hmgcs1	-0.278080112	2.833744533	normal
Sprr1a	-0.90337366	2.831755163	Sig
Sun1	0.237421589	2.831121266	normal
Wasf2	0.282874427	2.830832507	normal
Gm35696	-0.48258914	2.83079778	normal
Gmnn	-0.35523069	2.829582566	normal
Nalcn	0.637933674	2.827041679	Sig
Ric1	0.199281632	2.826940551	normal
Serf1	-0.397958414	2.825335373	normal
Timp2	0.265639361	2.825102556	normal
Rbm43	-0.170133217	2.824622803	normal
Rpl35	-0.259188915	2.824144389	normal
Fbxo8	0.235806515	2.823677004	normal
Tmem65	0.276956294	2.822836277	normal
Akap17b	-0.325687774	2.821994471	normal
Slc6a19	0.836997927	2.820703773	Sig
Cavin4	1.192961387	2.819559958	Sig
Chrnb4	-0.898047007	2.809418985	Sig
Kif20b	-0.570148979	2.80900159	normal
Lrrn3	-0.249274898	2.801117428	normal
4833403J16Rik	-0.518676389	2.799293457	normal
Pcdhgb6	0.51066718	2.798788618	normal
Prkaa1	0.178324032	2.798532827	normal
Ier3	0.534748875	2.798423768	normal
Ggt5	-0.298990101	2.795529923	normal
Ctc1	-0.172610828	2.79509276	normal
Smim11	-0.203164234	2.793507941	normal
Tgfbrap1	0.233360812	2.790414585	normal
Sgtb	0.56419634	2.788129698	normal
Ccdc154	-0.574024745	2.787591978	normal
5430430B14Rik	0.562357222	2.785912943	normal
Dpysl3	0.293821838	2.785185511	normal
C1qtnf1	0.39262349	2.784499125	normal
Zfp142	0.251681808	2.784186473	normal
Cdca3	-0.63919187	2.783795893	Sig
Espn	-0.387230167	2.783046728	normal
Col13a1	0.499068879	2.781487058	normal
Cyp2r1	-0.494154563	2.780619711	normal
2310022B05Rik	0.250428492	2.777772493	normal
Ano8	-0.204675326	2.777201726	normal
Gm14506	1.288532291	2.776829988	Sig
Plxna2	0.425417502	2.775038339	normal
Cramp1l	0.189828357	2.774349382	normal
Mfap3	0.257772085	2.773219979	normal
Kank2	0.291028749	2.772162914	normal
Nox1	-1.159978175	2.769285957	Sig
Ctdp1	0.248281239	2.769095509	normal
Gm14403	0.368721911	2.767123373	normal
Trak2	0.290827365	2.766833504	normal
Gon4l	0.149241673	2.766192299	normal
Cdc42bpa	0.352015929	2.765136698	normal
Fkbp1b	0.337749211	2.764989947	normal
Efr3b	0.33277398	2.764265546	normal
Numb	0.412263738	2.763301613	normal
Zrsr1	0.217531543	2.762777887	normal
Vwf	0.422315562	2.761576581	normal
Zfp654	0.24872331	2.76000366	normal
Dnajc5	0.200286295	2.756394806	normal
Gm10484	1.089745009	2.756001271	Sig
Gm49767	0.701119056	2.755103314	Sig
Casp4	-0.34915743	2.754918078	normal
Zc3h7b	0.202973234	2.753172229	normal
Serpina3f	-0.895748525	2.752227379	Sig
Arhgap42	0.488228627	2.751990349	normal
3110009E18Rik	-0.419183596	2.751171053	normal
Pcdh20	0.928314988	2.750465639	Sig
Tgfbr2	0.33590166	2.749779166	normal
Nfat5	0.225129091	2.748850875	normal
Psma3	-0.118983983	2.748221432	normal
Gm42778	0.471873891	2.747228573	normal
Cnr1	0.412166605	2.744214224	normal
Mrps33	-0.230948189	2.743724137	normal
Akap13	0.210207998	2.742634644	normal
Pkig	0.249009111	2.740528897	normal
Cenpv	-0.440955778	2.73916353	normal
1700008A23Rik	-0.804012749	2.738798556	Sig
Btbd9	0.151414427	2.738210687	normal
Ier5l	-0.273374531	2.738111892	normal
Cfh	0.425873771	2.73744776	normal
Rnaseh2c	-0.296563185	2.736858673	normal
Angpt2	0.331064863	2.736486126	normal
Zbtb16	0.837395585	2.735242791	Sig
Rhbdd1	0.193207593	2.732143551	normal
Nod2	-0.301998744	2.730858232	normal
Stxbp1	0.274631493	2.729216053	normal
Mrpl58	-0.185410493	2.728388168	normal
Gm3235	-0.804670793	2.728357024	Sig
F830016B08Rik	-0.860487092	2.726832481	Sig
Tbp	0.155275292	2.726556915	normal
Pdp1	0.247815264	2.726028099	normal
Rcor1	0.261002914	2.725894605	normal
Mcm2	-0.386173381	2.724900129	normal
Ccdc124	-0.163900595	2.724132803	normal
Fubp3	0.206932928	2.723686725	normal
Hilpda	0.697404827	2.720659889	Sig
Samd4	0.417850289	2.720212197	normal
Mtmr6	0.220104242	2.717520773	normal
Ssna1	-0.185151235	2.716553153	normal
B3galt1	0.464741286	2.714716176	normal
Gpsm2	0.385702188	2.714629931	normal
Sec16b	0.366591129	2.712671598	normal
Gucy1b1	0.585328217	2.712404239	Sig
Sem1	-0.241718965	2.711024886	normal
Dolpp1	-0.234647829	2.709672764	normal
Commd9	-0.175674315	2.709009283	normal
Sod1	-0.185755936	2.708871531	normal
Slc43a3	0.421945221	2.707072185	normal
Adamts8	0.42966051	2.70687535	normal
Klra13-ps	-0.750313771	2.705355956	Sig
Prim1	-0.306177176	2.704164082	normal
Nudt3	-0.182287424	2.703614344	normal
Lmod1	0.66845689	2.70243902	Sig
Rex1bd	-0.213910175	2.700398494	normal
Ncoa6	0.169385214	2.699401875	normal
Uri1	0.14045248	2.698971001	normal
Nrros	-0.427180349	2.69882503	normal
Cct3	-0.200502807	2.698034438	normal
Bicral	0.120064618	2.697768013	normal
Wnt5b	0.449214915	2.697035074	normal
Atg13	0.201237711	2.694510631	normal
Erp29	-0.28498972	2.694362235	normal
Etv1	0.400169216	2.691567317	normal
Dysf	0.243206901	2.690289379	normal
Gm29008	-0.514333291	2.686927888	normal
Lamtor2	-0.209878337	2.686759735	normal
Cxcl14	0.414117514	2.686600818	normal
Zfp599	-0.444104934	2.686596742	normal
Med30	-0.195743615	2.684534425	normal
Maz	-0.237381252	2.682576497	normal
Sh3glb1	0.170134516	2.682035934	normal
Zfp866	0.125102069	2.681071573	normal
Slc40a1	0.4342901	2.677167422	normal
Flt4	0.464355319	2.675322302	normal
Myh11	0.75433132	2.674291044	Sig
Mbd5	0.233609367	2.671732717	normal
Dedd2	0.185501776	2.671106944	normal
Pcdhga7	0.514920628	2.670861081	normal
Arhgef9	0.51195734	2.669533174	normal
Arfgap2	0.132039339	2.668771662	normal
Sult2b1	-0.33759876	2.668603644	normal
Tcp11l2	0.186118387	2.667946248	normal
Rap1gap	0.251339136	2.667577675	normal
Sos2	0.262005402	2.667476823	normal
Plekhm2	0.140234039	2.666537886	normal
Mertk	0.473995214	2.663695377	normal
Crybg1	-0.268291712	2.661783759	normal
Stard13	0.434430051	2.658913021	normal
Ncaph	-0.336719684	2.654875523	normal
Spen	0.220771355	2.651396924	normal
Mydgf	-0.223513933	2.648967381	normal
Tceal6	1.40735004	2.648330264	Sig
Atg16l1	0.130883796	2.647923823	normal
Sesn3	-0.332712817	2.647294672	normal
Tgfb2	0.385183531	2.64556338	normal
Tcf19	-0.312042315	2.645510057	normal
Col1a2	0.377265916	2.645297341	normal
Mboat2	0.244320972	2.644372778	normal
Alg9	-0.172923472	2.640828864	normal
Gins3	-0.387840014	2.639998214	normal
Tdrd6	1.244261886	2.63952337	Sig
Pcbd2	-0.290778568	2.639436811	normal
Six5	-0.26687759	2.638621559	normal
Slc8a3	0.48501373	2.637743305	normal
Cntn4	0.609763472	2.636486902	Sig
Atpif1	-0.2118687	2.635282764	normal
Dad1	-0.196805827	2.633992178	normal
Pdlim5	0.292069996	2.633955303	normal
Sh3bgrl	0.356102652	2.631126603	normal
Gm17249	-0.306284079	2.631002626	normal
Alad	-0.223788557	2.630949927	normal
Dpy30	-0.290110369	2.629849159	normal
Pnkd	0.175547976	2.629062498	normal
Rpgrip1	-0.307889747	2.629043335	normal
Polr2f	-0.177975662	2.628658046	normal
Eif4enif1	0.14704837	2.628264792	normal
B430010I23Rik	-0.724319912	2.627316912	Sig
Ino80	0.20940333	2.626373249	normal
Plekhg2	0.37198353	2.625811032	normal
Jcad	0.551531323	2.624271272	normal
Kif13b	0.218435143	2.622027622	normal
Wipi2	0.168084995	2.621788276	normal
Lage3	-0.223959857	2.621673797	normal
Fdft1	-0.284969846	2.619776365	normal
Gpx4-ps2	-0.299595792	2.619379868	normal
Robo1	0.550614437	2.619170156	normal
Pbxip1	0.205099218	2.619139503	normal
Cep55	-0.762018099	2.618228085	Sig
4930429F24Rik	0.395029988	2.612671316	normal
Slc35d3	-0.946025392	2.611932737	Sig
Plcb1	0.419120404	2.611645265	normal
Ephx1	0.250536242	2.611499635	normal
Snx12	-0.121663837	2.611428341	normal
Lmnb2	-0.226167425	2.608543731	normal
Gpnmb	0.537741106	2.607952888	normal
Lsm3	-0.259066577	2.607490029	normal
Wac	0.203880886	2.603633519	normal
Cry2	0.258491366	2.603585475	normal
Mphosph8	0.217709395	2.602877758	normal
Ptgfrn	0.400672431	2.602863258	normal
Pimreg	-0.651805099	2.602573693	Sig
Snrpc	-0.12373536	2.602209604	normal
Elmsan1	0.225894541	2.598229049	normal
Thbd	0.414228555	2.597367989	normal
Ccnyl1	0.244856529	2.595896606	normal
Nisch	0.208217091	2.594694557	normal
Heg1	0.274633325	2.592352082	normal
Tradd	-0.25499592	2.591898215	normal
Cnn3	0.325991129	2.591883988	normal
Mtln	-0.23153477	2.591684503	normal
Pdia4	-0.416762392	2.589984263	normal
Ptprd	0.376485356	2.589748605	normal
Psmd13	-0.15316777	2.588922364	normal
Cyp20a1	0.204696108	2.588223391	normal
Map2k4	0.162257482	2.587730379	normal
Bcap31	-0.137930269	2.584142583	normal
Col6a3	0.408923655	2.582552901	normal
Abhd12b	-0.734165083	2.580518888	Sig
Mrps25	-0.22383838	2.580515776	normal
Atp1a1	0.310343056	2.579409634	normal
Zfp607b	-0.405838216	2.578470393	normal
Iqsec1	0.23281957	2.576781039	normal
Axl	0.379838711	2.57603653	normal
Klf3	0.299483965	2.576011794	normal
Zfp983	-0.219112256	2.575823112	normal
Hs3st6	-0.643730388	2.575159346	Sig
Epc1	0.154784029	2.575000889	normal
Zfp937	-0.380045884	2.573690224	normal
5930403N24Rik	0.466031664	2.572523564	normal
Cdh5	0.487169677	2.569839658	normal
Gpr108	-0.11423732	2.569548908	normal
Phyhd1	0.461154237	2.569400759	normal
Hsd11b1	0.525003132	2.569054903	normal
Trabd2b	0.530064041	2.567514997	normal
Pltp	0.303525332	2.566158973	normal
Cstdc2	0.658412029	2.56549691	Sig
Slc15a2	0.547184158	2.565466914	normal
Rab21	0.156238019	2.565117725	normal
Mettl1	-0.305775375	2.563478695	normal
Lrig3	0.286529535	2.563262956	normal
Ncoa3	0.264400085	2.562637072	normal
Gm36756	-1.008260068	2.562494302	Sig
Zfp827	-0.227625404	2.561569196	normal
Pllp	0.286502642	2.561218875	normal
Dync1h1	0.188955163	2.5579132	normal
Csta2	-0.579688323	2.557855196	normal
Mbd1	0.225325585	2.557263975	normal
Timm17b	-0.242613018	2.556640622	normal
Psmb3	-0.163420072	2.556170627	normal
P4ha3	0.668717069	2.556069806	Sig
Dkkl1	-0.67676078	2.555279185	Sig
Klf7	0.427347612	2.555063818	normal
Gm13830	-0.632852655	2.555051755	Sig
Kcnq1	0.273471677	2.551914827	normal
Ubr2	0.188263224	2.551746191	normal
Gmcl1	-0.170796393	2.550245911	normal
Cdkn1b	0.221903835	2.549762251	normal
Adamts3	0.640872001	2.549053545	Sig
Ucp2	0.179107853	2.548618372	normal
Wdr48	0.217808664	2.546234955	normal
Gm13012	-0.665918751	2.544906255	Sig
Mir143	0.921123052	2.543269125	Sig
AW112010	-0.216882335	2.542865866	normal
Pex6	-0.214014958	2.541838716	normal
Osbpl11	0.279168173	2.541221354	normal
Pcdhga3	0.755972454	2.539119258	Sig
Lama5	0.320040601	2.538930181	normal
Klf6	0.351760189	2.538834553	normal
Bud23	-0.160712893	2.538336665	normal
B530045E10Rik	0.800848915	2.53641325	Sig
Uros	-0.227524159	2.53618057	normal
Pigyl	-0.208259778	2.53578895	normal
Npat	0.239861158	2.533667552	normal
Sub1	-0.189308785	2.533307945	normal
Chst8	0.586387408	2.533057333	Sig
Slfn2	-0.435434267	2.532522536	normal
Cdca5	-0.702183176	2.532235904	Sig
Robo2	0.724625083	2.532027853	Sig
Fam72a	-0.409772995	2.531588259	normal
Gpn1	-0.179972696	2.530722409	normal
Tmem71	0.386320838	2.529358351	normal
Rps6ka5	0.33067338	2.529049776	normal
Ubxn7	0.20252875	2.52755468	normal
2700038G22Rik	-0.578064839	2.527253455	normal
Adgra2	0.309818547	2.525997772	normal
Gm609	0.708516144	2.525415409	Sig
Ufd1	0.141884546	2.524939041	normal
Scube2	0.601796789	2.524747493	Sig
Gpr17	0.552251105	2.523471944	normal
Pcdhb17	0.332063184	2.522926563	normal
Pask	-0.331403978	2.522354088	normal
Gm11651	0.715917774	2.520404485	Sig
Lsm4	-0.2100524	2.520335067	normal
Cacnb1	-0.366475088	2.514304064	normal
Upp2	-0.331904128	2.51427205	normal
Cass4	0.414286371	2.512781415	normal
Cluap1	-0.252569382	2.511694746	normal
Map4	0.208994087	2.511106669	normal
Yif1a	-0.179684425	2.511042973	normal
Zfp526	0.347446179	2.509007612	normal
Spdl1	-0.756137199	2.507092126	Sig
Rassf1	0.334222685	2.507076541	normal
Dipk2b	0.52435575	2.505901118	normal
Wdr83os	-0.308174768	2.504739977	normal
Angptl7	0.724376427	2.504398756	Sig
Tm2d3	-0.206587062	2.504334229	normal
Isyna1	-0.380575439	2.503675751	normal
Pabpc1l	0.54786731	2.500314922	normal
Rab22a	0.174855706	2.499791713	normal
Nrxn1	0.521152777	2.497687259	normal
Nenf	-0.146614248	2.497568665	normal
Ctf1	-0.22854291	2.497318107	normal
Ptk7	0.226258202	2.496152041	normal
Insyn1	-0.336773864	2.494759675	normal
1700025N21Rik	-1.359061041	2.493031746	Sig
Zbtb34	0.328046869	2.490961265	normal
Nans	-0.2981822	2.49092682	normal
Sgms1	0.332480257	2.490468357	normal
Eya1	-0.534375627	2.490019251	normal
Rpa2	-0.18945487	2.489718345	normal
Upk1b	0.384519592	2.489464607	normal
Rps6kb1	0.159474944	2.488297738	normal
Nwd2	-0.836031765	2.487748697	Sig
Jph2	0.820478505	2.48690198	Sig
Ptprk	0.341951085	2.486479589	normal
Gm2115	-0.426440642	2.486395375	normal
Uchl3	-0.310927151	2.486316838	normal
Prx	0.47968825	2.485235469	normal
Emc1	0.167497764	2.483955398	normal
Prkra	-0.226814928	2.483340067	normal
Gm49338	0.288353062	2.480698528	normal
Anapc13	-0.215283794	2.479773563	normal
Cdip1	0.127350823	2.479169416	normal
Col4a2	0.506530638	2.477904597	normal
Itm2a	0.453567636	2.477226489	normal
D630029K05Rik	0.535435921	2.477129646	normal
Strada	-0.178006272	2.476820951	normal
Gm15787	0.330723172	2.476138867	normal
Ebp	-0.225873846	2.470692383	normal
Cyp51	-0.369082955	2.470500299	normal
Hbp1	0.30727008	2.467439697	normal
Il1rap	0.211731223	2.467290134	normal
Faim2	0.418128256	2.466304836	normal
Zbtb44	0.187056024	2.466159401	normal
Hp	-0.460452101	2.464245983	normal
Ptp4a1	-0.695612666	2.464158387	Sig
Ncstn	0.199298278	2.462673718	normal
Sapcd2	-0.607933245	2.461535525	Sig
Klf11	0.362925199	2.461188013	normal
Hps4	-0.140702643	2.460480585	normal
Sqle	-0.291705497	2.460419809	normal
Gm17098	0.907815976	2.459285729	Sig
Fibin	0.557981815	2.45885451	normal
Gm43221	0.892453129	2.458314795	Sig
Tada2a	-0.218181975	2.458265234	normal
Lypla2	-0.21229207	2.458193879	normal
Adgre4	-0.713183276	2.45779549	Sig
Gm1673	-0.570860235	2.457171889	normal
Taf3	0.196539656	2.456747369	normal
H2afy2	0.167944374	2.456054961	normal
Gnrh1	0.33972862	2.455631809	normal
Marcksl1	-0.500943429	2.455476918	normal
Hif1a	0.232534174	2.455190957	normal
Mfhas1	0.294156426	2.454033024	normal
Ccdc85a	0.614038086	2.453564974	Sig
Zmynd11	0.164665403	2.451862727	normal
Txnip	0.235244787	2.451855692	normal
Edc4	0.1784636	2.451518023	normal
Gm38253	-1.200998775	2.450979312	Sig
Gm45509	-0.796959887	2.450638357	Sig
Zfp239	-0.596922689	2.450178206	Sig
4930451E10Rik	-0.636959582	2.449853567	Sig
Lsm6	-0.15858887	2.44891959	normal
Gabrd	-0.993084886	2.447422529	Sig
Mex3b	-0.387999154	2.447395213	normal
Col16a1	0.290240038	2.44710982	normal
Gucy1a1	0.457501113	2.446695515	normal
Gtf2h4	-0.173588413	2.446338767	normal
Ly6i	-0.426083104	2.443900116	normal
Map3k3	0.309823096	2.442396001	normal
Gm22270	-0.4419426	2.438549378	normal
Rragc	0.182303402	2.436677304	normal
Klhl20	0.186416693	2.43579629	normal
Rps20	-0.187011852	2.435028133	normal
Ifitm6	-0.696405165	2.433842976	Sig
1700001L05Rik	0.286949617	2.432607832	normal
Ube2t	-0.445628382	2.432143533	normal
Arhgef11	0.340177464	2.431951612	normal
B4galt1	0.176560759	2.431638062	normal
Mcrip1	-0.219809835	2.431463192	normal
Hap1	-0.247224994	2.431308968	normal
Rspo3	0.502365236	2.430127978	normal
Rere	0.202246893	2.428041213	normal
Hdgfl3	0.248174396	2.42770833	normal
Cchcr1	-0.248514585	2.426150346	normal
Gm7890	0.616196467	2.424869362	Sig
Psmg3	-0.309995389	2.423910136	normal
Gcat	-0.457280167	2.423076659	normal
Olfr551	1.434178651	2.423024169	Sig
Ran	-0.182777161	2.422857108	normal
Yaf2	0.150688072	2.422036988	normal
E2f7	-0.359627476	2.421901617	normal
Uqcc2	-0.265956462	2.42108902	normal
Qsox2	0.204206877	2.421056712	normal
Mcam	0.287556754	2.420820871	normal
Dnajb2	-0.22126261	2.420763628	normal
Mios	0.153523878	2.420659018	normal
Krt87	0.578537769	2.419246652	normal
Dancr	-0.379518395	2.419111021	normal
Ablim1	0.26667483	2.418602479	normal
Pdlim1	-0.225673959	2.417045447	normal
Ccdc88c	-0.325859408	2.41681524	normal
Atat1	-0.246503368	2.416618775	normal
Kat7	0.152712081	2.415283715	normal
Emg1	-0.17348196	2.415074846	normal
Pcnp	0.162785837	2.414994966	normal
Dcdc2a	-0.78310517	2.414937328	Sig
Rhot1	0.162877184	2.414850614	normal
Mef2d	0.178118881	2.414630747	normal
Stx11	-0.347519527	2.413899118	normal
4931414P19Rik	-0.254839062	2.413667711	normal
Pdzd3	-0.574251714	2.412925231	normal
Vps33a	0.191566827	2.412284515	normal
Pear1	0.289176235	2.412271122	normal
Gm26740	-0.94210704	2.411860688	Sig
Galnt16	0.724593983	2.411805438	Sig
Gpr137	-0.264406618	2.409255739	normal
A530017D24Rik	0.211548312	2.408760365	normal
Fbxo42	0.138209886	2.406516031	normal
Fbxl3	0.230195931	2.405909835	normal
Trappc6b	0.178397031	2.404178334	normal
Pcdhb16	0.395156213	2.40371478	normal
Dus2	-0.267401158	2.403192545	normal
Pcdhb13	0.690951383	2.402496846	Sig
Hgfac	0.385676994	2.401864898	normal
Ackr4	-0.569744853	2.4017345	normal
Pycrl	-0.337025946	2.401669429	normal
Gm49335	0.670189841	2.400966975	Sig
Sntg2	0.481857743	2.400892871	normal
Twf2	-0.177379896	2.399784677	normal
Fbxw7	0.21126837	2.397567468	normal
3110056K07Rik	-0.238078355	2.395643482	normal
Plcb2	-0.404085236	2.393894665	normal
Hivep1	0.196209534	2.392649034	normal
Prpf4	0.137324093	2.391291441	normal
Lrp6	0.254206493	2.390272847	normal
Edem2	-0.226910094	2.390225119	normal
4833413G10Rik	0.277521551	2.38730695	normal
Dock1	0.286086119	2.386310287	normal
Snrpert	-0.382061834	2.38609073	normal
Ksr2	-0.771600145	2.385767444	Sig
Gm13369	1.020676178	2.385260826	Sig
Ppp1r3a	1.198673171	2.38482128	Sig
Snhg11	0.447777606	2.384762106	normal
Plk3	0.368774451	2.382874376	normal
Myof	0.283997242	2.381462353	normal
Ap1s1	-0.166611882	2.38027878	normal
Ftcd	0.676595864	2.380193927	Sig
Frmd6	0.280832565	2.379360504	normal
Rasa4	0.470127247	2.378955749	normal
5830444B04Rik	-0.846287782	2.378673791	Sig
Snrpa1	-0.259908683	2.378089288	normal
Angel2	0.123740304	2.378038277	normal
Actn4	0.236992831	2.377856821	normal
Ctso	0.208628055	2.376576894	normal
Mfap5	0.24918839	2.375059555	normal
Dip2a	0.219193785	2.374908814	normal
Hes6	-0.216618108	2.372437543	normal
4732496C06Rik	0.359906432	2.371958689	normal
Mlec	-0.233081411	2.371795801	normal
Tnfrsf10b	-0.285988253	2.371128152	normal
Lsm5	-0.233664487	2.370947081	normal
Ccr2	-0.322467544	2.369528531	normal
Nfil3	-0.586760769	2.368906713	Sig
Gm17096	0.56131374	2.368829443	normal
Incenp	-0.381190085	2.366661502	normal
Rev1	0.271996572	2.365354051	normal
Zdhhc5	0.214083513	2.365125175	normal
Ccna2	-0.592518811	2.362612229	Sig
Ivns1abp	-0.281556748	2.362074316	normal
Tmem87b	0.167545613	2.361891946	normal
Odf4	0.997866043	2.361442057	Sig
Mosmo	0.236166127	2.360460801	normal
Dynll1	-0.215754767	2.357046528	normal
Grb10	0.236045719	2.356138012	normal
Gm15894	-1.085344013	2.355683101	Sig
Adcy9	0.428414387	2.354428932	normal
Rad51c	-0.421887531	2.354024217	normal
Gm26664	-0.484434022	2.353200563	normal
Clec4d	-0.990379285	2.352863131	Sig
Gm26736	-0.803894438	2.349874199	Sig
Ero1l	0.367562149	2.349860739	normal
4930557K07Rik	0.491002245	2.348896207	normal
Sec16a	0.148296528	2.347948454	normal
Dctn1	0.161436365	2.347716381	normal
Zfp853	0.586473103	2.347651873	Sig
Zfp60	-0.199782904	2.34739856	normal
Pde3a	0.428850233	2.347092558	normal
Kctd2	-0.12447465	2.345357383	normal
Gm45470	0.544153184	2.345208057	normal
Samd4b	0.185809514	2.343009641	normal
Cyld	-0.184961055	2.342347105	normal
Gm16299	0.788910587	2.342202953	Sig
Vezf1	0.172004825	2.34204428	normal
Egfr	0.299046948	2.341965977	normal
Pif1	-0.831204808	2.34104676	Sig
Gm10309	0.545390989	2.340328226	normal
Pdia3	-0.215735321	2.340250259	normal
Kif18b	-0.715287142	2.339340046	Sig
Ptges3	-0.199177089	2.33899679	normal
E030025P04Rik	1.188805094	2.338784535	Sig
Hepacam	-0.298732131	2.338725288	normal
Rpl41	-0.219496055	2.33837425	normal
Krt8	-0.353106095	2.338129401	normal
Ifi35	-0.185343135	2.337956749	normal
Npas4	0.686528902	2.337732159	Sig
Epas1	0.367646012	2.337578285	normal
Snora31	-0.43143037	2.337526759	normal
Samd10	-0.224952959	2.334325337	normal
Gm7353	0.406617782	2.332968858	normal
Tdrd12	1.169189946	2.331270632	Sig
Ckap4	-0.182822207	2.330943591	normal
Dlgap5	-0.763212966	2.330362508	Sig
Slc39a14	0.245314217	2.32982195	normal
Arhgef25	0.246802287	2.325906882	normal
Gm37660	0.753616111	2.325028968	Sig
Gm16072	-0.698941208	2.323667389	Sig
Cttnbp2	-0.44891232	2.323272915	normal
Slfn4	-1.083332114	2.322826348	Sig
Gm6939	0.384940311	2.321512432	normal
Zcchc17	-0.212456878	2.321024774	normal
Josd2	-0.200700847	2.31918945	normal
Micall2	-0.390397426	2.318978075	normal
Mien1	-0.301327335	2.318847294	normal
Ercc5	0.202496967	2.318630923	normal
Creb3l1	-0.259205916	2.317421394	normal
Trmt112	-0.19395254	2.316537607	normal
Gm10563	-0.512190161	2.316001901	normal
Egfem1	0.736625694	2.31578991	Sig
Scaf8	0.149906725	2.315556525	normal
Sord	0.246358322	2.315269123	normal
Mrpl28	-0.262007781	2.313194446	normal
Gm40117	0.706822955	2.312793599	Sig
Map9	-0.382559765	2.312066904	normal
Hpse2	0.643913277	2.311782737	Sig
Thsd7b	0.768830172	2.310655987	Sig
Zscan25	0.232114275	2.309929931	normal
Ppp2r2d	0.14772178	2.308442293	normal
Pwwp3b	-0.334121014	2.30535605	normal
1700003E16Rik	-0.610374263	2.305271569	Sig
Gm16576	0.270069989	2.304561124	normal
Dst	0.361500422	2.304246509	normal
Acap3	0.29020771	2.304240912	normal
Naa38	-0.250255675	2.303826683	normal
Rasl10a	-0.430519353	2.303183287	normal
Helz	0.126097754	2.302039114	normal
Usp16	0.126657975	2.301526559	normal
Atg4a	0.174972216	2.301479335	normal
Myl9	0.507707728	2.301083695	normal
Serinc1	0.291418983	2.300009592	normal
Dse	0.31514746	2.298826633	normal
Abhd18	0.295860785	2.297118097	normal
Eif1b	-0.129317041	2.296586106	normal
Gm10773	-1.25353485	2.296560704	Sig
Cilp	0.780180444	2.293627852	Sig
Hddc2	-0.272470825	2.293595239	normal
Tubb4b	-0.215168083	2.292105354	normal
Btbd11	-0.363263111	2.292089013	normal
Mis18bp1	-0.516374364	2.291149181	normal
Gm7785	0.676796351	2.290025432	Sig
Gm15663	0.587030952	2.289757971	Sig
Gnb4	0.29047906	2.289582533	normal
Nip7	-0.153802656	2.289516687	normal
Ccn5	0.460112622	2.288545651	normal
Col22a1	0.888957204	2.287255518	Sig
Trim30b	-0.843359505	2.286731082	Sig
Hist1h2ac	-0.43860327	2.28616865	normal
Psmc4	-0.120895418	2.285799409	normal
Comtd1	-0.361650762	2.285063469	normal
4930481A15Rik	0.331301409	2.284902227	normal
Cnpy2	-0.222089179	2.284407518	normal
Mapk9	0.137770374	2.283968379	normal
Gng2	0.270199281	2.28369768	normal
Susd6	0.291252599	2.283395616	normal
Sema3d	0.37423015	2.282718676	normal
Tarbp1	0.213792753	2.28161139	normal
Colec12	0.41581735	2.280892567	normal
Katna1	-0.175827378	2.280651826	normal
Gpr21	-0.774937218	2.280427381	Sig
Cenpm	-0.837498041	2.278844677	Sig
Itpka	-0.67409365	2.277656962	Sig
Ccnb2	-0.577348296	2.273834064	normal
Rybp	0.356445021	2.273447899	normal
Fez2	0.196322861	2.273254493	normal
Git1	0.215120617	2.271502581	normal
Nxph1	1.147292687	2.271447064	Sig
Ndrg2	0.560407084	2.271183304	normal
Pih1d1	-0.141445746	2.270575502	normal
Soga1	0.389232631	2.270251643	normal
Eif3k	-0.144403619	2.269817287	normal
B4galnt1	-0.375961563	2.269624188	normal
Mdk	-0.218430762	2.269311555	normal
Shisa4	-0.285603764	2.26913712	normal
Mtif3	0.216134381	2.269078473	normal
P3h1	0.183149858	2.268628161	normal
Dtnb	-0.217932963	2.268459193	normal
Pde4d	0.365826366	2.268125859	normal
Tnks1bp1	0.221080517	2.266097392	normal
Brca1	-0.548901749	2.265328584	normal
Ticrr	-0.888783538	2.265253103	Sig
Gm26580	0.79485343	2.264490629	Sig
Tmem74	0.929516635	2.263709453	Sig
Rptn	-1.094822558	2.263114649	Sig
Morc2a	0.1470201	2.263077296	normal
1700007K13Rik	-0.821689384	2.262274655	Sig
Chaf1a	-0.282849894	2.26166856	normal
Timm29	0.192104847	2.260205083	normal
Gm26637	-0.571059687	2.260037038	normal
Rps5	-0.185734774	2.259777099	normal
Gm8909	-0.78228991	2.259495664	Sig
Gtpbp3	-0.217404118	2.258073417	normal
Mest	0.337311868	2.257839984	normal
Calr	-0.353287392	2.256926375	normal
Otud1	0.341155282	2.256898569	normal
Smim4	0.274926838	2.254703334	normal
C87436	0.17193065	2.253962299	normal
Heyl	0.303539711	2.253907479	normal
Sae1	-0.178140597	2.252906175	normal
Arf5	-0.180280513	2.252026774	normal
Pfdn6	-0.107035038	2.250679544	normal
Gm20633	0.284609256	2.247739849	normal
Dvl3	0.167875485	2.246779662	normal
Neo1	0.276297952	2.246430288	normal
Mrpl20	-0.153033803	2.246285466	normal
Shc1	0.142147762	2.245620812	normal
Sp3	0.229558268	2.245302736	normal
Rtn4rl2	0.595434857	2.244441158	Sig
Ppp1r3e	0.202090794	2.244268369	normal
Gm30984	0.497600529	2.244233405	normal
Il17rc	-0.18625518	2.244105016	normal
Xpnpep1	0.220797054	2.242827917	normal
Pold3	-0.11565304	2.242690475	normal
Slc35f6	0.188757474	2.242161694	normal
Rapgef5	0.400149673	2.241199534	normal
Nprl2	-0.214214007	2.240340825	normal
Ubtd2	0.329953783	2.238853957	normal
Pcdhb7	0.472666259	2.238592659	normal
Nfkb2	-0.426103327	2.235421608	normal
Glg1	0.285175562	2.233642084	normal
Plekhg1	-0.246024455	2.233623272	normal
Col27a1	0.352860786	2.233421231	normal
Tmem141	-0.330639669	2.23196818	normal
Dab2ip	0.256569141	2.229564671	normal
Slc2a6	-0.669469449	2.228835388	Sig
App	0.337354761	2.226149529	normal
Ubl5	-0.208045262	2.226084001	normal
Usp7	0.118556993	2.225781434	normal
Zcchc12	-1.1586712	2.225583234	Sig
Prcd	0.364028832	2.225402715	normal
Hhipl1	0.538356227	2.224846194	normal
Slc6a4	-0.530906635	2.22471772	normal
Gm28800	0.809760981	2.224526977	Sig
Treml1	-0.845853289	2.223553032	Sig
B3galnt1	0.295220921	2.222771282	normal
Pxdn	0.306586016	2.222520329	normal
Lrrc75a	0.258434312	2.222267905	normal
Thap12	0.173588463	2.222065879	normal
Kalrn	0.272381877	2.220435504	normal
Slc2a13	0.276584377	2.220089435	normal
Aprt	-0.218677398	2.219988158	normal
Eif4h	0.219241673	2.219816162	normal
Gm7832	1.029567165	2.219705811	Sig
Aif1l	0.335002488	2.219514517	normal
Gli2	0.387415806	2.217322247	normal
Prr36	-0.420344607	2.217014625	normal
Zfp868	0.157498308	2.215534217	normal
Gm37694	-0.972940115	2.215308145	Sig
Nudt5	-0.188613171	2.215220909	normal
Nsd3	0.137834461	2.213938841	normal
Zswim8	0.176373692	2.213617364	normal
Map3k20	0.25724239	2.213523999	normal
Zfp672	0.183109103	2.213169441	normal
3110040N11Rik	-0.236244469	2.21259408	normal
Smim22	-0.365743069	2.212097801	normal
Anxa7	0.102894839	2.211551143	normal
Gnai1	0.319071153	2.210323199	normal
Rpl37a	-0.230597166	2.210025244	normal
Syde1	0.337070676	2.209631528	normal
Adamts14	0.503129668	2.209007777	normal
Vcl	0.52201442	2.20790184	normal
Tmem26	0.496778917	2.2077557	normal
Ptpn14	0.246794768	2.207741087	normal
Pdk1	0.407084943	2.207139813	normal
Galnt4	0.133367339	2.207029577	normal
Ptx3	0.71869006	2.206128539	Sig
Pld1	0.327784136	2.205269734	normal
Rexo2	-0.215791275	2.205196714	normal
Col5a1	0.28122309	2.204608938	normal
Cenph	-0.696801765	2.204306355	Sig
Gm10734	0.490191473	2.200944777	normal
Aurkaip1	-0.129228402	2.200598199	normal
Jag2	0.248003679	2.200558133	normal
Rprd1b	0.180042594	2.200334783	normal
Man2a2	0.312636787	2.199742891	normal
Gigyf2	0.131031788	2.198469622	normal
Gm11670	-0.656668017	2.198463099	Sig
Mmp17	0.409680214	2.197375591	normal
Gng7	0.286614026	2.197141697	normal
Znrd1as	-0.294449757	2.197125331	normal
4930455G09Rik	-1.199897613	2.195002346	Sig
Prss23	0.196091301	2.194828978	normal
Pycr2	-0.139131611	2.194027464	normal
Acap2	0.254127829	2.192588106	normal
Plekhj1	-0.227313929	2.192301898	normal
Rps8	-0.217825475	2.192065312	normal
Tcn2	0.320326631	2.191178553	normal
Rbm14	-0.186374513	2.190906125	normal
Gm17823	-0.729044659	2.189718145	Sig
Akr7a5	-0.237058882	2.188951016	normal
Mir7213	0.721940401	2.188623833	Sig
Prorsd1	-0.179284876	2.18745267	normal
Gm36161	-0.769477703	2.187423051	Sig
Mt1	0.4915735	2.18724269	normal
Jpt2	-0.252563731	2.187015494	normal
Mllt10	0.157232814	2.186872992	normal
Cpne2	0.156258479	2.184425956	normal
Nhp2	-0.251104494	2.184285902	normal
4933415A04Rik	-0.516922773	2.183545737	normal
Cdh6	0.382811302	2.182416674	normal
Slc27a6	0.497137331	2.182069356	normal
Fgr	-0.587255131	2.181764417	Sig
Apeh	-0.123335729	2.180953284	normal
Ezh2	-0.302045222	2.179789819	normal
Gm49474	-0.848144676	2.179511316	Sig
BC005624	-0.142310827	2.179298186	normal
Itga5	0.229226378	2.17910982	normal
Copz1	-0.163389392	2.174911917	normal
Gm14453	-0.876475877	2.173840692	Sig
Gm26707	-0.988142954	2.172223108	Sig
Kmt5a	-0.207836247	2.171192138	normal
Fmo5	0.208031762	2.170913366	normal
K230015D01Rik	-0.476645224	2.168154665	normal
Ifnar2	0.22232954	2.167918521	normal
Pigf	-0.363646579	2.167596448	normal
Ubap2	0.106823757	2.167532184	normal
Gm20939	-0.347300203	2.166870158	normal
Krt10	-0.314499787	2.166748014	normal
Supt7l	0.185639386	2.166350089	normal
Nfix	0.138326936	2.1661178	normal
Gm45844	-0.304242804	2.166085303	normal
Mpnd	-0.132698978	2.165000765	normal
Lmna	0.224549077	2.164678654	normal
Enpp3	0.86933057	2.164284388	Sig
Gm48529	0.525430143	2.163658288	normal
Tjp3	-0.391035188	2.162768799	normal
Clstn1	0.322501865	2.1627072	normal
Lhfp	0.362396639	2.16244795	normal
Dtymk	-0.157778776	2.161725537	normal
Cacng7	0.354798272	2.161467918	normal
Pag1	0.39558997	2.161316371	normal
Zbtb20	0.239210569	2.16109899	normal
Igsf10	0.35080072	2.161015462	normal
Zfp212	0.18855632	2.160846345	normal
Slc5a3	-0.435401487	2.160834551	normal
Cct6a	-0.129411027	2.160163286	normal
Cd47	0.193527639	2.159235601	normal
Prdm16	0.279761779	2.158081737	normal
Adam19	0.261889809	2.157571443	normal
Exo5	-0.214276207	2.157257264	normal
Tma16	0.225622303	2.15662022	normal
Trappc9	0.151811396	2.155427316	normal
Dalrd3	-0.245522682	2.155152173	normal
Garnl3	0.284632595	2.154745869	normal
Gm6545	-0.972931746	2.152184011	Sig
Palmd	0.332180438	2.152073001	normal
Kansl1	0.243815099	2.150637854	normal
Arl15	-0.378555457	2.150631071	normal
Nfic	0.222049052	2.149969956	normal
Htr2a	0.382373675	2.149740004	normal
Arhgap6	0.332103416	2.149536959	normal
Prkag2os1	-0.5643796	2.148546022	normal
Enkd1	-0.340308969	2.14828808	normal
Klhl11	-0.717735946	2.147567049	Sig
Nup98	0.123416795	2.147239688	normal
Gsg1l	0.482886073	2.14684827	normal
Gm28055	0.822873358	2.145907935	Sig
Ubn1	0.206908523	2.145489633	normal
St14	-0.245879932	2.144716604	normal
Il31ra	-0.892811281	2.144657975	Sig
Gm32857	-0.895095848	2.143722067	Sig
Nes	0.451761481	2.141815217	normal
Kctd3	0.129833551	2.141277474	normal
Zscan22	0.197362847	2.141162197	normal
A4galt	0.271644338	2.140987334	normal
Lrat	0.633983079	2.140683137	Sig
Sprtn	0.14219872	2.140552512	normal
Zfp251	0.124453139	2.140256951	normal
Smad1	0.173314423	2.13931054	normal
Nuf2	-0.781946547	2.135819719	Sig
Cep104	0.168708544	2.134922987	normal
Usp36	0.169121657	2.134892376	normal
Zfp592	0.190023871	2.134600671	normal
Mau2	0.196840535	2.132751085	normal
Cyp2c23	0.535928478	2.132421117	normal
Fam124b	0.52510308	2.130504866	normal
Hnrnpc	-0.163808666	2.129899517	normal
Gtf3a	0.190463029	2.128718713	normal
Set	-0.151809317	2.12759214	normal
Dele1	0.158489477	2.1269812	normal
Rab11fip5	0.235265916	2.126647761	normal
Neto1	0.984729204	2.12639025	Sig
Ccdc102a	0.228200325	2.12528964	normal
Epha3	0.505205848	2.124324493	normal
Coa7	0.279794324	2.123164163	normal
Pf4	-0.60129394	2.123100604	Sig
Ccdc15	-0.481329772	2.123049677	normal
Zeb1	0.313751015	2.122364575	normal
Bub1	-0.532234409	2.122069098	normal
[truncated: 17,340 more rows]
