# Supplementary material for: Short-term exposure to intermittent hypoxia leads to changes in gene expression seen in chronic pulmonary disease
Source: eLife. 2021 Feb 18;10:e63003. doi: 10.7554/eLife.63003 (PMC7909952; doi:10.7554/eLife.63003)
Supplement: Figure 1—source data 1. [file elife-63003-fig1-data1.zip › Figure1-sourcedata1/Figure1-figureSupplement2A.csv]

qcut	trend	num
0.001	Up	216
0.01	Up	294
0.05	Up	374
0.1	Up	425
0.2	Up	477
0.001	Down	36
0.01	Down	75
0.05	Down	149
0.1	Down	220
0.2	Down	320
