# Supplementary material for: Short-term exposure to intermittent hypoxia leads to changes in gene expression seen in chronic pulmonary disease
Source: eLife. 2021 Feb 18;10:e63003. doi: 10.7554/eLife.63003 (PMC7909952; doi:10.7554/eLife.63003)
Supplement: Figure 2—source data 1. [file elife-63003-fig2-data1.zip]

Archive with 6 entries (6 files):
- Figure2-SourceData/Figure2A-cellclusterAnnotation.csv
- Figure2-SourceData/Figure2A-Control.csv
- Figure2-SourceData/Figure2A-IH.csv
- Figure2-SourceData/Figure2B.csv
- Figure2-SourceData/Figure2C.csv
- Figure2-SourceData/Figure2-figureSupplement1.csv
