# Supplementary material for: Short-term exposure to intermittent hypoxia leads to changes in gene expression seen in chronic pulmonary disease
Source: eLife. 2021 Feb 18;10:e63003. doi: 10.7554/eLife.63003 (PMC7909952; doi:10.7554/eLife.63003)
Supplement: Figure 2—source data 1. [file elife-63003-fig2-data1.zip › Figure2-SourceData/Figure2A-cellclusterAnnotation.csv]

clusterID	cellType
1	Endo
2	Endo
3	Endo
4	Endo
5	Endo
6	Bcells
7	NK
8	Tcells
9	NK-T
10	Mphage
11	Baso
12	Mono
13	Mono
14	Mphage-DC
15	DC
16	MegK
17	FB
18	FB
19	MyoFB
20	Pcyte
21	AT1
22	LymEndo
23	Erythro
24	AT2
25	Ciliated
