# Supplementary material for: Short-term exposure to intermittent hypoxia leads to changes in gene expression seen in chronic pulmonary disease
Source: eLife. 2021 Feb 18;10:e63003. doi: 10.7554/eLife.63003 (PMC7909952; doi:10.7554/eLife.63003)
Supplement: Figure 2—source data 1. [file elife-63003-fig2-data1.zip › Figure2-SourceData/Figure2A-Control.csv]

UID	cluster_markerGene	AAACCTGCATCGACGC_10X_Control_20180727	AAAGATGCAAACAACA_10X_Control_20180727	AAAGCAAAGATGTGTA_10X_Control_20180727	AAATGCCAGCTACCGC_10X_Control_20180727	AAATGCCAGCTCAACT_10X_Control_20180727	AACACGTGTTAAGATG_10X_Control_20180727	AACACGTTCGCAAGCC_10X_Control_20180727	AACCGCGCATGCCACG_10X_Control_20180727	AACTCAGGTGCAACGA_10X_Control_20180727	AACTCTTCATGGATGG_10X_Control_20180727	AACTCTTGTCTAGTCA_10X_Control_20180727	AACTCTTTCGTGTAGT_10X_Control_20180727	AACTTTCGTCACCCAG_10X_Control_20180727	AAGCCGCGTTAAAGTG_10X_Control_20180727	AAGGCAGCATCCGTGG_10X_Control_20180727	AAGTCTGTCATAGCAC_10X_Control_20180727	AATCCAGTCGGTCCGA_10X_Control_20180727	ACACCGGTCAGATAAG_10X_Control_20180727	ACATCAGAGGGAGTAA_10X_Control_20180727	ACATCAGGTTGACGTT_10X_Control_20180727	ACATCAGTCCTAGAAC_10X_Control_20180727	ACCCACTCACGACGAA_10X_Control_20180727	ACCCACTTCAACACAC_10X_Control_20180727	ACCGTAACACTATCTT_10X_Control_20180727	ACCTTTACATGAGCGA_10X_Control_20180727	ACGAGCCCATTAGGCT_10X_Control_20180727	ACGAGGACAGCATACT_10X_Control_20180727	ACGATGTGTAGGGTAC_10X_Control_20180727	ACGCAGCGTTACCGAT_10X_Control_20180727	ACGGAGAGTATAGTAG_10X_Control_20180727	ACGGAGAGTCCTCTTG_10X_Control_20180727	ACGGGCTGTGAGGGTT_10X_Control_20180727	ACGTCAATCAGTGTTG_10X_Control_20180727	ACTGAACAGCCGGTAA_10X_Control_20180727	ACTGAGTGTCGACTAT_10X_Control_20180727	ACTGATGCAGACTCGC_10X_Control_20180727	ACTGATGCAGCCTTTC_10X_Control_20180727	ACTGATGCATGTCCTC_10X_Control_20180727	ACTGCTCTCCCTCAGT_10X_Control_20180727	ACTTGTTAGCTAAGAT_10X_Control_20180727	ACTTTCAAGCCACGCT_10X_Control_20180727	ACTTTCATCACCCGAG_10X_Control_20180727	AGAATAGGTTGTACAC_10X_Control_20180727	AGACGTTCAGCCTTTC_10X_Control_20180727	AGACGTTGTAGGAGTC_10X_Control_20180727	AGAGCGAAGAATGTTG_10X_Control_20180727	AGAGTGGTCTTCATGT_10X_Control_20180727	AGATCTGGTAGAGGAA_10X_Control_20180727
cluster_cellID	NA	1	1	1	1	1	1	1	1	1	1	1	1	1	1	1	1	1	1	1	1	1	1	1	1	1	1	1	1	1	1	1	1	1	1	1	1	1	1	1	1	1	1	1	1	1	1	1	1
Chst1	1	2.9445	1.9165	2.8054	2.6298	0	2.8116	2.9518	2.5037	2.2652	3.6994	3.11	4.028	2.6021	2.661	2.3637	1.6119	2.8366	3.5822	2.6662	1.9617	2.9358	2.8837	3.7026	3.3433	0	0	1.818	2.1886	2.4876	2.0195	2.3328	0	0	2.6544	3.4296	1.6259	3.2192	2.1618	0	2.5647	2.5919	2.6393	3.689	0	0	0	2.6414	2.3284
Ednrb	1	4.0556	3.4213	1.5834	2.6298	0	3.528	3.6122	1.3545	2.8768	2.321	3.11	4.9831	3.2408	3.5422	2.7668	2.0303	1.3425	4.1264	3.8449	3.952	1.6858	3.5402	2.6208	2.8277	1.7997	4.7853	2.5974	3.9293	3.6462	3.8821	3.182	2.9146	0	3.535	4.5734	2.8598	4.3502	5.1597	2.4287	3.4373	4.0078	0	4.9422	3.4203	4.0206	3.7881	3.2828	2.3284
Fibin	1	4.3987	3.597	4.0853	2.6298	0	3.3264	3.8554	2.0406	0	2.321	3.11	0	4.6246	4.2288	2.9327	1.0203	1.3425	4.83	3.5478	4.1994	5.1889	3.7825	3.7026	4.8302	3.078	0	0	3.5455	4.9521	3.5472	3.713	2.9146	4.4377	5.1821	0	2.3709	3.595	0	4.5185	1.79	4.0078	2.6393	2.7968	0	3.3417	4.8674	2.9974	1.5904
Apln	1	0	2.7115	3.1679	1.8459	2.3572	2.0037	2.4572	1.3545	2.2652	2.321	3.6381	2.6099	1.4279	2.1858	2.3637	1.0203	2.0256	0	2.6662	0	1.6858	0	2.1486	2.8277	1.7997	2.262	3.1006	2.1886	3.3528	2.0195	1.5941	0	2.6248	3.7395	2.0903	1.6259	0	0	2.4287	0	1.8133	0	2.7968	0	2.0165	1.833	0	2.3284
Tbx2	1	1.6927	2.3681	2.8054	1.2	0	1.3249	1.6985	3.1352	2.2652	3.1689	0	4.028	2.1313	2.1858	2.7668	1.0203	2.8366	0	2.6662	3.6531	2.4422	2.8837	0	2.8277	0	0	3.1006	0	2.9841	1.3375	3.713	0	2.6248	2.6544	0	0	0	2.9908	3.2881	3.066	2.5919	0	0	2.0824	2.0165	1.833	2.6414	0
Car4	1	4.7966	4.3523	5.6702	4.527	4.4342	5.7463	5.4485	5.1398	4.8539	5.6136	5.4258	6.0738	5.951	4.3593	4.3858	3.3582	5.6032	2.6979	5.3613	5.3762	5.5718	4.8404	5.973	5.345	5.8598	5.9482	5.5381	6.6012	6.7413	5.6401	4.5366	4.1169	5.4041	5.4385	6.0481	4.7025	6.0164	6.4572	5.2579	5.2431	4.5626	4.4542	6.2916	4.5635	5.722	5.4779	6.5206	4.962
Enho	1	2.9445	1.2555	1.5834	1.2	0	2.4635	2.4572	1.3545	2.2652	3.1689	2.2681	0	1.4279	2.661	0.8714	1.0203	2.8366	0	1.8773	0	1.6858	0	3.4985	0	1.7997	3.631	2.5974	0	2.4876	1.3375	2.3328	2.0943	0	3.0109	0	3.2243	0	0	2.4287	0	2.5919	0	0	0	0	3.1191	2.6414	1.5904
Prx	1	3.3119	0	2.3201	2.2904	0	3.528	2.4572	2.0406	1.823	3.1689	0	2.6099	2.6021	1.4725	1.8025	2.3542	2.8366	3.5822	3.1733	3.2758	2.9358	2.8837	2.1486	2.0178	1.7997	2.262	1.818	2.1886	2.9841	2.4807	0	2.0943	3.5028	3.0109	2.0903	3.2243	0	2.1618	2.9214	3.9772	3.0948	2.6393	3.689	2.0824	4.0206	3.1191	2.9974	2.3284
Emp2	1	5.1081	5.2654	4.8558	3.5083	3.2091	5.5284	4.6838	4.0506	5.0324	4.8569	5.1437	4.4208	4.7202	4.5894	4.548	3.0353	4.2802	5.3008	4.9266	4.5946	5.4306	4.7291	5.3995	3.3433	5.5894	4.7853	5.1844	4.8812	4.8405	4.3822	4.4053	5.4433	5.2163	4.6844	5.4383	4.9169	5.3144	4.8479	4.2123	4.8094	3.0948	5.4209	5.4142	3.4203	5.2308	5.635	5.3009	4.962
Kdr	1	3.3119	3.4213	4.2457	3.3336	2.3572	2.8116	3.8554	2.5037	3.7751	4.0864	4.0239	4.4208	3.6819	3.3037	2.5793	2.6186	3.8897	4.5207	3.1733	4.7579	3.8383	2.8837	2.976	4.0222	3.7449	4.0167	4.2235	2.1886	3.6462	2.8296	4.5366	3.8156	4.0447	4.0778	2.9101	2.3709	3.8928	3.8971	2.9214	4.1865	4.0078	0	4.2362	2.9012	3.7207	4.2433	4.4566	3.4668
Tbx3	1	1.6927	3.2211	1.5834	2.2904	0	2.8116	2.9518	2.5037	2.6032	2.321	0	0	3.4782	3.3037	3.3396	2.3542	2.4874	2.6979	1.8773	3.6531	1.6858	3.249	2.1486	2.8277	2.576	4.3207	2.5974	3.5455	2.9841	1.3375	2.819	2.9146	3.5028	2.1797	2.0903	1.6259	3.595	2.9908	2.9214	3.9772	2.5919	0	0	2.0824	3.3417	2.6148	3.7252	2.3284
Pmp22	1	3.8476	3.8949	4.5214	1.8459	2.3572	4.3622	3.6122	2.8537	4.0205	5.2083	4.328	3.4866	4.1624	4.0853	3.3396	1.0203	4.032	3.5822	5.2643	4.4105	4.0462	3.5402	4.3138	2.0178	4.1993	4.7853	3.7687	5.5626	5.0556	3.3453	3.9196	3.8156	2.6248	4.2213	4.7585	4.582	4.3502	4.6623	3.8229	4.3692	5.0742	3.5186	5.4142	2.0824	4.0206	4.4264	5.1671	3.1771
Igfbp7	1	4.3646	4.1483	4.2935	2.9089	5.0475	3.5372	4.7459	3.1165	4.1469	4.2363	4.1705	4.3253	3.9677	3.8768	3.3946	1.4823	3.7372	4.1968	4.5602	3.9444	4.2276	4.3252	4.7852	3.3612	3.7249	4.3311	4.1991	4.5255	4.5264	3.7611	4.3092	3.9501	4.1925	3.7636	3.0758	3.312	5.2239	4.5755	4.5889	3.9534	3.2456	2.6546	3.2401	3.4448	4.4666	3.9675	4.583	3.754
Cdkn1a	1	0	4.4471	2.3201	1.2	2.3572	2.0037	2.4572	1.3545	0	0	0	3.4866	2.1313	3.3037	2.3637	1.0203	3.3526	0	2.6662	1.9617	2.4422	3.5402	1.442	4.2704	2.576	3.1032	1.818	2.1886	2.4876	3.1103	1.5941	2.9146	0	3.2966	2.9101	2.8598	0	5.0122	1.6745	3.066	3.0948	0	0	0	0	2.6148	3.9041	3.4668
Nhlrc2	1	2.4503	1.9165	1.5834	1.2	3.741	2.4635	0	0	1.823	2.321	2.2681	2.6099	2.9565	0	2.3637	2.0303	2.4874	0	2.6662	1.9617	3.3029	1.6447	3.2608	2.0178	1.7997	3.1032	1.818	0	1.7243	0	1.5941	2.0943	2.6248	2.1797	0	2.3709	3.2192	2.9908	0	3.066	0	0	2.7968	0	2.0165	2.6148	2.6414	2.3284
Tmcc2	1	0	2.3681	2.3201	1.8459	0	2.0037	2.4572	2.5037	3.6347	3.6994	0	3.4866	0	1.4725	2.3637	1.6119	0	2.6979	3.5478	1.9617	1.6858	0	3.2608	0	3.7449	3.1032	3.7687	2.1886	3.8899	3.1103	1.5941	3.8156	0	3.9186	2.9101	3.2243	3.2192	2.9908	2.4287	3.4373	0	0	0	0	2.8262	4.7349	4.2067	3.4668
Rprml	1	0	1.9165	1.5834	0	2.3572	0	1.6985	2.0406	0	2.321	2.2681	0	2.1313	0	0	1.0203	0	0	0	0	2.4422	0	0	2.8277	2.576	0	1.818	0	1.7243	0	0	0	2.6248	0	0	2.3709	0	2.1618	0	0	1.8133	0	0	0	0	1.833	1.4576	2.3284
Sept4	1	4.3987	4.1416	4.8558	3.3336	3.741	3.705	3.8554	3.3706	3.903	4.3912	3.6381	4.4208	4.0193	1.4725	3.8349	2.6186	3.3526	4.5207	4.3013	4.9046	4.5344	3.249	3.8813	2.8277	1.7997	4.7853	4.0139	0	4.8405	3.5472	2.819	2.9146	2.6248	3.9186	4.112	2.3709	2.7097	2.9908	3.8229	3.4373	3.0948	0	3.689	2.0824	4.0206	3.492	3.7252	3.9145
Cd34	1	4.0556	2.3681	1.5834	1.8459	0	3.3264	3.6122	3.7503	3.4793	3.1689	3.11	3.4866	3.8605	3.926	2.7668	3.0353	2.4874	2.6979	3.8449	3.6531	3.3029	1.6447	3.2608	0	4.6901	2.262	4.0139	4.6955	3.8899	2.0195	2.819	2.9146	2.6248	4.2213	4.5734	4.1449	2.7097	4.4494	2.9214	3.4373	4.4002	2.6393	4.9422	3.4203	4.2687	3.1191	4.2067	3.4668
Phlda3	1	1.6927	4.0235	2.8054	1.2	0	2.0037	2.4572	2.5037	1.823	2.321	2.2681	3.4866	2.9565	1.4725	1.4108	2.0303	3.5547	3.5822	1.8773	2.7635	3.5953	0	2.1486	2.8277	1.7997	3.631	2.5974	3.021	0	4.1537	0	4.366	0	3.0109	3.4296	1.6259	1.9149	3.514	2.4287	3.9772	1.8133	0	0	2.0824	3.3417	4.0336	2.1676	3.4668
Ccdc68	1	2.4503	1.9165	1.5834	0	0	2.0037	3.3194	0	0	2.321	0	0	0	0	1.8025	1.0203	2.0256	0	0	0	0	0	1.442	0	0	0	0	2.1886	0	0	1.5941	0	2.6248	2.6544	0	2.3709	0	0	0	2.5647	1.8133	0	2.7968	0	0	1.833	1.4576	2.3284
Tmeff2	1	0	1.2555	1.5834	0	0	2.4635	0	1.3545	1.1821	0	2.2681	2.6099	0	0	0.8714	1.6119	1.3425	2.6979	0	3.2758	2.9358	0	1.442	0	0	2.262	1.818	2.1886	2.4876	0	1.5941	0	0	1.4674	2.9101	1.6259	0	2.1618	0	1.79	0	0	0	0	2.0165	0	0	0
Chst2	1	2.4503	2.7115	0	0	0	2.0037	1.6985	0	1.823	0	2.2681	0	2.1313	2.1858	1.4108	0	0	0	1.8773	1.9617	0	0	1.442	0	1.7997	2.262	3.1006	0	0	2.4807	0	2.0943	2.6248	0	0	0	2.7097	0	0	2.5647	1.8133	0	2.7968	0	3.3417	0	1.4576	0
Kitl	1	2.4503	2.9887	3.6983	2.2904	2.3572	3.528	2.9518	2.5037	1.1821	2.321	0	2.6099	3.4782	3.0179	1.8025	3.2057	3.1176	2.6979	1.8773	3.952	3.5953	2.3933	2.1486	3.7223	3.078	4.0167	4.0139	0	2.4876	3.1103	3.182	2.0943	4.0447	3.7395	2.9101	2.8598	3.2192	2.9908	2.4287	3.4373	3.0948	2.6393	2.7968	2.9012	2.8262	3.1191	2.9974	2.3284
Pcdh1	1	3.3119	3.597	2.3201	1.8459	0	1.3249	3.6122	2.8537	3.1067	2.321	3.11	4.7292	2.1313	0	2.7668	1.0203	3.1176	3.5822	2.6662	4.4105	2.9358	2.8837	1.442	2.8277	1.7997	4.0167	4.4065	3.021	0	1.3375	2.819	2.9146	0	2.1797	2.9101	0	3.2192	2.1618	1.6745	2.5647	1.8133	2.6393	4.9422	2.9012	2.8262	2.6148	3.7252	0
Cyp4b1	1	3.131	3.207	4.1996	2.0954	3.0213	2.5917	3.3918	2.3374	3.3085	3.7955	4.4514	3.7861	4.1822	3.4648	3.6466	-0.3926	2.4769	3.888	4.3547	2.5391	3.4856	3.5308	3.8642	2.8575	4.3839	3.8712	3.7715	4.5296	3.9152	1.4167	2.3002	3.9177	3.3334	3.6216	3.7904	3.7757	3.6852	3.5993	4.6947	2.3195	4.7451	3.0413	3.5294	4.3086	4.1322	3.8888	3.6823	4.1497
Stxbp6	1	2.4503	1.2555	2.3201	0	2.3572	1.3249	2.4572	1.3545	2.2652	2.321	0	0	2.6021	1.4725	1.8025	0	1.3425	0	2.6662	0	0	1.6447	0	0	0	0	2.5974	0	1.7243	2.8296	0	0	2.6248	1.4674	2.0903	1.6259	0	2.1618	0	1.79	3.0948	2.6393	0	0	2.0165	0	2.1676	0
Clu	1	0	2.3681	0	1.2	3.2091	4.1339	3.6122	2.0406	3.305	4.6427	2.2681	3.4866	3.6819	4.0853	3.5585	1.0203	3.1176	0	3.5478	1.9617	2.4422	2.8837	4.0403	2.8277	3.7449	3.631	3.473	4.6955	2.9841	1.3375	1.5941	3.4343	0	4.3517	4.112	3.2243	3.595	2.1618	4.2123	3.7324	0	3.5186	4.2362	4.3513	2.8262	1.833	3.7252	2.3284
Tmem204	1	2.4503	1.9165	3.4573	1.8459	0	3.528	2.9518	0	2.6032	0	2.2681	3.4866	3.4782	2.1858	1.8025	2.6186	2.0256	3.5822	2.6662	3.6531	1.6858	0	2.976	2.0178	1.7997	0	3.473	0	0	1.3375	3.9196	3.4343	0	2.1797	2.0903	3.2243	0	2.1618	3.2881	3.066	1.8133	0	0	0	2.8262	3.1191	3.5209	3.9145
Nrp1	1	3.1097	3.5903	2.9589	2.8588	2.2632	3.6135	3.8588	2.8045	3.5507	2.2231	4.033	4.0373	2.2949	2.3579	2.7108	2.9986	2.4068	3.1806	2.602	4.2137	3.4434	2.3032	3.7959	1.8819	4.1098	4.4724	3.0681	2.5997	2.407	4.0334	3.4595	4.2625	3.0989	2.7936	3.1662	2.2784	2.6491	2.5681	3.0849	3.7312	3.062	1.6934	3.9964	2.4745	3.7191	3.789	3.3912	2.9686
Ptp4a3	1	2.4542	2.271	3.2399	2.358	2.0588	2.9837	2.4619	2.758	1.7266	2.5491	2.4879	-1.1502	3.1423	3.3287	1.9312	2.5874	2.4045	1.5476	2.3976	3.0491	2.1527	1.7334	2.1106	0.8676	2.8397	2.8664	1.4471	1.8708	2.7397	1.9601	2.3216	1.7644	2.3526	2.9276	0.9401	3.3002	2.4447	2.7469	1.7712	1.9158	1.4417	1.489	1.6465	0.9322	1.6759	2.8833	2.3706	1.1782
C1qtnf2	1	2.4503	1.2555	3.1679	1.2	2.3572	2.4635	1.6985	1.3545	1.1821	0	0	2.6099	2.1313	0	2.1102	1.6119	0	0	1.8773	0	2.4422	1.6447	2.1486	2.8277	1.7997	0	0	3.021	2.4876	1.3375	2.3328	3.4343	2.6248	2.1797	2.0903	1.6259	1.9149	0	1.6745	1.79	1.8133	0	0	0	2.8262	2.6148	1.4576	3.4668
Itgb5	1	2.4503	1.9165	2.8054	0	0	2.0037	0	2.0406	0	0	2.2681	3.4866	0	0	1.4108	1.0203	3.1176	0	2.6662	1.9617	0	0	1.442	0	1.7997	3.1032	0	0	2.9841	0	0	2.0943	2.6248	3.9186	2.0903	0	2.7097	2.1618	2.4287	0	0	0	0	2.0824	0	1.833	1.4576	1.5904
Meox1	1	0	0	2.8054	1.2	0	1.3249	2.4572	0	1.823	2.321	0	3.4866	0	2.1858	0.8714	0	0	0	1.8773	0	0	2.8837	0	0	1.7997	2.262	1.818	0	1.7243	0	1.5941	2.9146	2.6248	0	0	0	0	0	1.6745	0	0	0	0	0	0	2.6148	0	0
Adamtsl5	1	0	2.3681	0	0	0	0	0	1.3545	0	0	0	0	2.6021	0	0	0	1.3425	0	0	1.9617	0	0	2.1486	2.0178	2.576	0	2.5974	2.1886	0	0	1.5941	2.0943	0	1.4674	0	2.3709	0	0	1.6745	0	0	0	0	0	0	0	0	0
Serpine1	1	1.6927	2.3681	0	0	0	0	1.6985	1.3545	1.1821	0	0	0	2.6021	1.4725	0	1.0203	2.4874	0	0	1.9617	2.4422	0	0	0	0	0	0	0	0	1.3375	0	0	0	1.4674	2.0903	0	3.2192	0	0	2.5647	0	0	0	0	0	0	2.1676	2.8143
Nkd1	1	3.3119	3.4213	3.1679	2.2904	0	4.1339	4.0635	1.3545	3.4793	4.0864	3.11	2.6099	3.6819	3.0179	1.8025	2.0303	3.1176	0	3.1733	1.9617	3.8383	3.249	2.1486	2.0178	3.078	3.1032	3.1006	0	1.7243	3.3453	1.5941	3.8156	0	3.2966	3.4296	2.3709	3.595	2.1618	2.9214	3.066	1.8133	0	2.7968	0	0	0	2.6414	2.3284
Rgs12	1	1.6927	2.7115	2.8054	1.8459	0	1.3249	1.6985	3.5729	2.2652	0	2.2681	3.4866	2.6021	1.4725	2.1102	0	1.3425	4.1264	0	1.9617	3.3029	1.6447	2.1486	2.0178	1.7997	0	0	0	1.7243	2.0195	3.182	2.0943	2.6248	0	3.4296	0	3.595	2.9908	0	0	1.8133	0	0	0	2.8262	3.1191	2.9974	0
Tmem140	1	1.6927	2.3681	3.6983	1.2	2.3572	2.8116	1.6985	2.5037	2.8768	2.321	0	0	2.9565	2.661	2.1102	1.6119	2.0256	0	1.8773	2.7635	1.6858	2.3933	3.4985	2.0178	1.7997	3.631	1.818	0	0	2.4807	2.3328	0	0	3.0109	3.4296	3.7568	0	0	1.6745	3.066	2.5919	3.5186	2.7968	2.0824	3.7207	2.6148	3.2828	1.5904
Foxf1	1	3.3119	2.7115	2.3201	3.1349	2.3572	3.528	4.4067	2.5037	4.3245	4.0864	4.328	2.6099	3.2408	2.661	3.4532	3.0353	4.1614	2.6979	3.8449	4.5946	3.5953	3.7825	3.4985	3.7223	3.078	2.262	4.0139	3.9293	3.3528	4.0243	2.819	0	4.4377	2.1797	2.0903	3.2243	3.2192	3.514	1.6745	3.7324	3.7626	0	0	2.0824	4.0206	3.492	3.2828	3.9145
Hspb1	1	2.4503	2.3681	3.1679	2.6298	3.2091	3.705	2.4572	3.3706	2.2652	3.1689	0	2.6099	2.6021	2.661	2.1102	2.0303	3.5547	2.6979	2.6662	4.7579	3.8383	2.8837	3.4985	3.7223	2.576	0	3.7687	3.021	3.3528	2.4807	3.182	2.9146	2.6248	3.9186	2.9101	3.7568	0	2.1618	3.8229	2.5647	1.8133	0	4.2362	0	2.0165	3.1191	3.5209	4.5313
Itga3	1	0	0	0	0	0	0	0	0	1.1821	0	0	3.4866	2.1313	1.4725	1.4108	0	1.3425	2.6979	1.8773	1.9617	2.4422	0	1.442	2.0178	2.576	2.262	2.5974	0	0	0	1.5941	0	2.6248	1.4674	3.4296	1.6259	0	2.1618	1.6745	1.79	0	0	2.7968	2.0824	2.0165	0	1.4576	1.5904
Ecscr	1	3.0682	2.5643	2.5742	0.9599	-1.3305	2.3744	1.9889	2.5777	3.8606	3.5263	1.7794	2.1561	3.6436	2.5954	2.7363	1.288	3.5097	2.2516	3.9337	3.4274	3.3357	3.3985	3.3155	3.1515	2.6593	3.2411	3.5167	3.8627	3.7251	2.5516	2.3825	3.2478	2.1723	2.588	3.4279	2.6334	3.3664	2.869	3.5519	2.8559	2.6773	3.6865	2.3585	2.4707	2.69	3.0959	0.8371	2.9251
Tspan12	1	2.4503	2.9887	2.3201	2.2904	4.1289	2.4635	0	2.5037	0	0	0	0	0	3.0179	2.5793	1.0203	2.4874	2.6979	0	1.9617	3.8383	3.249	2.1486	2.0178	2.576	2.262	3.1006	2.1886	2.9841	2.4807	1.5941	2.9146	0	0	2.9101	2.8598	1.9149	0	2.9214	0	2.5919	2.6393	0	3.4203	4.6649	2.6148	2.6414	2.8143
Bcam	1	2.4503	2.9887	3.1679	1.8459	2.3572	3.0918	2.9518	2.5037	2.2652	2.321	0	4.028	3.4782	3.0179	3.3396	1.0203	2.4874	2.6979	3.5478	1.9617	0	3.249	2.976	2.0178	1.7997	3.631	2.5974	3.5455	3.6462	3.3453	0	4.1169	0	3.535	2.0903	1.6259	3.2192	2.1618	2.9214	3.066	2.5919	2.6393	3.689	2.0824	2.8262	2.6148	3.9041	2.3284
Endou	1	0	0	1.5834	0	0	2.0037	0	2.0406	0	0	3.11	2.6099	0	1.4725	0	0	0	0	1.8773	1.9617	0	1.6447	2.6208	0	0	2.262	0	0	2.4876	2.0195	0	0	0	2.1797	0	0	0	2.1618	2.4287	0	0	0	0	2.0824	0	1.833	0	0
Smagp	1	0	1.9165	2.3201	1.8459	3.2091	2.8116	3.6122	2.0406	1.1821	0	0	3.4866	3.6819	1.4725	2.3637	2.3542	2.8366	3.5822	1.8773	2.7635	1.6858	2.8837	3.4985	4.0222	2.576	4.3207	2.5974	3.021	3.3528	3.1103	4.1003	3.4343	2.6248	1.4674	2.0903	0	3.2192	0	1.6745	1.79	2.5919	2.6393	2.7968	0	2.0165	2.6148	1.4576	2.8143
Fgfr3	1	0	1.2555	0	1.8459	0	1.3249	3.3194	1.3545	0	0	0	0	0	0	0	0	0	0	0	0	0	0	0	0	0	2.262	1.818	2.1886	0	0	1.5941	0	2.6248	1.4674	0	0	0	2.1618	1.6745	1.79	2.5919	0	0	0	0	1.833	0	0
Ly6c1	1	3.2083	1.1169	2.9788	1.204	2.9479	3.0224	3.1442	2.4755	2.671	3.5274	3.8957	3.7695	3.7234	3.5036	2.9867	1.4333	2.4564	2.5257	4.4137	3.0719	3.1986	2.536	3.3127	2.1778	3.4266	3.73	3.3827	4.3989	4.0057	2.8706	2.101	2.0617	3.0998	3.7848	3.8131	2.3981	3.6489	3.5183	2.346	3.3443	2.2582	2.7127	3.8733	1.798	2.9265	2.2846	3.6928	3.3761
Tspan13	1	3.2463	3.0785	2.872	2.1083	2.9171	2.4769	3.0372	2.5996	2.856	2.5217	2.9564	0.2747	2.7145	1.5908	1.8013	1.5096	2.2521	0.3627	3.4324	2.2595	2.0541	2.6085	3.1218	2.642	2.4873	2.801	2.3796	2.992	1.7632	1.8185	2.7224	3.1081	1.7096	2.6993	2.5873	2.8534	1.5576	2.3272	2.7472	1.8513	2.5057	2.4277	2.6071	2.4134	3.301	2.0912	2.9004	2.4275
Pllp	1	2.9445	2.7115	0	2.9043	0	2.0037	2.9518	3.5729	2.8768	3.1689	0	0	2.1313	0	0.8714	1.6119	1.3425	0	2.6662	0	2.4422	0	3.2608	2.0178	1.7997	2.262	2.5974	4.2322	2.4876	3.7244	2.3328	2.0943	0	2.1797	2.9101	2.3709	0	3.514	0	0	3.7626	0	0	0	2.0165	3.492	3.9041	2.8143
Stmn2	1	3.3119	4.2508	3.4573	2.9043	2.3572	3.705	4.2453	2.0406	2.2652	3.6994	2.2681	4.4208	2.6021	2.1858	2.1102	1.0203	1.3425	2.6979	1.8773	3.952	4.0462	3.5402	1.442	3.7223	3.4496	2.262	0	3.9293	3.8899	4.0243	3.9196	2.9146	4.0447	0	4.3611	3.2243	3.595	3.514	2.4287	3.4373	0	2.6393	2.7968	2.0824	4.6649	4.0336	3.2828	3.1771
Mgst3	1	3.6045	2.9887	2.8054	1.2	3.741	2.0037	2.9518	0	1.823	2.321	0	2.6099	3.2408	0	2.3637	2.3542	2.0256	0	1.8773	0	1.6858	2.3933	2.1486	3.3433	3.078	3.1032	3.1006	0	2.9841	1.3375	2.819	2.9146	0	1.4674	0	3.7568	0	2.1618	3.2881	2.5647	0	2.6393	0	3.4203	2.0165	3.492	2.6414	2.3284
Gadd45b	1	1.6927	0	1.5834	0	0	2.0037	1.6985	0	0	0	0	0	0	0	0.8714	0	0	0	1.8773	1.9617	1.6858	1.6447	0	0	2.576	0	0	0	1.7243	2.0195	1.5941	0	0	1.4674	0	0	1.9149	2.1618	1.6745	0	0	0	0	0	0	0	0	0
Icam1	1	0	2.9887	1.5834	0	0	2.0037	1.6985	1.3545	2.6032	2.321	2.2681	0	2.6021	3.3037	0.8714	0	2.4874	0	1.8773	0	1.6858	1.6447	0	0	2.576	0	2.5974	3.021	0	2.8296	1.5941	4.1169	2.6248	2.6544	0	1.6259	2.7097	2.1618	0	0	2.5919	0	0	2.9012	3.3417	2.6148	3.5209	3.1771
Tspan15	1	0	0	2.3201	0	0	1.3249	1.6985	1.3545	1.1821	0	2.2681	2.6099	2.1313	0	0	1.6119	2.4874	0	2.6662	0	1.6858	2.3933	2.1486	0	1.7997	2.262	2.5974	3.5455	1.7243	1.3375	1.5941	2.9146	0	0	2.0903	0	0	0	0	1.79	0	0	0	0	2.0165	2.6148	0	0
Sepp1	1	3.0541	2.181	2.8309	1.3396	3.3808	2.6211	1.9588	1.7059	2.3822	1.7981	3.0684	2.136	2.2168	2.5247	2.6354	2.2005	1.4388	0.1047	3.3726	1.06	1.9412	2.5373	2.7464	2.7519	3.1377	1.9785	2.8643	3.3493	1.849	2.2392	1.5071	1.5238	0.0316	2.9029	2.9497	2.6757	1.2997	2.2547	2.5797	1.776	1.6242	1.4678	1.6431	2.1554	2.2354	2.7085	1.7439	2.9066
Mgll	1	2.9445	3.597	3.6983	1.2	0	2.8116	0	2.5037	2.2652	3.1689	2.2681	3.4866	2.6021	1.4725	1.4108	1.0203	2.4874	0	3.1733	1.9617	1.6858	2.3933	2.1486	2.0178	2.576	2.262	1.818	2.1886	2.4876	2.4807	0	2.0943	2.6248	0	2.9101	1.6259	3.2192	0	2.9214	3.066	0	0	0	2.0824	4.2687	3.1191	1.4576	2.3284
Pard6g	1	2.9445	1.2555	0	1.8459	2.3572	3.0918	1.6985	0	0	0	2.2681	3.4866	2.6021	0	2.1102	1.0203	2.0256	2.6979	2.6662	1.9617	0	3.249	1.442	0	1.7997	0	1.818	0	2.4876	2.0195	0	0	0	0	0	1.6259	0	0	2.9214	1.79	3.0948	0	0	0	0	2.6148	0	1.5904
Agfg1	1	0	2.3681	2.3201	0	0	1.3249	0	2.0406	2.2652	2.321	0	0	2.6021	2.1858	0.8714	1.6119	1.3425	0	0	2.7635	1.6858	0	0	0	0	3.1032	1.818	3.5455	0	2.0195	1.5941	0	0	2.1797	2.0903	1.6259	0	0	2.9214	3.066	0	0	0	0	0	1.833	1.4576	1.5904
Slc6a2	2	0	0	0	0	0	0	0	0	0	0	0	0	0	0	0.8714	0	0	0	0	0	0	0	0	0	0	0	0	0	0	0	0	0	0	0	0	0	0	0	0	0	0	0	0	0	0	0	0	0
Prss23	2	0	0	1.5834	0	2.3572	0	0	0	1.1821	0	0	0	0	0	0.8714	0	0	0	0	0	0	0	0	0	0	0	0	0	0	0	1.5941	0	0	0	0	1.6259	0	0	0	0	0	0	0	0	0	0	0	0
Vwf	2	0	0	0	0	0	0	0	0	1.1821	0	0	0	0	0	0	0	0	0	0	0	0	0	0	0	0	0	0	0	0	0	0	0	0	0	0	0	0	0	0	0	1.8133	2.6393	2.7968	3.8012	0	0	1.4576	1.5904
Amigo2	2	0	0	0	0	0	0	0	0	1.1821	0	0	0	0	0	0	0	0	0	0	0	0	0	0	0	0	0	0	0	0	0	0	0	0	0	0	0	0	0	0	0	0	0	0	0	0	0	0	0
Cytl1	2	0	0	0	0	2.3572	0	0	0	0	2.321	0	0	0	0	0	0	0	0	0	0	0	0	0	0	0	0	0	0	0	0	0	0	0	0	0	0	0	0	0	0	1.8133	0	0	0	0	0	0	0
Lrg1	2	1.6927	0	0	0	2.3572	0	2.9518	0	1.1821	0	0	0	0	0	0	0	0	2.6979	0	0	0	0	2.1486	0	2.576	0	0	0	0	0	0	0	0	1.4674	0	0	0	0	1.6745	0	0	0	0	0	0	0	1.4576	1.5904
Tmem252	2	0	0	0	1.2	0	0	1.6985	0	0	0	0	0	0	0	0	0	0	0	0	0	0	0	0	0	0	0	0	0	0	0	0	0	0	0	0	0	0	0	0	0	0	0	0	2.0824	0	0	0	0
Vegfc	2	0	0	0	0	0	0	0	0	0	0	0	0	0	0	0	0	0	0	0	0	0	0	0	0	0	2.262	0	0	0	0	0	0	2.6248	0	0	1.6259	0	0	0	0	0	2.6393	0	0	0	0	0	0
Lhx6	2	0	0	0	0	0	0	0	0	0	0	0	0	0	0	0	0	0	0	0	0	0	0	0	0	0	0	0	0	0	0	0	0	0	0	0	0	0	0	0	0	0	0	0	0	0	0	0	0
Ptprr	2	0	0	1.5834	0	0	0	0	0	0	0	0	0	0	0	0	0	0	0	0	0	0	0	1.442	0	0	0	0	0	0	0	0	0	0	0	0	0	0	0	0	0	0	0	0	0	0	0	0	0
Vcam1	2	0	0	0	0	0	0	0	0	0	2.321	0	0	0	0	0	0	0	3.5822	0	0	1.6858	0	0	0	0	0	0	0	0	0	0	0	0	0	0	0	1.9149	0	0	0	0	0	0	0	0	0	0	0
Ptgs2	2	0	0	0	0	0	0	0	0	0	0	0	0	0	0	0	0	0	0	0	0	0	0	0	0	0	0	0	0	0	0	0	0	0	0	0	0	0	0	0	0	0	0	0	0	0	0	0	0
Lbp	2	0	0	0	0	0	0	0	0	0	0	0	0	0	0	0.8714	0	0	0	0	1.9617	0	0	0	0	0	0	0	0	0	0	0	0	0	0	0	0	0	0	0	0	0	0	0	0	0	0	0	0
Ch25h	2	0	0	0	0	0	1.3249	0	0	0	0	0	0	0	0	0	0	0	0	0	0	0	0	0	0	0	0	0	0	0	0	0	0	0	0	0	0	0	0	0	0	0	0	0	0	0	0	0	0
Jam2	2	0	0	0	1.2	0	2.0037	0	0	0	0	0	0	0	0	1.4108	0	0	0	0	0	0	0	0	0	0	0	1.818	0	0	0	0	0	0	0	0	0	0	0	0	1.79	0	3.5186	2.7968	0	0	0	0	0
Itgb4	2	0	0	0	0	0	0	0	0	0	0	0	0	0	0	0	0	0	0	0	0	0	0	0	0	0	0	0	0	0	0	0	0	0	0	0	0	0	0	0	0	0	0	0	0	0	0	0	0
Nr2f2	2	0	0	0	0	0	0	0	0	0	0	0	0	0	0	0	0	0	2.6979	0	0	0	0	0	0	0	0	0	0	0	0	0	0	0	0	0	1.6259	0	0	0	0	0	0	0	0	0	0	0	0
Tmem2	2	0	0	0	1.8459	0	0	0	0	1.1821	0	3.11	0	0	0	1.8025	1.0203	0	0	0	0	0	0	0	0	0	0	0	0	0	0	0	0	0	0	0	0	0	2.1618	0	0	0	0	0	0	0	0	0	0
Rgs5	2	0	0	0	0	2.3572	0	0	0	0	0	0	0	0	0	0	0	0	0	0	0	0	0	0	0	0	0	0	0	0	0	0	0	0	0	0	0	0	0	0	0	0	0	0	0	0	0	0	0
Cthrc1	2	0	0	0	0	0	0	0	0	0	0	0	0	0	0	0	0	0	0	0	1.9617	0	0	0	0	0	0	0	0	0	0	0	0	0	0	0	0	0	0	0	0	0	0	0	0	0	0	0	0
Dnm3	2	0	0	0	0	0	0	0	0	0	0	0	0	0	0	0	0	0	0	0	0	0	0	0	0	0	0	0	0	0	0	0	0	0	0	0	0	0	0	0	0	0	0	0	0	0	0	0	0
Fam107a	2	0	0	0	0	0	0	0	0	0	0	0	0	0	0	0	0	0	0	0	0	0	1.6447	0	0	0	0	0	0	0	0	0	0	0	0	0	0	0	0	0	0	0	0	0	0	0	0	0	0
Ptgs1	2	0	0	0	0	0	0	0	0	0	0	0	0	0	0	1.4108	0	0	0	0	0	0	0	0	2.0178	0	0	0	0	0	0	0	0	0	0	0	0	0	0	0	0	0	0	0	0	0	0	0	0
Tinagl1	2	0	1.2555	0	1.2	0	1.3249	2.4572	0	0	0	0	0	0	0	0	1.0203	0	2.6979	0	2.7635	1.6858	0	0	0	0	2.262	1.818	0	2.4876	1.3375	0	0	0	0	0	0	0	0	0	0	1.8133	0	0	2.0824	0	0	0	0
Nrp2	2	0	0	0	0	0	0	0	0	0	0	0	0	0	0	0	0	0	0	0	0	0	0	0	0	0	0	0	0	0	0	0	0	0	0	0	0	0	0	0	0	0	0	0	0	0	0	0	0
Ndrg1	2	0	0	0	0	0	0	0	0	0	0	0	0	0	0	0	0	0	0	0	0	0	0	0	0	0	0	0	0	0	0	0	0	0	0	2.0903	0	0	0	0	0	0	0	0	0	0	0	0	0
Crim1	2	0	1.2555	0	0	0	0	0	0	2.2652	0	0	0	0	0	0.8714	0	0	0	0	0	0	0	0	0	0	0	0	0	0	0	0	0	0	0	0	0	0	0	0	0	0	0	0	0	0	0	0	0
Hs3st1	2	0	0	1.5834	1.2	0	2.0037	0	2.0406	1.1821	0	0	0	1.4279	0	0	1.6119	1.3425	0	0	1.9617	1.6858	2.3933	0	2.0178	2.576	0	1.818	2.1886	1.7243	0	1.5941	0	0	0	0	1.6259	1.9149	2.9908	0	1.79	3.0948	2.6393	0	0	3.7207	2.6148	0	0
Bmp4	2	0	0	0	0	0	0	0	0	0	0	0	0	0	0	0.8714	0	0	0	0	0	0	0	0	0	0	0	0	0	0	0	0	0	0	0	0	0	0	0	0	0	0	2.6393	0	0	0	0	0	0
Adam15	2	0	0	0	1.8459	0	1.3249	1.6985	0	1.823	0	0	0	1.4279	0	1.4108	1.6119	0	0	0	0	0	0	0	0	0	0	0	0	1.7243	0	0	0	0	0	2.0903	0	0	0	0	0	0	3.5186	0	0	0	0	0	0
Hyal2	2	0	1.9165	0	1.8459	0	1.3249	1.6985	0	1.1821	3.1689	0	0	2.1313	2.1858	1.4108	2.3542	3.3526	0	0	1.9617	1.6858	2.3933	0	2.8277	1.7997	0	0	0	1.7243	0	0	0	0	0	4.112	1.6259	2.7097	0	2.4287	0	2.5919	0	0	0	2.0165	1.833	1.4576	1.5904
Slc16a2	2	0	0	0	0	0	0	0	0	0	2.321	0	0	1.4279	0	0	0	0	0	0	0	0	0	0	0	0	0	0	0	0	0	0	0	0	0	0	0	0	0	0	0	0	0	0	0	0	0	0	0
Grrp1	2	0	0	0	1.8459	2.3572	0	0	0	1.1821	0	0	0	0	0	1.4108	0	0	0	0	0	0	1.6447	0	0	0	0	0	0	0	0	1.5941	0	0	0	0	0	0	0	0	0	0	2.6393	0	0	0	1.833	0	0
Il6st	2	0	1.2555	0	0	2.3572	2.0037	0	0	0	2.321	0	0	0	0	0	1.0203	0	0	2.6662	0	0	0	0	0	1.7997	0	0	0	0	2.0195	2.3328	2.0943	0	1.4674	0	0	0	0	1.6745	0	0	0	3.689	0	2.0165	0	0	0
Fam198b	2	0	1.2555	0	0	0	0	0	0	1.1821	0	0	0	0	0	0	0	0	0	0	0	1.6858	0	0	0	0	0	0	0	0	0	0	0	0	0	0	0	0	2.1618	0	0	0	0	0	0	0	0	0	0
Tll1	2	0	0	0	0	0	0	0	0	0	0	0	0	0	0	0	0	0	0	0	0	0	0	0	0	0	0	0	0	0	0	0	0	0	0	0	0	0	0	0	0	0	0	0	0	0	0	0	0
Tgm2	2	0	1.9165	0	1.2	3.2091	1.3249	1.6985	2.0406	1.823	0	0	0	2.1313	2.661	1.8025	2.3542	1.3425	2.6979	1.8773	0	0	0	0	0	2.576	0	0	0	2.4876	1.3375	1.5941	0	2.6248	1.4674	0	1.6259	0	0	0	0	1.8133	0	2.7968	0	0	0	0	0
Samd5	2	0	0	0	0	0	0	0	0	0	0	0	0	0	0	0	0	0	0	0	0	0	0	0	0	0	0	0	0	0	0	0	0	0	0	0	0	0	0	0	0	0	0	0	0	0	0	0	0
Me3	2	0	0	0	0	0	0	0	0	0	0	0	0	0	0	0	0	0	0	0	0	0	0	0	0	0	0	0	0	0	0	0	0	0	0	0	0	0	0	0	0	0	0	0	0	0	0	0	0
Nox1	2	0	0	0	0	0	0	0	0	0	0	0	0	0	0	0	0	0	0	0	0	0	0	0	0	0	0	0	0	0	0	0	0	0	0	0	0	0	0	0	0	0	0	0	0	0	0	0	0
Kirrel3	2	0	0	0	0	0	0	0	0	0	0	0	0	0	0	0	0	0	0	0	0	0	0	0	0	0	0	0	0	0	0	0	0	0	0	0	0	0	0	0	0	0	0	0	0	0	0	0	0
Chn2	2	0	0	0	0	0	0	0	0	0	0	0	0	0	0	0	0	0	0	0	0	0	0	0	0	0	0	0	0	0	0	0	0	0	0	0	0	0	0	0	0	0	0	0	0	0	0	0	0
Heg1	2	0	0	0	2.2904	0	0	0	0	1.1821	2.321	0	2.6099	1.4279	0	0.8714	1.6119	0	2.6979	0	2.7635	0	0	0	0	0	0	0	0	0	1.3375	0	2.0943	0	0	3.8108	0	0	2.1618	0	0	1.8133	0	0	2.0824	0	0	1.4576	0
Mras	2	0	0	0	0	0	0	0	0	0	0	0	0	0	0	0	0	0	0	0	0	0	0	0	0	0	0	0	0	0	0	0	0	0	0	0	0	0	0	0	0	0	0	0	0	0	0	0	0
Prcp	2	0	0	0	1.2	2.3572	1.3249	0	2.0406	1.1821	0	0	0	0	2.1858	0	0	1.3425	0	0	0	0	0	0	0	1.7997	0	0	0	0	0	0	0	0	0	0	0	0	0	1.6745	0	1.8133	0	0	2.0824	2.0165	0	0	0
Kcnb1	2	0	0	0	0	0	0	0	0	0	0	0	0	0	0	0	0	0	0	0	0	0	0	0	0	0	0	0	0	0	0	0	0	0	0	0	0	0	0	0	0	0	0	0	0	0	0	0	0
Tcf23	2	0	0	0	0	0	0	0	0	0	0	0	0	0	0	0.8714	0	0	0	0	0	0	0	0	0	0	0	0	0	0	0	0	0	0	0	0	0	0	0	0	0	0	0	0	0	0	0	0	0
Rin1	2	0	0	0	0	0	0	0	0	0	0	0	0	0	0	0	0	0	0	0	0	0	0	0	0	0	0	0	0	0	0	0	0	0	0	0	0	0	0	0	0	0	0	0	0	0	0	1.4576	0
Pthlh	2	0	0	0	0	0	0	0	0	0	0	0	0	0	0	0	0	0	0	0	0	0	0	0	0	0	0	0	0	0	0	0	0	0	0	0	0	0	0	0	0	0	0	0	0	0	0	0	0
Meis2	2	0	0	0	0	0	0	0	0	1.1821	0	0	0	0	0	0.8714	0	0	0	1.8773	0	0	1.6447	1.442	0	0	0	0	0	0	0	1.5941	0	0	1.4674	0	0	0	0	1.6745	0	1.8133	3.5186	0	0	0	0	0	0
Mmp16	2	0	0	0	0	0	0	0	0	0	0	0	0	0	0	0	0	0	0	0	0	0	0	0	0	0	0	0	0	0	0	0	0	0	0	0	0	0	0	0	0	0	0	0	0	0	0	0	0
Arhgap20	2	0	0	0	1.2	2.3572	0	0	0	0	0	0	0	0	0	0	0	0	0	0	0	0	0	0	0	0	0	0	0	0	0	0	0	0	0	2.0903	0	0	0	0	0	0	0	0	0	0	0	0	0
Rnf165	2	0	0	0	0	0	0	0	0	0	0	0	0	0	0	0	0	0	0	0	0	0	0	0	0	0	0	0	0	0	0	0	0	0	0	0	0	0	0	0	0	0	0	0	0	0	0	0	0
Dll1	2	0	0	0	0	0	0	0	0	0	0	0	0	0	0	0.8714	0	0	0	0	0	0	0	0	0	0	0	0	0	0	0	0	0	0	0	0	0	0	0	0	0	0	0	0	0	0	0	0	0
Arrb1	2	0	1.2555	0	1.2	0	0	1.6985	0	1.1821	0	0	0	0	0	0.8714	0	0	0	0	0	1.6858	0	0	2.0178	0	0	0	0	1.7243	0	0	0	2.6248	0	0	0	1.9149	2.1618	0	0	0	0	0	0	0	0	1.4576	0
Ctnnal1	2	0	0	0	0	0	0	0	0	0	0	0	0	0	0	0	0	0	0	0	0	0	0	0	0	0	0	0	0	0	0	0	0	0	0	0	0	0	0	0	0	0	0	0	0	0	0	0	0
Sema6b	2	0	0	0	0	0	0	0	0	0	0	0	0	0	0	0	0	0	0	0	0	0	0	0	0	0	0	0	0	0	0	0	0	0	0	0	0	0	0	0	0	0	0	0	0	0	0	0	0
Tnfsf10	2	0	0	2.3201	1.8459	0	0	2.9518	0	0	0	2.2681	0	1.4279	2.1858	1.8025	1.6119	0	0	3.1733	2.7635	1.6858	1.6447	0	0	1.7997	0	1.818	0	2.4876	1.3375	1.5941	0	2.6248	0	0	0	1.9149	2.1618	1.6745	0	0	0	4.2362	0	0	0	0	1.5904
Zfp423	2	0	0	0	0	0	0	0	0	0	0	0	0	0	0	0	0	0	0	0	0	0	0	0	0	0	0	0	0	0	0	0	0	0	0	0	0	0	0	0	0	0	0	0	0	0	0	0	0
Tmem109	2	1.6927	1.9165	1.5834	1.8459	2.3572	1.3249	0	1.3545	1.823	0	0	2.6099	2.1313	0	1.8025	1.6119	1.3425	0	2.6662	1.9617	1.6858	1.6447	2.1486	0	1.7997	0	1.818	0	0	0	0	2.0943	0	0	2.0903	0	1.9149	2.1618	2.9214	0	2.5919	3.5186	0	2.0824	0	0	0	1.5904
Tm4sf1	3	-1.8635	0.5046	-0.2801	1.4701	0.4937	0.1402	-0.165	0.1772	-0.6814	-1.8635	1.2465	-1.8635	0.2678	-0.391	-0.061	0.9784	0.9731	-1.8635	0.8027	0.0982	-0.1776	-1.8635	0.7574	2.8031	-1.8635	-1.8635	-0.0455	-1.8635	-1.8635	0.9661	-0.2694	-1.8635	-1.8635	0.3162	0.2268	-1.8635	1.3557	1.6505	-0.189	-1.8635	-0.0502	0.7758	-1.8635	1.5568	0.153	0.7514	-1.8635	1.6033
Hey1	3	0	0	0	1.8459	0	0	0	0	1.1821	0	0	0	0	1.4725	0.8714	1.0203	0	0	0	0	0	0	0	0	0	0	0	0	0	0	0	0	0	0	0	0	0	0	0	0	1.8133	0	0	0	2.0165	0	0	0
Eng	3	2.9445	4.0235	3.9047	3.5083	3.2091	3.3264	3.6122	3.5729	3.305	2.321	2.2681	3.4866	2.9565	2.661	2.9327	3.6219	4.1614	0	3.1733	3.952	2.9358	1.6447	2.6208	3.7223	3.078	4.0167	3.473	3.021	3.8899	3.3453	3.713	0	4.0447	2.1797	2.0903	3.9639	3.595	3.8971	2.4287	3.066	3.467	4.4542	3.689	3.4203	4.0206	3.492	3.9041	3.7079
Sema3g	3	0	0	0	1.8459	0	0	0	0	0	0	0	0	0	1.4725	0	0	1.3425	0	0	0	0	0	0	0	0	0	0	0	0	0	0	0	0	0	0	0	0	0	0	0	0	0	0	0	0	0	0	0
Gja4	3	0	1.2555	0	1.8459	0	0	0	0	1.1821	0	2.2681	0	0	2.1858	0	1.0203	0	0	0	0	0	0	0	2.0178	0	0	0	0	0	0	0	0	0	0	0	0	0	0	0	0	0	0	0	0	0	0	0	0
Efnb2	3	0	1.2555	1.5834	1.8459	0	0	1.6985	0	1.1821	0	0	0	0	0	1.4108	2.0303	0	0	0	0	0	0	0	0	0	0	0	0	0	0	0	0	3.5028	0	2.0903	0	1.9149	3.514	0	1.79	1.8133	0	0	0	0	0	2.1676	0
Ace	3	1.6927	2.3681	3.6983	4.1591	0	2.8116	2.9518	3.1352	3.1067	3.1689	3.11	0	2.6021	3.0179	2.1102	3.3582	3.3526	0	3.1733	3.6531	2.9358	2.3933	2.6208	2.8277	2.576	3.631	3.1006	0	1.7243	1.3375	3.4718	2.9146	5.0003	1.4674	0	0	3.8928	2.9908	2.9214	2.5647	4.0078	0	2.7968	0	3.7207	0	2.1676	0
Plat	3	0	0	0	0	0	0	0	0	0	0	0	0	0	0	0	1.0203	0	0	0	0	0	0	1.442	0	0	0	0	0	0	0	0	0	0	0	2.0903	0	0	0	0	0	0	0	0	0	0	0	0	0
Ptprb	3	-0.597	0.4218	0.5157	0.6146	-2.2897	0.5219	0.1675	0.8455	-0.0245	-2.2897	-2.2897	-2.2897	-0.8618	0.3713	0.2896	1.3322	-0.9472	0.4082	0.3765	0.9861	-2.2897	0.1036	0.6863	1.0536	-2.2897	-0.0277	0.3077	-0.1011	-0.5654	0.5399	0.0431	-0.1954	-2.2897	-0.8223	-2.2897	0.0812	-0.3748	1.2243	0.139	-0.4997	1.4729	2.1645	-2.2897	-0.2073	-0.2732	-0.4567	-0.1221	-0.6993
Igfbp4	3	0	0	0	1.8459	0	1.3249	0	0	2.2652	0	0	0	0	0	0	1.0203	0	0	0	0	0	0	0	0	1.7997	0	0	0	0	0	2.3328	0	0	0	0	0	0	0	0	0	0	2.6393	0	2.0824	2.0165	0	0	0
Ece1	3	1.6927	1.9165	0	2.2904	0	2.0037	1.6985	0	1.823	0	3.11	4.028	1.4279	0	1.8025	2.6186	1.3425	0	1.8773	1.9617	1.6858	2.3933	1.442	2.0178	3.078	0	1.818	2.1886	2.9841	1.3375	0	2.0943	0	1.4674	0	2.3709	0	2.9908	0	2.5647	2.5919	2.6393	0	2.0824	0	1.833	2.9974	0
Avpi1	3	0	1.2555	0	0	0	1.3249	0	0	0	0	0	0	1.4279	0	1.4108	0	0	0	0	0	0	0	1.442	0	0	0	0	0	0	2.0195	0	0	0	0	0	0	0	0	0	0	1.8133	0	0	0	0	0	0	0
Bmx	3	0	0	0	0	0	0	0	1.3545	0	0	0	0	0	0	0.8714	0	0	0	0	0	0	0	0	0	0	0	0	0	0	0	0	0	0	0	0	0	0	0	0	0	0	0	0	0	0	1.833	0	0
Slc3a2	3	-0.6995	-0.6995	-0.6995	1.5909	1.6577	0.6254	2.6199	1.3411	1.5657	-0.6995	-0.6995	-0.6995	1.9026	1.9615	1.6642	1.3308	-0.6995	1.9984	1.9667	1.2622	2.2363	-0.6995	0.7425	1.3183	-0.6995	1.5625	2.4011	-0.6995	1.0248	-0.6995	0.8946	1.3948	-0.6995	2.3114	-0.6995	-0.6995	1.2154	-0.6995	1.7292	1.8652	1.1138	-0.6995	-0.6995	2.2017	1.317	1.9153	1.4681	0.8909
Sulf1	3	0	0	0	0	0	0	0	0	0	0	0	0	0	0	0	0	0	0	0	0	0	0	0	0	0	0	0	0	0	0	0	0	0	0	0	0	0	0	0	0	0	2.6393	0	0	0	0	0	0
Smad7	3	1.6927	1.2555	0	0	0	1.3249	0	2.0406	1.823	0	2.2681	2.6099	0	0	1.8025	1.0203	2.0256	3.5822	0	0	1.6858	2.8837	0	0	0	0	0	0	1.7243	1.3375	0	0	0	0	0	0	1.9149	0	1.6745	1.79	0	0	0	0	0	2.6148	0	2.3284
Gja5	3	0	0	0	0	0	0	0	0	0	0	0	0	0	0	0	0	0	0	0	0	0	0	0	0	0	0	0	0	0	0	0	0	0	0	0	0	0	0	0	0	0	0	0	0	0	0	0	0
Efna1	3	2.4503	2.3681	0	0	0	1.3249	0	1.3545	0	0	2.2681	0	0	0	1.4108	0	1.3425	0	0	2.7635	0	0	1.442	2.0178	0	2.262	1.818	0	1.7243	2.0195	0	2.9146	0	0	2.0903	0	3.2192	0	1.6745	0	0	0	0	2.0824	2.8262	0	0	2.8143
Ppp2r2c	3	0	0	0	0	0	0	0	0	0	0	0	0	0	0	0	0	0	0	0	0	0	0	0	0	0	0	0	0	0	0	0	0	0	0	0	0	0	0	0	0	0	0	0	0	0	0	0	0
Mecom	3	0	0	0	0	0	0	0	0	0	0	0	0	0	0	0	0	1.3425	0	0	0	0	0	0	0	0	0	0	0	0	0	0	0	0	0	0	0	0	0	0	0	0	0	0	0	0	0	0	0
Plscr1	3	1.6927	0	0	1.2	2.3572	1.3249	0	0	2.8768	0	2.2681	0	2.1313	0	2.1102	1.0203	2.0256	0	0	1.9617	0	1.6447	2.1486	0	0	0	1.818	0	0	2.0195	1.5941	2.0943	0	0	0	2.8598	1.9149	2.9908	2.9214	0	2.5919	0	0	2.0824	2.0165	1.833	1.4576	2.3284
Mmrn2	3	0	0	0	1.2	0	0	0	0	1.1821	0	0	0	0	0	0	1.0203	0	0	0	0	0	0	0	0	0	0	0	0	0	0	0	0	0	0	0	0	0	0	0	0	0	0	0	0	0	0	0	0
Rbp7	3	0	0	0	0	0	0	0	0	0	0	0	0	0	0	0	0	0	0	0	0	0	0	0	0	0	0	0	0	0	0	0	0	0	0	0	0	0	0	0	0	0	0	0	0	0	0	0	0
Mcam	3	0	0	0	1.2	0	0	0	0	0	0	0	0	2.6021	0	0	2.0303	2.0256	0	0	1.9617	1.6858	1.6447	0	2.0178	0	2.262	0	2.1886	0	0	0	0	0	2.1797	0	1.6259	2.7097	0	0	1.79	0	2.6393	0	0	0	0	1.4576	0
Enpp6	3	0	0	0	0	0	0	0	0	0	0	0	0	0	0	0	0	0	0	0	0	0	0	0	0	0	0	0	0	0	0	0	0	0	0	0	0	0	0	0	0	0	0	0	0	0	0	0	0
Dll4	3	0	0	0	0	0	2.4635	2.4572	0	0	0	0	0	0	0	0	1.0203	0	0	0	0	0	0	1.442	2.0178	0	0	0	0	0	0	0	0	0	0	0	0	0	0	0	0	1.8133	0	0	0	2.8262	0	0	0
Mkl2	3	1.6927	0	0	0	0	2.0037	0	1.3545	0	0	0	0	0	0	0.8714	0	0	0	0	1.9617	0	1.6447	0	0	0	0	0	0	0	1.3375	0	0	0	0	0	0	0	2.1618	0	1.79	0	0	0	0	0	1.833	1.4576	0
Rgs3	3	0	0	0	0	0	0	0	0	0	0	0	0	0	0	0	1.0203	0	0	0	0	0	0	0	0	0	0	0	0	0	0	0	0	0	1.4674	0	0	1.9149	0	0	0	0	0	0	0	0	0	0	0
Tmem88	3	1.6927	1.2555	0	0	0	1.3249	0	0	1.1821	0	2.2681	0	0	0	0.8714	1.0203	1.3425	3.5822	0	1.9617	0	1.6447	0	0	0	0	0	2.1886	0	0	0	0	0	2.1797	0	0	0	0	0	0	0	0	0	0	0	0	1.4576	1.5904
Syt15	3	0	0	0	0	0	0	0	0	0	0	0	0	0	0	0	0	0	0	0	0	0	0	0	0	0	0	0	0	0	0	0	0	0	0	0	0	0	0	0	0	0	0	0	0	0	0	0	0
Marveld1	3	0	0	1.5834	1.2	0	0	0	0	0	0	0	0	0	0	0	2.0303	0	0	0	0	0	0	0	0	0	0	0	0	0	1.3375	0	0	0	0	0	0	0	2.1618	0	0	0	2.6393	0	0	0	0	0	0
Utrn	3	0	0	0	1.2	0	0	0	0	1.1821	0	0	0	0	0	0	1.0203	0	0	0	1.9617	0	1.6447	1.442	0	0	0	0	0	0	2.0195	0	0	0	0	0	0	0	0	0	0	0	0	0	0	0	0	0	0
Asap2	3	0	0	0	0	0	0	1.6985	0	1.1821	0	0	0	0	0	0	1.0203	0	0	0	0	0	0	0	0	0	0	0	0	0	1.3375	0	0	0	1.4674	0	0	0	0	0	0	0	0	0	0	0	0	0	0
Mctp1	3	0	0	0	0	0	0	0	0	0	0	0	0	0	0	0	0	0	0	0	0	0	0	0	0	0	0	0	0	0	0	0	0	0	0	0	0	0	0	0	1.79	0	0	0	0	0	0	0	0
Esr2	3	0	0	0	0	0	0	0	0	0	0	0	0	0	0	0	0	0	0	0	0	0	0	0	0	0	0	0	0	0	0	0	0	0	0	0	0	0	0	0	0	0	0	0	0	0	0	0	0
Tmem255b	3	0	0	0	0	0	0	0	0	0	0	0	0	0	0	0	0	0	0	0	0	0	0	0	0	0	0	0	0	0	0	0	0	0	0	0	0	0	0	0	0	0	0	0	0	0	0	0	0
Stc1	3	0	0	0	0	0	0	0	0	0	0	0	0	0	0	0	0	0	0	0	0	0	0	0	0	0	0	0	0	0	0	0	0	0	0	0	0	0	0	0	0	0	0	0	0	0	0	0	0
Klf9	3	0	1.2555	2.8054	0	0	1.3249	0	0	1.1821	0	0	0	1.4279	1.4725	0.8714	2.0303	2.0256	0	0	1.9617	0	1.6447	1.442	0	0	2.262	0	0	1.7243	2.0195	0	0	0	2.1797	0	0	2.7097	0	2.4287	0	0	0	0	0	0	0	0	1.5904
Nxn	3	0	0	0	0	0	0	0	0	0	0	0	0	0	0	0	0	0	0	0	0	0	0	0	0	0	0	0	0	0	0	0	0	0	0	0	0	0	0	0	0	0	0	0	0	0	0	0	0
Notch4	3	0	0	2.3201	0	0	0	0	0	0	0	0	3.4866	0	0	0	1.0203	0	0	0	1.9617	0	0	0	2.0178	0	2.262	0	0	0	0	0	0	0	0	0	0	0	0	1.6745	3.066	0	2.6393	0	2.0824	0	0	0	0
Dock9	3	0	0	0	1.2	0	0	0	0	1.1821	0	0	0	0	1.4725	0	1.6119	0	0	0	0	0	0	0	0	0	0	0	0	0	1.3375	0	0	2.6248	0	0	0	0	0	0	1.79	0	0	0	0	0	0	0	0
Lama5	3	0	0	0	0	0	0	0	0	0	0	0	0	0	0	0	1.0203	0	0	0	0	0	0	0	0	0	2.262	0	0	0	0	0	0	0	0	0	0	0	0	0	0	0	0	0	0	0	0	0	0
Cyp2d22	3	0	0	0	0	0	0	0	0	0	0	0	0	0	0	0.8714	0	0	0	0	0	0	0	1.442	0	0	0	0	0	0	0	0	0	0	0	0	0	0	0	0	0	0	0	0	0	0	0	0	0
Plxnd1	3	0	0	0	0	0	0	0	0	0	0	0	0	0	0	0	1.0203	0	0	1.8773	0	1.6858	0	0	0	0	0	0	0	0	0	0	0	2.6248	1.4674	2.0903	0	0	0	0	0	0	2.6393	0	0	0	0	0	0
Eogt	3	0	0	0	0	0	0	0	0	0	0	0	0	0	0	0	0	0	0	0	0	0	0	0	0	0	0	0	0	0	1.3375	0	0	0	0	0	0	0	0	0	0	0	0	0	0	0	0	1.4576	0
Tgtp2	3	0	0	2.3201	0	0	0	0	0	1.823	0	0	0	0	2.1858	0	0	0	0	1.8773	0	0	1.6447	0	0	0	0	0	0	2.4876	0	0	0	0	0	0	0	0	0	0	0	0	0	0	0	0	0	0	1.5904
Atoh8	3	0	0	0	0	0	0	0	0	0	0	0	0	0	0	0	0	0	0	0	0	0	0	0	0	0	0	0	0	0	0	0	0	0	0	0	0	0	0	0	0	0	0	0	0	0	0	0	0
Pcsk5	3	0	0	0	0	0	1.3249	0	0	0	0	0	0	0	0	0	0	0	0	0	0	0	0	0	0	0	0	0	0	0	0	0	0	0	0	0	0	0	0	0	0	0	0	0	0	0	0	0	0
Elovl4	3	0	0	0	0	0	0	0	0	0	0	0	0	0	0	0	0	0	0	0	0	0	0	0	0	0	0	0	0	0	0	0	0	0	0	0	0	0	0	0	0	0	0	0	0	0	0	0	0
Cpd	3	1.6927	1.2555	1.5834	1.2	0	0	0	0	1.823	0	0	0	0	0	1.4108	0	0	0	1.8773	0	0	0	2.1486	2.0178	0	2.262	0	0	0	0	1.5941	0	0	0	0	0	0	0	0	0	0	0	0	0	0	0	1.4576	0
Stk32a	3	0	0	0	0	0	0	0	0	0	0	0	0	0	0	0	0	0	0	0	0	0	0	0	0	0	0	0	0	0	0	0	0	0	0	0	0	0	0	0	0	0	0	0	0	0	0	0	0
Gpr4	3	0	0	0	0	0	0	0	0	0	0	0	0	0	0	0	0	0	0	0	0	0	0	0	0	0	0	0	0	0	0	0	0	0	0	0	0	0	0	0	0	0	0	0	0	0	0	0	0
Notch1	3	0	0	0	2.2904	0	0	0	1.3545	2.2652	0	0	2.6099	0	0	0.8714	0	0	3.5822	0	0	0	0	0	0	0	0	0	0	1.7243	0	0	0	0	0	0	0	0	0	1.6745	0	0	0	0	2.0824	0	1.833	2.1676	0
Kif26a	3	0	0	0	1.2	0	0	0	0	0	0	0	0	0	0	0	1.0203	0	2.6979	0	0	0	0	0	0	0	0	0	0	0	0	0	0	0	0	0	0	0	0	0	0	0	0	0	0	0	0	0	0
Cd300lg	3	0	0	0	0	0	0	0	0	1.1821	0	0	0	0	0	0	0	0	0	0	0	0	0	0	0	0	2.262	0	0	0	0	0	0	0	0	0	0	0	0	1.6745	0	0	0	0	0	0	0	0	0
Prodh	3	0	0	0	0	0	0	0	0	0	0	0	0	0	0	0.8714	0	0	0	0	0	0	0	0	0	0	0	0	0	0	0	0	0	0	0	0	0	0	0	0	0	0	0	0	0	0	0	0	0
Qsox1	3	1.6927	0	0	1.2	0	0	0	0	0	2.321	0	0	1.4279	0	1.4108	0	1.3425	0	0	0	0	0	0	0	1.7997	0	1.818	0	1.7243	0	0	0	0	1.4674	2.0903	0	0	0	1.6745	0	0	0	2.7968	2.0824	0	0	2.1676	2.3284
Phactr2	3	0	2.3681	1.5834	0	2.3572	0	0	0	1.1821	0	0	0	1.4279	0	0	1.6119	0	0	0	0	2.4422	1.6447	1.442	0	0	0	0	2.1886	1.7243	1.3375	1.5941	0	0	1.4674	2.0903	0	0	2.1618	0	1.79	1.8133	0	0	2.0824	0	1.833	0	2.3284
Tox3	3	0	0	0	0	0	0	0	0	0	0	0	0	0	0	0.8714	0	0	0	0	0	0	0	0	0	0	0	0	0	0	0	0	0	0	0	0	0	0	0	0	0	0	0	0	0	0	0	0	0
Ntn1	3	0	0	0	0	0	0	0	1.3545	0	0	0	0	0	0	0	0	0	0	0	0	1.6858	0	0	0	0	0	0	0	0	0	0	2.0943	0	0	0	0	0	0	0	0	0	0	0	0	0	1.833	0	0
Amd1	4	0	0	0	0	0	0	0	0	0	0	0	0	0	0	0	0	1.3425	0	0	0	0	0	0	0	0	0	0	0	0	0	0	0	0	0	0	0	0	0	0	0	0	2.6393	0	0	0	0	0	0
Sox17	4	0	1.2555	1.5834	1.2	0	0	0	0	1.823	0	0	0	0	0	0	2.6186	0	0	0	1.9617	0	0	0	2.0178	0	0	0	2.1886	1.7243	0	1.5941	0	0	0	0	0	0	0	0	1.79	0	3.5186	0	0	0	0	1.4576	0
Ier3	4	2.9445	2.3681	1.5834	1.8459	0	2.0037	2.9518	1.3545	1.823	0	2.2681	0	1.4279	1.4725	2.1102	0	2.0256	0	0	0	1.6858	0	0	0	1.7997	2.262	0	2.1886	0	2.0195	3.182	0	2.6248	1.4674	0	0	3.2192	0	2.9214	0	1.8133	0	0	2.0824	0	0	2.6414	2.3284
Cxcl12	4	0	0	0	1.2	0	1.3249	0	0	0	0	0	0	0	0	0.8714	1.0203	1.3425	0	0	0	0	0	0	0	0	0	0	0	1.7243	0	1.5941	0	0	0	0	0	0	0	0	0	0	0	0	0	0	0	0	0
Bnip3	4	2.4503	1.2555	0	0	0	0	0	0	0	0	0	0	1.4279	0	0.8714	1.0203	0	0	0	0	0	0	0	0	0	0	0	0	1.7243	0	1.5941	0	0	1.4674	0	0	0	0	0	0	0	0	0	0	0	0	1.4576	0
Ntrk2	4	0	0	0	0	0	0	0	1.3545	0	0	0	0	0	0	0	0	0	0	0	0	0	0	0	0	0	0	0	0	0	0	1.5941	0	0	0	0	0	0	0	0	0	0	0	0	0	0	0	0	1.5904
Ifngr1	4	0.211	0.4348	0.8384	-0.2817	0.8755	0.9818	-1.4817	-1.4817	0.3413	0.8393	-1.4817	-1.4817	-1.4817	-1.4817	-0.0709	-0.4614	-0.1392	-1.4817	0.3956	-1.4817	-1.4817	-1.4817	-0.0397	0.5361	-1.4817	0.7803	-1.4817	-1.4817	0.2426	-0.1442	0.8511	0.6126	2.0211	-0.0143	0.6086	0.1442	1.228	0.6801	0.1928	0.3083	0.3316	1.1576	-1.4817	1.9386	0.5348	-1.4817	-0.0241	0.1087
Sox7	4	0	0	0	1.8459	0	0	0	0	0	2.321	0	0	1.4279	0	0	2.3542	0	0	0	0	0	0	0	0	1.7997	2.262	0	0	0	0	2.3328	0	0	0	0	0	0	2.1618	0	1.79	0	0	0	2.0824	0	0	0	1.5904
Rdx	4	2.4503	1.2555	0	1.2	2.3572	1.3249	2.9518	1.3545	2.2652	3.1689	2.2681	0	1.4279	1.4725	3.3396	3.6219	2.4874	2.6979	0	0	3.3029	2.3933	2.6208	2.0178	1.7997	0	0	2.1886	1.7243	0	0	2.9146	0	2.1797	2.0903	2.3709	3.595	2.1618	0	2.5647	0	0	0	0	2.0165	0	1.4576	0
Stmn1	4	0	1.2555	2.3201	3.1349	0	0	0	0	2.2652	0	2.2681	0	1.4279	1.4725	2.1102	2.6186	2.0256	2.6979	3.1733	1.9617	0	0	0	2.8277	1.7997	0	0	0	1.7243	3.1103	1.5941	0	2.6248	2.1797	0	1.6259	0	0	1.6745	0	3.0948	0	2.7968	0	2.0165	1.833	0	0
Slc6a6	4	0	0	0	0	0	0	1.6985	0	0	0	0	0	0	0	0	1.6119	0	0	0	0	1.6858	0	0	0	0	0	0	0	0	0	0	0	2.6248	0	0	0	1.9149	0	0	0	1.8133	0	0	0	0	0	0	0
Cdk19	4	0	0	0	0	0	0	0	0	0	0	0	0	0	0	0	1.6119	0	0	0	0	0	0	1.442	0	0	0	0	0	0	0	0	0	0	0	0	0	0	0	0	0	0	0	0	2.0824	0	0	0	0
Bmpr2	4	2.4503	1.2555	1.5834	2.6298	2.3572	2.0037	1.6985	1.3545	2.6032	0	2.2681	3.4866	2.6021	3.3037	1.4108	3.6219	2.0256	2.6979	1.8773	3.2758	0	0	2.1486	3.7223	1.7997	4.0167	3.1006	3.021	2.9841	2.0195	2.819	2.0943	2.6248	0	0	2.3709	3.2192	3.8971	0	3.7324	2.5919	0	0	2.9012	2.8262	1.833	2.1676	0
Mapk3	4	0.504	1.5228	2.2686	1.4411	1.1685	0.1362	0.5098	0.1658	2.5864	1.1323	-1.1887	2.8393	0.9426	1.8292	2.1509	2.1695	0.8369	1.5092	-1.1887	2.0871	1.2534	1.2046	0.2533	2.1546	1.8892	1.9144	0.6293	0.9999	1.2988	0.8308	2.2831	-1.1887	1.4361	1.4656	-1.1887	1.1822	0.7262	1.8021	0.4857	1.376	1.4032	1.4505	-1.1887	2.2316	1.6375	0.6443	1.8087	2.2781
Ccrl2	4	0	2.3681	0	0	0	2.0037	0	0	1.1821	0	0	0	2.1313	0	0	1.6119	0	0	0	0	0	0	0	0	1.7997	0	0	0	0	0	0	0	0	0	0	0	1.9149	0	0	0	1.8133	0	0	0	0	0	0	1.5904
N4bp3	4	0	0	0	0	0	0	0	0	1.823	0	2.2681	0	0	0	0.8714	2.3542	0	0	0	0	0	1.6447	0	0	0	0	2.5974	2.1886	0	0	0	0	0	0	2.0903	1.6259	0	0	0	0	0	0	0	0	0	3.1191	0	1.5904
Aldoa	4	1.3759	1.3684	0.5768	-0.3827	-2.2286	1.0978	-0.53	0.6252	0.0366	0.9403	0.0395	-2.2286	1.2496	1.0752	1.1111	-2.2286	1.3262	0.4693	0.4377	-0.2669	-0.5427	0.6551	1.0322	1.1147	0.3474	-2.2286	1.2444	1.3169	-0.5043	0.2521	-0.6345	-2.2286	-2.2286	1.0681	0.6816	0.9957	0.4811	-0.0668	-0.5541	1.2088	-0.4153	1.29	-2.2286	0.6726	1.1131	-0.3955	-0.0609	-2.2286
Rnf144a	4	0	0	0	0	0	0	0	0	1.1821	0	0	0	0	0	0.8714	1.0203	0	0	0	0	0	0	0	2.0178	0	0	0	0	0	2.4807	0	2.0943	0	1.4674	0	0	0	0	0	0	0	0	0	0	0	1.833	0	0
Cmtm8	4	0	1.2555	0	1.2	0	0	0	0	1.1821	0	0	0	0	0	0.8714	0	0	0	0	0	0	0	1.442	0	0	0	0	0	0	0	0	0	0	0	0	0	0	0	0	0	0	0	0	0	0	0	0	0
Cdk14	4	0	1.2555	0	1.2	0	2.4635	0	0	1.1821	0	0	2.6099	0	0	0.8714	2.0303	0	0	0	0	0	0	1.442	0	0	0	0	0	0	0	1.5941	0	0	1.4674	0	1.6259	0	0	0	1.79	0	0	0	2.0824	0	0	1.4576	1.5904
Akap12	4	1.6927	0	1.5834	1.2	0	2.0037	0	0	0	0	0	0	1.4279	1.4725	0	1.0203	0	0	0	1.9617	1.6858	0	0	2.8277	0	2.262	0	2.1886	0	2.4807	0	0	0	1.4674	0	0	1.9149	2.1618	0	0	0	0	0	0	2.0165	0	0	2.8143
1810011O10Rik	4	0	0	0	0	0	0	0	0	0	0	2.2681	2.6099	0	0	0	1.6119	1.3425	0	0	0	1.6858	0	0	0	0	2.262	1.818	0	0	0	1.5941	0	0	0	0	0	0	0	0	0	0	0	0	0	0	0	0	0
Cyp26b1	4	0	0	0	0	0	0	0	1.3545	1.1821	0	0	0	0	0	0	0	0	0	0	0	0	0	0	0	0	0	0	0	0	0	0	0	0	0	0	0	0	0	0	0	0	0	0	0	0	0	0	0
Cdc42ep1	4	0	0	0	1.2	0	2.0037	1.6985	0	0	0	0	0	0	0	0	2.3542	2.4874	0	1.8773	1.9617	0	0	1.442	0	0	0	1.818	0	0	2.0195	1.5941	0	2.6248	0	0	0	0	0	0	0	1.8133	0	2.7968	0	0	1.833	1.4576	0
Uaca	4	0	0	0	0	0	0	0	0	0	0	0	0	0	0	0	0	0	0	0	0	0	0	0	0	0	0	0	0	0	0	1.5941	0	0	0	0	0	0	0	1.6745	0	0	0	0	0	0	0	0	0
Tiam1	4	0	0	0	0	0	0	0	0	0	0	0	0	0	0	0.8714	0	0	0	0	0	0	0	0	0	0	0	0	2.1886	0	0	0	0	0	0	0	0	0	0	0	0	1.8133	0	0	0	0	0	0	0
Tpi1	4	0	0	1.5834	0	0	2.0037	1.6985	0	1.1821	0	0	0	1.4279	0	0	1.0203	1.3425	0	0	0	0	0	0	0	0	0	0	0	0	2.0195	0	0	0	0	0	0	0	0	0	0	1.8133	0	0	2.0824	0	1.833	0	0
Etl4	4	0	0	0	0	0	0	1.6985	1.3545	0	0	0	0	0	0	0	0	0	2.6979	0	0	0	0	0	0	0	0	0	0	1.7243	0	0	0	0	0	0	0	0	0	0	0	0	0	0	2.0824	0	0	1.4576	0
Tjp1	4	1.6927	1.9165	0	1.8459	0	1.3249	1.6985	0	1.823	0	0	2.6099	1.4279	2.1858	1.8025	2.6186	2.0256	2.6979	0	1.9617	0	2.3933	0	0	0	2.262	0	0	2.4876	1.3375	0	0	2.6248	0	0	1.6259	0	2.1618	0	0	0	0	0	2.0824	0	1.833	2.1676	1.5904
She	4	0	1.2555	0	1.8459	0	0	2.4572	1.3545	1.823	0	0	0	0	1.4725	0.8714	1.0203	1.3425	0	0	0	0	0	1.442	0	0	0	1.818	2.1886	0	0	0	0	0	0	0	0	0	0	0	1.79	0	0	0	0	0	0	0	0
9430020K01Rik	4	0	0	0	1.2	2.3572	0	0	0	1.1821	0	0	0	1.4279	0	1.8025	1.0203	1.3425	0	0	1.9617	1.6858	0	0	0	0	0	0	2.1886	0	1.3375	0	0	0	0	0	0	0	0	0	0	0	0	0	2.0824	0	0	0	0
Eif4h	4	1.6927	1.2555	2.3201	0	0	2.0037	0	1.3545	2.6032	0	0	0	0	1.4725	1.8025	0	2.8366	0	1.8773	0	2.4422	1.6447	0	0	1.7997	0	1.818	3.021	0	1.3375	2.3328	0	2.6248	2.6544	0	0	1.9149	0	2.4287	0	1.8133	0	0	2.0824	2.8262	0	0	1.5904
Vdac3	4	2.4503	0	1.5834	2.2904	0	2.0037	2.4572	2.0406	1.823	0	0	2.6099	2.1313	1.4725	1.4108	1.6119	2.0256	0	0	1.9617	0	1.6447	1.442	2.0178	0	3.1032	3.1006	0	0	2.0195	1.5941	2.0943	0	2.1797	2.0903	1.6259	1.9149	2.1618	0	0	2.5919	2.6393	0	2.0824	0	1.833	2.1676	2.8143
Anp32a	4	0.9895	-0.0385	0.8504	0.3355	1.2541	-1.955	-1.955	-0.6004	-0.132	1.2139	-1.955	1.5317	1.0015	0.7061	0.6243	-0.9347	0.8817	-1.955	-1.955	0.0067	1.348	0.9287	0.6659	-1.955	0.621	-1.955	0.6424	-1.955	1.0292	0.8746	-1.955	-1.955	1.5479	1.056	0.1353	1.8019	-0.0401	1.559	-1.955	-0.1649	1.1398	0.6843	0.8418	1.8463	0.8712	0.6599	-0.4974	0.8593
Lifr	4	0	1.2555	1.5834	0	3.2091	2.0037	1.6985	0	1.1821	0	0	0	0	0	2.1102	1.0203	0	0	1.8773	0	0	1.6447	0	0	0	0	0	0	0	2.4807	1.5941	0	0	1.4674	0	1.6259	1.9149	0	0	0	1.8133	3.5186	0	2.0824	2.0165	0	0	0
Higd1a	4	2.4503	1.2555	0	2.2904	0	2.4635	1.6985	2.0406	2.6032	0	0	0	2.6021	0	1.4108	1.0203	0	0	0	1.9617	1.6858	0	2.1486	2.0178	0	0	1.818	0	1.7243	2.8296	2.3328	0	0	0	0	0	0	0	0	0	1.8133	2.6393	2.7968	0	2.0165	1.833	2.9974	2.3284
Erg	4	0	1.2555	0	1.2	2.3572	0	1.6985	0	0	0	0	0	0	0	0	0	0	0	0	0	0	0	0	0	0	0	0	0	0	0	1.5941	0	0	0	0	0	0	0	0	0	0	0	0	0	0	0	0	0
Tapbp	4	0.3443	1.0197	-1.3484	0.4975	1.0088	-1.3484	-1.3484	0.0061	0.9168	-1.3484	2.2897	2.1382	0.0795	0.8374	0.0624	-1.3484	-0.0059	-1.3484	-1.3484	0.6133	-1.3484	-1.3484	1.2724	0.6694	1.2276	-1.3484	0.4696	-1.3484	1.1392	1.4812	0.2457	0.7459	-1.3484	1.6625	1.5617	1.0225	0.5665	0.8134	-1.3484	-1.3484	1.7464	-1.3484	2.3406	0.734	2.3723	0.4846	0.8192	1.4659
Amotl2	4	0	0	0	0	0	1.3249	0	1.3545	1.1821	0	0	0	0	1.4725	0	1.6119	0	0	0	1.9617	0	0	1.442	0	0	0	2.5974	0	0	0	0	2.0943	0	0	0	0	0	0	0	0	0	0	0	0	0	0	1.4576	1.5904
Rcan1	4	0	0	0	0	0	0	0	0	0	0	0	0	0	0	0	0	0	0	0	0	0	1.6447	0	0	1.7997	0	0	0	1.7243	0	0	0	0	0	0	0	0	0	1.6745	0	0	0	0	0	0	0	0	1.5904
Zbtb20	4	1.6927	2.7115	0	3.1349	0	2.8116	0	0	1.823	2.321	0	2.6099	2.1313	1.4725	1.4108	3.0353	2.4874	3.5822	2.6662	3.2758	2.4422	0	0	0	2.576	0	1.818	0	1.7243	2.0195	2.819	0	0	1.4674	2.0903	0	0	0	0	0	1.8133	0	3.689	2.0824	0	0	1.4576	1.5904
Pelo	4	0	1.2555	0	1.2	0	2.0037	0	2.0406	1.1821	2.321	0	0	0	1.4725	1.4108	1.0203	2.4874	2.6979	0	1.9617	0	1.6447	1.442	0	0	0	0	0	1.7243	0	0	0	0	0	2.0903	2.8598	0	0	0	0	0	0	0	0	0	3.1191	0	0
6430548M08Rik	4	0	0	0	1.8459	0	0	0	0	1.1821	0	0	0	0	0	0.8714	2.0303	0	0	0	0	0	0	0	2.0178	0	0	0	3.021	0	0	0	2.0943	0	0	0	0	0	0	0	0	0	0	0	0	0	0	0	0
Tspan4	4	0	1.2555	0	1.2	2.3572	0	0	0	0	0	0	0	1.4279	0	2.1102	0	1.3425	0	1.8773	0	0	2.3933	0	2.0178	1.7997	2.262	0	0	0	0	1.5941	0	2.6248	0	2.9101	0	0	0	2.4287	0	1.8133	0	0	0	0	1.833	0	0
Amotl1	4	0	0	0	0	2.3572	0	0	0	1.1821	0	0	0	0	0	1.8025	0	0	0	3.1733	0	1.6858	0	1.442	0	0	2.262	0	0	0	0	1.5941	0	2.6248	2.1797	0	0	0	0	0	0	0	0	0	0	0	0	0	0
Kctd10	4	1.6927	0	1.5834	0	0	0	1.6985	0	1.823	2.321	0	0	0	0	0	2.3542	1.3425	0	0	0	0	1.6447	0	0	1.7997	0	0	0	0	0	0	0	0	0	2.0903	0	1.9149	0	1.6745	0	1.8133	0	0	2.9012	0	0	0	0
Ephx1	4	0	1.2555	0	1.2	0	0	0	0	0	0	0	0	0	0	0.8714	0	0	0	0	0	0	0	0	0	0	0	0	0	0	0	0	0	0	0	0	0	1.9149	2.1618	0	0	0	0	0	0	0	0	0	0
Slc26a10	4	0	0	0	0	0	0	0	0	0	0	0	0	0	0	0	0	0	0	0	0	0	0	0	0	0	0	0	0	0	0	0	0	0	0	0	0	0	0	0	0	0	0	0	0	0	0	0	0
Ido1	4	0	0	0	0	0	0	1.6985	0	0	0	0	0	0	0	0	0	0	2.6979	1.8773	0	1.6858	0	1.442	0	0	0	0	0	0	0	0	0	0	0	0	0	0	0	0	0	0	0	0	0	0	0	0	0
Mast4	4	1.6927	0	0	1.2	0	0	0	0	1.1821	2.321	0	0	0	1.4725	0.8714	1.6119	0	2.6979	0	0	0	0	1.442	0	0	0	0	0	0	0	0	0	0	0	0	0	0	0	1.6745	1.79	0	0	0	0	0	0	0	0
Aph1a	4	0	0	0	1.2	0	0	0	2.0406	2.2652	0	0	0	0	0	2.3637	1.6119	0	0	1.8773	0	0	1.6447	0	2.0178	0	2.262	2.5974	0	1.7243	1.3375	0	2.0943	0	0	2.9101	1.6259	0	0	1.6745	0	0	0	0	0	0	0	1.4576	2.3284
Luzp1	4	1.6927	1.2555	2.8054	0	0	1.3249	0	0	1.823	0	0	0	1.4279	1.4725	2.1102	1.6119	0	0	0	3.2758	0	0	2.1486	0	0	2.262	0	0	0	0	1.5941	0	0	1.4674	2.9101	1.6259	0	2.1618	0	0	2.5919	0	0	0	0	1.833	2.1676	1.5904
Myo10	4	0	1.2555	1.5834	0	0	1.3249	0	1.3545	0	2.321	0	0	0	0	0	1.6119	0	2.6979	0	0	1.6858	0	0	0	2.576	2.262	0	0	1.7243	0	0	2.0943	2.6248	2.1797	0	0	0	0	0	0	1.8133	0	0	2.0824	2.8262	0	1.4576	0
Cdr2l	4	1.6927	0	2.3201	1.2	0	0	0	0	0	0	0	0	0	0	1.4108	0	0	0	0	0	0	0	0	0	0	0	0	0	0	0	0	0	0	0	0	0	0	0	0	0	1.8133	0	0	0	0	0	0	0
Sbds	4	1.6927	1.9165	1.5834	1.8459	2.3572	2.0037	2.9518	2.5037	1.823	0	0	2.6099	2.1313	1.4725	2.3637	1.6119	0	0	0	0	1.6858	2.3933	1.442	2.8277	0	0	0	2.1886	1.7243	2.8296	0	2.0943	0	0	2.0903	2.3709	1.9149	0	0	2.5647	1.8133	2.6393	0	0	0	1.833	2.1676	2.8143
Specc1	4	0	0	0	0	0	2.0037	0	0	0	0	0	0	0	0	0	0	0	0	0	0	0	0	0	0	0	0	0	0	0	0	0	0	0	0	0	0	0	0	0	0	0	0	0	0	0	0	0	0
Cnbp	4	-2.1321	-0.2156	0.188	1.0028	-2.1321	0.3314	-2.1321	0.3716	0.4711	-2.1321	0.9779	0.4778	0.8244	0.0537	-0.0219	0.4865	-0.7896	-2.1321	0.5341	-2.1321	-2.1321	-2.1321	0.0165	-0.1143	1.3175	0.1299	-0.3141	0.8889	-0.4078	-0.7946	0.2007	-2.1321	-2.1321	0.8789	-2.1321	2.1737	-0.2172	0.8587	-0.4576	-2.1321	0.9627	1.3865	-2.1321	-2.1321	1.2096	0.987	-2.1321	-0.5417
Mxi1	4	0	0	0	0	0	0	0	0	0	0	0	0	0	1.4725	0	0	0	0	0	0	0	0	0	0	0	0	0	0	0	0	0	0	0	0	0	0	0	0	0	0	0	0	0	0	0	0	0	1.5904
H2-T23	4	1.6927	0	0	1.2	0	1.3249	1.6985	0	1.823	2.321	0	2.6099	2.1313	0	2.3637	1.0203	0	2.6979	2.6662	1.9617	1.6858	0	1.442	0	1.7997	0	1.818	3.5455	1.7243	0	0	0	3.5028	3.0109	0	0	1.9149	2.1618	1.6745	0	3.0948	0	0	0	2.0165	2.6148	0	0
Syne1	4	0	1.2555	1.5834	1.2	0	0	0	1.3545	0	0	0	0	0	0	1.4108	1.0203	1.3425	3.5822	0	0	0	0	1.442	0	1.7997	0	1.818	0	1.7243	1.3375	0	2.9146	0	0	2.0903	0	0	0	0	0	1.8133	0	0	0	0	1.833	0	0
Gpihbp1	5	0.4587	-0.7361	0.3285	1.5167	-1.9916	-1.9916	-0.2931	0.5121	-0.1687	0.3294	0.2764	-1.9916	-0.5637	-1.9916	1.0898	1.5044	0.034	-1.9916	-0.1144	-0.0299	-0.3058	1.2574	-1.9916	0.8361	1.0863	0.2704	1.777	1.0294	-1.9916	-0.6541	0.3412	0.1026	1.5112	-0.5242	-1.9916	-0.3657	-1.9916	0.1701	-0.3172	-1.9916	-1.9916	2.0693	0.8051	1.4287	-1.9916	1.1275	-1.9916	0.8227
Edn1	5	0	0	1.5834	1.2	0	0	0	0	0	0	0	0	0	0	0	0	1.3425	0	0	0	0	0	0	0	0	0	0	0	0	0	0	0	0	0	0	0	0	0	0	0	1.8133	0	0	2.0824	0	3.1191	0	1.5904
Ankrd37	5	0	1.9165	0	0	0	0	0	0	1.1821	2.321	2.2681	0	0	0	0.8714	0	0	2.6979	0	1.9617	1.6858	0	0	0	0	0	0	0	0	0	1.5941	0	0	0	0	0	0	0	0	1.79	0	0	2.7968	0	0	0	0	2.3284
Plvap	5	-1.4057	-1.4057	-1.4057	1.4986	1.8033	-1.4057	0.2928	-0.0512	1.4711	-1.4057	0.8624	-1.4057	1.1964	0.0667	0.958	1.2129	-0.0632	2.1765	0.4716	-1.4057	0.2801	-1.4057	0.0363	2.8647	0.394	0.8563	1.6949	-1.4057	-1.4057	1.075	0.9271	0.6886	-1.4057	0.0617	-1.4057	-1.4057	1.8135	-1.4057	-1.4057	1.159	-1.4057	2.6552	-1.4057	1.4955	0.6108	-1.4057	0.7619	-1.4057
Tspan7	5	2.0309	0.6869	1.6737	2.1345	2.8758	2.1093	1.5875	1.5483	1.7505	1.6747	1.9993	1.462	0.5775	2.6674	2.3028	1.4714	0.001	-2.0246	1.5232	2.1747	-0.3388	0.859	1.6779	-0.0068	1.0533	2.547	1.744	1.9047	2.6949	1.5226	0.3082	-2.0246	3.5456	2.1966	1.405	2.4258	1.8682	2.1749	0.8968	-0.2346	1.9832	2.4296	2.6074	1.7766	2.4558	1.0944	0.9728	0.3038
Sema3c	5	0	1.9165	0	1.8459	2.3572	0	1.6985	1.3545	1.1821	0	0	0	0	2.661	3.5585	3.7376	2.4874	0	1.8773	2.7635	2.4422	0	2.1486	2.0178	0	0	1.818	2.1886	0	0	3.182	0	0	0	2.0903	1.6259	0	0	1.6745	1.79	2.5919	3.5186	0	0	0	0	0	1.5904
Clec14a	5	-1.737	0.6311	1.9613	0.5534	2.004	-0.4121	2.1184	1.1167	1.8977	2.3494	2.2869	-1.737	2.1234	-0.2646	1.1956	1.2982	0.7504	0.9609	-1.737	1.0265	0.7052	1.512	1.7615	1.0907	0.839	0.525	1.3636	2.1923	1.9092	1.3733	-1.737	0.3573	0.8878	0.4426	0.3533	1.1228	2.6132	1.777	2.0859	1.329	2.0256	3.28	-1.737	0.3454	3.0915	-1.737	1.9882	0.5914
Cd93	5	0	1.2555	1.5834	2.9043	2.3572	0	1.6985	0	2.2652	2.321	0	0	0	0	2.5793	3.3582	1.3425	0	0	0	0	2.3933	0	2.8277	0	0	1.818	0	0	2.0195	2.3328	2.0943	0	0	0	0	0	0	2.4287	0	2.5919	2.6393	0	2.9012	0	0	0	0
8430408G22Rik	5	1.6927	0	0	0	0	0	0	0	1.1821	0	0	0	0	2.1858	0.8714	0	1.3425	0	1.8773	0	0	0	0	0	0	0	0	0	0	0	0	0	0	0	0	0	1.9149	0	1.6745	0	0	0	0	0	0	0	0	0
BC028528	5	-1.8032	0.1133	1.6541	2.2471	0.5539	0.6602	1.8089	1.5673	2.3258	1.3657	2.2206	2.2248	1.4375	1.2146	0.5605	1.232	1.5494	-1.8032	0.863	1.4726	1.4997	1.0804	1.1728	2.4672	-0.0036	1.2999	2.7656	1.7422	3.1488	0.6774	-0.2092	2.3137	0.8215	1.4934	1.1069	1.9536	0.9064	1.1876	1.4848	-0.0132	1.6638	1.7153	2.433	0.2792	2.6771	1.6888	0.8381	1.6636
Cd200	5	1.6927	1.9165	2.3201	2.9043	2.3572	2.4635	0	0	2.2652	2.321	3.6381	2.6099	2.1313	0	0.8714	2.3542	2.0256	3.5822	1.8773	1.9617	1.6858	0	0	2.0178	1.7997	2.262	1.818	2.1886	2.4876	2.4807	1.5941	0	0	2.1797	0	1.6259	0	0	3.2881	1.79	3.0948	2.6393	0	3.4203	0	1.833	1.4576	1.5904
Lyve1	5	0	1.2555	0	1.8459	0	0	0	2.5037	1.823	0	0	0	3.4782	0	1.4108	1.0203	0	0	1.8773	0	0	0	0	2.8277	2.576	0	1.818	0	0	0	1.5941	0	0	0	0	1.6259	0	0	2.9214	0	0	0	0	2.9012	0	1.833	2.6414	0
Hilpda	5	0.2176	-0.2196	1.3303	1.4293	0.8821	0.9884	0.9821	1.8955	1.1281	-1.4751	-1.4751	-1.4751	1.1271	0.7107	1.1042	0.5552	1.6425	2.1071	0.4022	0.4866	0.2108	0.9182	0.6735	-1.4751	0.3246	-1.4751	0.3429	-1.4751	0.2492	1.0056	1.9967	2.3405	1.1497	0.7046	2.3357	0.1508	-1.4751	1.5157	0.9536	1.5909	-1.4751	-1.4751	1.3217	1.4261	0.5414	1.1398	0.6925	0.8533
Tmem100	5	2.1868	2.1403	3.212	2.7942	1.5291	2.6754	3.2365	2.0871	2.3635	2.6449	2.116	2.5172	2.3102	2.4801	2.3863	2.8715	2.178	2.8726	2.8362	2.3827	2.9769	4.1424	2.2213	2.6183	1.7779	2.1087	2.6353	2.2704	2.0685	3.0227	2.0489	3.1186	3.5072	2.5683	0.6981	2.0938	3.1996	3.0816	3.2025	3.2878	3.727	3.3751	-2.212	1.8904	1.1297	2.8889	3.2114	1.7025
Acer2	5	0	1.2555	1.5834	2.2904	0	1.3249	0	1.3545	1.823	0	0	0	0	0	0	2.3542	1.3425	4.1264	0	0	1.6858	2.3933	0	0	0	2.262	1.818	0	0	0	0	0	0	0	0	0	0	0	0	0	1.8133	0	0	2.0824	0	0	0	1.5904
Pltp	5	0.5075	0.7312	-1.1853	1.9496	2.5558	0.1396	1.7665	-1.1853	-0.0032	1.1357	-1.1853	-1.1853	-1.1853	1.4758	1.8962	1.6566	0.8404	-1.1853	-1.1853	1.5782	0.5006	2.0637	3.1285	-1.1853	1.3907	2.4458	0.6327	2.3602	0.539	-1.1853	0.4088	-1.1853	2.8595	0.2821	1.7249	1.6745	0.7296	-1.1853	-1.1853	-1.1853	-1.1853	1.454	2.5038	2.616	0.8312	1.4296	0.2723	0.4051
Tek	5	0	0	0	1.8459	0	1.3249	1.6985	0	0	0	0	0	0	0	0.8714	2.6186	0	0	0	1.9617	0	1.6447	1.442	2.8277	0	0	0	0	0	0	0	2.0943	2.6248	0	0	0	0	0	0	0	0	2.6393	0	2.0824	0	0	0	0
Epas1	5	-0.4224	-0.8596	0.6903	2.7048	2.3191	0.6965	2.1302	1.2555	1.7879	-2.1151	0.153	1.3715	-0.6872	1.1886	1.4434	2.878	0.7215	1.4671	1.0582	-0.1534	-0.4293	0.2782	0.0335	1.6072	0.9628	1.9016	0.4823	-2.1151	1.2377	1.6093	2.1457	0.7995	0.5097	1.1815	1.3145	0.7447	-2.1151	0.0467	1.173	0.4496	1.6475	-2.1151	0.6817	1.9872	-0.0986	-0.2821	1.1676	1.7993
Cav1	5	1.775	1.1592	1.6278	0.0164	0.5277	1.6986	1.4899	1.3057	1.2772	2.5617	1.2805	0.7804	2.4631	0.3563	1.8272	2.0153	1.0071	2.6912	0.8367	0.1322	0.6127	2.1603	1.4313	2.4409	2.5526	2.1872	1.2711	2.6529	1.1546	0.6512	1.6423	0.2648	0.7953	1.7055	2.929	1.0303	2.5207	1.1613	2.8208	0.7352	2.3878	2.6247	0.9673	1.9718	2.1911	1.2896	2.5076	2.085
Cav2	5	2.7953	2.5447	2.646	2.2814	3.8482	2.6527	3.3545	2.9984	3.0768	2.1166	2.0577	1.5576	3.668	2.2515	2.164	1.5663	2.3004	-1.0523	2.7926	2.2236	3.337	3.2798	3.7792	2.97	2.0257	2.9644	3.5166	3.1799	3.0461	3.4319	2.4196	2.7634	1.5725	1.1274	3.5212	2.7046	2.5427	3.1473	3.16	-1.0523	2.0425	2.4663	2.6368	2.749	2.6684	3.5366	2.6729	2.6557
Hpgd	5	-0.3947	2.5325	1.3699	1.8453	3.4474	3.1268	0.8643	2.0928	1.8155	3.269	1.0225	-2.0874	2.7225	1.8385	2.24	2.1205	1.2652	2.039	2.2139	-0.1257	2.811	3.2083	1.7939	2.5792	2.4568	1.9292	2.319	0.1012	2.193	2.7449	2.3179	1.7282	2.9129	0.0922	2.671	2.2183	2.4466	1.8097	2.8984	2.4439	2.4751	1.9735	2.5446	0.8137	3.0213	2.339	2.3692	1.6205
Egfl7	5	2.4406	2.2316	2.7398	2.4792	1.9668	2.6871	3.8059	1.5832	2.7729	2.5758	1.1707	2.5157	2.3425	1.4585	1.9745	2.7009	3.1807	1.1147	2.5807	2.2905	1.3709	2.8283	1.9658	2.1992	1.7318	1.1636	1.3012	2.4137	2.12	2.58	2.6751	1.8986	1.5773	2.3128	1.6446	1.0475	2.9441	1.7321	2.1829	1.2649	2.8982	1.0511	2.1646	2.0961	0.8743	2.5214	2.896	1.6276
Aqp1	5	1.9702	1.1113	2.3683	1.6309	2.8087	1.6506	0.5797	1.6955	2.4471	2.209	3.4142	2.8518	2.6448	0.7836	2.5084	1.4808	1.2402	1.7048	1.6704	2.322	1.7179	0.5159	2.0039	1.8449	2.1125	2.4433	1.2232	3.0038	2.0125	2.3951	-0.2834	2.4886	2.8689	2.3439	2.4837	2.0865	2.2621	2.3221	3.005	1.5599	2.1304	2.1835	1.8116	1.0238	3.3534	1.9106	2.1859	2.037
Calcrl	5	1.9208	1.3204	2.5136	2.5416	0.9661	2.6135	2.4643	0.6495	2.839	3.0001	2.6328	2.6369	2.4694	1.6268	1.6903	2.2308	2.8891	2.7353	1.2751	2.262	1.9118	2.78	1.2297	2.6311	1.1849	3.3942	3.4561	2.5382	3.6645	1.0896	1.7909	2.4245	2.6536	1.9055	2.7209	0.2348	2.9591	3.6211	2.1891	2.0462	2.3715	1.2482	3.5511	2.7112	2.3296	2.397	0.0665	1.786
Itm2b	5	1.3252	1.1826	1.3481	0.997	1.449	1.2063	1.4566	0.7526	1.7438	2.0167	1.3395	1.0647	1.3226	1.5309	1.5209	0.5241	1.9595	-4.3221	1.6437	0.8375	0.7764	1.6478	1.7277	1.4016	1.656	1.4369	1.5629	1.7016	1.4327	1.2269	1.1831	1.8666	1.5321	1.4781	2.2553	1.1638	1.9223	0.5258	1.9169	1.3265	1.4276	2.4004	0.6202	1.8514	2.2075	1.7019	1.5516	1.7083
Cdh5	5	2.4985	2.5458	2.3492	3.2569	2.392	1.9773	4.0232	1.1546	2.1302	2.7373	2.6748	3.8499	2.3328	1.9546	2.7874	2.7763	2.2056	3.1716	2.4958	4.0271	2.8788	2.6407	1.6269	3.4811	2.1005	2.6676	3.2197	3.3464	3.093	1.4805	3.4189	2.7678	3.3972	1.3053	3.012	2.7959	3.749	2.8504	3.3012	3.0201	2.4135	3.4138	2.8871	2.4522	2.9196	2.6845	3.1075	2.1177
Sdpr	5	2.5421	2.1668	0.9487	1.2782	2.2722	2.2772	1.4627	2.0516	2.7188	3.0002	2.1672	3.1264	2.1626	2.2286	2.6393	1.5015	2.5333	0.8412	2.4447	1.7965	2.6777	2.8724	3.355	1.4866	2.1332	-1.8567	0.7407	1.6888	0.6309	2.1676	0.9624	2.7217	3.7135	2.3646	2.9018	2.2883	2.0361	-1.8567	2.5168	3.2896	1.6103	2.5975	0.9401	1.5636	2.6237	3.1322	2.7103	2.906
S100a16	5	1.0842	1.3454	1.4392	0.9243	0.9911	-0.0413	1.9533	1.1376	1.7406	0.9549	1.7438	-1.3661	1.236	1.9376	1.9735	1.8396	1.4705	1.3317	1.3001	1.9097	1.076	1.5175	1.6099	0.6517	0.4335	-1.3661	1.2312	-1.3661	0.3581	2.1811	2.1057	2.0682	1.2587	1.6448	0.7242	1.4937	0.5488	1.6247	1.9219	1.6999	2.6417	1.2731	-1.3661	-1.3661	2.3546	0.4669	0.8015	1.811
Aplnr	5	0	0	0	1.2	0	0	0	0	1.1821	0	0	0	0	0	1.4108	1.6119	0	0	0	0	1.6858	0	1.442	0	1.7997	0	0	0	0	0	0	0	0	0	0	0	0	0	0	0	1.8133	0	0	0	0	0	1.4576	0
Pde4b	5	0	2.3681	1.5834	1.8459	0	0	0	0	1.1821	2.321	0	0	0	0	0.8714	1.6119	0	2.6979	0	2.7635	1.6858	0	0	2.0178	0	2.262	0	0	0	2.0195	2.3328	2.9146	2.6248	0	0	0	1.9149	0	0	2.5647	3.0948	0	0	0	0	1.833	0	0
Cyyr1	5	1.6927	0	1.5834	2.2904	0	0	1.6985	0	1.823	0	2.2681	2.6099	2.1313	0	1.4108	3.3582	2.4874	2.6979	0	1.9617	2.4422	0	2.1486	2.8277	2.576	0	3.473	0	1.7243	0	2.819	2.9146	0	2.1797	2.9101	0	1.9149	0	2.4287	2.5647	1.8133	2.6393	2.7968	3.4203	0	3.1191	1.4576	0
Slco2a1	5	2.9445	3.2211	4.2457	3.5083	0	1.3249	3.3194	2.5037	2.8768	3.1689	4.0239	4.028	2.6021	2.661	3.2163	3.4961	3.3526	4.83	2.6662	1.9617	2.4422	2.3933	1.442	2.0178	2.576	3.1032	2.5974	0	4.4421	3.1103	2.819	2.9146	2.6248	3.0109	2.0903	2.8598	3.8928	3.8971	1.6745	3.4373	1.8133	2.6393	4.2362	3.4203	3.3417	1.833	2.6414	1.5904
Thbd	5	3.3119	3.597	3.1679	2.9043	0	3.528	3.3194	1.3545	1.823	2.321	3.11	0	4.1624	3.0179	3.9164	2.3542	2.8366	2.6979	3.1733	1.9617	4.0462	3.9898	3.2608	0	1.7997	2.262	0	3.9293	3.8899	3.5472	2.819	2.9146	0	3.2966	4.112	1.6259	3.595	4.6623	2.9214	4.3692	4.0078	4.0609	5.1974	4.1023	2.8262	4.7349	3.9041	1.5904
Plk2	5	2.4503	1.9165	1.5834	1.2	0	2.0037	1.6985	1.3545	0	2.321	0	0	0	1.4725	1.8025	1.6119	1.3425	0	1.8773	0	0	1.6447	0	0	0	0	0	0	0	0	0	2.0943	0	0	0	2.8598	1.9149	0	1.6745	3.066	1.8133	0	0	2.0824	0	2.6148	0	1.5904
Flt1	5	1.6927	1.2555	1.5834	1.8459	0	1.3249	0	0	1.823	2.321	2.2681	0	1.4279	0	0.8714	1.6119	3.1176	2.6979	0	3.2758	0	0	0	0	0	3.1032	0	0	1.7243	2.0195	1.5941	0	3.5028	0	0	0	1.9149	2.1618	0	3.066	0	0	0	2.9012	0	1.833	0	1.5904
Bst2	5	1.5076	1.5518	2.4679	-0.2369	0.9203	0.5668	1.5149	-0.0824	2.1979	0.8841	0.8312	2.0497	1.1652	0.7489	1.1424	0.175	2.1178	1.261	1.7365	2.2163	1.4989	0.9564	1.8239	2.2855	1.6411	-1.4369	0.3811	2.7953	1.5472	2.1104	2.0349	1.9975	2.0659	1.5741	1.4732	0.934	1.2728	0.7249	1.8512	1.1278	1.6579	-1.4369	2.2522	0.6455	0.5796	0.3961	1.2045	-1.4369
Aldh2	5	-0.2791	1.4495	0.3483	1.5365	0.3854	0.0319	-0.2733	0.5319	-0.1488	-1.9718	0.2963	-1.9718	0.6303	-1.9718	0.6075	0.3824	2.5202	0.7261	2.3295	-0.0101	1.3311	-0.3271	0.649	0.046	-1.9718	2.0449	1.5011	-1.9718	-1.9718	0.0477	-0.3777	1.4625	-1.9718	-1.9718	0.9383	-0.3459	0.7379	0.19	-1.9718	0.5929	-0.1585	1.5468	-1.9718	0.9294	1.3699	0.643	-0.5143	1.2053
Hmcn1	5	0	0	0	0	0	0	0	0	1.1821	0	0	2.6099	0	0	2.1102	2.6186	0	0	0	0	0	0	0	0	0	0	0	0	0	0	0	0	0	0	0	0	0	0	0	0	0	2.6393	0	0	0	0	0	1.5904
Lxn	5	0	0	1.5834	1.8459	2.3572	1.3249	0	2.0406	1.1821	0	0	2.6099	1.4279	0	1.4108	0	2.0256	0	0	0	0	0	0	0	0	2.262	0	0	0	1.3375	0	0	0	0	2.0903	0	0	2.1618	1.6745	0	1.8133	0	0	0	0	2.6148	0	0
Clec1a	5	2.4503	3.7536	2.3201	3.1349	2.3572	2.8116	3.6122	3.1352	4.1291	3.1689	0	3.4866	0	0	2.3637	3.2057	2.8366	0	3.8449	1.9617	3.5953	3.5402	1.442	3.3433	3.078	2.262	3.1006	0	2.4876	2.4807	2.819	0	2.6248	2.6544	2.9101	3.7568	3.2192	2.1618	3.5802	2.5647	4.0078	3.5186	3.689	3.8012	3.3417	1.833	3.5209	0
Ifitm3	5	1.0172	-0.1604	-1.7981	1.1455	1.7055	-0.2897	-3.3815	-1.3409	-0.0765	-1.0605	-1.1135	-3.3815	-0.1407	-1.1957	0.367	0.9045	0.6505	-0.6836	-1.5043	-0.618	-0.4457	0.6083	-1.2329	0.6407	0.3634	0.6352	0.3871	0.5478	0.2647	1.1027	0.0903	0.0528	0.6632	0.6963	-0.4714	-0.1573	0.5113	0.1325	-0.9528	-0.3155	0.6263	1.3814	-0.5848	-0.4803	-1.365	-3.3815	-0.7401	-1.7912
H2-D1	5	0.4215	-0.2395	0.9836	0.4845	0.8482	0.585	0.1181	1.2972	1.0072	0.8041	0.2923	0.7001	1.3412	0.6371	1.1353	-0.7421	0.8225	0.1434	1.0083	0.6896	-0.0204	0.6092	0.5251	1.3367	1.7703	1.2616	0.1606	1.5563	0.9395	0.426	0.0814	1.5021	0.3137	1.3646	1.679	0.5822	0.2897	0.3256	1.5524	0.1228	0.8451	0.7343	1.0826	0.8461	0.9496	0.7913	0.7943	0.2754
Car14	5	0	0	0	0	0	0	0	0	1.1821	0	0	0	0	0	1.8025	1.6119	0	0	0	0	0	0	0	0	0	0	0	0	0	1.3375	1.5941	0	0	0	0	0	0	0	1.6745	0	0	0	0	2.9012	0	0	1.4576	0
Tcn2	5	1.6927	2.3681	2.8054	2.9043	0	2.4635	3.6122	3.1352	2.6032	2.321	0	0	2.6021	3.5422	2.7668	1.0203	2.8366	0	1.8773	1.9617	0	3.249	3.8813	2.8277	3.4496	2.262	3.1006	3.9293	3.8899	2.8296	1.5941	2.9146	0	3.535	0	1.6259	2.7097	2.9908	4.9859	3.066	1.8133	3.5186	2.7968	4.1023	3.3417	2.6148	2.9974	2.3284
Cd36	5	2.6002	1.4775	2.1416	2.1066	0.4135	2.0609	1.6684	2.3554	1.691	1.7556	2.0802	3.0394	1.0128	2.1416	1.2726	2.4869	1.1739	0.7542	2.1474	1.3321	1.8946	2.0461	2.0966	3.1668	1.8012	2.6279	2.0702	2.2884	3.2085	1.1666	2.1566	1.4906	2.8026	1.5913	2.8147	1.8131	2.4065	3.3498	2.7066	1.7887	1.8189	1.5748	0.853	2.4076	2.0769	0.6711	1.0537	2.5876
Ctla2a	5	-0.0814	0.6895	2.5954	0.9766	1.5972	1.3309	-0.8331	0.8389	0.3451	1.8596	0.5783	1.4964	0.7091	1.6971	1.5352	0.6741	1.023	1.0505	1.0162	1.4203	2.1345	0.7173	1.5086	1.9504	0.5463	-0.2697	1.6918	1.9507	0.4525	1.1927	-0.1988	0.9027	0.9712	-0.352	1.2791	2.282	2.4447	1.9177	1.8419	1.9996	0.0602	1.9225	2.4106	-0.4492	1.189	0.9603	-0.364	1.1763
Nsg1	5	0	0	2.3201	2.2904	2.3572	0	1.6985	2.0406	1.823	0	0	2.6099	1.4279	2.661	1.4108	1.0203	2.4874	0	1.8773	0	1.6858	1.6447	0	2.0178	0	2.262	1.818	2.1886	2.4876	1.3375	1.5941	0	0	2.1797	0	1.6259	1.9149	2.1618	1.6745	0	1.8133	0	2.7968	2.0824	0	0	1.4576	3.4668
Kank3	5	0	2.7115	1.5834	2.2904	0	3.0918	2.4572	0	3.305	2.321	3.6381	2.6099	2.9565	1.4725	2.3637	3.0353	2.4874	0	1.8773	1.9617	2.9358	3.249	2.1486	2.0178	3.4496	0	1.818	2.1886	4.0984	2.4807	3.9196	2.0943	0	2.6544	0	2.3709	1.9149	0	3.8229	1.79	1.8133	2.6393	0	2.0824	2.0165	2.6148	2.1676	0
Sptbn1	5	1.7833	0.547	1.6362	1.5125	-1.8211	0.9904	2.2424	-0.4666	1.4839	1.8782	1.817	0.7888	-1.8211	-1.8211	1.3952	2.539	-0.4786	1.7611	1.3522	-1.8211	0.621	0.5722	1.1549	0.1967	-1.8211	1.282	-0.0031	0.3675	0.6664	1.0085	2.2792	1.6132	-1.8211	0.8332	1.089	1.4031	0.0938	1.6929	2.0018	1.2449	2.1867	-1.8211	1.8679	1.5992	0.1954	1.6709	1.6997	1.8868
Ldb2	5	1.6927	0	1.5834	1.2	0	0	0	2.0406	0	0	0	0	0	0	0.8714	0	0	2.6979	0	0	0	1.6447	1.442	0	0	0	2.5974	0	2.4876	0	0	0	0	0	0	0	0	0	0	0	1.8133	0	0	0	2.0165	0	1.4576	0
Slc43a3	5	3.3119	1.2555	0	2.6298	2.3572	0	1.6985	1.3545	0	0	2.2681	2.6099	2.1313	1.4725	2.7668	2.0303	2.8366	2.6979	0	1.9617	1.6858	2.8837	3.2608	0	1.7997	2.262	2.5974	0	0	2.8296	1.5941	2.9146	0	2.6544	0	0	2.7097	2.1618	2.4287	1.79	0	0	0	2.0824	2.0165	2.6148	3.2828	0
Dusp6	5	1.6927	1.2555	0	1.2	2.3572	0	0	0	2.2652	0	0	0	1.4279	0	0	1.0203	0	0	0	1.9617	0	0	0	0	0	0	0	2.1886	1.7243	1.3375	0	0	0	0	0	0	0	0	0	0	1.8133	0	0	0	0	0	1.4576	0
Cadm1	5	0	0	0	1.2	0	0	0	1.3545	0	0	0	2.6099	0	1.4725	0.8714	1.0203	0	0	0	0	0	0	0	0	0	0	0	0	0	0	0	0	0	0	0	0	0	0	0	0	1.8133	0	0	0	0	0	0	0
Atp1a1	5	0	0	0	1.2	0	0	0	0	1.1821	0	0	0	1.4279	0	2.1102	1.0203	0	0	0	0	0	0	1.442	0	0	0	0	0	0	0	0	0	0	0	0	1.6259	0	0	0	0	0	2.6393	0	0	2.0165	0	0	0
Nfib	5	0	1.2555	1.5834	2.2904	2.3572	3.528	2.4572	1.3545	0	3.1689	0	0	2.6021	1.4725	2.1102	3.2057	2.4874	0	1.8773	2.7635	1.6858	2.3933	1.442	0	3.078	0	0	2.1886	1.7243	2.4807	2.3328	2.0943	0	2.1797	0	2.8598	1.9149	0	1.6745	0	1.8133	0	0	2.9012	0	0	1.4576	2.3284
Hoxa5	5	0	0	1.5834	0	0	0	0	1.3545	1.823	0	0	0	0	1.4725	1.4108	1.6119	0	0	0	1.9617	0	0	0	0	0	0	0	0	0	0	0	2.0943	0	0	0	0	0	0	0	0	1.8133	0	0	0	0	0	0	0
Wfdc1	5	0	0	0	1.2	0	0	0	0	1.1821	0	0	0	0	0	1.4108	1.0203	0	0	0	0	0	0	0	2.8277	1.7997	0	0	0	0	0	1.5941	0	0	0	0	0	0	0	1.6745	0	0	0	0	0	0	0	0	0
Ifitm2	5	1.3512	-0.3363	0.7529	1.1002	2.3826	0.8236	1.7023	1.4758	1.316	0.4645	1.8746	1.7164	0.5364	1.2215	1.1305	0.1375	0.8503	0.8778	1.9431	1.7061	0.5985	1.904	-0.0836	1.3178	1.0405	0.9266	1.3095	2.1767	2.0151	1.1777	1.2152	1.1112	-0.0796	1.5168	1.6567	0.5198	1.6458	0.2864	1.9459	-0.9144	0.7626	0.8141	1.5318	-0.622	1.0163	0.7876	1.0208	1.21
Gng11	5	1.798	1.6148	1.8918	1.0978	1.4026	1.2853	0.6507	1.7664	0.7967	1.3624	2.9862	0.8034	1.4343	1.2114	0.9603	1.0354	1.0301	2.3199	0.8597	1.8467	1.1293	2.1833	0.8143	2.2157	1.2715	1.2967	0.7909	1.739	1.1776	1.5388	1.0125	0.2878	2.2382	1.2044	2.5546	1.4178	0.9032	1.1843	1.7737	1.2595	1.2883	0.8328	-1.8065	0.2759	1.5352	0.8083	0.3611	1.3706
Rasip1	5	1.6927	0	1.5834	1.8459	0	3.528	1.6985	2.5037	2.6032	3.1689	2.2681	0	2.9565	2.1858	1.8025	1.6119	1.3425	2.6979	3.5478	0	2.9358	2.3933	2.1486	2.0178	3.078	3.1032	1.818	2.1886	0	3.1103	2.3328	2.0943	0	0	0	3.515	2.7097	0	1.6745	1.79	0	2.6393	0	2.0824	2.0165	0	1.4576	2.8143
Cd79a	6	-1.4092	-0.1537	0.9109	-0.2092	-1.4092	-1.4092	1.048	-1.4092	-1.4092	-1.4092	0.8589	-1.4092	0.0187	2.6761	-0.5378	-0.3889	-0.0667	-1.4092	-1.4092	-1.4092	-1.4092	-1.4092	0.7394	0.6086	-1.4092	0.8528	0.4088	1.6118	-1.4092	-1.4092	0.1849	0.6851	1.2156	-1.4092	-1.4092	-1.4092	-1.4092	-1.4092	-1.4092	-1.4092	-1.4092	1.2301	-1.4092	0.6732	-1.4092	0.4238	0.0483	-1.4092
H2-DMb2	6	1.6927	1.2555	0	0	0	0	0	3.3706	0	0	2.2681	0	0	3.0179	0	0	0	0	0	0	0	0	0	0	0	2.262	0	0	0	1.3375	1.5941	0	0	1.4674	0	0	0	0	1.6745	0	0	0	2.7968	0	0	0	0	0
Ms4a1	6	1.6927	0	0	0	0	2.4635	2.4572	1.3545	0	0	3.11	0	0	3.0179	1.4108	1.0203	0	0	0	0	1.6858	0	0	0	1.7997	0	0	0	1.7243	2.4807	0	0	0	0	0	1.6259	1.9149	2.1618	0	0	1.8133	0	0	2.9012	0	0	1.4576	0
Ly6d	6	-1.1024	-1.1024	0.481	0.0975	2.1066	0.9012	0.5961	1.7513	-1.1024	-1.1024	-1.1024	-1.1024	-1.1024	1.5586	-0.2311	-1.1024	-1.1024	-1.1024	1.5638	-1.1024	-1.1024	-1.1024	0.3396	-1.1024	0.6972	-1.1024	0.7155	-1.1024	0.6218	0.917	0.4916	-1.1024	-1.1024	-1.1024	-1.1024	-1.1024	-1.1024	1.0593	-1.1024	1.4623	-1.1024	-1.1024	-1.1024	-1.1024	-1.1024	-1.1024	-1.1024	-1.1024
Cd79b	6	0.065	-1.6277	-1.6277	0.2182	-1.6277	-1.6277	0.0708	0.876	-0.4456	1.5412	-1.6277	0.9822	-1.6277	1.676	-0.7563	-1.6277	-0.2852	-1.6277	-1.6277	-1.6277	0.0581	0.017	-0.1857	-1.6277	0.1719	0.6343	-1.6277	-1.6277	-1.6277	0.3918	0.7051	-1.6277	-1.6277	-1.6277	-1.6277	-1.6277	-1.6277	-1.6277	0.0468	-1.6277	0.1856	-1.6277	-1.6277	0.4547	-1.6277	0.2053	-0.1702	-1.6277
Ebf1	6	0	1.2555	2.3201	1.2	0	1.3249	0	2.0406	0	2.321	0	2.6099	0	3.0179	0	1.0203	1.3425	3.5822	1.8773	0	1.6858	0	1.442	0	0	2.262	1.818	0	0	0	0	0	0	0	2.0903	0	0	0	0	0	0	0	0	0	2.0165	0	0	0
Iglc2	6	-1.2502	-1.2502	-1.2502	-1.2502	-1.2502	0.0747	-1.2502	1.885	-0.0681	-1.2502	1.0179	-1.2502	-1.2502	0.9356	0.1606	-0.2299	-1.2502	-1.2502	0.6271	-1.2502	0.4357	0.3945	0.1918	-1.2502	-1.2502	-1.2502	0.5678	0.9384	-1.2502	-1.2502	0.3439	-1.2502	-1.2502	-1.2502	-1.2502	0.3757	-1.2502	-1.2502	-1.2502	-1.2502	-1.2502	-1.2502	1.5466	-1.2502	-1.2502	-1.2502	-1.2502	1.0782
Siglecg	6	0	0	0	0	3.741	0	0	0	0	0	0	0	0	0	0	0	0	0	0	0	0	0	1.442	0	0	0	0	0	0	0	0	0	0	0	0	0	0	0	1.6745	0	0	0	0	0	0	0	1.4576	0
Cd74	6	-1.2564	-1.5795	-0.483	-0.0412	0.3322	-0.206	-2.8697	2.0165	-0.9335	-0.8689	-0.5444	0.4149	-0.2757	2.2722	0.1256	-0.8306	-1.7316	0.9206	-0.2669	-0.9151	-1.2653	-1.6846	-1.3074	-0.2979	-1.9923	-4.5683	-0.5543	-0.6389	-1.5841	-0.4145	-2.2354	-0.7526	-4.5683	-1.0333	-1.1386	-0.2625	-0.9733	-0.1188	-0.5375	-0.591	-1.4734	-0.114	0.0637	-0.767	-0.5477	-0.5347	-1.5708	-0.3126
Cd37	6	0	0	0	0	0	0	0	0	0	0	0	0	0	0	0	0	0	0	0	0	0	0	0	0	0	0	0	0	0	0	0	0	0	0	0	0	0	0	0	0	0	0	0	0	0	0	0	0
H2-Oa	6	0	0	0	0	0	0	0	2.0406	0	0	0	0	0	0	0	1.0203	0	0	0	0	0	0	0	0	0	0	0	0	0	1.3375	0	0	0	0	0	0	0	0	0	0	0	0	0	0	0	0	1.4576	0
Fcer2a	6	0	0	0	0	0	0	0	0	0	0	0	0	0	0	0	0	0	0	0	0	0	0	0	0	0	0	0	0	0	0	0	0	0	0	0	0	0	0	0	0	0	0	0	0	0	0	0	0
Mzb1	6	0	0	0	0	0	0	0	0	0	0	0	0	1.4279	1.4725	0.8714	1.0203	0	0	0	0	0	0	0	0	0	0	0	0	0	0	0	0	0	0	0	0	0	0	0	1.79	0	0	3.689	0	0	0	0	0
H2-Ob	6	1.6927	0	0	1.2	0	0	0	2.0406	0	0	0	0	0	2.1858	0	0	0	0	0	1.9617	0	0	1.442	0	0	0	0	2.1886	0	0	1.5941	2.0943	0	0	0	0	0	0	0	0	0	0	0	0	0	0	0	0
Bank1	6	0	1.2555	0	0	0	0	0	0	0	0	0	0	0	2.1858	0.8714	0	0	0	0	0	0	0	0	0	0	0	0	0	0	0	0	0	0	0	0	0	0	0	1.6745	0	0	0	0	0	0	0	0	0
Tnfrsf13c	6	0	0	0	0	0	0	0	2.0406	0	0	0	0	0	0	0	0	0	0	1.8773	0	0	0	0	0	0	0	0	0	0	0	0	0	0	0	0	0	0	0	0	0	0	0	0	2.0824	0	0	0	0
Ltb	6	-1.1695	-1.1695	-1.1695	-1.1695	-1.1695	-1.1695	-1.1695	0.8712	0.0126	-1.1695	-1.1695	-1.1695	-1.1695	0.303	-1.1695	-1.1695	0.173	-1.1695	-1.1695	-1.1695	-1.1695	-1.1695	-1.1695	-1.1695	-1.1695	-1.1695	-1.1695	-1.1695	-1.1695	-1.1695	-1.1695	-1.1695	-1.1695	-1.1695	-1.1695	-1.1695	-1.1695	0.9923	-1.1695	-1.1695	-1.1695	-1.1695	-1.1695	-1.1695	0.847	0.6635	-1.1695	0.4209
H2-Eb1	6	-2.6371	-0.7206	0.1683	-1.4371	-0.2799	-0.1737	-2.6371	1.1132	-1.455	0.5318	1.3868	-0.0272	-0.5058	1.2888	0.1296	-0.6068	-0.6115	0.0608	-2.6371	-2.6371	-0.9513	0.2466	-1.1951	-2.6371	-0.8374	-2.6371	-0.0398	-0.4485	-0.9128	-0.6176	-2.6371	-2.6371	-2.6371	-2.6371	-0.5468	-2.6371	0.0726	-2.6371	-0.9626	-2.6371	-0.8238	-2.6371	-2.6371	0.2641	-0.6206	-2.6371	-1.1796	-1.0467
Ralgps2	6	0	0	1.5834	0	0	0	0	1.3545	0	0	0	0	0	0	0	0	0	0	0	0	0	0	0	0	0	0	0	0	0	0	0	0	0	0	0	1.6259	0	0	0	0	0	0	2.7968	2.0824	0	0	0	0
H2-Aa	6	-3.3119	-0.9438	0.1455	-2.1119	0.817	0.0145	-0.8547	1.9501	-0.4351	1.0793	-1.0438	-3.3119	-0.0711	1.8779	-0.2304	-0.1061	-1.2862	0.2703	-1.4346	0.3413	-1.626	-0.4282	-1.8698	-1.2941	-3.3119	-1.0499	0.1611	-1.1232	-1.5876	-0.4823	0.1599	-0.3973	-0.6871	-0.0153	-1.2216	-0.9409	-1.397	0.2021	-0.3904	0.4205	-0.72	-0.6726	0.3772	-0.4107	-1.2954	-1.4789	-0.3145	-1.7215
Cd19	6	1.6927	0	0	0	0	0	0	0	1.1821	0	0	0	1.4279	0	0	0	0	0	0	0	0	0	0	0	0	0	0	0	0	0	0	0	0	0	0	0	0	0	0	0	0	0	0	0	0	0	0	0
Fcrla	6	0	0	0	0	0	0	0	0	0	0	0	0	0	0	0	0	0	0	0	0	0	0	0	0	1.7997	0	0	0	0	0	0	0	0	0	0	0	0	0	0	0	0	0	0	0	0	0	0	0
Vpreb3	6	0	0	0	1.2	0	0	0	0	0	0	0	0	0	1.4725	0	0	0	0	0	0	0	0	1.442	0	0	0	0	0	1.7243	0	0	0	0	0	0	0	0	0	0	0	0	0	0	0	0	0	0	0
H2-Ab1	6	-0.1689	-1.1127	-0.6754	-0.3459	-1.1236	-0.389	0.5827	1.299	-0.3741	0.2186	-1.2128	-0.8709	-0.24	1.3969	-0.3994	-0.2751	-0.9934	-0.7829	-0.3075	0.1723	-1.795	-0.5972	-2.0388	-1.463	-0.9048	-1.2188	-0.3802	-0.4598	-0.4967	-0.6512	-1.148	-3.4808	-3.4808	-2.0134	-0.5707	-1.1099	-0.7712	-3.4808	-1.8064	-0.9161	-0.8889	-0.8416	0.2082	-0.5796	-3.4808	-1.6478	-0.4834	-1.1524
Cd55	6	0	1.2555	0	0	0	0	0	0	1.1821	0	0	0	0	1.4725	0.8714	0	0	0	0	0	1.6858	0	1.442	0	0	0	0	0	0	0	0	0	0	0	0	0	0	0	0	0	0	0	0	0	0	0	0	1.5904
Cd22	6	0	0	0	0	0	0	0	2.0406	0	0	0	0	0	0	0	0	0	0	0	0	0	0	0	0	0	0	0	0	0	0	0	0	0	0	0	0	0	0	0	0	0	0	0	0	0	0	0	0
Spib	6	0	0	0	0	0	0	0	0	0	0	0	0	0	0	0	0	0	0	0	0	0	0	0	0	0	0	0	0	0	0	0	0	0	0	0	0	0	0	0	0	0	0	0	2.0824	0	0	0	0
Ptprcap	6	0.6286	0.8524	-1.0641	-1.0641	-1.0641	0.2608	0.6344	1.4396	-1.0641	1.2569	1.204	-1.0641	0.3638	1.1217	0.3467	-1.0641	0.2784	-1.0641	-1.0641	0.8976	-1.0641	-1.0641	-1.0641	-1.0641	-1.0641	1.1979	0.7539	-1.0641	-1.0641	0.9554	-1.0641	-1.0641	1.5607	-1.0641	-1.0641	-1.0641	-1.0641	-1.0641	-1.0641	-1.0641	-1.0641	2.4545	1.7327	-1.0641	-1.0641	-1.0641	0.3934	0.5263
Fcrl1	6	0	0	0	1.2	0	0	0	0	0	0	0	0	0	1.4725	0	0	0	0	0	0	0	0	0	0	0	0	0	0	0	0	0	0	0	0	0	0	0	0	0	1.79	0	0	0	0	0	0	0	0
Pou2af1	6	0	0	0	0	0	0	0	0	0	0	0	0	0	1.4725	0	0	0	0	0	0	0	0	0	0	0	0	0	2.1886	0	0	0	0	0	0	0	0	0	0	0	0	0	0	0	0	0	0	0	0
Hvcn1	6	0	0	0	0	0	0	0	0	0	0	0	0	0	0	0	0	0	0	0	0	0	0	0	0	0	0	0	0	0	0	0	0	0	0	0	0	0	0	0	0	0	0	0	0	0	0	0	0
Hmha1	6	0	1.2555	0	1.2	0	0	0	2.5037	0	0	0	0	0	1.4725	0	0	0	0	0	0	0	0	1.442	0	0	0	0	0	0	0	0	0	0	0	0	2.3709	0	0	0	0	0	2.6393	0	0	0	0	0	0
Bcl11a	6	1.6927	0	0	0	0	0	0	0	1.1821	0	0	0	0	0	0	0	0	0	0	0	0	0	0	0	0	0	0	2.1886	0	0	0	0	0	1.4674	0	0	0	0	0	0	0	0	0	0	0	0	0	0
Ly86	6	0	1.2555	0	0	0	0	0	0	1.1821	0	0	0	0	0	0	0	0	0	0	0	0	1.6447	1.442	0	0	0	0	0	0	0	0	0	2.6248	0	0	0	0	0	1.6745	0	0	0	0	2.0824	0	0	0	0
Blnk	6	0	0	0	0	0	0	0	1.3545	0	0	0	0	0	0	0	0	0	0	0	0	0	0	0	0	0	0	0	2.1886	0	0	0	0	0	0	0	0	0	0	0	0	0	0	0	0	0	0	0	0
Btla	6	0	0	0	0	0	0	0	0	0	0	0	0	0	1.4725	0	0	0	0	0	0	0	0	0	0	0	0	0	0	0	0	0	0	0	0	0	0	0	0	0	0	0	0	0	0	0	0	0	0
Cd52	6	-0.6194	-0.3427	-0.3959	-2.3638	-3.5638	-1.5601	-1.8653	0.0091	-1.2987	-3.5638	-1.2957	-3.5638	-2.1359	0.6649	-1.2001	-1.9519	-1.0764	-0.8659	-3.5638	-3.5638	-1.1217	-1.9192	-1.4152	-1.546	-3.5638	-0.4607	-0.9665	-3.5638	-1.8395	-3.5638	-1.231	-3.5638	-0.939	-0.0288	-1.4735	-1.9379	-1.6489	-0.573	-3.5638	-0.9991	-0.0968	-0.9246	-3.5638	-1.4814	-3.5638	-0.949	-2.1063	-1.2354
Pax5	6	0	0	0	0	0	0	0	0	0	0	0	0	0	0	0	0	0	0	0	0	0	0	0	0	0	0	0	0	0	0	0	0	0	0	0	0	0	0	0	0	1.8133	0	2.7968	0	0	0	0	0
Rhoh	6	0	0	0	0	0	0	0	1.3545	0	0	0	0	0	0	0	0	0	0	1.8773	0	0	0	0	0	0	0	0	0	2.4876	0	0	0	0	1.4674	0	0	0	0	0	1.79	0	0	0	0	0	1.833	0	0
Serp1	6	1.3826	-0.3063	-1.5619	0.284	-1.5619	0.4418	-1.5619	0.9418	-0.3798	-1.5619	-1.5619	-1.5619	-0.1339	0.624	-0.6905	-0.5416	-1.5619	1.136	0.3154	-1.5619	0.124	0.0828	-0.1198	-1.5619	1.0141	-1.5619	0.2561	-1.5619	0.1624	0.4576	-1.5619	-1.5619	-1.5619	-1.5619	-1.5619	0.064	-1.5619	0.5999	-1.5619	-1.5619	0.2514	1.0774	-1.5619	0.5206	0.4546	0.2711	-0.1043	0.0285
Apobec3	6	0	0	1.5834	0	2.3572	1.3249	0	2.0406	0	0	2.2681	0	0	4.0853	0	1.6119	0	2.6979	0	1.9617	0	0	1.442	0	2.576	0	2.5974	0	1.7243	1.3375	0	0	0	2.1797	0	0	0	2.1618	0	0	0	0	0	0	0	0	0	0
Prkcb	6	0	0	0	0	0	0	0	0	0	0	0	0	0	0	0	0	0	0	0	0	0	0	0	0	0	0	0	0	0	0	0	0	0	0	0	0	0	0	0	1.79	0	0	0	2.0824	0	0	0	0
Mef2c	6	0	1.9165	0	1.8459	2.3572	0	2.9518	1.3545	1.823	0	0	3.4866	2.6021	0	0	2.3542	1.3425	2.6979	0	0	1.6858	1.6447	1.442	2.0178	0	0	0	0	1.7243	2.0195	0	2.0943	0	2.6544	0	1.6259	0	0	0	2.5647	0	0	0	0	2.0165	0	2.1676	0
Coro1a	6	-2.7581	-1.5026	-2.7581	-1.5581	-0.4009	-2.7581	-2.7581	-0.2544	-2.7581	-2.7581	-2.7581	-2.7581	-2.7581	-2.7581	-1.3473	-1.7378	-2.7581	-2.7581	-0.8808	-0.7964	-2.7581	-2.7581	-1.316	-0.7403	-0.1821	-0.4961	-0.9401	-0.5694	-2.7581	0.0715	-0.4252	-2.7581	-2.7581	-1.2907	-0.6678	-1.1322	-2.7581	-2.7581	-2.7581	-0.9681	-2.7581	-2.7581	-2.7581	-0.6756	-0.7416	-0.9251	-1.3005	-2.7581
Tspan32	6	0	0	0	1.2	0	0	0	0	0	0	0	0	0	0	0.8714	0	0	0	0	1.9617	0	0	0	0	0	0	0	0	0	0	0	0	2.6248	0	0	0	0	0	0	0	0	0	0	0	0	0	0	1.5904
Btg1	6	-2.4838	-1.2283	-2.4838	-0.1934	-2.4838	-1.159	-0.0267	1.0891	-2.4838	-0.1628	-0.2158	-2.4838	-2.4838	2.3939	-0.6814	-2.4838	-2.4838	-2.4838	-0.6066	-2.4838	-2.4838	-2.4838	-0.3352	-2.4838	0.0921	-2.4838	-0.6658	-0.2952	-0.7596	-1.1463	-0.8898	0.9505	0.141	-2.4838	-2.4838	-2.4838	-0.5689	-2.4838	-2.4838	0.5822	0.1081	0.1554	-2.4838	-2.4838	0.3424	0.131	-2.4838	-2.4838
Pou2f2	6	1.6927	0	0	0	0	0	0	1.3545	0	0	0	0	0	1.4725	0	0	0	0	0	0	0	0	0	0	0	0	0	0	0	0	0	0	0	0	0	0	0	0	0	1.79	0	0	0	0	0	0	0	0
March1	6	0	0	0	0	0	1.3249	0	1.3545	0	0	0	0	0	1.4725	0.8714	0	0	0	0	0	0	0	0	0	0	0	0	0	0	0	0	0	0	0	0	0	0	0	0	0	0	0	0	0	0	0	0	0
Cxcr5	6	0	0	0	0	0	0	0	0	0	0	0	0	0	0	0	0	0	0	0	0	0	0	0	0	0	0	0	0	0	0	0	0	0	0	0	0	0	0	0	0	0	0	0	0	0	0	0	0
Arhgdib	6	-2.6113	-1.3558	-1.0279	-0.3209	-2.6113	-1.2864	-2.6113	-0.5706	-2.6113	-0.2903	-2.6113	-2.6113	-1.1834	0.4066	-2.6113	-2.6113	-2.6113	-2.6113	-0.734	0.1522	-0.9254	-0.9666	-2.6113	-2.6113	-2.6113	-2.6113	-2.6113	-2.6113	-2.6113	-2.6113	-1.0172	0.3033	0.0135	-2.6113	-2.6113	-2.6113	-2.6113	-2.6113	-0.9368	-2.6113	-2.6113	-2.6113	-2.6113	-2.6113	-0.5948	-0.7783	-2.6113	-1.0209
Rac2	6	-2.1404	-0.8849	-2.1404	-0.2945	-2.1404	-0.8155	-2.1404	-2.1404	-2.1404	-2.1404	-2.1404	-2.1404	-2.1404	0.8775	-1.2691	-0.1101	-0.7979	-2.1404	-2.1404	-0.1787	-2.1404	-2.1404	0.0082	-2.1404	-0.3408	-2.1404	-2.1404	-2.1404	-2.1404	-2.1404	-2.1404	-2.1404	-2.1404	-2.1404	-2.1404	-2.1404	-2.1404	-2.1404	-0.4659	-2.1404	-2.1404	0.4988	0.6564	-2.1404	-2.1404	-2.1404	0.0272	-0.55
H2-DMa	6	0.1581	-1.5346	-1.5346	-0.3347	-1.5346	-1.5346	-1.5346	0.506	-0.3526	0.7864	0.7334	-1.5346	-1.5346	1.4832	-0.6633	-1.5346	-1.5346	-1.5346	0.3426	0.427	-1.5346	-1.5346	-1.5346	-1.5346	-1.5346	-1.5346	-1.5346	-1.5346	-1.5346	-0.1971	-1.5346	-1.5346	-1.5346	-1.5346	-1.5346	-1.5346	-1.5346	-1.5346	-1.5346	-1.5346	-1.5346	-1.5346	-1.5346	0.5478	-1.5346	-1.5346	-0.0771	-1.5346
Blk	6	0	0	0	0	0	0	0	0	0	0	0	0	0	0	0	0	0	0	0	0	0	0	0	2.0178	0	0	0	0	0	0	0	0	0	0	0	0	0	0	0	0	0	0	0	0	0	0	0	0
Fau	6	-2.2262	-1.2758	-1.7134	-0.9105	0.3641	-1.0368	-1.8513	-0.5644	-1.2677	-1.0843	-1.1468	-1.6841	-1.4888	-0.8114	-0.7288	-0.5472	-1.1387	-0.0862	-1.3258	-0.9713	-1.8678	-2.7774	-1.9099	-2.343	-2.0927	-2.9087	-1.402	-1.2414	-1.2808	-1.4463	-0.7654	-1.3551	-1.6679	-1.2521	-1.7411	-1.0258	-1.9515	-1.2736	-0.9584	-0.9842	-1.4081	-0.7165	-2.3739	-1.0684	-1.829	-0.4358	-3.0031	-1.4628
Cd72	6	0	0	0	0	0	0	0	0	0	0	0	0	0	0	0	0	0	0	0	0	0	0	0	0	1.7997	0	0	0	0	0	0	0	0	0	0	0	0	0	0	0	0	0	0	0	0	0	0	0
Cd53	6	-1.4537	-0.1982	0.1297	-1.4537	-1.4537	-1.4537	0.2448	-0.0992	-0.2716	-1.4537	-1.4537	-1.4537	-1.4537	0.0187	-1.4537	-1.4537	-1.4537	-1.4537	-1.4537	-1.4537	-1.4537	-1.4537	-1.4537	-1.4537	-1.4537	-1.4537	0.3643	-1.4537	-1.4537	-1.4537	-1.4537	-1.4537	-1.4537	0.0137	-1.4537	-1.4537	0.4612	-1.4537	0.2208	-1.4537	-1.4537	1.1855	-1.4537	-1.4537	-1.4537	0.3793	0.0038	-1.4537
Sell	6	0	1.9165	0	0	0	1.3249	1.6985	2.0406	0	0	0	0	0	0	0	0	0	0	0	1.9617	0	0	0	0	0	0	0	0	0	0	1.5941	0	0	0	0	0	0	0	0	0	0	2.6393	0	0	0	0	0	0
Rnase6	6	0	0	0	0	0	0	0	2.0406	0	0	0	0	0	0	0	0	2.0256	2.6979	0	0	0	0	0	0	0	0	0	0	0	0	0	0	0	0	0	1.6259	0	0	0	0	0	0	0	0	2.0165	0	0	0
Trim7	6	0	0	0	0	0	0	0	0	0	0	0	0	0	0	0	0	0	0	0	0	0	0	0	0	0	0	0	0	0	0	0	0	0	0	2.0903	1.6259	1.9149	0	0	0	0	0	0	0	0	0	0	0
Gimap7	6	0	0	0	0	0	0	0	0	0	0	0	0	0	0	0	0	0	0	0	0	0	0	0	0	0	0	0	0	0	0	0	0	0	1.4674	0	0	0	0	0	0	0	0	0	0	0	0	0	0
Klrb1c	7	0	0	0	0	0	0	0	0	0	0	0	0	0	0	0	0	0	0	0	0	0	0	0	0	0	0	0	0	0	0	0	0	0	0	2.0903	0	0	0	0	1.79	0	0	0	0	0	0	0	0
Ncr1	7	0	0	0	0	0	0	0	0	0	0	0	0	0	0	0	0	0	0	0	0	0	0	0	0	0	0	0	0	0	0	0	0	0	0	0	0	0	0	0	0	0	0	0	0	0	0	0	0
Gzmb	7	0	0	0	0	0	0	0	0	0	0	0	0	0	0	0	1.0203	0	0	0	0	0	0	0	0	0	0	0	0	0	0	0	0	0	0	0	0	0	0	0	0	0	0	0	0	0	0	0	0
Klrk1	7	0	0	0	0	0	0	0	0	0	0	0	0	0	1.4725	0	1.0203	1.3425	0	0	0	0	1.6447	0	0	0	0	0	0	0	0	0	0	0	0	0	0	0	0	0	0	0	0	0	0	0	0	0	0
Klre1	7	0	0	0	0	0	0	0	0	0	0	0	0	0	0	0.8714	0	0	0	0	0	0	0	0	0	0	0	0	0	0	0	0	0	0	0	0	0	0	0	0	0	0	0	0	0	0	0	0	0
Cma1	7	0	0	0	0	0	0	1.6985	0	0	0	0	0	0	0	0.8714	0	0	0	0	0	0	0	1.442	0	0	0	0	0	0	0	0	0	0	0	0	0	0	0	0	0	0	0	0	0	0	0	0	0
Klrc2	7	0	0	0	0	0	0	0	0	0	0	0	0	0	0	0	0	0	0	0	0	0	0	0	0	0	0	0	2.1886	1.7243	0	0	0	0	0	0	0	0	0	0	0	0	0	0	0	0	0	0	0
Klra8	7	0	0	0	0	0	0	0	0	0	0	0	0	0	0	0	0	0	0	0	0	0	0	0	0	0	0	0	0	0	0	0	0	0	0	0	0	0	0	0	0	1.8133	0	0	0	0	0	0	0
Klra9	7	0	1.2555	0	0	0	0	0	0	0	0	0	0	0	0	0	1.0203	0	0	0	0	0	0	0	0	0	0	0	0	0	0	0	0	0	0	0	0	0	0	0	0	0	0	0	0	0	0	0	0
Gzma	7	0	1.2555	2.3201	1.2	0	2.0037	1.6985	1.3545	2.2652	0	2.2681	0	1.4279	2.1858	0	1.0203	0	0	0	2.7635	0	0	1.442	0	0	0	1.818	2.1886	0	1.3375	0	0	0	0	0	1.6259	0	0	0	0	0	0	0	0	0	2.6148	1.4576	0
Il2rb	7	0	0	0	0	0	0	0	0	0	0	0	0	0	0	0	0	0	0	0	0	0	0	0	0	0	0	0	0	0	0	0	0	0	0	0	0	0	0	0	0	0	0	0	0	0	0	0	0
Ctsw	7	0	0	0	0	0	1.3249	0	0	0	0	0	0	0	0	0	0	0	0	0	0	0	0	0	0	0	0	0	0	1.7243	0	0	0	0	0	0	0	0	0	0	0	0	0	0	0	0	0	0	0
Klrd1	7	0	0	0	0	0	0	0	0	0	0	0	0	0	0	0	1.0203	0	0	0	0	0	0	0	0	0	2.262	0	0	0	0	0	0	0	0	0	0	2.7097	0	0	0	0	0	0	0	0	0	0	0
Nkg7	7	2.4503	0	1.5834	1.2	0	2.0037	0	0	0	0	0	0	1.4279	1.4725	0	0	0	0	1.8773	0	0	0	0	0	0	0	1.818	0	1.7243	1.3375	1.5941	0	2.6248	0	0	0	0	2.1618	0	0	1.8133	2.6393	2.7968	2.9012	0	0	0	0
Ccl5	7	0.9319	-2.0125	-0.4291	-2.0125	0.3447	-0.0088	-0.314	0.8412	-0.8305	-2.0125	-2.0125	-2.0125	0.944	0.6485	-0.2101	0.606	-2.0125	0.6853	-2.0125	0.751	-0.3267	-2.0125	-0.5705	0.8152	1.0654	-2.0125	-2.0125	-2.0125	-0.2883	0.0069	-0.4185	-2.0125	-2.0125	-0.5451	0.8976	-0.3866	0.6971	0.1492	0.9089	0.5522	-2.0125	-2.0125	0.7842	-2.0125	-2.0125	-2.0125	0.1551	-2.0125
Klra4	7	0	0	0	0	0	0	0	0	0	0	0	0	0	0	0	0	1.3425	0	0	0	1.6858	0	0	0	0	0	1.818	0	0	0	0	0	0	0	0	0	0	0	0	0	0	0	0	0	0	0	0	0
Klrc1	7	0	0	0	0	0	0	0	0	0	0	0	0	0	0	0	0	0	0	0	0	0	0	0	0	0	0	0	0	0	0	0	0	0	0	0	0	0	0	0	0	0	0	0	0	0	0	0	0
Klrb1a	7	0	0	1.5834	0	0	0	0	0	0	0	0	0	0	0	0	0	0	0	0	0	0	0	0	0	0	0	0	0	0	0	0	0	0	0	0	0	0	0	0	0	0	0	0	0	0	0	0	0
Klrg1	7	0	0	0	0	0	0	0	0	0	0	0	0	0	0	0	0	0	0	0	0	0	0	0	0	0	0	0	0	0	0	0	0	0	0	0	0	0	0	0	0	0	0	0	0	0	0	0	0
Klra7	7	0	0	0	0	0	0	0	0	0	0	0	0	0	0	0	0	0	0	0	0	0	0	0	0	0	0	0	0	0	0	0	0	0	0	0	0	0	0	0	0	0	0	0	0	0	0	0	0
Klri2	7	0	0	0	0	0	0	0	0	0	0	0	0	0	0	0	0	0	0	0	0	0	0	0	0	0	0	0	0	0	0	0	0	0	0	0	0	0	0	0	0	0	0	0	0	0	0	0	0
Eomes	7	0	0	0	0	0	0	0	0	0	0	0	0	0	0	0	0	0	0	0	0	0	0	0	0	0	0	0	0	0	0	0	0	0	0	0	0	0	0	0	0	0	0	0	0	0	0	0	0
Klra3	7	0	0	0	0	0	0	0	1.3545	0	0	0	0	0	0	0	0	0	0	0	0	0	0	0	0	0	0	0	0	0	0	0	0	0	0	0	0	0	0	0	0	0	0	0	0	0	0	0	0
Tbx21	7	0	0	0	0	0	0	0	0	0	0	0	0	0	0	0	0	0	0	0	0	0	0	0	0	0	0	0	0	0	0	0	0	0	0	0	0	0	0	0	0	0	0	0	0	0	0	0	0
Klrb1f	7	0	0	0	0	0	0	0	0	0	0	0	0	0	0	0.8714	0	0	0	0	0	0	0	0	0	0	0	0	0	0	0	0	0	0	0	0	0	0	0	0	0	0	0	0	0	0	0	0	0
Khdc1a	7	0	0	0	0	0	0	0	0	0	0	0	0	0	0	0	0	0	0	0	0	0	0	0	0	0	0	0	0	0	0	0	0	0	0	0	0	0	0	0	0	0	0	0	0	0	0	0	0
Cst7	7	0	0	0	1.2	0	0	0	0	0	0	0	0	0	0	0	0	0	0	0	0	0	0	0	0	0	0	0	0	0	0	0	0	0	0	0	0	0	0	0	0	0	0	0	0	0	0	0	0
Samd3	7	0	0	0	0	0	0	0	0	0	0	0	0	0	0	0.8714	0	0	0	0	0	0	0	0	0	0	0	0	0	0	0	0	0	0	0	0	0	0	0	0	0	0	0	0	0	0	0	0	0
Ccl4	7	0	0	0	0	0	0	0	0	0	0	0	0	0	0	0	0	0	0	0	0	0	0	0	0	0	0	0	0	0	0	0	0	0	0	0	0	0	0	0	0	0	0	0	0	0	0	0	0
AW112010	7	1.2574	2.9328	3.4399	1.4478	2.0539	2.777	2.7196	1.8858	2.088	2.3993	1.951	2.3409	3.2072	2.9023	2.1478	1.1548	2.3449	-1.6871	2.6142	2.2648	-1.6871	-0.0425	2.0155	-1.6871	3.1354	0.5749	2.5364	2.2422	3.4652	0.7935	1.4949	2.6789	3.3132	3.6914	3.0714	-1.6871	1.0225	3.7289	1.893	1.3789	1.7799	0.9521	3.2551	-1.6871	3.7606	2.1009	3.0782	2.0208
Cd244	7	0	0	0	0	0	0	0	0	0	0	2.2681	0	0	0	0	0	1.3425	0	0	0	0	0	0	0	0	0	0	0	0	0	0	0	0	0	0	0	0	0	0	0	0	0	0	0	0	0	0	0
Txk	7	0	0	0	0	0	0	0	0	0	0	0	0	0	0	0	0	0	0	0	0	0	0	0	0	0	0	0	0	0	0	0	0	0	0	0	0	0	0	0	0	0	2.6393	0	0	0	0	0	0
Dok2	7	0	0	0	0	0	0	0	0	0	0	0	0	0	0	0	0	0	0	0	0	0	0	0	0	0	0	0	0	0	0	0	0	0	0	0	0	0	0	0	0	0	0	0	0	0	0	0	0
Sytl3	7	0	0	0	0	0	0	0	0	0	0	0	0	0	0	0	0	0	0	0	0	0	0	0	0	0	0	0	0	0	0	0	0	0	0	0	0	0	0	0	0	0	0	0	0	0	0	0	0
Prf1	7	0	0	0	0	0	0	0	0	0	0	0	0	0	0	0	0	0	0	0	0	0	0	0	0	0	0	0	0	0	0	0	0	0	0	0	0	0	0	0	0	0	0	0	0	0	0	0	0
Fasl	7	0	0	0	0	0	0	0	0	0	0	0	0	0	0	0.8714	0	0	0	0	0	0	0	0	0	0	0	0	0	0	0	0	0	0	0	0	0	0	0	0	0	0	0	0	0	0	0	0	0
Il18rap	7	0	0	0	0	0	1.3249	0	0	0	0	0	0	0	0	0	0	0	0	0	0	0	0	0	0	0	0	0	0	0	0	0	0	0	0	0	0	0	0	0	0	0	0	0	0	0	0	0	0
S1pr5	7	0	0	0	0	0	0	0	0	0	0	0	0	0	0	0	0	0	0	0	0	0	0	0	0	0	0	0	0	0	0	0	0	0	0	0	0	0	0	0	1.79	0	0	0	0	0	0	0	0
Phactr3	7	0	0	0	0	0	0	0	0	0	0	0	0	0	0	0	0	0	0	0	0	0	0	0	0	0	0	0	0	0	0	0	0	0	0	0	0	0	0	0	0	0	0	0	0	0	0	0	0
Selplg	7	1.6927	1.2555	0	0	0	0	0	0	0	0	0	0	0	0	0.8714	1.0203	0	0	0	1.9617	0	0	0	0	0	0	0	0	0	0	0	0	0	0	0	0	0	0	0	0	0	0	0	2.0824	0	0	0	0
Khdc1c	7	0	0	0	0	0	0	0	0	0	0	0	0	0	0	0	0	0	0	0	0	0	0	0	0	0	0	0	0	0	0	0	0	0	0	0	0	0	0	0	0	0	0	0	0	0	0	0	0
Serpinb9b	7	0	0	0	0	0	0	0	0	0	0	0	0	0	0	0	0	0	0	0	0	0	0	0	0	0	0	0	0	0	0	0	0	0	0	0	0	0	0	0	0	0	0	0	0	0	0	0	0
Lgals1	7	0.5136	-1.1791	-1.1791	0.6668	-1.1791	-1.1791	0.5195	-1.1791	-1.1791	-1.1791	1.089	1.4308	-1.1791	-1.1791	-1.1791	-1.1791	-1.1791	1.5188	0.6982	-1.1791	0.5068	0.4656	-1.1791	-1.1791	1.3969	-1.1791	0.6389	-1.1791	-1.1791	0.1585	0.415	-1.1791	-1.1791	0.2883	-1.1791	-1.1791	-1.1791	-1.1791	-1.1791	-1.1791	-1.1791	-1.1791	-1.1791	-1.1791	-1.1791	-1.1791	-1.1791	0.4113
Padi2	7	0	0	0	0	0	0	0	0	0	0	0	0	0	1.4725	0	0	0	0	0	0	0	0	0	0	0	0	0	0	0	0	0	0	0	1.4674	0	0	0	0	0	0	0	0	0	0	0	0	0	0
Xcl1	7	0	0	0	0	0	0	0	0	0	0	0	0	0	0	0	0	0	0	0	0	0	0	0	0	0	0	0	0	0	0	0	0	0	0	0	0	0	0	0	0	0	0	0	0	0	0	0	0
Cym	7	0	0	0	0	0	0	0	0	0	0	0	0	0	0	0	0	0	0	0	0	0	0	0	0	0	0	0	0	0	0	0	0	0	0	0	0	0	0	0	0	0	0	0	0	0	0	0	0
Efhd2	7	0	0	0	0	0	0	0	0	0	0	0	0	2.1313	0	0.8714	0	0	0	0	0	0	0	0	0	1.7997	0	0	0	0	0	1.5941	0	0	0	0	0	0	0	0	1.79	0	0	0	0	0	0	1.4576	0
Klrb1b	7	0	0	0	0	0	0	0	0	0	0	0	0	0	0	0	0	0	0	0	0	0	0	0	0	0	0	0	0	0	0	0	0	0	0	0	0	0	0	0	0	0	0	0	0	0	0	0	0
Fgl2	7	0	0	0	0	0	0	0	0	0	0	0	0	1.4279	0	0	0	0	0	0	0	0	0	0	0	1.7997	0	0	0	0	0	0	0	0	0	0	0	0	0	0	0	0	0	0	0	0	0	0	0
Tnfrsf9	7	0	0	0	0	0	0	0	0	0	0	0	0	0	0	0.8714	0	0	0	0	0	0	0	0	0	0	0	0	0	0	0	0	0	0	0	0	0	0	0	0	0	0	0	0	0	0	0	0	0
Arsb	7	0	0	0	0	0	0	0	0	0	0	0	0	0	0	0	0	0	0	0	0	0	0	0	0	0	0	0	0	0	0	0	0	0	0	0	0	0	0	0	0	0	0	0	0	0	0	0	0
Id2	7	1.6927	1.9165	0	0	0	1.3249	2.4572	2.5037	0	2.321	0	0	0	1.4725	2.1102	1.6119	2.4874	2.6979	0	0	0	2.3933	1.442	0	0	0	1.818	0	0	2.0195	1.5941	0	0	0	0	1.6259	0	0	0	1.79	1.8133	2.6393	0	0	0	1.833	0	0
Cd7	7	0	0	0	0	0	0	0	0	0	0	0	0	0	0	0	1.0203	0	0	0	0	0	0	0	0	0	0	0	0	0	0	0	0	0	0	2.0903	0	1.9149	0	0	0	0	0	0	0	0	0	0	0
Irf8	7	0	0	1.5834	1.2	0	0	0	0	0	0	0	0	0	0	0	0	0	0	0	0	0	0	0	0	0	0	0	0	0	0	1.5941	0	0	1.4674	0	1.6259	0	0	1.6745	0	0	0	2.7968	0	2.0165	0	0	0
Styk1	7	0	0	0	0	0	0	0	0	0	0	0	0	0	0	0	0	0	0	0	0	0	0	0	0	0	0	0	0	0	0	0	0	0	0	0	0	0	0	0	0	0	0	0	0	0	0	0	0
H2afz	7	0.8325	-0.1113	-0.1593	-0.189	-2.4794	0.3322	-2.4794	-0.4388	-0.6564	-2.4794	-0.2113	-2.4794	0.1227	0.5385	-0.6769	-0.1252	-0.4538	0.2185	0.1868	-0.5177	-0.0372	-2.4794	-0.3308	-2.4794	-2.4794	-0.2174	1.2893	-2.4794	-0.7551	-2.4794	0.7026	-2.4794	-2.4794	-0.2997	0.9502	0.7449	0.7398	-2.4794	0.442	-0.6894	-0.6661	0.1599	1.2096	-0.397	-0.4629	0.1354	-0.3118	0.3349
Gpr171	7	0	0	0	0	0	0	0	0	0	0	0	0	1.4279	0	0	0	0	0	0	0	0	0	0	0	0	0	0	0	0	0	0	0	0	0	0	0	0	0	0	0	0	0	0	0	0	0	0	0
Kcnab2	7	0	0	0	1.2	0	0	0	0	0	0	0	0	0	0	0	0	0	0	0	0	0	0	0	0	0	0	0	0	0	0	0	0	0	0	0	0	0	0	0	0	0	0	0	0	0	0	0	0
Clnk	7	0	0	0	0	0	0	0	0	0	0	0	0	0	0	0	0	0	0	0	0	0	0	0	0	0	0	0	0	0	0	0	0	0	0	0	0	0	0	0	0	0	0	0	0	0	0	0	0
Pde2a	7	0	0	0	0	0	0	0	0	0	0	0	0	0	0	0	0	0	0	0	0	0	0	0	0	0	0	0	0	0	0	0	0	0	0	0	0	0	0	0	0	0	0	0	0	0	0	0	0
Lef1	8	0	0	0	0	0	0	0	0	0	0	0	0	0	0	0.8714	0	0	0	0	0	0	0	1.442	0	0	0	0	0	0	0	0	0	0	0	0	0	0	0	0	0	0	2.6393	0	0	0	0	0	0
Cd3e	8	1.6927	0	0	0	0	0	0	0	0	0	0	0	0	0	0	0	0	0	0	0	0	0	0	0	0	0	0	0	0	0	0	0	0	0	0	0	0	0	0	0	0	0	0	0	0	0	0	0
Cd3g	8	0	0	0	0	0	1.3249	0	0	0	0	0	0	0	0	0	0	0	2.6979	0	0	0	0	0	0	0	2.262	1.818	0	0	0	0	0	0	0	0	0	0	0	0	0	0	0	0	0	0	0	0	0
Cd3d	8	0	0	1.5834	0	0	1.3249	0	0	0	0	0	0	0	0	0	0	0	0	0	0	0	0	0	0	1.7997	2.262	0	0	0	0	0	2.0943	0	0	0	0	0	0	0	0	0	0	0	0	0	0	0	0
Thy1	8	2.4503	1.2555	1.5834	1.2	0	0	0	0	0	0	0	0	0	0	0	0	0	0	0	0	0	0	0	0	0	0	0	0	0	0	0	0	0	0	0	0	0	0	0	0	0	0	0	0	0	0	0	0
Dapl1	8	0	0	0	0	0	0	0	0	0	0	0	0	0	0	0	0	0	0	0	0	0	0	0	0	0	0	0	0	0	0	0	0	0	0	0	0	0	0	0	0	0	0	0	0	0	0	0	0
Lat	8	0	0	0	0	0	0	1.6985	0	0	2.321	2.2681	0	0	0	0	0	0	0	0	0	0	1.6447	0	0	0	0	0	2.1886	0	0	0	0	0	0	0	0	0	0	0	0	0	0	0	0	0	0	0	0
Ms4a4b	8	0	0	0	0	0	0	0	1.3545	0	0	0	0	0	0	0	0	0	0	0	0	1.6858	0	0	0	0	0	1.818	0	0	0	0	0	0	0	0	0	0	2.1618	0	0	0	0	0	0	0	0	0	0
Lck	8	0	0	1.5834	0	0	0	0	0	0	0	0	0	0	0	0.8714	0	0	2.6979	0	0	0	0	0	0	0	0	0	0	0	0	0	0	0	0	0	0	0	0	0	0	0	0	0	2.0824	2.0165	0	0	0
Il7r	8	0	0	0	1.2	0	0	0	0	0	0	0	0	0	0	0	0	0	0	0	0	0	0	0	0	0	0	0	0	0	0	0	0	0	0	0	0	0	0	0	0	0	0	0	0	0	0	0	0
Tcf7	8	0	0	0	0	0	1.3249	0	0	1.1821	0	0	0	0	0	0	0	0	0	1.8773	0	0	0	0	0	0	0	0	0	0	0	0	0	0	0	0	0	0	0	0	0	1.8133	0	0	0	0	0	0	0
Bcl11b	8	0	0	0	0	0	0	0	0	0	0	0	0	0	0	0	0	0	0	0	0	1.6858	0	0	0	0	0	0	0	0	0	0	0	0	0	0	0	0	0	0	0	0	0	0	0	0	0	0	0
Cd28	8	0	0	0	0	0	0	0	0	0	0	0	0	0	0	0	0	0	0	0	0	1.6858	0	0	0	0	0	0	0	0	0	0	0	0	0	0	0	0	0	0	0	0	0	0	0	0	0	0	0
Skap1	8	0	0	0	0	0	0	0	0	1.1821	0	0	0	0	0	0	0	0	0	0	0	0	0	0	0	0	0	0	0	0	0	0	0	2.6248	0	0	0	0	0	0	0	0	0	0	0	0	0	0	0
Cd8b1	8	0	0	0	1.2	0	0	0	0	0	0	0	0	0	0	0.8714	0	0	0	0	0	0	0	0	0	0	0	0	0	0	0	1.5941	0	0	0	0	0	0	0	0	0	0	0	0	0	0	0	1.4576	0
Ms4a6b	8	0	1.2555	0	0	2.3572	0	0	0	0	0	0	0	0	1.4725	0	0	0	0	0	0	0	0	0	2.0178	0	0	0	0	0	0	0	0	0	0	0	0	1.9149	0	0	0	0	0	0	2.0824	0	0	1.4576	0
Nsg2	8	0	0	0	0	0	0	0	0	0	0	0	0	0	0	0	0	0	0	0	0	0	0	0	0	0	0	0	0	0	0	0	0	0	0	0	0	0	0	0	0	0	0	0	0	0	0	0	0
Cd8a	8	0	0	0	0	0	0	0	0	0	0	0	0	0	0	0	0	0	0	0	0	0	0	0	0	0	0	0	0	0	0	0	0	0	0	2.0903	0	0	0	0	0	0	0	0	0	0	0	0	0
Fam189b	8	1.6927	0	0	0	0	0	0	0	0	0	0	0	0	0	0	0	0	0	0	0	0	0	0	0	0	0	0	0	0	0	0	2.0943	2.6248	0	0	0	0	0	0	0	0	0	0	0	0	0	0	0
Hcst	8	0	0	0	0	0	0	0	0	0	0	0	0	0	0	0	0	0	0	0	0	0	1.6447	0	0	1.7997	0	0	0	0	0	0	0	0	0	0	0	0	0	0	0	0	0	0	0	0	0	0	0
Satb1	8	0	0	0	0	0	0	0	0	0	0	0	0	0	0	0	0	0	0	0	0	0	0	0	0	0	0	0	0	0	0	0	0	0	0	0	0	1.9149	0	0	0	1.8133	0	0	0	0	0	0	0
Ccr7	8	0	0	0	0	0	0	0	2.0406	0	0	0	0	0	0	0	0	0	2.6979	0	0	0	0	0	0	0	0	0	0	0	0	0	0	0	0	0	0	0	0	1.6745	0	0	0	0	0	0	1.833	0	0
Limd2	8	-2.0437	-2.0437	0.2764	-2.0437	-2.0437	-2.0437	-2.0437	0.81	-0.8616	-2.0437	-2.0437	-2.0437	-2.0437	-0.5713	-1.1723	-0.0134	-0.0181	-2.0437	-2.0437	-2.0437	-0.3579	-2.0437	-2.0437	-2.0437	-0.244	-2.0437	-2.0437	-2.0437	-2.0437	-2.0437	-2.0437	-2.0437	0.5811	-2.0437	-2.0437	-2.0437	-2.0437	-2.0437	-2.0437	-2.0437	-0.2304	0.5955	1.6453	-2.0437	-2.0437	-0.2107	-2.0437	-2.0437
Cd6	8	0	0	0	0	0	0	0	0	1.1821	0	0	0	0	0	0	0	0	0	0	0	0	0	0	0	0	0	0	0	0	0	0	0	0	0	0	0	0	0	0	0	0	0	0	0	0	0	0	0
Fyb	8	0	0	0	0	0	0	0	0	0	0	0	0	0	0	0	0	0	0	0	1.9617	0	1.6447	0	0	0	2.262	0	0	0	0	0	0	0	0	0	0	0	0	0	0	0	0	0	0	0	0	0	0
Cd247	8	0	0	1.5834	0	0	0	0	0	1.1821	0	0	0	0	1.4725	0.8714	0	1.3425	0	0	0	0	0	0	0	0	0	0	0	0	0	0	0	0	2.1797	2.0903	0	0	2.1618	0	0	0	0	0	2.0824	0	1.833	1.4576	0
Cd27	8	0	0	0	0	0	0	0	0	0	0	0	0	0	0	0	0	0	0	0	0	0	0	0	0	0	0	0	0	1.7243	0	1.5941	0	0	0	0	0	0	0	0	0	0	0	2.7968	0	0	1.833	0	0
Themis	8	0	0	0	0	0	0	0	0	0	0	0	0	0	0	0	0	0	0	0	0	0	0	0	0	0	0	0	0	0	0	0	0	0	0	0	0	0	0	0	0	0	0	0	0	0	0	0	0
Sept1	8	0	0	1.5834	0	0	0	0	0	0	0	0	0	0	0	0	0	1.3425	0	0	0	0	0	1.442	0	0	0	0	0	2.4876	1.3375	0	0	0	1.4674	0	0	2.7097	0	0	0	0	0	0	0	0	0	0	0
Sh2d1a	8	0	0	0	0	0	0	0	0	0	0	0	0	0	0	0.8714	0	0	0	0	0	0	0	0	0	0	0	0	0	0	0	0	0	0	0	0	0	0	0	0	0	0	0	0	0	0	0	0	0
Gimap3	8	1.6927	0	0	0	0	0	0	0	0	0	0	0	0	0	0	0	0	0	0	0	0	0	0	2.0178	0	0	0	0	0	0	0	0	0	0	0	0	0	0	0	0	0	0	0	0	0	0	0	0
Arl4c	8	0	0	0	0	0	0	0	0	0	0	0	0	0	0	0.8714	1.6119	0	0	0	0	0	0	0	0	1.7997	0	0	0	0	0	0	0	0	0	0	0	0	0	0	0	0	0	2.7968	0	0	0	0	0
Cd4	8	0	0	0	0	0	0	0	0	0	0	0	0	0	0	0	0	0	0	0	0	0	0	0	0	0	0	0	0	0	0	0	0	0	0	0	0	0	0	0	0	0	0	0	0	0	0	0	0
Slfn1	8	0	0	0	0	0	0	0	0	0	0	0	0	0	0	0	0	0	0	0	0	0	0	0	0	0	0	0	0	0	0	0	0	0	0	0	0	0	0	0	0	0	0	0	0	0	0	0	0
Tnfsf8	8	0	0	0	0	0	0	0	0	0	0	0	0	0	0	0	0	0	0	0	0	0	0	0	0	0	0	0	0	0	0	0	0	0	0	0	0	0	0	0	0	0	0	0	0	0	0	0	0
Kcnn4	8	0	0	0	0	0	0	0	0	0	0	0	0	0	0	0	0	0	0	0	0	0	0	0	0	0	0	0	0	0	0	0	0	0	0	0	0	0	0	0	0	0	0	0	0	0	0	0	0
Prkcq	8	0	0	0	0	0	0	0	0	0	0	0	0	0	0	0	1.0203	0	0	0	0	0	0	0	0	0	0	0	0	0	0	0	0	0	0	0	0	0	0	0	1.79	0	0	0	0	0	0	0	0
Itk	8	0	0	0	0	0	0	0	0	0	0	0	0	0	0	0	0	0	0	0	0	0	0	0	0	0	0	0	0	0	0	0	0	0	0	0	0	0	0	0	0	0	0	0	0	0	0	0	0
Eef1a1	8	-1.0559	-0.8607	-0.7214	-0.7567	0.7646	-0.2994	-0.7048	-0.6005	-1.0911	-1.9426	-1.4734	-0.3823	-0.819	-0.8827	-0.7841	-0.9036	-1.0795	-0.5908	-1.0204	0.0481	-1.0653	-1.5713	-0.7977	-0.4449	-1.3666	-2.8495	-0.705	-2.0905	-0.392	-0.7293	-0.4546	-1.6772	-0.6738	-1.5765	-0.7504	-0.409	-0.7613	-0.6621	-2.1901	-0.5802	-1.3489	-1.0506	-1.4225	-0.199	-0.283	-1.3235	-1.0482	-0.3488
Cd5	8	0	0	0	0	0	0	0	0	0	0	0	0	0	0	0	0	0	0	1.8773	0	0	0	0	0	0	0	0	0	0	0	0	0	0	0	0	0	0	0	0	0	0	0	0	0	0	0	0	0
Tmsb10	8	-3.2031	-1.9071	-3.3124	0.2224	-1.6868	-2.8921	-1.2836	-0.8452	-2.6306	-4.8958	-1.7858	-4.8958	-2.7645	-0.5365	-1.1472	-0.0496	-3.5533	-0.7694	-2.2296	-1.62	-3.21	-2.5025	-4.8958	-1.1735	-3.0961	-4.8958	-2.2984	-4.8958	-2.4082	-1.3486	-2.563	-2.8015	-4.8958	-1.5992	-4.8958	-2.036	-2.9809	-1.905	-4.8958	-3.1058	-1.801	-0.8349	-4.8958	-0.1473	-4.8958	-1.4038	-2.2544	-3.3054
Zap70	8	0	0	0	0	0	0	0	0	0	0	0	0	0	0	0	0	0	0	0	0	0	0	0	0	0	0	0	0	0	0	0	0	0	0	0	0	0	0	0	0	0	0	0	0	0	0	0	0
Epsti1	8	0	0	0	0	0	0	1.6985	1.3545	0	0	0	0	0	0	0	0	0	0	0	0	1.6858	1.6447	0	0	0	0	0	0	0	0	1.5941	0	0	0	0	0	0	0	0	1.79	0	0	0	0	0	0	0	0
Tpt1	8	-0.795	0.2997	-0.9421	-0.3491	-0.6584	-0.3948	-0.544	-1.0289	-0.6243	-1.2305	-2.1314	-1.7895	-0.1069	-0.3141	-0.483	-1.3642	-0.8447	-0.273	-1.7332	-0.2001	-0.0102	-0.8592	-0.3591	-1.5717	-0.9498	-0.0788	-0.3855	-2.2108	-0.3011	-0.5173	-0.1386	-0.2825	-1.7746	-2.2198	-1.4893	-1.1752	-1.1803	-1.4086	-0.8193	-0.0303	-0.9324	0.6176	-0.7104	0.5131	-1.5732	-1.7846	-1.402	-0.3043
Rgs10	8	0	0	1.5834	0	2.3572	0	1.6985	1.3545	1.823	0	0	0	0	1.4725	0.8714	1.0203	1.3425	0	0	0	0	0	0	0	0	0	0	0	0	0	0	0	2.6248	0	0	0	0	0	0	1.79	0	0	0	0	0	1.833	0	0
Ptpn18	8	0.0434	-1.6493	-0.0658	0.1966	-1.6493	-1.6493	-1.6493	-1.6493	-1.6493	-1.6493	-1.6493	-1.6493	0.4821	-1.6493	-1.6493	-0.0374	-1.6493	-1.6493	1.0169	-1.6493	-1.6493	-1.6493	-0.2072	-1.6493	-1.6493	-1.6493	-1.6493	-1.6493	-1.6493	-1.6493	-1.6493	-1.6493	-1.6493	-0.1819	-1.6493	-0.0234	-1.6493	-1.6493	0.7794	-1.6493	-1.6493	-1.6493	-1.6493	-1.6493	-1.6493	-1.6493	-1.6493	-1.6493
Dgka	8	0	0	0	0	0	0	0	0	0	0	0	0	0	0	0	0	1.3425	0	0	0	0	0	1.442	0	0	2.262	0	0	0	0	0	0	0	0	0	0	0	0	0	1.79	0	0	0	0	0	0	1.4576	0
Eef1b2	8	-0.6432	0.6528	-0.0159	0.5684	0.8731	-0.3323	-2.336	0.1678	-2.336	-2.336	-0.0679	-2.336	-0.2046	-0.1501	-2.336	-0.7241	0.7816	-2.336	-2.336	0.4275	-0.6501	0.0573	-0.1873	-2.336	-2.336	-2.336	-0.518	0.6851	0.6482	-0.9984	-0.7419	-0.2417	0.2888	-2.336	-2.336	-0.71	-2.336	-0.1742	-0.6615	0.7301	0.2559	1.1826	-2.336	-2.336	-2.336	-2.336	-0.1683	-0.7456
Lcn4	8	0	0	0	0	0	0	0	0	0	0	0	0	0	0	0	0	0	0	0	0	0	0	0	0	0	0	0	0	0	0	0	0	0	0	0	0	0	0	0	0	0	0	0	0	0	0	0	0
Arhgap15	8	0	0	0	0	0	0	0	0	0	0	0	0	0	0	0	0	0	0	0	0	0	0	1.442	0	0	0	0	0	0	0	0	2.0943	0	0	0	0	0	0	0	0	0	0	0	0	0	0	0	0
Fam78a	8	0	0	0	0	0	0	0	0	0	0	0	0	0	0	0	0	0	0	0	0	0	0	0	0	0	0	0	0	0	0	0	0	0	0	0	0	0	0	0	0	0	0	0	0	0	0	0	0
Tagap	8	0	0	0	0	0	0	0	0	0	0	0	0	0	0	0	0	0	0	0	0	0	0	0	0	0	0	0	0	0	0	0	0	0	0	0	0	0	0	0	0	0	0	0	0	0	0	0	0
Npm1	8	-0.6518	0.0236	-0.7611	-0.0541	0.8645	-0.3408	-2.3445	-0.3039	-0.5215	-0.0235	-2.3445	0.2654	-2.3445	-2.3445	-2.3445	0.2741	-1.002	0.3534	-2.3445	0.419	-2.3445	-0.6998	-0.9025	0.4832	-2.3445	-0.0825	-2.3445	-0.1559	-0.6202	-0.325	-0.7504	-2.3445	-2.3445	-0.8771	-2.3445	1.1705	-0.4296	-2.3445	-0.67	-2.3445	-2.3445	0.2948	-2.3445	-0.2621	0.4817	0.2703	-0.1769	-0.7541
Wdr89	8	-1.1506	-0.1318	-0.5232	-0.5529	-0.4861	-2.8433	-2.8433	-1.4888	-0.2402	-2.8433	-2.8433	-0.2334	-1.4154	-0.6575	-0.4796	-1.2314	-0.3559	-2.8433	-2.8433	-2.8433	0.752	-1.1986	-1.4013	-0.8255	-2.8433	-2.8433	-1.0253	-2.8433	-1.119	0.267	-0.5105	-0.749	-0.2185	-0.6637	0.0668	-2.8433	-0.9284	0.1475	-2.8433	-2.8433	-2.8433	-2.8433	-2.8433	-2.8433	-2.8433	-2.8433	-1.3858	-1.2529
Gramd3	8	0	0	1.5834	0	0	0	0	0	0	0	0	0	0	0	0	0	1.3425	0	0	0	0	1.6447	0	0	0	0	1.818	0	1.7243	0	0	0	0	0	0	0	0	0	0	0	0	0	2.7968	0	0	0	0	0
Cd2	8	0	0	0	0	0	0	0	1.3545	0	0	0	0	0	1.4725	0	1.0203	0	2.6979	0	0	0	0	0	0	0	0	0	0	0	0	0	0	0	0	0	0	1.9149	0	0	0	0	0	0	0	0	0	0	0
Cd96	8	0	0	0	0	0	0	0	0	0	0	0	0	0	0	0.8714	0	0	0	0	0	0	0	0	0	0	0	0	0	0	0	0	0	0	1.4674	0	0	0	0	0	0	0	0	0	0	0	0	0	0
Rasgrp1	8	0	0	0	0	0	0	0	0	0	0	0	0	0	0	0	0	0	0	0	0	0	0	0	0	0	0	0	0	0	0	0	0	0	0	0	0	0	0	0	0	0	0	0	0	0	0	0	0
Smc4	8	0	0	0	0	0	0	1.6985	1.3545	0	2.321	2.2681	0	1.4279	0	0.8714	0	0	0	0	0	0	0	0	0	0	0	0	0	0	0	0	0	0	0	0	0	0	0	0	0	0	0	0	0	0	0	0	0
Evl	8	0	0	0	1.8459	0	0	1.6985	0	1.1821	0	0	0	0	0	0.8714	0	0	0	0	0	0	0	0	0	0	0	0	0	0	0	0	0	0	0	0	0	0	0	0	0	0	0	0	0	0	0	0	0
Cxcr6	9	0	0	0	0	0	0	0	0	0	0	0	0	0	0	0	0	0	0	0	0	0	0	0	0	0	0	0	0	0	0	0	0	0	0	0	0	0	0	0	0	0	0	0	0	0	1.833	0	0
Ly6g5b	9	0	0	0	0	0	0	0	0	0	0	0	0	0	0	0	0	0	0	0	0	0	0	0	0	0	0	0	0	0	0	0	0	0	0	0	0	0	0	0	0	0	0	0	0	0	0	0	0
Actn2	9	0	0	0	0	0	0	0	0	0	0	0	0	0	0	0	0	0	0	0	0	0	0	0	0	0	0	0	0	0	0	0	0	0	0	0	0	0	0	0	0	0	0	0	0	0	0	0	0
Podnl1	9	0	0	0	0	0	0	0	0	0	0	0	0	0	0	0	0	0	0	0	0	0	0	0	0	0	0	0	0	0	0	0	0	0	0	0	0	0	0	0	0	0	0	0	0	0	0	0	0
5830411N06Rik	9	0	0	0	0	0	0	0	0	0	0	0	0	0	0	0	0	0	0	0	0	0	0	0	0	0	0	0	0	0	0	0	0	0	0	0	0	0	0	0	0	0	0	0	0	0	0	0	0
Il12rb1	9	0	0	0	0	0	0	0	0	0	0	0	0	0	0	0	0	0	0	0	0	0	0	0	0	0	0	0	0	0	0	0	0	0	0	0	0	0	0	0	0	0	0	0	0	0	0	0	0
Tnfsf11	9	0	0	0	0	0	0	0	0	0	0	0	0	0	0	0	0	0	0	0	0	0	0	0	0	0	0	0	0	0	0	0	0	0	0	0	0	0	0	0	0	0	0	0	0	0	0	0	0
Acsbg1	9	0	0	0	0	0	0	0	0	0	0	0	0	0	0	0	0	0	0	0	0	0	0	0	0	0	0	0	0	0	0	0	0	0	0	0	0	0	0	0	0	0	0	0	0	0	0	0	0
Aqp3	9	0	0	0	0	0	0	0	0	0	0	0	0	0	0	0	0	0	0	0	0	0	0	0	0	0	0	0	0	0	0	0	0	0	0	0	0	0	0	0	0	0	0	0	0	0	0	0	0
Lingo4	9	0	0	0	0	0	0	0	0	0	0	0	0	0	0	0	0	0	0	0	0	0	0	0	0	0	0	0	0	0	0	0	0	0	0	0	0	0	0	0	0	0	0	0	0	0	0	0	0
Tnfrsf25	9	0	0	0	0	0	0	0	0	0	0	0	0	0	0	0	0	0	0	0	0	0	0	0	0	0	0	0	0	0	0	0	0	0	0	0	0	0	0	0	0	0	0	0	0	0	0	0	0
Fam83a	9	0	0	0	0	0	0	0	0	0	0	0	0	0	0	0	0	0	0	0	0	0	0	0	0	0	0	0	0	0	0	0	0	0	0	0	0	0	0	0	0	0	0	0	0	0	0	0	0
Itgb7	9	0	0	1.5834	0	0	0	1.6985	0	0	0	0	0	0	0	1.8025	0	0	0	0	0	0	1.6447	0	0	0	0	1.818	0	0	0	0	0	0	0	2.0903	0	0	0	0	0	0	0	0	0	0	0	0	1.5904
Dkkl1	9	0	0	0	0	0	0	0	0	0	0	0	0	0	0	0	0	0	0	0	0	0	0	0	0	0	0	0	0	0	0	0	0	0	0	0	0	0	0	0	0	0	0	0	0	0	0	0	0
5430421N21Rik	9	0	0	0	0	0	0	0	0	0	0	0	0	0	0	0	0	0	0	0	0	0	0	0	0	0	0	0	0	0	0	0	0	0	0	0	0	0	0	0	0	0	0	0	0	0	0	0	0
Kcnc1	9	0	0	0	0	0	0	0	0	0	0	0	0	0	0	0	0	0	0	0	0	0	0	0	0	0	0	0	0	0	0	0	0	0	0	0	0	0	0	0	0	0	0	0	0	0	0	0	0
Sit1	9	0	0	0	0	0	0	0	0	0	0	0	0	0	0	0	0	0	0	0	0	0	0	0	0	0	0	0	0	0	0	0	0	0	0	0	0	0	0	0	0	0	0	0	0	0	0	0	0
Pkp3	9	0	0	0	0	0	0	0	0	0	0	0	0	0	0	0	0	0	0	0	0	0	0	0	0	0	2.262	0	0	0	0	0	2.0943	0	0	0	1.6259	0	0	0	0	0	0	0	0	0	0	0	0
Pdcd1	9	0	0	0	0	0	0	0	0	0	0	0	0	0	0	0	0	0	0	0	0	0	0	0	0	0	0	0	0	0	0	0	0	0	0	0	0	0	0	0	0	0	0	0	0	0	0	0	0
Xlr4a	9	0	0	0	0	0	0	0	0	0	0	0	0	0	0	0	0	0	0	0	0	0	0	0	0	0	0	0	0	0	0	0	0	0	0	0	0	0	0	0	0	0	0	0	0	0	0	0	0
Ikzf2	9	0	0	0	0	0	0	0	0	0	0	0	0	0	0	0	0	0	0	0	0	0	0	0	0	0	0	0	0	0	0	0	0	0	0	0	0	0	2.1618	0	0	0	0	0	0	0	0	0	0
Camk4	9	0	0	0	0	0	0	0	0	0	0	0	0	0	0	0	0	0	0	0	0	0	0	0	0	0	0	0	0	0	0	0	0	0	0	0	0	0	0	0	0	0	0	0	0	0	0	0	0
Zdhhc2	9	0	0	0	0	0	0	0	0	0	0	0	0	0	0	0	0	0	0	0	0	0	0	0	0	0	0	0	0	0	0	0	0	0	0	0	0	0	0	0	0	0	0	0	0	0	0	0	0
A230083G16Rik	9	0	0	0	0	0	0	0	0	0	0	0	0	0	0	0	0	0	0	0	0	0	0	0	0	0	0	0	0	0	0	0	0	0	0	0	0	0	0	0	0	0	0	0	0	0	0	0	0
Rab11fip4	9	0	0	0	0	0	0	0	0	0	0	0	0	0	0	0	0	0	0	0	0	0	0	0	0	0	0	0	0	0	0	0	0	0	0	0	0	0	0	0	0	0	0	0	0	0	0	0	0
Cd163l1	9	0	0	0	0	0	0	0	0	0	0	0	0	0	0	0	0	0	0	0	0	0	0	0	0	0	0	0	0	0	0	0	0	0	0	0	0	0	0	0	0	0	0	0	0	0	0	0	0
Kcnk7	9	0	0	0	0	0	0	0	0	0	0	0	0	0	0	0	0	0	0	0	0	0	0	0	0	0	0	0	0	0	0	0	0	0	0	0	0	0	0	0	0	0	0	0	0	0	0	0	0
Adam1a	9	0	0	0	0	0	0	0	0	0	0	0	0	0	0	0	0	0	0	0	0	0	0	0	0	0	0	0	0	0	0	0	0	0	0	0	0	0	0	0	0	0	0	0	0	0	0	0	0
Klk10	9	0	0	0	0	0	0	0	0	0	0	0	0	0	0	0	0	0	0	0	0	0	0	0	0	0	0	0	0	0	0	0	0	0	0	0	0	0	0	0	0	0	0	0	0	0	0	0	0
Neb	9	0	0	0	0	0	0	0	0	0	0	0	0	0	0	0	0	0	0	0	0	0	0	0	0	0	0	0	0	0	0	0	0	0	0	0	0	0	0	0	0	0	0	0	0	0	0	0	0
Gpr68	9	0	0	0	0	0	0	0	0	0	0	0	0	0	0	0	0	0	0	0	0	0	0	0	0	0	0	0	0	0	0	0	0	0	0	0	0	0	0	0	0	0	0	0	0	0	0	0	0
Gng13	9	0	0	0	0	0	0	0	0	0	0	0	0	0	0	0	0	0	0	0	0	0	0	0	0	0	0	0	0	0	0	0	0	0	0	0	0	0	0	0	0	0	0	0	0	0	0	0	0
Il2ra	9	0	0	0	0	0	0	0	0	0	0	0	0	0	0	0	0	0	0	0	0	0	0	0	0	0	0	0	0	0	0	0	0	0	0	0	0	0	0	0	0	0	0	0	0	0	0	0	0
Pram1	9	0	0	0	0	0	0	0	0	0	0	0	0	0	0	0	0	0	0	0	0	0	0	0	0	0	0	0	0	0	0	0	0	0	0	0	0	0	0	0	0	0	0	0	0	0	0	0	0
Wfikkn2	9	0	0	0	0	0	0	0	0	0	0	0	0	0	0	0	0	0	0	0	0	0	0	0	0	0	0	0	0	0	0	0	0	0	0	0	0	0	0	0	0	0	0	0	0	0	0	0	0
Ccnb2	9	0	0	0	0	0	0	0	0	0	0	0	0	0	0	0	0	0	0	0	0	0	0	0	0	0	0	0	0	0	0	0	0	0	0	0	0	0	0	0	0	0	0	0	0	0	0	0	0
Kbtbd13	9	0	0	0	0	0	0	0	0	0	0	0	0	0	0	0	0	0	0	0	0	0	0	0	0	0	0	0	0	0	0	0	0	0	0	0	0	0	0	0	0	0	0	0	0	0	0	0	0
Crmp1	9	0	0	0	0	0	0	0	0	0	0	0	0	0	0	0	0	0	0	0	0	0	0	0	0	0	0	0	0	0	0	0	0	0	0	0	0	0	0	0	0	0	0	0	0	0	0	0	0
Tktl1	9	0	0	0	0	0	0	0	0	0	0	0	0	0	0	0	0	0	0	0	0	0	0	0	0	0	0	0	0	0	0	0	0	0	0	0	0	0	0	0	0	0	0	0	0	0	0	0	0
Anxa6	9	0	1.2555	0	1.8459	0	1.3249	1.6985	1.3545	1.823	0	0	0	2.1313	1.4725	2.7668	0	1.3425	0	0	0	1.6858	0	1.442	0	1.7997	0	0	0	0	0	0	0	0	0	0	1.6259	0	0	1.6745	0	0	0	0	0	0	0	2.6414	1.5904
Mcoln2	9	0	0	0	0	0	0	0	0	0	0	0	0	0	0	0	0	0	0	0	0	0	0	0	0	0	0	0	0	0	0	0	0	0	0	0	0	0	0	0	0	0	0	0	0	0	0	0	0
Apoa2	9	0	0	0	0	0	0	0	0	0	0	0	0	0	0	0	0	0	0	0	0	0	0	0	0	0	0	0	0	0	0	0	0	0	0	0	0	0	0	0	0	0	0	0	0	0	0	0	0
1810046K07Rik	9	0	0	0	0	0	0	0	0	0	0	0	0	0	0	0	0	0	0	0	0	0	0	0	0	0	0	0	0	0	0	0	0	0	0	0	0	0	0	0	0	0	0	0	0	0	0	0	0
Socs1	9	0	0	1.5834	0	0	0	0	0	0	0	0	0	0	0	0	0	0	0	0	0	0	0	0	0	0	0	0	0	0	0	1.5941	0	0	0	0	0	0	0	0	0	0	0	0	0	0	0	0	0
Zbtb32	9	0	0	0	0	0	0	0	0	0	0	0	0	0	0	0	0	0	0	0	0	0	0	0	0	0	0	0	0	0	0	0	0	0	0	0	0	0	0	0	0	0	0	0	0	0	0	0	0
Bzrap1	9	0	0	0	0	0	0	0	0	0	0	0	0	0	0	0	0	0	0	0	0	0	0	0	0	0	0	0	0	0	0	0	0	0	0	0	0	0	0	0	0	0	0	0	0	0	0	0	0
Ydjc	9	0	0	0	0	0	0	0	0	0	0	0	0	1.4279	0	0	0	0	0	0	0	0	0	0	0	0	0	0	0	0	0	0	0	0	0	0	0	0	0	0	0	0	0	0	0	0	1.833	0	0
Galnt12	9	0	0	0	0	0	0	0	0	0	0	0	0	0	0	0	0	0	0	0	0	0	0	0	0	0	0	0	0	0	0	0	0	0	0	0	0	0	0	0	0	0	0	0	0	0	0	0	0
Cenpi	9	0	0	0	0	0	0	0	0	0	0	0	0	0	0	0	0	0	0	0	0	0	0	0	0	0	0	0	0	0	0	0	0	0	0	0	0	0	0	0	0	0	0	0	0	0	0	0	0
Cenpa	9	0	0	0	0	0	0	0	0	0	0	0	0	0	0	0	0	0	0	0	0	0	0	0	0	0	0	0	0	0	1.3375	0	0	0	0	0	1.6259	0	0	0	0	0	0	0	0	0	0	0	0
Rasal1	9	0	0	0	0	0	0	0	0	0	0	0	0	0	0	0	0	0	0	0	0	0	0	0	0	0	0	0	0	0	0	0	0	0	0	0	0	0	0	0	0	0	0	0	0	0	0	0	0
Cep55	9	0	0	0	0	0	0	0	0	0	0	0	0	0	0	0	0	0	0	0	0	0	0	0	0	0	0	0	0	0	0	0	0	0	0	0	0	0	0	0	0	0	0	0	0	0	0	0	0
Fads6	9	0	0	0	0	0	0	0	0	0	0	0	0	0	0	0	0	0	0	0	0	0	0	0	0	0	0	0	0	0	0	0	0	0	0	0	0	0	0	0	0	0	0	0	0	0	0	0	0
Adra2c	9	0	0	0	0	0	0	0	0	0	0	0	0	0	0	0	0	0	0	0	0	0	0	0	0	0	0	0	0	0	0	0	0	0	0	0	0	0	0	0	0	0	0	0	0	0	0	0	0
Zcwpw1	9	0	0	0	0	0	0	0	0	0	0	0	0	0	0	0	0	0	0	0	0	0	0	0	0	0	0	0	0	0	0	0	0	0	0	0	0	0	0	0	0	0	0	0	0	0	0	0	0
Apobec2	9	0	0	0	0	0	0	0	0	0	0	0	0	0	0	0	0	0	0	0	0	0	0	0	0	0	0	0	0	0	0	0	0	0	0	0	0	0	0	1.6745	0	0	0	0	0	0	0	0	0
Fam120c	9	0	0	0	0	0	0	0	0	0	0	0	0	0	0	0	0	0	0	0	0	0	0	0	0	0	0	0	0	0	0	0	0	0	0	0	0	0	0	0	0	1.8133	0	0	0	0	0	0	0
Dlgap5	9	0	0	0	0	0	0	0	0	0	0	0	0	0	0	0	0	0	0	0	0	0	0	0	0	0	0	0	0	0	0	0	0	0	0	0	0	0	0	0	0	0	0	0	0	0	0	0	0
Ero1l	9	0	0	0	0	0	0	1.6985	0	0	0	0	0	0	0	0.8714	0	0	0	1.8773	0	0	0	0	0	1.7997	0	0	0	0	1.3375	0	0	0	0	0	0	0	0	0	1.79	0	0	0	0	0	0	0	0
Zfp712	9	0	0	0	0	0	0	0	0	0	0	0	0	0	0	0	0	0	0	0	0	0	0	0	0	0	0	0	0	0	0	0	0	0	0	0	0	0	0	0	0	0	0	0	0	0	0	0	0
Atp6v0d2	10	0	0	0	0	0	0	0	0	0	0	0	0	0	0	0	0	0	0	0	0	0	0	0	0	0	0	0	0	0	0	0	0	0	0	0	0	0	0	0	0	0	0	0	0	0	0	0	0
Ear1	10	0	0	0	0	0	0	0	0	0	0	0	0	0	0	0.8714	0	0	0	0	0	0	0	0	0	0	0	0	0	0	0	0	0	0	0	0	0	0	0	0	0	0	0	0	0	0	0	0	0
Mrc1	10	0	0	0	0	0	0	0	0	0	0	0	0	0	0	0	0	1.3425	0	0	0	0	0	0	0	0	0	0	0	0	0	0	2.0943	0	0	0	0	0	0	0	0	0	0	0	0	0	0	0	0
Tnfaip2	10	0	0	0	0	0	0	0	0	1.1821	0	0	0	0	0	0	0	0	0	0	0	0	0	0	0	0	0	0	0	0	0	0	0	0	0	0	0	0	0	0	0	0	0	0	0	0	0	0	0
Abcg1	10	0	0	0	0	0	2.0037	0	0	1.1821	2.321	2.2681	0	1.4279	0	0.8714	1.0203	0	0	1.8773	0	1.6858	0	0	0	1.7997	0	0	0	1.7243	0	1.5941	0	0	0	0	0	0	0	0	0	0	0	0	0	0	2.6148	1.4576	0
Krt79	10	0	0	0	0	0	0	0	0	0	0	0	0	0	0	0	0	0	0	0	0	0	0	0	0	0	0	0	0	0	0	0	2.0943	0	0	0	0	0	0	0	0	0	0	0	0	0	0	0	0
Ltc4s	10	0	0	0	1.8459	0	0	0	0	0	0	0	0	0	0	0.8714	0	0	0	0	0	0	0	0	0	0	0	0	0	0	0	0	0	0	0	0	0	0	0	0	0	0	0	0	2.0824	0	0	0	0
Fabp1	10	0	1.2555	0	1.2	0	0	0	0	0	0	0	0	0	0	0	0	0	0	0	0	0	1.6447	0	0	0	0	0	0	0	0	0	0	0	0	2.0903	0	0	0	0	0	0	0	0	0	0	0	1.4576	0
Hebp1	10	0	0	0	0	0	0	0	0	0	0	0	0	0	0	0	0	0	0	1.8773	0	0	0	0	0	0	0	0	0	0	1.3375	0	0	0	0	0	0	1.9149	0	0	0	0	0	0	0	0	0	0	0
Il18	10	0	0	0	0	0	0	1.6985	0	0	0	0	0	0	0	0	1.0203	0	0	0	0	0	0	0	0	0	0	0	0	0	0	0	0	0	0	0	0	0	0	0	0	0	0	0	0	0	0	0	0
Cidec	10	0	0	0	0	0	0	0	0	0	0	0	0	0	0	0	0	0	0	0	0	0	0	0	0	0	0	0	0	0	0	0	0	0	0	0	0	0	0	0	0	0	0	0	0	0	0	0	0
Ear2	10	0	0	0	0	0	0	0	0	0	0	0	0	0	0	0	0	0	0	1.8773	0	0	1.6447	0	0	0	0	1.818	0	0	0	0	0	0	1.4674	0	0	0	0	0	1.79	0	0	0	0	0	0	0	1.5904
Cd44	10	0	0	1.5834	0	0	1.3249	0	0	0	0	0	2.6099	0	0	0	1.6119	0	0	0	0	0	0	0	0	0	0	0	0	0	0	1.5941	0	0	0	0	1.6259	0	0	0	0	0	0	0	0	2.0165	0	0	0
Itgax	10	0	0	0	0	0	0	0	0	0	0	0	0	1.4279	0	0	0	0	0	0	0	0	0	0	0	0	0	0	0	0	0	0	0	0	0	0	0	0	0	0	0	0	0	0	0	0	0	0	0
Clec4n	10	0	0	0	0	0	0	0	0	0	0	0	0	0	0	0	0	0	0	0	0	0	0	0	0	0	0	0	0	0	0	0	0	0	0	0	0	0	0	0	0	1.8133	0	0	0	0	0	0	0
Klhdc4	10	0	0	0	0	0	0	1.6985	0	0	0	0	0	0	0	0	0	0	0	0	0	0	0	0	0	0	0	0	0	0	1.3375	0	2.0943	0	1.4674	0	1.6259	0	0	0	1.79	0	0	0	0	0	0	0	1.5904
Olr1	10	0	0	0	0	0	0	0	0	0	0	0	0	0	0	0	0	0	0	0	0	0	0	0	0	0	0	0	0	0	0	0	0	0	0	0	0	0	0	0	0	0	0	0	0	0	0	0	0
Mpeg1	10	0	1.2555	1.5834	0	0	0	0	0	0	0	0	0	0	0	0	0	0	0	0	0	0	0	0	0	0	0	0	0	0	0	0	2.0943	0	0	0	1.6259	0	0	0	0	0	0	0	0	0	0	0	0
Axl	10	0	0	0	0	0	0	0	0	0	0	0	0	0	0	0	0	0	0	0	0	0	0	0	0	0	0	0	0	0	0	0	0	0	0	0	0	0	0	0	0	0	0	0	0	0	0	0	0
Krt19	10	0	0	0	0	0	0	0	0	1.1821	0	0	0	0	0	0.8714	0	0	0	0	0	0	0	2.1486	0	0	0	0	0	0	0	0	0	0	0	0	0	0	0	0	0	0	0	0	0	0	0	0	0
F7	10	0	0	0	0	0	0	0	0	0	0	0	0	0	0	0	0	0	0	0	0	0	0	0	0	0	0	0	0	0	0	0	0	0	0	0	0	1.9149	0	0	0	0	0	0	0	0	0	0	0
Acaa1b	10	0	0	0	0	0	0	0	0	0	0	0	0	0	0	0	0	0	0	0	0	0	0	0	0	0	0	0	0	0	0	0	0	0	0	0	0	0	0	0	0	0	0	0	0	0	0	0	0
Bcl2a1a	10	0	0	0	0	0	0	0	0	0	0	0	0	0	1.4725	0	0	0	0	0	0	0	0	0	0	0	0	1.818	0	0	0	0	0	0	0	0	0	0	0	0	0	0	0	0	0	0	0	0	0
Cd300lf	10	0	0	0	0	0	0	0	0	0	0	0	0	0	0	0	0	0	0	0	0	0	0	0	0	0	0	0	0	0	0	0	0	0	0	0	0	0	0	0	0	0	0	0	0	0	0	0	0
Gal	10	0	0	0	0	0	0	0	0	0	0	0	0	0	0	0	0	0	0	0	0	0	0	0	0	0	0	0	0	0	0	0	0	0	0	0	0	0	0	0	0	0	0	0	0	0	0	0	0
Tcf7l2	10	0	0	0	0	0	0	0	0	0	0	0	0	0	0	0	0	0	0	0	0	0	0	0	0	0	0	0	0	0	0	0	0	0	0	0	0	0	0	0	0	0	0	0	0	0	1.833	0	0
Nceh1	10	0	0	0	0	0	0	0	0	0	0	0	0	0	0	0.8714	0	0	0	0	1.9617	0	0	0	0	0	0	0	0	0	1.3375	0	0	0	0	0	0	1.9149	0	0	1.79	0	0	0	0	0	0	1.4576	0
Slc7a2	10	0	0	0	0	0	0	0	0	0	0	0	0	0	0	0	0	0	0	0	0	0	0	0	0	0	0	0	0	0	0	0	0	0	0	0	0	0	0	0	0	0	0	0	0	0	0	0	0
Dmxl2	10	0	0	0	1.2	0	0	0	0	0	0	0	0	0	0	0	1.0203	0	0	0	0	0	0	0	0	0	0	0	0	0	2.0195	0	0	0	0	0	0	0	0	0	0	0	0	0	0	0	0	0	0
Il1rn	10	0	0	0	0	0	0	0	0	0	0	0	0	0	0	0	0	0	0	0	0	0	0	0	0	0	0	0	0	0	0	0	0	0	0	0	0	0	0	0	0	0	0	0	0	0	0	0	0
Cib2	10	0	0	0	0	0	0	0	0	0	0	0	0	0	0	0	0	0	0	0	0	0	0	0	0	0	0	0	0	1.7243	0	0	0	0	0	0	0	0	0	0	0	0	0	0	0	0	0	0	0
Ccl6	10	1.6927	0	0	1.2	0	0	1.6985	0	0	0	0	0	0	0	0.8714	1.0203	1.3425	0	0	0	2.4422	2.3933	2.1486	0	0	0	0	0	1.7243	0	1.5941	0	0	0	2.0903	0	1.9149	0	0	1.79	1.8133	0	2.7968	0	0	0	0	0
Alox5	10	0	0	0	0	0	0	0	0	0	0	0	0	0	0	0	0	0	0	0	0	0	0	0	0	0	0	0	0	0	0	0	0	0	0	0	0	0	0	0	0	0	0	0	0	0	0	0	0
Fpr1	10	0	0	0	0	0	0	0	0	0	0	0	0	0	0	0	0	0	0	0	0	0	0	0	0	0	0	0	0	0	0	0	0	0	0	0	0	0	0	0	0	0	0	0	0	0	0	0	0
Marco	10	0	0	0	0	0	0	0	0	0	0	0	0	0	1.4725	0	0	0	0	0	0	0	0	0	0	0	0	0	0	0	0	0	0	0	0	0	0	0	0	0	0	0	0	0	0	0	0	0	0
Ctsk	10	0	0	0	0	0	0	0	0	0	0	0	0	0	0	0	0	0	0	0	0	0	0	0	0	0	0	0	0	0	0	0	0	0	0	0	0	0	0	0	0	0	0	0	0	0	0	0	0
Pld3	10	0	0	0	0	0	0	0	0	0	0	3.11	0	1.4279	0	0	0	0	2.6979	0	0	0	0	0	0	0	0	0	0	0	1.3375	0	2.0943	0	0	0	0	0	0	0	0	0	0	0	0	0	1.833	0	0
Tfec	10	0	0	0	0	0	0	0	0	0	0	0	0	0	0	0	0	0	0	0	0	0	0	0	0	0	0	0	0	0	0	0	0	0	0	0	0	0	0	0	0	0	0	0	0	0	0	0	0
Csf2rb	10	0	0	0	0	0	0	0	0	1.1821	0	0	0	0	0	0	0	0	0	0	0	0	0	0	0	0	0	0	0	0	0	0	0	0	0	0	0	0	0	0	0	0	0	0	0	0	0	0	0
Ftl1	10	0.3993	0.094	-0.2428	0.3376	0.3678	0.3298	0.8942	-0.1046	-0.2342	-0.4933	0.5413	-0.1553	0.7106	0.3053	-0.0166	0.8829	0.8072	0.7708	-0.2369	0.2751	0.214	0.8749	0.0315	0.7535	0.275	0.2517	-0.0372	-0.6523	0.6727	1.2704	0.0829	-0.3061	0.8347	0.4315	0.4411	-0.3025	-0.0411	0.4091	-0.3659	0.0462	0.4812	0.7026	-1.1954	-0.1359	-1.5428	0.508	-0.4279	0.481
Bcl2a1d	10	0	0	0	1.2	0	0	0	0	0	0	0	0	0	0	0	0	0	0	0	0	0	0	0	0	0	0	0	0	0	0	0	0	0	0	0	0	0	0	0	1.79	0	0	0	0	0	0	0	0
Sirpa	10	2.4503	1.9165	0	0	0	0	1.6985	1.3545	0	0	0	2.6099	1.4279	0	0	0	0	2.6979	0	0	1.6858	1.6447	2.1486	0	0	0	2.5974	0	2.4876	1.3375	1.5941	0	0	2.1797	0	0	1.9149	2.1618	0	1.79	1.8133	0	2.7968	2.0824	2.0165	0	1.4576	1.5904
Bcl2a1b	10	0	0	0	0	0	0	0	0	0	2.321	0	0	0	0	0	0	0	0	0	0	1.6858	0	0	0	0	0	0	0	0	0	0	0	0	0	0	0	0	0	0	0	0	0	0	0	0	0	0	0
Sh2d1b1	10	0	0	0	0	0	0	0	0	0	0	0	0	1.4279	0	0	0	0	0	0	0	0	0	0	0	0	0	0	0	0	0	0	0	0	0	0	0	0	0	0	0	0	0	0	0	0	0	0	0
Bhlhe41	10	0	0	0	0	0	0	0	0	0	0	0	0	0	0	0	0	0	0	0	0	0	0	0	0	0	0	0	0	0	0	0	0	0	0	0	0	0	0	0	0	0	0	0	0	0	0	0	0
Fpr2	10	0	0	0	0	0	0	0	0	0	0	0	0	0	0	0	0	0	0	0	0	0	0	0	0	0	0	0	0	0	0	0	0	0	0	0	0	0	0	0	0	0	0	0	0	0	0	1.4576	0
Cd164	10	0	1.2555	0	1.2	0	0	0	0	1.1821	0	0	0	2.1313	0	0	0	1.3425	2.6979	0	0	0	1.6447	0	2.0178	0	0	1.818	0	1.7243	1.3375	1.5941	0	0	1.4674	0	0	0	0	0	0	0	0	0	0	0	0	0	1.5904
Cd200r4	10	0	0	0	0	0	0	0	0	0	0	0	0	0	1.4725	0	0	0	0	0	0	0	0	0	0	0	0	0	0	0	0	0	0	0	0	0	0	0	0	0	0	0	0	2.7968	0	0	0	0	0
Abcd2	10	0	0	0	0	0	0	0	0	0	0	0	0	0	0	0	0	0	0	0	0	0	0	0	0	0	0	0	0	0	0	0	0	0	0	0	0	0	0	0	0	0	0	0	0	0	0	0	1.5904
Ms4a8a	10	1.6927	0	0	0	0	0	0	1.3545	1.1821	0	0	0	0	0	0.8714	0	0	2.6979	0	0	0	0	0	0	0	0	0	0	0	2.0195	0	0	0	0	0	0	0	2.9908	0	0	0	0	0	0	2.0165	0	1.4576	0
B3gnt7	10	0	0	0	0	0	0	0	0	0	0	0	0	0	0	0	0	0	0	0	0	0	0	0	0	0	0	0	0	0	0	0	0	0	0	0	0	0	0	0	0	0	0	0	0	0	0	0	0
Lgals3	10	1.6927	1.2555	2.3201	1.8459	0	1.3249	1.6985	0	1.823	0	2.2681	0	1.4279	0	0	0	0	0	0	0	0	0	0	0	0	0	0	0	0	0	1.5941	2.0943	2.6248	0	0	0	0	0	0	1.79	0	0	2.7968	2.0824	0	0	0	2.3284
Tlr2	10	0	0	0	0	0	0	0	0	0	0	0	0	0	0	0	0	0	0	0	0	0	0	0	0	1.7997	0	0	0	0	0	0	0	0	0	0	0	0	0	0	0	0	0	0	0	0	0	0	0
Pygl	10	0	0	0	0	0	0	0	0	1.1821	0	0	0	0	0	0	0	0	0	0	0	0	0	0	0	0	0	0	0	0	0	0	0	0	0	0	0	0	0	0	0	0	0	0	0	0	0	0	0
Cpne5	10	0	0	0	0	0	0	0	0	1.1821	0	0	0	0	0	0	0	0	0	0	0	0	0	0	0	0	0	0	0	0	0	0	0	0	0	0	0	0	0	0	0	0	0	0	0	2.0165	0	0	0
Cebpb	10	0	0	0	1.2	0	2.0037	1.6985	1.3545	1.1821	0	2.2681	0	0	0	0.8714	1.0203	0	0	0	0	0	0	0	0	0	0	0	0	0	0	1.5941	0	0	0	0	0	0	0	0	0	0	0	0	0	0	0	1.4576	0
Fth1	10	0.0806	0.2727	-0.5818	-0.2215	0.5729	-0.2682	-0.5822	0.547	-0.503	-1.1281	-0.2485	-0.4067	-0.535	0.1348	-0.3856	0.0693	-0.4375	-0.7011	0.2206	-0.2329	0.6754	-0.8377	-0.2839	-0.3454	-0.1374	-1.1965	-0.2587	-0.8982	-1.4747	-0.2481	-0.2909	-0.2491	-1.3247	0.0425	-0.7155	-0.5217	-0.4773	-1.3135	-0.7968	-0.641	-0.6102	-0.7666	-0.1955	0.085	-1.4858	-0.0926	-0.6208	-0.5719
C5ar1	10	0	0	0	0	0	0	0	0	0	0	0	0	0	0	0	0	0	0	0	0	0	0	0	0	0	0	0	0	0	0	0	0	0	0	0	0	0	0	0	0	0	0	0	0	0	1.833	0	0
Mcoln3	10	0	0	0	0	0	0	1.6985	0	0	0	0	0	0	0	0	0	0	0	0	0	0	0	0	0	0	0	0	0	0	0	0	0	0	0	0	0	0	0	0	0	0	0	2.7968	0	0	0	0	0
Lpl	10	0	0	0	0	0	0	0	0	0	0	0	0	0	0	0	0	0	0	1.8773	1.9617	0	1.6447	0	0	0	0	0	0	0	1.3375	0	0	0	0	2.9101	0	1.9149	0	0	0	0	0	2.7968	0	0	0	0	0
Alox15	11	0	0	0	0	0	0	0	0	0	0	0	0	0	0	0	0	0	0	0	0	0	0	0	0	0	0	0	0	0	0	0	0	0	0	0	0	0	0	0	0	0	0	0	0	0	0	0	0
Cyp11a1	11	0	0	0	0	0	0	0	0	0	0	0	0	0	0	0	0	0	0	0	0	0	0	0	0	0	0	0	0	0	0	0	0	0	0	0	0	0	0	0	0	0	0	0	0	0	0	0	0
Cpa3	11	0	0	0	0	0	0	0	0	0	0	0	0	0	0	0	0	0	0	0	0	0	0	0	0	0	0	0	0	0	0	0	0	0	0	0	0	0	0	0	0	0	0	0	0	0	0	0	0
Ms4a2	11	0	0	0	0	0	0	0	0	0	0	0	0	0	0	0	0	0	0	0	0	0	0	0	0	0	0	0	0	0	0	0	0	0	0	0	0	0	0	0	0	0	0	0	0	0	0	0	0
Cd5l	11	0	0	0	0	0	0	0	0	0	0	0	0	0	0	0	0	0	0	0	0	0	0	0	0	0	0	0	0	0	0	0	0	0	0	0	0	0	0	0	0	0	0	0	0	0	0	0	0
Padi4	11	0	0	0	0	0	0	0	0	0	0	0	0	0	1.4725	0	0	0	0	0	0	0	0	0	0	0	0	0	0	0	0	0	0	0	0	0	0	0	0	0	0	0	0	0	0	0	0	0	0
Mcpt8	11	0	0	0	0	0	0	0	0	0	0	0	0	0	0	0	0	0	0	0	0	0	0	0	0	0	0	0	0	0	0	0	0	0	0	0	0	0	0	0	0	0	0	0	0	0	0	0	0
Prg4	11	0	0	0	0	0	0	0	0	0	0	0	0	0	0	0	0	0	0	0	0	0	0	0	0	0	0	0	0	0	0	0	0	0	0	0	0	0	0	0	0	0	0	0	0	0	0	0	0
Fcer1a	11	0	0	0	0	0	0	0	0	0	0	0	0	0	0	0	0	0	0	0	0	0	0	0	0	0	0	0	0	0	0	0	0	0	0	0	0	0	0	0	0	0	0	0	0	0	0	0	0
Cd200r3	11	0	0	0	0	0	0	0	0	0	0	0	0	0	0	0	0	0	0	0	0	0	0	0	0	0	0	0	0	0	0	0	0	0	0	0	0	0	0	0	0	0	0	0	0	0	0	0	0
Emilin2	11	0	0	0	0	0	0	0	0	0	0	0	0	0	0	0	0	0	0	0	0	0	0	0	0	0	0	0	0	0	1.3375	0	0	0	0	0	0	0	0	0	0	0	0	0	0	0	0	0	0
Csrp3	11	0	0	0	0	0	0	0	0	0	0	0	0	0	0	0	0	0	0	0	0	0	0	0	0	0	0	0	0	0	0	0	0	0	0	0	0	0	0	0	0	0	0	0	0	0	0	0	0
Fcna	11	0	0	0	0	0	0	0	0	0	0	0	0	0	0	0	0	0	0	0	0	0	0	0	0	0	0	0	0	0	0	0	0	0	0	0	0	0	0	0	0	0	0	0	0	0	0	0	0
Samd13	11	0	0	0	0	0	0	0	0	0	0	0	0	0	0	0	0	0	0	0	0	0	0	0	0	0	0	0	0	0	0	0	0	0	0	0	0	0	0	0	0	0	0	0	0	0	0	0	0
Cxcr2	11	0	0	0	0	0	0	0	0	0	0	0	0	0	0	0	0	0	0	0	0	0	0	0	0	0	0	0	0	0	0	0	0	0	0	0	0	0	0	0	0	0	0	0	0	0	0	0	0
Il4	11	0	0	0	0	0	0	0	0	0	0	0	0	0	0	0	0	0	0	0	0	0	0	0	0	0	0	0	0	0	0	0	0	0	0	0	0	0	0	0	0	0	0	0	0	0	0	0	0
Defb40	11	0	0	0	0	0	0	0	0	0	0	0	0	0	0	0	0	0	0	0	0	0	0	0	0	0	0	0	0	0	0	0	0	0	0	0	0	0	0	0	0	0	0	0	0	0	0	0	0
F5	11	0	0	0	0	0	0	0	0	0	0	0	0	0	0	0	0	0	0	0	0	0	0	0	0	0	0	0	0	0	0	0	0	0	0	0	0	0	0	0	0	0	0	0	0	0	0	0	0
Ccl3	11	0	0	0	0	0	1.3249	0	0	0	0	0	0	0	0	0	0	0	0	0	0	0	1.6447	0	0	0	0	0	0	0	0	0	0	0	0	0	0	0	0	0	0	0	0	0	0	0	0	0	0
Prtn3	11	0	1.2555	0	0	0	0	0	0	0	0	0	0	0	0	0	0	0	0	0	0	0	0	0	0	0	0	0	0	0	0	0	0	0	0	0	0	0	0	0	0	0	0	0	0	0	0	0	0
Cxcl13	11	0	0	0	0	0	0	0	0	0	0	0	0	0	0	0	0	0	0	0	0	0	0	0	0	0	0	0	0	0	0	0	0	0	0	0	0	0	0	0	0	0	0	2.7968	0	0	0	0	0
Saa3	11	0	0	0	0	0	0	0	0	0	0	0	0	0	0	0	0	0	0	0	0	0	0	0	0	0	0	0	0	0	0	0	0	0	0	0	0	0	0	0	0	0	0	0	0	0	0	0	0
Serpinb2	11	0	0	0	0	0	0	0	0	0	0	0	0	0	0	0	0	0	0	0	0	0	0	0	0	0	0	0	0	0	0	0	0	0	0	0	0	0	0	0	0	0	0	0	0	0	0	0	0
Il6	11	0	0	0	0	0	0	0	0	0	0	0	0	0	0	0	0	0	0	0	0	0	0	0	0	0	0	0	0	0	0	0	0	0	0	0	0	0	0	0	0	0	0	0	0	0	0	0	0
Clec2g	11	0	0	0	0	0	0	0	0	0	0	0	0	0	0	0	0	0	0	0	0	0	0	0	0	0	0	0	0	0	0	0	0	0	0	0	0	0	0	0	0	0	0	0	0	0	0	0	0
Naip1	11	0	0	0	0	0	0	0	0	0	0	0	0	0	0	0	0	0	0	0	0	0	0	0	0	0	0	0	0	0	0	0	0	0	0	0	0	0	0	0	0	0	0	0	0	0	0	0	0
Adam8	11	0	0	0	0	0	0	0	0	0	0	0	0	0	0	0	0	0	0	0	0	0	0	0	0	0	0	0	0	0	0	0	0	0	0	0	0	0	0	0	0	0	0	0	0	0	0	0	0
Cfp	11	0	0	0	0	0	0	0	0	0	0	0	0	0	0	0	0	0	0	0	0	0	0	0	0	0	0	0	0	0	0	0	0	0	0	0	0	0	0	0	0	0	0	0	0	0	0	0	0
Ccr1	11	0	0	0	0	0	0	0	0	0	0	0	0	0	0	0	0	0	0	0	0	0	0	0	0	0	0	0	0	0	0	0	0	0	0	0	0	0	0	0	0	0	0	0	0	0	0	0	0
Mlxipl	11	0	0	0	0	0	0	0	0	0	0	0	0	0	0	0	0	0	0	0	0	0	0	0	0	0	0	0	0	0	0	0	0	0	0	0	0	0	0	0	0	0	0	0	0	0	0	0	0
Selp	11	0	0	0	0	0	0	0	0	0	0	0	0	0	0	0	0	0	0	0	0	0	0	0	0	0	0	0	0	1.7243	0	0	0	0	0	0	0	0	0	0	0	0	0	0	0	0	0	0	0
Fabp7	11	0	0	0	0	0	0	0	0	0	0	0	0	0	0	0	0	0	0	0	0	0	0	0	0	0	0	0	0	0	0	0	0	0	0	0	0	0	0	0	0	0	0	0	0	0	0	0	0
Rnase12	11	0	0	0	0	0	0	0	0	0	0	0	0	0	0	0	0	0	0	0	0	0	0	0	0	0	0	0	0	0	0	0	0	0	0	0	0	0	0	0	0	0	0	0	0	0	0	0	0
Slc18a2	11	0	0	0	0	0	0	0	0	0	0	0	0	0	0	0	0	0	0	0	0	0	0	0	0	0	0	0	0	0	0	0	0	0	0	0	0	0	0	0	0	0	0	0	0	0	0	0	0
Garnl3	11	0	0	0	0	0	0	0	0	0	0	0	0	0	0	0	1.0203	0	0	0	0	0	0	0	0	0	0	0	0	0	0	0	0	0	0	0	0	0	0	0	0	0	0	0	2.0824	0	0	0	0
Comp	11	0	0	0	0	0	0	0	0	0	0	0	0	0	0	0	0	0	0	0	0	0	0	0	0	0	0	0	0	0	0	0	0	0	0	0	0	0	0	0	0	0	0	0	0	0	0	0	0
Engase	11	0	0	0	0	0	0	0	0	0	0	0	0	0	0	0	0	0	0	0	0	0	0	0	0	0	0	0	0	0	0	0	0	0	0	0	0	0	0	0	0	0	0	0	0	0	0	0	0
Matk	11	0	0	0	0	0	0	0	0	0	0	0	0	0	0	0	0	0	0	0	0	0	0	0	0	0	0	0	0	0	0	0	0	0	1.4674	0	0	0	0	0	0	0	0	0	0	0	0	0	0
Cldn4	11	0	0	0	0	0	0	0	0	0	0	0	0	0	0	0	0	0	0	0	0	0	0	0	0	0	0	0	0	0	0	0	0	0	0	0	0	0	0	0	0	0	0	0	0	0	0	0	0
Slc41a3	11	0	0	0	0	0	0	0	0	0	0	0	0	0	0	0	0	0	0	0	0	1.6858	0	0	0	0	0	0	0	0	0	0	0	0	0	0	0	0	0	0	0	0	0	0	0	0	0	0	0
Gbp2b	11	0	0	0	0	0	0	0	0	0	0	0	0	0	0	0	0	0	0	0	0	0	0	0	0	0	0	0	0	0	0	0	0	0	0	0	0	0	0	0	0	0	0	0	0	0	0	0	0
Fhl2	11	0	0	0	0	0	0	0	0	0	0	0	0	0	0	0	0	0	0	0	0	0	0	0	0	0	0	0	0	0	0	0	0	0	0	0	0	0	0	0	0	0	0	0	0	0	0	0	0
Fxyd7	11	0	0	0	0	0	0	0	0	0	0	0	0	0	0	0	0	0	0	0	0	0	0	0	0	0	0	0	0	0	0	0	0	0	0	0	0	0	0	0	0	0	0	0	0	0	0	0	0
Tarm1	11	0	0	0	0	0	0	0	0	0	0	0	0	0	0	0	0	0	0	0	0	0	0	0	0	0	0	0	0	0	0	0	0	0	0	0	0	0	0	0	0	0	0	0	0	0	0	0	0
Aqp9	11	0	0	0	0	0	0	0	0	0	0	0	0	0	0	0	0	0	0	0	0	0	0	0	0	0	0	0	0	0	0	0	0	0	0	0	0	0	0	0	0	0	0	0	0	0	0	0	0
Cenpk	11	0	0	0	0	0	0	0	0	0	0	0	0	0	0	0	0	0	0	0	0	0	0	0	0	0	0	0	0	0	0	0	0	0	0	0	0	0	0	0	0	0	0	0	0	0	0	0	0
Btnl9	11	0	0	0	0	0	0	0	0	0	0	0	0	0	0	0	0	0	0	0	0	0	0	0	0	0	0	0	0	0	0	0	0	0	0	0	0	0	0	0	0	0	0	0	0	0	0	0	0
Itsn1	11	0	0	0	0	0	0	0	0	0	0	0	0	0	0	0	0	0	0	0	0	0	0	0	0	0	0	0	0	0	0	0	0	0	0	0	0	0	0	0	0	0	0	0	0	0	0	0	0
Ptger3	11	0	0	0	0	0	0	0	0	0	0	0	0	0	0	0	0	0	0	0	0	0	0	0	0	0	0	0	0	0	0	0	0	0	0	0	0	0	0	0	0	0	0	0	0	0	0	0	0
Supt3	11	0	0	0	0	0	0	0	0	0	0	0	0	0	0	0	0	0	0	0	0	0	0	0	0	0	0	0	0	0	0	0	0	0	0	0	0	0	0	0	0	0	0	0	0	0	0	0	0
Cryl1	11	0	0	0	0	0	0	0	0	0	0	0	0	0	0	0	0	0	0	0	0	0	0	0	0	0	0	0	0	0	0	0	0	0	0	0	0	0	0	0	0	0	2.6393	0	0	0	0	1.4576	0
Stfa2l1	11	0	0	0	0	0	0	0	0	0	0	0	0	0	1.4725	0	0	0	0	0	0	0	0	0	0	0	0	0	0	0	0	0	0	0	0	0	0	0	0	0	0	0	0	0	0	0	0	0	0
F2rl3	11	0	0	0	0	0	0	0	0	0	0	0	0	0	0	0	0	0	0	0	0	0	0	0	0	0	0	0	0	0	0	0	0	0	0	0	0	0	0	0	0	0	0	0	0	0	0	0	0
Oit3	11	0	0	0	0	0	0	0	0	0	0	0	0	0	0	0	0	0	0	0	0	0	0	0	0	0	0	0	0	0	0	0	0	0	0	0	0	0	0	0	0	0	0	0	0	0	0	0	0
Ctse	11	0	0	0	0	0	0	0	0	0	0	0	0	0	0	0	0	0	0	0	0	0	0	0	0	0	0	0	0	0	0	0	0	0	0	0	0	0	0	0	0	0	0	0	0	0	0	0	0
Csf1	11	0	0	0	0	0	0	0	0	1.1821	0	0	0	0	0	0	0	0	0	0	0	0	0	0	0	1.7997	0	0	0	0	0	0	0	0	0	0	0	0	0	0	0	0	2.6393	0	0	0	0	0	0
Heatr5a	11	0	0	0	0	0	0	0	0	0	0	0	2.6099	0	0	0	0	1.3425	0	0	0	0	0	0	0	0	0	0	0	0	0	0	0	0	0	0	1.6259	0	0	0	0	0	0	0	0	0	0	0	0
Reg3g	11	0	0	0	0	0	0	0	0	0	0	0	0	0	0	0	0	0	0	0	0	0	0	0	0	0	0	0	0	0	0	0	0	0	0	0	0	0	0	0	0	0	0	0	0	0	0	0	0
Mboat1	11	0	0	0	0	0	0	0	0	0	0	0	0	0	0	0	0	0	0	0	0	0	0	0	0	0	0	0	0	0	0	0	0	0	0	0	0	0	0	0	0	0	0	0	0	0	0	0	0
Mob3a	11	0	0	0	0	0	0	0	0	0	0	0	0	0	0	0	0	0	0	0	1.9617	1.6858	0	0	0	0	0	1.818	0	0	0	0	0	0	1.4674	0	0	0	0	0	1.79	0	0	0	0	0	0	0	0
Eno3	12	0	0	0	0	0	0	0	0	0	0	0	0	0	0	0	0	0	0	0	0	0	1.6447	0	0	0	0	0	0	0	0	0	0	0	0	0	0	0	0	0	0	0	0	0	0	0	0	0	0
Cd300e	12	0	0	0	0	0	0	0	0	0	0	0	2.6099	0	0	0	0	0	0	0	0	0	0	0	0	0	0	0	0	0	0	0	0	0	0	0	0	0	0	0	0	0	0	0	0	0	0	0	0
Treml4	12	0	0	0	0	0	0	0	1.3545	0	0	0	0	0	0	0	0	0	0	0	0	0	0	0	0	0	0	0	0	0	0	0	0	0	0	0	0	0	0	0	0	0	0	0	0	0	0	0	0
Lst1	12	0	0	0	0	0	0	1.6985	0	0	0	0	0	0	0	0	0	0	2.6979	0	0	0	0	0	0	0	0	1.818	0	1.7243	0	0	0	0	0	0	0	0	0	0	0	0	0	0	0	0	1.833	1.4576	0
Cd300ld	12	0	0	0	0	0	0	0	0	0	0	0	0	0	0	0.8714	1.0203	0	0	0	0	0	0	0	0	0	0	0	0	0	0	0	0	0	0	0	0	0	0	0	0	0	0	0	0	0	0	0	0
Pglyrp1	12	0	0	1.5834	1.2	0	1.3249	0	1.3545	1.1821	0	0	0	2.1313	0	0	0	0	0	0	0	0	1.6447	0	0	1.7997	0	1.818	2.1886	2.4876	0	1.5941	0	0	1.4674	0	0	0	2.1618	1.6745	1.79	0	0	0	0	0	0	0	0
Csf1r	12	0	0	0	0	0	0	0	0	0	0	0	0	0	0	0	0	0	0	0	0	0	0	0	0	0	0	0	0	0	0	0	0	0	0	0	0	0	0	0	0	0	0	0	0	0	0	0	0
Nr4a1	12	0	0	0	0	0	0	0	0	0	0	0	0	0	0	0.8714	1.0203	0	0	0	0	0	0	0	0	0	0	0	2.1886	0	0	0	0	0	0	0	0	0	0	0	0	0	0	2.7968	0	0	0	0	0
Lair1	12	0	0	0	0	0	0	0	0	0	0	0	0	0	0	0	0	0	0	0	0	0	0	0	0	0	0	0	0	0	0	0	0	0	0	0	0	0	0	0	0	0	0	0	0	0	0	0	0
Clec4a1	12	0	0	0	0	0	0	0	0	0	0	0	0	0	1.4725	0	0	0	0	0	0	0	0	0	0	0	0	0	0	0	0	0	0	0	0	0	0	0	0	0	0	0	0	0	0	0	0	0	0
Trem3	12	0	0	0	0	0	0	0	0	0	2.321	0	0	0	0	0.8714	0	0	0	0	0	0	0	0	0	0	0	0	0	0	0	0	0	0	0	0	0	0	0	0	0	0	0	0	0	0	0	0	0
Cd300a	12	0	0	0	0	0	0	0	1.3545	0	0	0	0	0	0	0	0	0	0	0	0	0	0	0	0	0	0	0	0	0	0	0	0	0	0	0	0	0	0	0	0	0	0	0	0	0	0	0	0
Itgal	12	1.6927	0	0	0	0	0	0	0	0	0	0	0	0	1.4725	0	0	0	0	0	0	0	0	0	0	0	0	0	0	0	0	0	0	0	0	0	0	0	0	1.6745	0	0	0	0	0	0	0	0	0
Clec4a3	12	0	0	0	1.2	0	0	0	0	0	0	0	0	1.4279	0	0	1.0203	0	0	0	0	0	0	0	0	0	0	0	0	0	0	0	0	0	0	0	0	0	0	0	0	0	0	0	0	0	0	0	0
Fcgr4	12	0	0	0	0	0	0	0	0	0	0	0	0	0	0	0	0	0	0	0	0	0	0	0	0	0	0	0	0	0	0	0	0	0	0	0	0	0	0	0	0	0	0	0	0	0	0	0	0
Fgr	12	0	0	0	0	0	0	0	0	0	0	0	0	0	0	0	0	0	0	0	0	0	1.6447	0	0	0	0	0	0	0	0	0	0	0	0	0	0	0	0	0	0	0	0	0	0	0	0	0	0
Sirpb1a	12	0	0	0	0	0	0	0	0	0	0	0	0	0	0	0	0	0	0	0	0	0	0	0	0	0	0	0	0	0	0	0	0	0	0	0	0	0	0	0	0	0	0	0	0	0	0	0	0
Pilrb1	12	0	0	0	0	0	0	0	0	0	0	0	0	0	0	0	0	0	0	0	0	0	0	0	0	0	0	0	0	0	0	0	0	0	0	0	0	0	0	0	0	0	0	0	0	0	0	0	0
AF251705	12	0	0	0	0	0	0	0	0	1.1821	0	0	0	1.4279	0	0.8714	0	0	0	0	0	0	0	0	0	0	0	0	0	0	0	0	0	0	0	0	0	0	0	0	0	0	0	0	0	0	0	0	0
Ly6i	12	0	0	0	0	0	0	0	0	0	0	0	0	0	0	0	0	0	0	0	0	0	0	0	0	0	0	0	0	0	0	0	0	0	0	0	0	0	0	0	0	0	0	0	0	0	0	0	0
Pilrb2	12	0	1.2555	0	0	0	1.3249	0	0	0	0	0	0	0	0	0	0	0	0	0	0	1.6858	0	0	0	0	0	0	0	0	0	0	0	0	0	0	0	0	0	0	0	0	0	0	0	0	0	0	0
Tgm3	12	0	0	0	0	0	0	0	0	0	0	0	0	0	0	0	0	0	0	0	0	0	0	0	0	0	0	0	0	0	0	0	0	0	0	0	0	0	0	0	0	0	0	0	0	0	0	0	0
Spn	12	0	0	0	0	0	0	0	0	0	0	0	0	0	0	0	0	0	0	0	0	0	0	0	0	0	0	0	0	0	0	0	0	0	0	0	0	0	0	0	0	0	0	0	0	0	0	0	0
Tnfrsf1b	12	0	0	0	0	0	0	0	0	0	0	0	0	0	0	0	0	0	0	0	0	0	1.6447	0	0	0	0	1.818	0	0	0	0	0	0	0	0	0	0	0	0	0	0	0	0	0	0	0	0	0
Cx3cr1	12	0	0	0	0	0	0	0	0	0	0	2.2681	0	0	0	0	1.0203	0	0	0	0	0	0	0	0	0	0	0	0	0	0	0	0	0	0	2.0903	0	0	0	0	0	0	0	0	0	0	0	0	0
Serpinb10	12	0	0	0	0	0	0	0	0	0	0	0	0	0	0	0	0	0	0	0	0	0	0	0	0	0	0	0	0	0	0	0	0	0	0	0	0	0	0	0	0	0	0	0	0	0	0	0	0
Fabp4	12	0	0	0	0	0	0	0	0	0	0	0	2.6099	0	0	0	0	1.3425	0	0	0	0	1.6447	0	0	0	0	0	0	0	0	0	0	0	0	0	0	0	0	0	0	0	0	0	0	0	0	0	0
Pla2g7	12	0	0	0	0	0	0	0	0	0	0	0	0	0	0	0	0	0	0	0	0	0	0	0	0	0	0	0	0	0	0	0	0	0	0	0	0	0	0	0	0	0	0	0	0	0	0	0	0
Pilra	12	0	0	0	0	0	1.3249	0	0	0	0	0	0	0	0	0	0	0	0	0	0	0	0	0	0	0	0	0	0	0	0	0	0	0	0	0	0	0	0	0	0	0	0	0	0	0	0	0	0
Rap1gap2	12	0	0	0	0	0	0	0	0	0	0	0	0	0	0	0	0	0	0	0	0	0	0	0	0	0	0	0	0	0	0	0	0	0	0	0	0	0	0	0	0	0	0	0	0	0	0	0	0
Samsn1	12	0	0	0	0	0	0	0	1.3545	0	0	0	0	0	1.4725	0	0	0	0	0	0	0	0	0	0	0	0	0	0	0	0	0	0	0	0	0	0	0	0	1.6745	0	0	0	0	0	0	0	0	0
Apoc2	12	0	0	0	0	0	0	0	0	0	0	0	0	0	0	0	0	0	0	0	0	0	0	0	0	0	0	0	0	0	0	0	0	0	0	0	0	0	0	0	0	0	0	0	0	0	0	0	0
Metrnl	12	0	0	0	0	0	0	0	0	0	0	0	0	0	0	0	0	0	0	0	0	0	0	0	0	0	0	0	0	0	0	0	0	0	0	0	0	0	0	0	0	0	0	0	0	0	0	0	0
Myo1g	12	0	0	0	0	0	0	0	0	0	0	2.2681	0	0	1.4725	0	0	0	0	0	0	0	0	0	0	0	0	0	0	0	0	0	0	0	0	0	0	0	0	0	0	0	0	0	0	0	0	0	0
Slc11a1	12	0	0	0	0	0	0	0	0	0	0	0	0	0	0	0	0	0	0	0	0	0	0	0	0	0	0	0	0	0	0	0	0	0	0	0	0	0	0	0	0	0	0	0	0	0	0	0	0
Gsr	12	0	1.2555	1.5834	0	0	0	2.4572	0	0	2.321	0	0	0	1.4725	0	0	0	0	0	0	0	2.3933	1.442	0	1.7997	0	1.818	0	0	1.3375	0	0	0	2.1797	0	0	0	2.1618	0	0	0	0	0	0	0	1.833	1.4576	1.5904
Gngt2	12	1.6096	1.8947	1.4656	0.1436	0.6549	0.7612	1.6171	1.6683	0.5629	0.6187	0.5658	1.7843	1.5385	-0.2298	1.3791	-0.682	0.7851	1.8799	2.1426	2.4971	-0.0164	2.0802	2.338	1.641	0.0974	0.5597	2.3117	-1.7023	0.7853	0.7784	1.1168	2.1133	-1.7023	0.9521	1.7274	2.0546	0.2126	1.8117	-0.0278	0.8624	2.0603	0.937	1.0945	0.3801	0.3142	0.9126	0.4653	2.0056
Tmem51	12	0	0	0	0	0	0	0	0	0	0	0	0	0	0	0	0	0	0	0	0	0	0	0	0	0	0	0	0	0	0	0	0	0	0	0	0	0	2.1618	0	0	0	0	0	0	0	0	0	0
Adrbk2	12	0	0	0	0	0	0	0	0	1.1821	0	0	0	0	0	0	0	0	0	0	0	0	0	0	0	0	0	0	0	0	0	1.5941	0	0	0	0	0	0	0	0	0	1.8133	0	0	0	0	0	0	0
Tlr13	12	0	0	0	0	0	0	0	0	0	0	0	0	0	0	0	0	0	0	0	0	0	0	0	0	0	0	0	0	0	0	0	0	0	0	0	0	0	0	0	0	0	0	0	0	0	0	0	0
Fam49a	12	0	1.2555	0	0	0	0	0	0	1.1821	0	0	0	1.4279	0	0.8714	0	1.3425	2.6979	0	0	0	0	0	0	1.7997	0	1.818	0	0	0	0	0	0	0	0	0	1.9149	0	0	0	0	2.6393	0	0	2.0165	2.6148	0	0
Itga4	12	0	0	1.5834	0	0	1.3249	0	0	0	0	0	2.6099	0	0	0	1.0203	1.3425	0	0	1.9617	0	0	0	0	0	0	0	0	0	0	0	0	0	0	0	0	0	0	0	1.79	0	0	0	0	0	0	0	0
Adssl1	12	0	0	0	0	0	0	0	0	0	0	0	0	0	0	0	0	0	0	0	0	0	0	0	0	0	0	0	0	0	0	0	0	0	0	0	0	0	0	0	0	0	0	0	0	0	0	0	0
Gpx1	12	-2.3965	-2.3965	-2.3965	0.2333	-0.0393	0.4151	-0.698	-0.3559	-2.3965	-2.3965	-2.3965	-2.3965	-2.3965	-0.2107	-0.0328	-1.3763	-0.3709	1.1857	1.1513	-2.3965	-0.7107	-0.7519	-0.9545	-2.3965	0.1795	-0.1345	0.2008	-2.3965	0.091	-0.377	-0.8025	1.0378	-2.3965	-0.2169	-2.3965	0.4633	-0.4816	-2.3965	-2.3965	-0.6065	-2.3965	-2.3965	0.4003	1.4047	-2.3965	-0.5635	-0.2289	-2.3965
Skint3	12	0	0	0	0	2.3572	0	0	0	0	0	0	0	0	0	0	0	0	0	0	0	0	0	0	0	0	0	0	0	0	0	0	0	0	0	0	0	0	0	0	0	0	0	0	0	0	0	0	0
Cyp2ab1	12	0	0	0	0	0	0	0	0	0	0	0	0	0	0	0	0	0	0	0	0	0	0	0	0	0	0	0	0	0	0	0	0	0	0	0	0	0	0	0	0	0	0	0	0	0	0	0	0
Stk10	12	0	0	0	0	0	0	0	0	0	0	0	0	0	0	0.8714	0	0	0	0	0	0	0	0	0	0	0	0	0	0	0	0	0	0	0	0	0	0	0	0	0	0	0	0	0	0	0	0	0
Slc16a3	12	0	0	0	0	0	0	0	0	0	0	0	0	0	0	0	0	0	0	0	1.9617	0	0	0	0	0	0	0	0	0	0	0	0	0	0	0	0	0	0	0	0	0	0	0	0	0	0	0	0
Itgam	12	0	0	0	0	0	0	0	0	0	0	0	0	0	0	0	0	0	0	0	0	0	0	0	0	0	0	0	0	0	0	0	0	0	0	0	0	0	0	0	0	0	0	0	0	0	0	0	0
Lcp2	12	0	0	0	0	0	0	0	0	0	0	0	0	0	0	0	0	0	0	0	0	0	0	0	0	0	0	0	0	0	0	0	0	0	0	0	0	0	0	0	0	0	0	0	0	0	0	0	0
Hfe	12	0	0	0	1.2	0	1.3249	0	0	0	3.1689	0	0	0	0	0	0	0	0	0	0	0	1.6447	0	2.0178	0	0	0	0	1.7243	0	0	2.0943	0	1.4674	0	0	0	0	0	0	0	2.6393	0	0	0	0	0	0
Apoe	12	-0.203	0.0208	-0.3123	-1.8957	0.4615	-1.8957	-0.1972	0.1449	0.7074	-1.8957	0.3723	0.7142	-1.8957	-1.8957	-0.485	-0.2838	-1.8957	-1.8957	-1.8957	0.066	0.5464	-0.2511	0.2529	0.1221	-0.0961	-1.8957	-0.0777	0.2929	-1.8957	0.5849	-1.8957	-1.8957	0.7291	-0.4283	0.1946	-1.8957	-1.8957	-1.8957	-1.8957	1.1703	-0.0824	-1.8957	-1.8957	0.1867	-1.8957	0.7191	-0.4382	-0.3054
Ldlrad3	12	0	0	0	0	0	0	0	0	0	0	0	0	0	0	0	0	0	0	0	0	0	0	0	0	0	0	0	0	0	0	0	0	0	0	0	0	0	0	0	0	0	0	0	0	0	0	0	0
Hck	12	0	0	0	1.2	0	1.3249	0	0	0	0	0	0	0	0	0	0	0	0	0	0	0	0	0	0	0	0	0	0	0	0	0	0	0	0	0	1.6259	0	0	0	0	0	0	0	0	0	0	0	0
Sat1	12	-2.0415	-0.125	-0.4581	0.8628	0.3157	-0.7166	-2.0415	-0.687	0.2237	-2.0415	-2.0415	-2.0415	-0.6136	-0.569	-1.1701	-1.0212	0.4459	-2.0415	-2.0415	-2.0415	0.8943	0.3518	0.9345	-0.0237	-0.2418	0.2205	-0.2235	-2.0415	-0.3172	-0.704	-0.4474	-2.0415	0.5833	-0.5741	-2.0415	-2.0415	1.1777	-2.0415	-0.367	-2.0415	-2.0415	0.5978	-2.0415	0.8597	-2.0415	0.5733	-2.0415	0.7728
Ctsb	12	0.5391	0.7629	0.4298	0.0464	1.2036	0.8501	-1.1536	-1.1536	1.1116	1.1674	-1.1536	1.4563	-1.1536	-1.1536	0.2572	-0.1333	-1.1536	-1.1536	0.7237	-1.1536	1.2886	-1.1536	1.4673	-1.1536	1.4224	-1.1536	-1.1536	-1.1536	0.5707	1.676	-1.1536	0.9407	-1.1536	-1.1536	-1.1536	-1.1536	0.7613	1.8372	-1.1536	0.6364	-1.1536	-1.1536	2.5354	1.7476	0.8629	0.6794	0.304	1.1748
Il17ra	12	0	0	0	0	0	0	0	0	0	0	0	0	0	0	0.8714	0	0	0	0	0	0	0	0	0	0	0	0	0	0	1.3375	0	0	0	1.4674	0	0	0	0	0	0	0	0	0	0	0	0	0	0
Rgs2	12	0	0	0	0	0	0	0	0	0	0	0	0	0	0	0	1.6119	0	0	0	0	0	0	0	0	0	0	0	0	0	0	0	0	0	0	0	0	0	0	0	0	1.8133	0	0	0	0	0	1.4576	0
Dusp5	12	0	0	0	0	0	0	0	0	0	0	0	0	0	0	0	0	0	0	0	0	0	0	0	0	0	0	0	0	0	0	0	0	0	0	0	0	0	0	0	0	0	0	0	0	0	0	0	0
Cytip	12	0	0	0	0	0	0	0	1.3545	0	0	2.2681	0	0	2.1858	0	1.0203	1.3425	0	0	0	1.6858	1.6447	0	0	0	0	0	0	0	0	0	0	0	0	0	0	0	0	0	0	0	0	0	0	0	0	0	0
Ifitm6	13	0	0	0	0	0	0	0	0	0	0	0	0	0	0	0.8714	0	0	0	0	0	0	0	0	0	0	0	0	0	0	0	0	0	0	0	0	0	0	0	0	0	0	0	0	0	0	0	0	0
Cd177	13	0	0	0	0	0	0	0	0	0	0	0	0	1.4279	0	0	0	0	0	0	0	0	0	0	0	0	0	0	0	0	0	0	0	0	0	0	0	0	0	0	0	0	0	0	0	0	0	0	0
F13a1	13	0	0	0	0	0	0	0	0	0	0	0	0	0	0	0	0	0	0	0	0	0	0	0	0	0	0	0	0	0	0	0	0	0	0	0	0	0	0	0	0	0	0	0	0	0	0	0	0
Ms4a6c	13	0	0	0	0	0	0	1.6985	0	0	0	0	0	0	1.4725	0	0	0	0	0	0	1.6858	0	0	0	0	0	0	0	0	0	0	0	0	0	0	0	0	0	0	0	0	0	0	0	0	1.833	0	1.5904
Ccr2	13	0	1.2555	1.5834	0	0	0	0	0	0	0	0	0	0	0	0	0	0	0	0	1.9617	0	0	0	0	0	2.262	0	0	0	0	0	0	0	0	0	0	0	0	0	0	0	0	0	0	0	0	0	0
Ccl9	13	0	0	0	1.2	0	0	0	0	0	0	0	0	0	0	0.8714	0	0	0	0	0	0	0	1.442	0	0	0	0	0	0	0	0	0	0	0	0	1.6259	0	0	0	0	0	0	2.7968	0	0	0	0	0
Wfdc17	13	0	1.2555	0	0	0	0	0	0	0	0	0	0	0	0	0	0	0	0	0	0	0	0	0	0	0	0	0	0	0	0	0	0	2.6248	0	0	0	0	0	0	0	0	0	0	0	0	1.833	0	0
Ly6c2	13	0	0	1.5834	0	0	0	0	1.3545	0	0	2.2681	0	2.1313	1.4725	0.8714	0	0	0	0	0	0	0	0	0	0	0	0	0	0	1.3375	0	0	0	0	0	0	0	0	0	0	1.8133	2.6393	0	2.0824	0	0	0	1.5904
Mnda	13	0	0	0	0	0	0	0	0	0	0	0	0	0	0	0	0	0	0	0	0	0	0	0	0	0	0	0	0	0	0	0	0	2.6248	0	0	0	0	0	0	0	0	0	0	0	0	0	0	0
S100a4	13	0	0	0	0	2.3572	0	1.6985	0	0	0	0	0	0	1.4725	0	0	0	2.6979	0	0	0	0	0	0	0	0	0	0	0	0	0	0	0	2.1797	0	0	0	0	0	0	0	0	0	0	0	0	0	0
Ifi204	13	0	0	0	0	0	0	0	0	0	0	0	0	0	0	0	0	0	0	0	0	0	0	0	0	0	0	0	0	0	0	0	0	0	0	0	0	0	0	0	0	0	0	0	0	0	0	0	0
Igsf6	13	0	0	0	0	0	0	0	0	0	0	0	0	0	0	0	0	0	0	0	0	0	0	0	0	0	0	0	0	0	0	0	0	0	0	0	0	0	0	0	0	0	0	0	2.0824	0	0	0	0
Fcgr3	13	0	0	1.5834	0	0	0	0	0	0	0	0	0	0	0	0	0	0	0	0	0	0	0	0	0	0	0	0	0	0	0	0	0	0	0	0	0	0	0	0	0	0	0	0	0	2.0165	0	0	0
AI607873	13	0	0	0	0	0	0	0	0	0	0	0	0	0	0	0	1.0203	1.3425	0	0	0	0	0	0	0	0	0	0	0	0	0	0	0	0	0	0	0	0	0	0	0	1.8133	0	0	0	0	0	0	0
Lrrc25	13	0	0	0	0	0	0	0	0	0	0	0	0	0	0	0	0	0	0	0	0	0	0	0	0	0	0	0	0	0	0	0	0	0	0	0	0	0	0	0	0	0	0	0	0	0	0	0	0
Ptafr	13	0	0	0	0	0	1.3249	0	0	0	0	0	0	0	0	0	0	0	0	0	0	0	0	0	0	0	0	0	0	0	0	0	0	0	0	0	0	0	0	0	0	0	0	0	0	0	0	0	0
Sirpb1b	13	0	0	0	0	0	0	0	0	0	0	0	0	0	0	0	0	0	0	0	0	0	0	0	0	0	0	0	0	0	0	0	0	0	0	0	0	0	0	0	0	0	0	0	0	0	0	0	0
Klra2	13	0	0	0	0	0	0	0	0	0	0	0	0	0	0	0	0	0	0	0	0	0	0	1.442	0	0	0	0	0	0	0	0	0	0	0	0	1.6259	0	0	0	0	0	0	0	0	0	0	1.4576	0
Clec4a2	13	0	0	0	0	0	0	0	0	0	0	0	0	0	0	0	0	0	0	1.8773	0	0	0	0	0	1.7997	0	1.818	0	0	0	0	0	0	0	0	0	0	0	0	0	0	0	0	0	0	0	1.4576	0
Irf5	13	0	0	1.5834	0	0	0	0	0	0	0	0	0	0	0	0.8714	0	0	0	0	0	0	0	0	0	0	0	0	0	0	0	0	0	0	0	0	0	0	0	0	0	0	0	0	0	0	0	0	0
Ptpro	13	0	0	0	0	0	0	0	0	0	0	0	0	0	0	0	0	0	0	0	0	0	0	0	0	0	0	0	0	0	0	0	0	0	0	0	0	0	0	0	0	0	0	0	0	0	0	0	0
Msr1	13	0	0	0	0	0	0	0	0	0	0	0	0	0	0	0	0	0	0	0	0	0	0	0	0	0	0	0	0	0	0	0	0	0	0	0	0	0	0	0	0	0	0	0	0	0	0	0	0
Plac8	13	-1.6972	0.2193	-0.1138	-1.6972	-1.6972	-1.6972	-1.6972	-1.6972	0.1258	-1.6972	-1.6972	0.9127	0.4342	-1.6972	0.413	-0.0853	1.4204	-1.6972	-1.6972	-1.6972	-0.0113	-1.6972	-1.6972	-1.6972	0.1025	0.5648	-1.6972	0.4915	0.0271	-1.6972	-1.6972	-1.6972	-1.6972	-1.6972	-1.6972	-1.6972	-1.6972	-1.6972	-0.0227	-1.6972	0.8947	-1.6972	-1.6972	0.3853	-1.6972	-1.6972	-0.2396	-1.6972
Evi2a	13	0	0	0	0	0	0	0	0	0	0	0	0	0	0	0	0	0	0	0	0	0	0	0	0	0	0	1.818	0	0	0	0	0	2.6248	0	0	0	0	0	0	0	0	0	0	0	0	0	1.4576	0
Csf2ra	13	0	0	0	0	0	0	0	0	0	0	0	0	0	0	0	0	0	0	0	0	0	0	0	0	0	0	0	0	0	0	0	0	0	0	0	0	0	0	0	1.79	0	0	0	0	0	0	0	0
Mmp8	13	0	0	0	0	0	0	0	0	0	0	0	0	0	0	0	0	0	0	0	0	0	0	0	0	0	0	0	0	0	0	0	0	0	0	0	0	0	0	0	0	0	0	0	0	0	0	0	0
Gpr141	13	0	0	0	0	0	0	0	0	0	0	0	0	0	0	0	0	0	0	0	0	0	0	0	0	0	0	0	0	0	0	0	0	0	0	0	0	0	0	0	0	0	0	0	0	0	0	0	0
Tifab	13	0	0	0	0	0	0	0	0	0	0	0	0	0	0	0.8714	0	0	0	0	0	0	0	0	0	0	0	0	0	0	0	0	0	0	0	0	0	0	0	0	0	0	0	0	0	0	0	0	0
Clec12a	13	0	0	0	0	0	1.3249	0	0	0	0	0	0	0	0	0	0	0	0	0	0	0	0	0	0	1.7997	0	0	0	0	0	0	0	0	0	0	0	0	0	0	0	0	0	0	0	0	0	0	0
Ifi27l2a	13	0	0	0	0	0	1.3249	0	1.3545	1.1821	0	0	0	1.4279	1.4725	1.4108	0	0	0	0	0	0	0	1.442	2.0178	0	0	0	3.021	0	0	1.5941	0	0	0	0	1.6259	0	2.1618	1.6745	0	0	0	0	0	0	0	0	0
Slamf8	13	0	0	0	0	0	0	0	0	0	0	0	0	1.4279	0	0	1.0203	0	0	0	0	0	0	0	0	0	0	0	0	0	0	0	0	0	0	0	0	0	0	0	0	0	0	0	0	0	0	0	0
Cd300lb	13	0	0	0	0	0	0	0	0	0	0	0	0	0	0	0	0	0	0	0	0	0	0	0	0	0	0	0	0	0	0	0	0	0	0	0	0	0	0	0	0	0	0	0	0	0	0	0	0
Tnfrsf21	13	0	0	0	0	0	0	0	0	0	0	0	0	0	0	0	0	0	0	0	0	0	0	0	0	0	0	0	2.1886	0	0	0	0	0	0	0	0	0	0	0	0	0	0	0	0	0	0	0	0
Sap30	13	0	0	0	0	0	0	0	0	0	0	0	0	0	0	0	0	0	0	0	0	0	0	0	0	0	0	0	0	0	0	0	2.0943	0	0	0	1.6259	0	0	0	0	0	0	0	0	0	0	0	0
Fos	13	0	1.2555	0	0	0	0	1.6985	0	0	0	0	0	0	0	0	0	0	0	0	0	0	0	0	0	0	0	0	0	0	0	0	0	0	0	0	0	0	0	0	0	0	0	0	0	0	0	0	0
Emb	13	0	0	0	0	0	0	0	0	0	0	0	0	0	0	0	0	0	0	0	0	1.6858	0	1.442	0	0	0	0	0	0	0	0	0	0	0	0	0	0	0	0	0	0	0	0	2.0824	0	0	0	0
Prkcd	13	0	0	1.5834	0	0	0	0	0	0	0	0	0	0	0	0	0	1.3425	0	0	0	0	0	0	0	0	2.262	0	0	0	0	0	0	0	0	0	0	1.9149	0	0	0	0	0	0	0	0	0	0	0
Pld4	13	0	0	0	0	0	0	1.6985	0	0	0	0	0	0	2.1858	0	1.0203	0	0	0	0	0	0	0	0	0	0	0	0	0	0	0	2.0943	0	0	0	0	0	0	0	0	0	0	0	0	0	0	0	0
Fam49b	13	0	0	0	1.2	0	0	1.6985	0	1.823	0	0	0	0	0	0	0	0	0	0	1.9617	0	0	0	0	1.7997	0	1.818	0	0	0	0	0	0	0	0	1.6259	0	0	0	0	1.8133	0	0	0	0	0	2.1676	0
Galnt9	13	0	0	0	0	0	0	0	0	0	0	0	0	0	0	0	0	0	0	1.8773	0	0	0	0	0	0	0	0	0	0	0	0	0	0	0	0	0	0	0	0	0	0	0	0	0	0	0	0	0
Apobec1	13	0	0	0	0	0	0	0	0	0	0	0	0	0	0	0	0	0	0	0	0	0	0	0	0	0	0	0	0	0	0	0	0	0	0	0	0	0	0	0	0	0	0	0	0	0	0	0	0
Prdx5	13	0.0935	-0.3437	0.7208	-1.5992	-1.5992	0.4044	-1.5992	-0.2447	-1.5992	-1.5992	-1.5992	-1.5992	-1.5992	-0.1268	-0.7279	-0.579	0.4264	-1.5992	-1.5992	0.3625	-1.5992	1.2844	0.5494	-1.5992	-1.5992	0.6627	0.2187	-1.5992	0.8883	-0.2617	0.7336	-1.5992	-1.5992	-0.1318	1.3109	-1.5992	-1.5992	-1.5992	-1.5992	0.1908	0.2141	-1.5992	-1.5992	-1.5992	-1.5992	0.2338	-0.1417	-1.5992
Myo1f	13	0	0	0	1.2	0	0	0	1.3545	0	0	0	0	0	0	0	0	0	0	0	0	0	0	0	0	0	0	0	0	0	0	0	0	0	0	0	0	0	0	0	0	0	0	0	0	0	0	0	0
Glipr1	13	0	0	0	0	0	0	0	0	0	0	0	0	0	0	0.8714	0	0	0	0	0	0	0	0	0	0	0	0	0	0	0	1.5941	0	0	1.4674	0	0	0	0	0	0	0	0	0	0	0	0	0	0
Guca1a	13	0	0	0	0	0	1.3249	0	0	0	0	0	0	0	0	0	0	0	0	0	0	0	0	0	0	0	0	0	0	0	0	0	0	0	0	0	0	0	0	0	0	0	0	0	0	0	0	0	0
Atp1a3	13	0	0	0	0	0	0	0	0	0	0	0	0	0	0	0	0	0	0	0	0	0	0	0	0	0	0	0	0	0	0	0	0	0	0	0	0	0	0	0	0	0	0	0	0	0	0	0	0
Ninj1	13	0	0	0	1.2	0	0	1.6985	2.0406	0	0	0	0	1.4279	0	0	1.0203	0	0	0	0	0	1.6447	0	2.0178	0	0	0	2.1886	1.7243	1.3375	0	0	0	1.4674	0	0	0	2.1618	0	0	0	0	0	0	0	0	0	0
Gpr35	13	0	0	0	0	0	0	0	0	0	0	0	0	0	0	0	0	0	0	0	0	0	0	0	0	0	0	0	0	0	0	0	0	0	0	0	0	0	0	0	0	0	0	0	0	0	0	0	0
Tmcc1	13	1.6927	0	0	1.2	0	1.3249	0	0	0	0	0	0	0	0	0.8714	0	1.3425	0	0	1.9617	0	1.6447	0	0	0	0	1.818	0	0	0	0	0	2.6248	1.4674	0	1.6259	0	0	1.6745	0	1.8133	0	0	0	0	0	0	0
Tifa	13	0	0	0	0	0	0	0	0	0	0	0	0	0	0	0	0	0	0	0	0	0	0	0	0	0	0	0	0	1.7243	0	0	0	0	0	0	0	0	0	0	0	0	0	0	0	0	0	0	0
Smpdl3a	13	0	2.3681	2.8054	1.2	0	1.3249	0	1.3545	2.2652	2.321	0	2.6099	0	1.4725	0.8714	1.0203	2.0256	0	2.6662	1.9617	0	1.6447	0	0	1.7997	0	1.818	0	0	2.0195	0	0	0	0	0	1.6259	0	0	1.6745	1.79	1.8133	0	0	2.0824	2.0165	1.833	0	3.1771
Ccdc109b	13	0	0	0	0	0	0	0	1.3545	1.1821	0	2.2681	0	0	0	0	0	2.0256	0	0	0	0	0	0	2.0178	0	2.262	0	0	2.9841	1.3375	0	0	2.6248	0	2.0903	1.6259	1.9149	0	0	0	1.8133	0	0	0	2.0165	0	0	0
Samhd1	13	1.6927	1.2555	1.5834	0	0	2.4635	1.6985	0	0	3.1689	0	0	1.4279	1.4725	1.8025	2.0303	0	2.6979	0	0	2.4422	2.8837	1.442	0	1.7997	0	0	0	0	1.3375	0	2.0943	0	0	0	0	0	0	2.4287	0	2.5919	0	0	0	0	0	0	0
Csf3r	13	0	0	0	0	0	0	0	0	0	0	0	0	0	0	0	0	0	0	0	0	0	0	0	0	0	0	0	0	0	0	0	0	0	0	0	0	0	0	0	0	0	0	0	0	0	0	0	0
Mefv	13	0	0	0	0	0	0	0	0	0	0	0	0	0	0	0	0	0	0	0	0	0	0	0	0	0	0	1.818	0	0	0	0	0	0	0	0	0	0	0	0	0	0	0	0	0	0	0	0	0
Cyp27a1	13	0	0	0	0	0	0	0	0	0	0	0	0	0	0	0	0	0	0	0	0	0	0	0	0	0	0	0	0	0	0	0	0	0	0	0	0	0	2.1618	0	0	0	0	0	0	0	0	0	0
Zbp1	13	0	0	0	0	0	0	0	1.3545	1.1821	0	0	0	0	0	0	0	0	0	0	0	0	0	0	0	0	0	0	0	0	0	0	0	0	0	0	0	0	0	0	0	0	0	0	0	0	0	0	0
Lilra6	13	0	0	0	1.2	0	0	0	0	0	0	0	0	0	0	0	0	0	0	0	0	0	0	0	0	0	0	0	0	0	0	0	0	0	0	0	0	0	0	0	0	0	0	0	0	0	0	0	0
D1Ertd622e	13	0	0	0	1.2	0	1.3249	2.4572	0	0	0	0	0	0	0	0	0	0	0	0	0	0	0	0	0	0	0	0	0	0	0	0	0	0	0	0	0	0	0	0	0	0	0	0	0	0	1.833	0	0
Rbks	13	0	0	0	1.2	0	0	0	0	0	0	0	0	0	0	0	0	0	0	0	0	0	0	0	0	0	0	0	0	0	0	0	0	0	1.4674	0	0	0	0	0	0	0	0	0	0	0	1.833	0	0
C1qc	14	0	0	0	0	0	0	0	0	0	0	0	0	0	0	0	1.0203	0	0	0	0	0	0	0	0	1.7997	0	0	0	0	0	0	0	0	1.4674	0	0	0	0	0	0	0	0	0	0	0	0	0	1.5904
C1qa	14	0	0	0	0	0	0	0	0	0	0	0	0	0	0	0	0	0	0	0	0	0	0	0	2.0178	1.7997	0	0	0	0	1.3375	0	0	0	0	0	0	0	0	0	0	0	0	0	0	0	0	0	0
C1qb	14	0	0	0	0	0	1.3249	0	0	1.823	0	0	0	0	1.4725	0	0	0	2.6979	0	0	0	0	0	0	0	0	0	0	0	0	0	2.0943	0	1.4674	0	0	0	0	0	0	0	2.6393	0	0	0	0	0	0
Ms4a7	14	0	0	0	1.2	0	0	0	0	0	0	0	0	0	0	0	0	0	0	0	0	0	0	0	0	0	0	0	0	0	0	0	0	0	0	0	0	0	0	0	0	0	0	0	2.0824	0	0	0	0
Fcrls	14	0	0	0	0	0	0	0	0	0	0	0	0	0	0	0	0	0	0	0	0	0	0	0	0	0	0	0	0	0	0	0	0	0	0	0	0	0	0	0	0	0	0	0	0	0	0	0	0
C3ar1	14	0	0	0	0	0	0	0	0	0	0	0	0	0	0	0	0	0	0	0	0	0	0	0	0	0	0	0	0	0	0	0	0	0	0	0	0	0	0	0	0	0	0	0	0	0	0	0	0
Fxyd2	14	0	0	0	0	0	0	0	0	0	0	0	0	0	0	0	0	0	0	0	0	0	0	0	0	0	0	0	0	0	0	0	0	0	0	0	0	0	0	0	0	0	0	0	0	0	0	0	0
Cd163	14	0	0	0	0	0	0	0	0	0	0	0	0	0	0	0	0	0	0	0	0	0	0	0	0	0	0	0	0	0	0	0	0	0	0	0	0	0	0	0	0	0	0	0	0	0	0	0	0
Folr2	14	0	0	0	0	0	0	0	0	0	0	0	0	0	0	0	0	0	0	0	0	0	0	0	0	0	0	0	0	0	0	0	0	0	0	0	0	0	0	0	0	0	0	0	0	0	0	0	0
Ccl24	14	0	0	0	0	0	0	0	0	0	0	0	0	0	0	0	0	0	0	0	0	0	0	0	0	0	0	0	0	0	0	0	0	0	0	0	0	0	0	0	0	0	0	0	0	0	0	0	0
Cd14	14	0	0	0	1.2	0	0	0	0	0	0	0	0	0	0	0	0	0	0	0	0	0	0	0	0	0	0	0	0	0	0	0	0	0	0	0	0	0	0	0	0	0	0	0	0	0	0	0	0
Cd209f	14	0	0	0	0	0	0	0	0	0	0	0	0	0	0	0	0	0	0	0	0	0	0	0	0	0	0	0	0	0	0	0	0	0	0	0	0	0	0	0	0	0	0	0	0	0	0	0	0
Gatm	14	0	0	0	0	0	0	0	0	0	0	0	0	0	0	0	0	0	0	0	0	0	0	0	0	0	0	0	0	0	0	0	0	0	0	0	0	0	0	0	0	0	0	0	0	0	0	0	0
Cd209g	14	0	0	0	0	0	0	0	0	0	0	0	0	0	0	0	0	0	0	0	0	0	0	0	0	0	0	0	0	0	0	0	0	0	0	0	0	0	0	0	0	0	0	0	0	0	0	0	0
Pla2g2d	14	0	0	0	0	0	0	0	0	0	0	0	0	0	0	0	0	0	0	0	0	0	0	0	0	0	0	0	0	0	0	0	0	0	0	0	0	0	0	0	0	0	0	0	0	0	0	0	0
P2ry6	14	0	0	0	0	0	0	0	0	1.1821	0	0	0	0	0	0	0	0	0	0	0	0	0	0	0	0	0	0	0	0	0	0	0	0	0	0	0	0	0	0	0	0	0	0	0	0	0	0	0
Retnla	14	0	0	0	0	0	0	0	0	0	0	0	0	0	0	0	0	0	0	0	0	0	0	0	0	0	0	0	0	0	0	0	0	2.6248	0	0	0	0	0	0	0	0	0	0	0	0	0	0	0
Ccl8	14	0	0	0	0	0	0	0	0	0	0	0	0	0	0	0.8714	0	0	0	0	0	0	0	0	0	0	0	0	0	0	0	0	0	0	0	0	0	0	0	0	0	0	0	0	0	0	0	0	0
Trem2	14	0	0	0	0	0	0	0	1.3545	0	0	0	0	0	0	0	0	0	0	0	0	0	0	0	0	0	0	0	0	0	0	0	0	0	0	0	0	0	0	0	0	0	0	0	0	0	0	0	0
Cd209b	14	0	0	0	0	0	0	0	0	0	0	0	0	0	0	0	0	0	0	0	0	0	0	0	0	0	0	0	0	0	0	0	0	0	0	0	0	0	0	0	0	0	0	0	0	0	0	0	0
Gas7	14	0	0	1.5834	0	0	0	0	0	0	0	0	0	0	0	0	0	0	0	0	0	0	0	0	0	0	0	0	0	0	0	0	0	0	0	0	0	0	0	0	0	0	0	0	0	0	0	0	0
Mafb	14	0	0	0	0	0	0	0	0	0	0	0	0	0	0	0	0	0	0	0	0	0	0	0	0	0	0	0	0	0	0	0	0	0	0	0	0	0	0	0	0	0	0	0	0	0	0	0	0
Ccdc106	14	0	0	0	0	0	0	0	0	0	0	0	0	0	0	0	0	0	0	0	0	0	0	0	0	0	0	0	0	0	0	0	0	0	0	0	0	0	0	0	0	0	0	0	0	0	0	0	0
Ccl7	14	0	0	0	0	0	0	0	0	0	0	0	0	0	0	0	0	0	0	0	0	0	0	0	0	0	0	0	0	0	0	0	0	0	0	0	0	0	0	0	0	0	0	0	0	0	0	0	0
Fcgr1	14	0	0	0	0	0	0	0	0	0	0	0	0	0	0	0	0	0	0	0	0	0	0	0	0	0	0	0	0	0	0	0	0	0	0	0	0	0	0	0	0	0	0	0	0	0	0	0	0
Hpgds	14	0	0	0	0	0	0	0	0	0	0	0	0	0	0	0	0	0	0	0	0	0	0	0	0	0	0	0	0	0	0	0	0	0	0	0	0	0	0	0	0	0	0	0	0	0	0	0	0
Tnfrsf17	14	0	0	0	0	0	0	0	0	0	0	0	0	0	0	0	0	0	0	0	0	0	0	0	0	0	0	0	0	0	0	0	0	0	0	0	0	0	0	0	0	0	0	0	0	0	0	0	0
Gpr160	14	0	0	0	0	0	0	0	0	0	0	0	0	0	0	0	0	0	0	0	0	0	0	0	0	0	0	1.818	0	0	0	0	0	0	0	0	0	0	0	0	0	0	0	0	0	0	0	0	0
Abca9	14	0	0	0	0	0	0	0	0	0	0	0	0	0	0	0	0	0	0	0	0	0	0	0	0	0	0	0	0	0	0	0	0	0	0	0	0	0	0	0	0	0	0	0	0	0	0	0	0
Ntpcr	14	0	0	0	0	0	0	0	0	0	0	2.2681	0	0	0	0	1.0203	0	0	0	0	0	0	0	0	0	0	0	2.1886	0	0	0	0	0	0	0	1.6259	0	0	1.6745	0	0	0	0	0	0	0	1.4576	0
Rab3il1	14	0	0	0	0	0	0	0	0	0	0	0	0	0	0	0	0	0	0	0	0	0	0	0	0	0	0	0	0	0	0	0	0	0	0	0	0	0	0	0	0	0	0	0	0	0	0	0	0
B4galt6	14	0	0	0	0	0	0	0	0	0	0	0	0	0	0	0	0	0	0	0	0	0	0	0	0	0	0	0	0	0	0	0	0	0	0	0	0	0	0	0	0	0	0	0	0	0	0	0	0
Tmem141	14	0	0	0	0	0	0	0	0	0	0	0	0	0	0	0	0	0	0	0	0	0	0	0	0	0	0	0	0	0	0	0	0	0	0	0	0	0	0	0	0	0	0	0	0	0	0	0	0
Gpr34	14	0	1.2555	0	0	0	0	0	0	0	0	0	0	0	0	0	0	0	0	0	0	0	0	0	0	0	0	0	0	0	0	0	0	0	0	0	0	0	0	0	0	0	0	0	0	0	0	0	0
Nxpe5	14	0	0	0	0	0	0	0	0	0	0	0	0	0	0	0	0	0	0	0	0	0	0	0	0	0	2.262	0	0	0	0	0	0	0	0	0	0	0	0	0	0	0	0	0	0	0	0	0	0
Npl	14	0	1.2555	0	0	0	0	0	0	0	0	0	0	0	0	0	0	0	0	0	0	0	0	0	0	0	0	0	0	0	0	0	0	0	0	0	0	0	0	0	0	0	0	0	0	0	0	0	0
Mmp9	14	0	0	0	0	0	0	0	0	0	0	0	0	0	0	0	0	0	0	0	0	0	0	0	0	0	0	0	0	0	0	0	0	0	0	0	0	0	0	0	0	0	0	0	0	0	0	0	0
Ccl12	14	0	0	0	0	0	0	0	0	0	0	0	0	0	0	0	0	0	0	0	0	0	0	0	0	0	0	0	0	0	0	0	0	0	0	0	0	0	0	0	0	0	0	0	0	0	0	0	0
Lgmn	14	0	1.2555	0	0	0	1.3249	0	0	0	0	0	0	2.1313	0	0	0	1.3425	0	0	0	0	0	0	0	1.7997	2.262	1.818	0	1.7243	0	2.3328	2.0943	0	2.1797	2.9101	1.6259	2.7097	0	1.6745	0	0	2.6393	0	2.0824	0	1.833	1.4576	0
Dse	14	0	1.2555	1.5834	0	0	0	0	0	1.1821	0	0	0	0	0	0	0	0	0	0	0	0	0	0	0	0	0	0	0	0	0	0	0	0	0	0	0	0	0	0	0	0	0	0	0	0	0	0	0
Blvrb	14	0	0	1.5834	0	0	0	0	0	0	0	2.2681	0	0	0	0	1.0203	0	0	0	0	0	0	0	0	0	0	0	0	0	0	1.5941	2.0943	0	0	0	0	0	0	0	0	1.8133	0	0	0	0	0	0	0
Prss30	14	0	0	0	0	0	0	0	0	0	0	0	0	0	0	0	0	0	0	0	0	0	0	0	0	0	0	0	0	0	0	0	0	0	0	0	0	0	0	0	0	0	0	0	0	0	0	0	0
Myo5a	14	0	0	0	0	0	0	0	0	0	0	0	0	0	0	0.8714	0	0	0	0	0	0	0	0	0	0	0	0	0	0	0	0	0	2.6248	0	0	0	0	0	0	0	0	0	0	0	0	0	0	0
Siglech	14	0	0	0	0	0	0	0	0	0	0	0	0	0	0	0	0	0	0	0	0	0	0	0	0	0	0	0	0	0	0	0	0	0	0	0	0	0	0	0	0	0	0	0	0	0	0	0	0
Scamp5	14	0	0	0	0	0	0	0	0	0	0	0	0	0	0	0	0	0	0	0	0	0	0	0	0	0	0	0	0	0	0	0	0	0	0	0	0	0	0	0	0	0	0	0	0	0	0	0	0
Zmynd15	14	0	0	0	1.2	0	0	0	0	0	0	0	0	0	0	0	0	0	0	0	0	0	0	0	0	0	0	2.5974	0	0	0	0	0	0	1.4674	0	0	0	0	0	0	0	0	0	0	0	0	0	0
Nckap1l	14	0	0	1.5834	0	0	0	0	0	0	0	0	0	0	0	0	0	0	0	0	0	0	0	0	0	0	0	0	0	0	0	0	0	0	0	0	0	0	0	0	0	0	0	0	0	0	0	0	0
Lacc1	14	0	0	0	0	0	0	0	0	0	0	0	0	0	0	0	0	0	0	0	0	0	0	0	0	0	0	0	0	0	0	0	0	0	0	0	0	0	0	0	0	0	0	0	0	0	0	0	0
Nat8l	14	0	0	0	0	0	0	0	0	0	0	0	0	0	0	0	0	0	0	0	0	0	0	0	0	0	0	0	0	0	0	0	0	0	0	0	0	0	0	0	0	0	0	0	0	0	0	0	0
Rab11fip5	14	0	0	0	0	0	0	0	0	0	0	0	0	0	0	0	0	0	0	0	0	0	0	0	0	0	0	0	0	0	1.3375	0	0	0	0	0	0	0	0	0	0	0	0	0	0	0	0	0	0
Daglb	14	0	1.2555	0	0	0	0	0	0	0	0	0	0	0	0	0.8714	0	0	0	0	0	1.6858	0	0	0	0	0	0	0	1.7243	0	0	0	0	0	0	0	0	0	0	0	0	0	0	0	0	0	0	0
Atp6v1g2	14	0	0	0	0	0	0	0	0	0	0	0	0	0	0	0	0	0	0	0	0	0	0	0	0	0	0	0	0	0	0	1.5941	0	0	0	0	0	0	0	0	0	0	0	0	0	0	0	0	0
Cd80	14	0	0	0	0	0	0	0	0	0	0	0	0	0	0	0	0	0	0	0	0	0	0	0	0	0	0	0	0	0	0	0	0	0	0	0	0	0	0	0	0	0	0	0	0	0	0	0	0
Homer1	14	0	0	0	0	0	0	0	0	0	0	0	0	0	0	0	0	0	0	0	0	0	0	0	0	0	0	0	0	0	0	0	0	0	0	0	0	0	0	0	0	0	0	0	0	0	0	0	0
Sgpp1	14	0	0	0	0	0	0	0	0	1.1821	0	0	0	2.1313	0	0	0	0	0	0	0	0	0	1.442	0	1.7997	0	1.818	0	0	0	0	0	0	0	0	0	0	0	0	0	0	0	0	0	0	0	0	1.5904
Frmd4b	14	0	0	0	1.2	0	0	1.6985	0	0	0	0	0	0	0	0	0	1.3425	0	0	0	0	0	0	0	0	0	0	2.1886	0	0	0	0	0	0	0	0	0	0	0	0	0	0	0	0	0	0	0	0
Bbs12	14	0	0	0	0	0	0	0	0	0	0	0	0	0	0	0	0	0	0	0	0	0	0	0	0	0	0	0	2.1886	0	0	0	0	0	0	0	0	1.9149	0	0	0	0	0	0	0	0	0	0	0
Dclre1c	14	0	0	0	0	0	0	0	0	0	0	0	0	0	0	0	0	0	0	0	0	0	0	0	0	0	0	0	0	0	0	0	0	0	0	0	0	0	0	0	0	0	0	0	0	0	0	0	0
Rasl2-9	14	0	0	0	0	0	0	0	0	0	0	0	0	0	0	0	0	0	0	0	0	0	0	0	0	0	0	0	0	0	0	0	0	0	0	0	0	0	0	0	0	0	0	0	0	0	0	0	0
Ophn1	14	0	0	0	0	0	0	0	0	0	0	0	0	0	0	0	0	0	0	0	0	0	0	0	0	0	0	0	0	0	0	0	0	0	0	0	0	0	0	0	0	0	0	0	0	0	0	0	0
Cd209a	15	0	0	0	0	0	0	0	0	0	0	0	0	0	0	0	0	0	0	0	0	0	0	0	0	0	0	0	0	0	0	0	0	2.6248	0	0	0	0	0	0	0	0	0	0	0	0	0	0	0
Lmo1	15	0	0	0	0	0	0	0	0	0	0	0	0	0	0	0	0	0	0	0	0	0	0	0	0	0	0	0	0	0	0	0	0	0	0	0	0	0	0	0	0	0	0	0	0	0	0	0	0
Mgl2	15	0	0	0	0	0	0	0	0	0	0	0	2.6099	0	0	0	0	0	0	0	1.9617	0	0	0	0	0	0	0	0	0	0	0	0	0	0	0	0	0	0	0	0	0	0	0	0	0	0	0	0
Flt3	15	0	0	0	0	0	0	0	0	0	0	0	0	0	0	0	0	0	0	0	0	0	0	0	0	0	0	0	0	0	0	0	0	0	0	0	0	0	0	0	0	0	0	0	0	0	0	0	0
Ccl17	15	0	0	0	0	0	0	1.6985	0	0	0	0	0	0	0	0	0	0	0	0	0	0	0	0	0	0	0	0	0	0	0	0	0	0	0	0	0	0	0	0	0	0	0	0	0	0	0	0	0
Hepacam2	15	0	0	0	0	0	0	0	0	0	0	0	0	0	0	0	0	0	0	0	0	0	0	0	0	0	0	0	0	0	0	0	0	0	0	0	0	0	0	0	0	0	0	0	0	2.0165	0	0	0
Pak1	15	0	0	0	0	0	0	0	0	0	0	0	0	0	0	0	0	0	0	0	0	0	0	0	0	0	0	0	0	0	0	0	0	0	0	0	0	0	0	0	0	0	0	0	0	0	0	0	0
Plbd1	15	0	0	0	1.2	0	0	1.6985	0	0	0	0	0	0	0	0	0	0	0	0	0	0	0	0	0	1.7997	0	0	0	0	0	0	0	0	0	0	0	0	0	0	0	0	0	0	0	0	0	0	0
Nccrp1	15	0	0	0	0	0	0	0	0	0	0	0	0	0	0	0	0	0	0	0	0	0	0	0	0	0	0	0	0	0	0	0	0	0	0	0	0	0	0	0	0	0	0	0	0	0	0	0	0
Amica1	15	1.6927	0	0	0	0	0	0	0	0	0	0	0	0	0	0	0	0	0	0	0	0	0	0	0	0	0	0	0	0	0	0	0	0	0	0	0	0	0	0	0	1.8133	0	0	0	0	0	0	0
Clec4b1	15	0	0	0	0	0	0	0	0	0	0	0	0	0	0	0	0	0	0	0	0	0	0	0	0	0	2.262	0	0	0	0	0	0	0	0	0	0	0	0	0	0	0	0	0	0	0	0	0	1.5904
Sept3	15	0	0	0	0	0	0	0	0	0	0	0	0	0	0	0	0	0	0	0	0	0	0	0	0	0	0	0	0	0	0	0	0	0	0	0	0	0	0	0	0	0	0	0	0	0	0	0	0
Aif1	15	0	0	0	0	0	0	1.6985	0	1.1821	0	0	0	0	0	0	1.0203	0	0	0	0	0	0	0	0	0	0	0	0	0	0	0	0	0	0	0	0	0	0	0	0	0	2.6393	0	0	0	0	0	0
Il1rl1	15	0	0	0	0	0	0	0	0	0	0	0	0	0	0	0	0	0	0	0	0	0	0	0	0	0	0	0	0	0	0	0	0	0	0	0	0	0	0	0	0	0	0	0	0	0	0	0	0
AA467197	15	0	0	0	0	0	0	0	0	0	0	0	0	0	0	0	0	0	0	0	0	0	0	0	0	0	0	0	0	0	0	0	0	0	0	0	0	0	0	0	0	0	0	0	0	0	0	0	0
Tnni2	15	0	0	0	0	0	0	0	0	0	0	0	0	0	0	0	0	0	0	0	0	0	0	0	0	0	0	0	0	0	0	0	0	0	0	0	0	0	0	0	0	0	0	0	0	0	0	0	0
Tnip3	15	0	0	0	0	0	0	0	0	0	0	0	0	0	0	0	0	0	0	0	0	0	0	0	0	0	0	0	0	0	0	0	0	0	0	0	0	0	0	0	0	0	0	0	0	0	0	0	0
Ppfia4	15	0	1.2555	0	0	0	0	0	0	0	0	0	0	0	0	0	0	0	0	0	0	0	0	0	0	0	0	0	0	0	0	0	0	0	0	0	0	0	0	0	0	0	0	0	0	0	0	0	0
Pid1	15	0	1.2555	0	0	0	0	0	0	0	0	2.2681	0	0	0	0	0	0	0	1.8773	0	0	0	0	0	0	0	0	0	0	0	0	0	0	0	0	0	0	0	1.6745	0	0	0	0	0	0	0	0	0
Batf3	15	0	0	0	0	0	0	0	0	0	0	0	0	0	0	0	0	0	0	0	0	0	0	0	0	0	0	0	0	0	0	0	0	0	0	0	0	0	0	0	0	0	0	0	0	0	0	0	0
Xcr1	15	0	0	0	0	0	0	0	0	0	0	0	0	0	0	0	0	0	0	0	0	0	0	0	0	0	0	0	0	0	0	0	0	0	0	0	0	0	0	0	0	0	0	0	0	0	0	0	0
H2-DMb1	15	0	0	0	1.8459	0	0	0	1.3545	1.823	0	0	0	0	0	1.4108	0	0	0	0	0	0	0	0	0	0	0	0	0	1.7243	2.0195	0	0	0	0	0	0	0	0	0	0	0	0	0	0	2.0165	1.833	1.4576	2.3284
Ltb4r1	15	0	0	0	0	0	0	0	0	0	0	0	0	0	0	0	0	0	0	0	0	0	0	0	0	0	0	0	0	0	0	0	0	0	0	0	0	0	0	0	0	0	0	0	0	0	0	0	0
Clec10a	15	0	0	0	0	0	0	0	0	0	0	0	2.6099	0	0	0	0	0	0	0	0	0	0	0	0	0	0	0	0	0	0	0	0	0	0	0	0	0	0	0	0	0	0	0	0	0	0	0	0
Gcsam	15	0	0	0	0	0	0	0	0	0	0	0	0	0	0	0	0	0	0	0	0	0	0	0	0	0	0	0	0	0	0	0	0	0	0	0	0	0	0	0	0	0	0	0	0	0	0	0	0
Fcgr2b	15	0	0	0	0	0	0	0	0	0	0	0	0	0	0	0	0	0	0	0	0	0	0	0	0	0	0	0	0	0	0	0	0	0	0	0	0	0	2.1618	0	0	0	0	0	0	0	0	0	0
Qpct	15	0	0	0	0	0	0	0	0	0	0	0	0	0	0	0	0	1.3425	0	0	0	0	0	0	0	0	0	0	0	0	0	0	0	0	0	0	0	0	0	0	0	0	0	0	0	0	0	1.4576	0
Cst3	15	0.7754	0.5182	-0.1661	0.5357	1.4636	0.7388	-0.0112	-0.2528	0.5057	0.076	-0.5134	-3.6234	1.271	-0.0812	0.2931	-0.2652	0.2663	-0.0412	-0.0756	0.3286	1.0428	0.5477	0.2579	0.647	0.5759	0.9482	1.2238	1.4222	1.4322	-0.513	-0.1516	0.4935	1.377	0.848	-0.1938	-0.7636	1.0736	1.039	-0.7019	0.3538	0.1392	1.1395	0.0656	0.7279	1.3521	0.6199	1.1419	0.4717
Cd207	15	0	0	0	0	0	0	0	0	0	0	0	0	0	0	0	0	0	0	0	0	0	0	0	0	0	0	0	0	0	0	0	0	0	0	0	0	0	0	0	0	0	0	0	0	0	0	0	0
Fndc7	15	0	1.2555	0	0	0	0	0	0	0	0	0	0	0	0	0	0	0	0	0	0	0	0	0	0	0	0	0	0	0	0	0	0	0	0	0	0	0	0	0	0	0	0	0	0	0	0	0	0
Wdfy4	15	0	0	0	0	0	0	0	0	0	0	0	0	0	0	0	0	0	0	0	0	0	0	0	0	0	0	0	0	0	0	0	0	0	0	0	0	0	0	0	0	0	0	0	0	0	0	0	0
Cldn1	15	0	0	0	0	0	0	0	0	0	0	0	0	0	0	0	0	0	0	0	0	0	0	0	0	0	0	0	0	0	0	0	0	0	0	0	0	0	0	0	0	0	0	0	0	0	0	0	0
Slamf7	15	0	0	0	0	0	0	0	0	0	0	0	0	0	0	0	0	0	0	0	0	0	0	0	0	0	0	0	0	0	0	0	0	0	0	0	0	0	0	0	0	0	0	0	0	0	0	0	0
Cd209d	15	0	0	0	0	0	0	0	0	0	0	0	0	0	0	0	0	0	0	0	0	0	0	0	0	0	0	0	0	0	0	0	0	0	0	0	0	0	0	0	0	0	0	0	0	0	0	0	0
Olfm1	15	0	0	0	1.2	0	0	0	0	0	2.321	0	0	1.4279	0	0	0	0	0	0	0	1.6858	0	0	0	0	0	1.818	0	0	0	0	0	0	1.4674	0	0	0	0	0	0	0	0	0	0	0	0	0	0
Ifi205	15	0	0	0	0	0	0	0	0	0	0	0	0	0	0	0	1.0203	0	0	0	0	0	0	0	0	0	0	0	0	0	0	0	0	0	0	0	0	0	0	0	0	0	0	0	0	0	0	0	0
Rbpj	15	0	1.2555	0	0	2.3572	0	0	0	0	0	0	0	0	0	0	0	0	0	0	0	0	0	0	0	0	0	1.818	0	0	0	0	0	0	0	0	0	0	0	0	0	0	0	0	0	0	0	0	0
Kctd14	15	1.6927	0	0	0	0	0	0	1.3545	0	0	0	0	0	0	0	0	0	0	0	0	0	0	0	0	0	0	0	0	0	0	0	0	0	0	0	0	0	0	0	0	0	0	0	0	0	1.833	0	0
Cysltr1	15	0	0	0	0	0	0	0	0	0	0	0	0	0	0	0	0	0	0	0	0	0	0	0	0	0	0	0	0	0	0	0	0	0	0	0	0	0	0	0	0	0	0	0	0	0	0	0	0
Celf4	15	0	0	0	0	0	0	0	0	0	0	0	0	0	0	0	0	0	0	0	0	0	0	0	0	0	0	0	0	0	0	0	0	0	0	0	0	0	0	0	0	0	0	0	0	0	0	0	0
St3gal5	15	0	1.2555	0	0	0	0	0	0	0	0	0	0	0	1.4725	0	1.0203	0	0	0	0	0	0	0	0	0	0	0	0	0	0	0	0	0	0	0	0	0	0	0	0	1.8133	0	0	0	0	0	0	0
A530099J19Rik	15	0	0	0	0	0	0	0	0	0	0	0	0	0	0	0	0	0	0	0	0	0	0	0	0	0	0	0	0	0	0	0	0	0	0	0	0	0	0	0	0	0	0	0	0	0	0	0	0
Clec9a	15	0	0	0	0	0	0	0	0	0	0	0	0	0	0	0	0	0	0	0	0	0	0	0	0	0	0	0	0	0	0	0	0	0	0	0	0	0	0	0	0	0	0	0	0	0	0	0	0
Cd209c	15	0	0	0	0	0	0	0	0	0	0	0	0	0	0	0	0	0	0	0	0	0	0	0	0	0	0	0	0	0	0	0	0	0	0	0	0	0	0	0	0	0	0	0	0	0	0	0	0
Tspan33	15	0	0	0	0	0	0	0	0	0	0	0	0	0	0	0	0	0	0	0	0	0	0	0	0	0	0	0	0	0	0	0	0	0	0	0	0	0	0	0	0	0	0	0	0	0	0	0	0
Tep1	15	0	0	0	0	0	0	0	0	0	0	0	0	0	0	0	0	0	0	0	0	0	0	0	0	0	0	0	0	0	0	0	0	0	0	0	0	0	0	0	0	0	0	0	0	0	0	0	0
Cyth4	15	0	0	0	0	0	0	0	0	1.1821	0	0	0	0	0	0	0	0	0	0	0	0	0	0	2.0178	0	0	0	0	0	0	0	0	0	0	0	0	0	0	1.6745	0	0	0	0	0	0	0	0	1.5904
Ccr5	15	0	0	0	0	0	0	0	0	0	0	0	0	0	0	0	0	0	0	0	0	0	0	0	0	0	0	0	0	0	0	0	0	0	0	0	0	0	0	0	0	0	0	0	0	0	0	0	0
Upb1	15	0	0	0	0	0	0	0	0	0	0	0	0	0	0	0	0	0	0	1.8773	0	0	0	0	0	0	0	0	0	0	0	0	0	0	0	0	0	0	0	0	0	0	0	0	0	0	0	0	0
Pianp	15	0	0	0	0	0	0	0	0	0	0	0	0	0	0	0	0	0	0	0	0	0	0	0	0	0	0	0	0	0	0	0	0	0	0	0	0	0	0	0	0	0	0	0	0	0	0	0	0
Plp2	15	0	0	0	0	0	1.3249	0	1.3545	0	0	0	0	1.4279	0	0	0	0	0	0	0	1.6858	0	0	0	0	0	0	0	1.7243	0	0	0	0	0	0	0	1.9149	0	0	0	0	0	0	0	0	0	0	0
Basp1	15	0	0	0	0	0	0	0	0	0	0	0	0	0	0	0	0	0	0	0	0	0	0	0	0	0	0	0	0	0	0	0	0	0	0	0	0	0	0	0	0	0	0	0	0	0	0	0	0
Timd4	15	0	0	0	0	0	0	0	0	0	0	0	0	0	0	0	0	0	0	0	0	0	0	0	0	0	0	0	0	0	0	0	0	0	0	0	0	0	0	0	0	0	0	0	0	0	0	0	0
Atox1	15	0.9169	0.3405	-0.4441	0.6022	1.1815	-0.7027	0.4296	-0.673	0.5756	0.2934	-2.0276	0.5823	1.2132	1.2762	0.7392	1.0077	-0.6851	-2.0276	-2.0276	-0.0659	-2.0276	0.8561	0.9485	1.3157	1.0504	-2.0276	-2.0276	-2.0276	0.46	-0.69	-0.4335	0.0667	-2.0276	0.9834	1.4021	0.3434	-0.1127	-2.0276	-2.0276	1.4098	0.5643	0.6117	2.2087	-2.0276	1.6931	0.5873	0.6138	-2.0276
Rgag4	15	0	0	0	0	0	0	0	0	0	0	0	0	0	0	0	0	0	0	0	0	0	0	0	0	0	0	0	0	0	0	0	0	0	0	0	0	0	0	0	0	0	0	0	0	0	0	0	0
Ctnnd2	15	0	0	0	0	0	0	0	0	0	0	0	0	0	0	0	0	0	0	0	0	0	0	0	0	0	0	0	0	0	0	0	0	0	0	0	0	0	0	0	0	0	0	0	0	0	0	0	0
Xlr	15	0	0	0	0	0	0	0	0	1.1821	0	0	0	0	0	0	0	0	0	0	0	0	0	0	0	0	0	0	0	1.7243	0	0	0	0	0	0	0	0	0	0	0	0	0	0	0	0	0	0	0
Pip4k2a	15	0	0	0	0	0	0	0	0	0	0	0	0	0	0	0	0	0	0	1.8773	1.9617	1.6858	0	0	0	0	0	0	0	0	0	0	0	0	0	0	0	0	2.1618	0	0	0	0	0	0	0	0	1.4576	0
Tlr11	15	0	0	0	0	0	0	0	0	0	0	0	0	0	0	0	0	0	0	0	0	0	0	0	0	0	0	0	0	0	0	0	0	0	0	0	0	0	0	0	0	0	0	0	0	0	0	0	0
Camk1d	15	0	0	0	0	0	0	0	0	0	0	0	0	0	0	0	0	0	0	0	0	0	0	0	0	0	0	0	0	0	0	0	0	0	0	0	0	0	0	0	0	0	0	0	0	0	0	0	0
Treml1	16	0	0	0	0	0	0	0	0	0	0	0	0	0	0	0	0	0	0	0	0	0	0	0	0	0	0	0	0	0	0	0	0	0	0	0	0	0	0	0	0	0	0	0	0	0	0	0	0
Mpl	16	0	0	0	0	0	0	0	0	0	0	0	0	0	0	0	0	0	0	0	0	0	0	0	0	0	0	0	0	0	0	0	0	0	0	0	0	0	0	0	0	0	0	0	0	0	0	0	0
Tmem40	16	0	0	0	0	0	0	0	0	0	0	0	0	0	0	0	0	0	0	0	0	0	0	0	0	0	0	0	0	0	0	0	0	0	0	0	0	0	0	0	0	0	0	0	0	0	0	0	0
Gp6	16	0	0	0	0	0	0	0	0	0	0	0	0	0	0	0	0	0	0	0	0	0	0	0	0	0	0	0	0	0	0	0	0	0	0	0	0	0	0	0	0	0	0	0	0	0	0	0	0
Gp5	16	0	0	0	0	0	0	0	0	0	0	0	0	0	0	0	0	0	0	0	0	0	0	0	0	0	0	0	0	0	0	0	0	0	0	0	0	0	0	0	0	0	0	0	0	0	0	0	0
Alox12	16	0	0	0	0	0	0	0	0	0	0	2.2681	0	0	0	0	0	0	0	0	0	0	0	0	0	0	0	0	0	0	1.3375	0	0	0	0	0	0	0	0	0	0	0	0	0	0	0	0	0	0
Ly6g6f	16	0	0	0	0	0	0	0	0	0	0	0	0	0	0	0	0	0	0	0	0	1.6858	0	0	0	0	0	0	0	0	0	0	0	0	0	0	0	0	0	0	0	0	0	0	0	0	0	0	0
Itga2b	16	0	1.2555	0	0	2.3572	0	0	0	0	0	0	0	0	0	0	0	0	0	0	0	0	0	0	0	0	0	0	0	0	0	0	0	0	0	0	0	0	0	0	0	0	0	0	0	0	0	0	0
Gp1bb	16	0	0	0	0	0	1.3249	0	0	0	0	0	0	0	0	0	0	0	0	0	0	0	0	0	0	0	0	0	0	0	0	0	0	0	0	0	0	0	0	0	0	0	0	0	0	0	0	2.1676	0
Gp9	16	0	0	0	0	0	0	0	0	0	0	0	0	0	0	0.8714	0	0	0	0	0	0	0	0	0	1.7997	0	0	0	0	0	0	0	0	0	0	0	0	0	0	0	0	0	0	0	0	0	0	0
Nrgn	16	0	0	0	1.2	0	0	0	0	0	0	0	0	0	0	0	1.0203	0	0	0	0	0	0	0	0	0	0	0	0	0	0	0	0	0	0	0	0	1.9149	0	0	0	0	0	0	0	0	0	1.4576	0
Samd14	16	0	0	0	0	0	0	0	0	0	0	0	0	0	0	0	0	0	0	0	0	0	0	0	0	0	0	0	0	0	0	0	0	0	0	0	0	0	0	0	0	0	0	0	0	0	0	0	0
Gnaz	16	0	0	0	0	0	0	0	0	0	0	0	0	0	0	0	0	0	0	0	0	0	0	0	0	0	0	0	0	0	0	0	0	0	0	0	0	0	0	0	1.79	0	0	0	0	0	0	0	0
Clec1b	16	0	0	0	0	0	0	0	0	0	0	2.2681	0	0	0	0	0	0	0	0	0	0	0	0	0	0	0	0	0	0	0	0	0	0	0	0	0	0	0	0	0	0	0	0	0	0	0	0	0
Gsta2	16	0	0	0	0	0	0	0	0	0	0	0	0	0	0	0	0	0	0	0	0	0	0	0	0	0	0	0	0	0	0	0	0	0	0	0	0	0	0	0	0	0	0	0	0	0	0	0	0
Pls1	16	0	0	0	0	0	0	0	0	0	0	0	0	0	0	0	0	0	0	0	0	0	0	0	0	0	0	0	0	0	0	0	0	0	0	0	0	0	0	0	0	0	0	0	0	0	0	0	0
F2rl2	16	0	0	0	0	0	0	0	0	0	0	0	0	0	0	0	0	0	0	0	0	0	0	0	0	0	0	0	0	0	0	0	0	0	0	0	0	0	0	0	0	0	0	0	0	0	0	0	0
Gata1	16	0	0	0	0	0	0	0	0	0	0	0	0	0	0	0	0	0	0	0	0	0	0	0	0	0	0	0	0	0	0	0	0	0	0	0	0	0	0	0	0	0	0	0	0	0	0	0	0
Ankrd35	16	0	0	0	0	0	0	0	0	0	0	0	0	0	0	0	0	0	0	0	0	0	0	0	0	0	0	0	0	0	0	0	0	0	0	0	0	0	0	0	0	0	0	0	0	0	0	0	0
P2ry12	16	0	0	0	0	0	0	0	0	0	0	0	0	0	0	0	0	0	0	0	0	0	0	0	0	0	0	0	0	0	0	0	0	0	0	0	0	0	0	0	0	0	0	0	0	0	0	0	0
Ppbp	16	0	0	0	0	0	0	0	0	0	0	0	0	0	0	0.8714	0	0	0	0	0	0	0	0	0	0	0	1.818	0	0	0	0	0	0	1.4674	0	0	0	0	0	1.79	0	0	0	0	0	0	0	2.3284
Mfsd2b	16	0	0	0	0	0	0	0	0	0	0	0	0	0	0	0	0	0	0	0	0	0	0	0	0	0	0	0	0	0	0	0	0	0	0	0	0	0	0	0	0	0	0	0	0	0	0	0	0
Ccdc92	16	0	0	0	0	0	0	0	0	0	0	0	0	0	0	0	0	0	0	0	0	0	0	0	0	0	0	0	0	0	0	0	0	0	0	0	0	0	0	0	0	0	0	0	0	0	0	0	0
Gfi1b	16	0	0	0	0	0	0	0	0	0	0	0	0	0	0	0	0	0	0	0	0	0	0	0	0	0	0	0	0	0	0	0	0	0	0	0	0	0	0	0	0	0	0	0	0	0	0	0	0
P2ry1	16	0	0	0	0	0	0	0	0	0	0	0	0	0	0	0	0	0	0	0	0	0	0	0	0	0	0	0	0	0	0	0	0	0	0	0	0	0	0	0	0	0	0	0	0	0	0	0	0
Capn3	16	0	0	0	0	0	0	0	0	0	0	0	0	0	0	0.8714	0	0	0	0	0	0	0	0	0	0	0	0	0	0	0	0	0	0	0	0	0	0	0	0	0	0	0	0	0	0	0	0	0
Hist1h4h	16	0	0	0	0	0	0	0	0	0	0	0	0	0	0	0	0	0	0	0	0	0	0	0	0	0	0	0	0	0	0	0	0	0	0	0	0	0	0	0	0	0	0	0	0	0	0	1.4576	0
Gp1ba	16	0	0	0	0	0	0	0	0	0	0	0	0	0	0	0	0	0	0	0	0	0	0	0	0	0	0	0	0	0	0	0	0	0	0	0	0	0	0	0	0	0	0	0	0	0	0	0	0
Nlrp6	16	0	0	0	0	0	0	0	0	0	0	0	0	0	0	0	0	0	0	0	0	0	0	0	0	0	0	0	0	0	0	0	0	0	0	0	0	0	0	0	0	0	0	0	0	0	0	0	0
Cxcl5	16	0	0	0	0	0	0	0	0	0	0	0	0	0	0	0	0	0	0	0	0	0	0	0	0	0	0	0	0	0	0	0	0	0	0	0	0	0	0	0	0	0	0	0	0	0	0	0	0
Kalrn	16	0	0	0	0	0	0	0	1.3545	0	0	0	0	0	0	0	0	0	2.6979	0	0	0	0	0	0	0	2.262	0	0	0	0	0	0	0	0	0	0	0	0	0	0	0	0	0	0	0	1.833	1.4576	0
Stx11	16	0	0	0	0	0	0	0	0	0	0	0	0	0	0	0	0	0	0	0	0	0	0	0	0	0	0	0	0	0	0	1.5941	0	0	0	0	0	0	0	0	0	0	0	0	0	0	0	0	0
Ttll11	16	0	0	0	0	0	0	0	0	0	0	0	0	0	0	0	0	0	0	0	0	0	0	0	0	0	0	0	0	0	0	0	0	0	0	0	0	0	0	0	0	0	0	0	0	0	0	0	0
Cass4	16	0	0	0	0	0	0	0	0	0	0	0	0	0	0	0	0	0	0	0	0	0	0	0	0	0	0	0	0	0	0	0	0	0	0	0	0	0	0	0	0	0	0	0	0	0	0	0	0
Rgs18	16	0	0	0	0	0	0	1.6985	0	0	0	2.2681	0	0	0	0	0	0	0	0	0	0	0	0	0	0	0	0	0	0	0	0	0	0	0	0	0	0	0	0	0	0	0	0	0	0	0	0	0
Hist1h4i	16	0	0	0	0	0	0	0	0	0	0	0	0	0	0	0	0	0	0	0	0	0	0	0	0	0	0	0	0	1.7243	0	0	0	0	0	0	0	0	0	0	0	0	0	0	0	0	0	0	0
Smim3	16	0	0	0	0	0	0	0	0	0	0	0	0	0	0	0	0	0	0	0	0	0	0	0	0	0	0	0	0	0	0	0	0	0	0	0	0	0	0	0	0	0	0	0	0	0	0	0	0
Slc2a3	16	0	0	0	0	0	0	0	0	0	0	0	0	0	0	0	0	0	0	0	0	0	0	0	0	0	0	0	2.1886	0	0	0	0	0	0	2.0903	0	0	0	0	0	0	0	0	0	0	0	0	0
Proser2	16	0	0	0	0	0	0	0	0	0	0	0	0	0	0	0	0	0	0	0	0	0	0	0	0	0	0	0	0	0	0	0	0	0	0	0	0	0	0	0	0	0	0	0	0	0	0	0	0
Itgb3	16	0	0	0	1.2	0	0	0	0	0	0	0	0	0	0	0	0	0	0	0	0	0	0	0	0	0	0	0	0	0	0	0	0	0	0	0	0	0	0	0	0	0	0	0	2.0824	0	0	0	0
Rab27b	16	0	0	0	0	0	0	0	0	0	0	2.2681	0	0	0	0.8714	0	1.3425	0	0	0	0	0	0	0	0	0	0	0	1.7243	0	0	0	0	0	0	0	0	0	0	0	0	0	0	0	0	0	1.4576	2.3284
Arhgap10	16	0	0	0	0	0	0	0	0	0	0	0	0	0	0	0	0	0	0	1.8773	0	0	0	0	0	0	0	0	0	0	0	0	0	0	0	2.0903	1.6259	0	0	0	0	0	0	0	0	0	0	0	0
Sytl4	16	0	0	0	0	0	0	0	0	0	0	0	0	0	0	0	0	0	0	0	0	0	0	0	0	0	0	0	0	0	0	0	0	0	0	0	0	0	0	0	0	0	0	0	0	0	0	0	0
Sptb	16	0	0	0	0	0	0	0	0	0	0	0	0	0	0	0	0	0	0	0	0	0	0	0	0	0	0	0	0	0	0	0	0	0	0	0	0	0	0	0	0	0	0	0	0	0	0	0	0
Ache	16	0	0	0	0	0	0	0	0	0	0	0	0	0	0	0	0	0	0	0	0	0	0	0	0	0	0	0	0	0	0	0	0	0	0	0	0	0	0	0	0	0	0	0	0	0	0	0	0
Nfe2	16	0	0	0	0	0	0	0	0	0	0	0	0	0	0	0	0	0	0	0	0	0	0	0	0	0	0	0	0	0	0	0	0	0	0	0	0	0	0	0	0	0	0	0	0	0	0	0	0
Ly6g6c	16	0	0	0	0	0	0	0	0	0	0	0	0	0	0	0	0	0	0	0	0	0	0	0	0	0	0	0	0	0	0	0	0	0	0	0	0	0	0	0	0	0	0	0	0	0	0	0	0
Cdh23	16	0	0	0	0	0	0	0	0	0	0	0	0	0	0	0	0	0	0	0	0	0	0	0	0	0	0	0	0	0	0	0	0	0	0	0	0	0	0	0	0	0	0	0	0	0	0	0	0
Pf4	16	0	0	0	0	2.3572	0	0	0	0	0	2.2681	0	0	0	0.8714	0	0	0	0	0	0	1.6447	1.442	0	0	2.262	0	0	1.7243	0	0	0	0	0	0	0	0	0	0	0	0	0	0	2.9012	0	0	0	1.5904
4930550C14Rik	16	0	0	0	0	0	0	0	0	0	0	0	0	0	0	0	0	0	0	0	0	0	0	0	0	0	0	0	0	0	0	0	0	0	0	0	0	0	0	0	0	0	0	0	0	0	0	0	0
Nlrx1	16	0	1.2555	0	0	0	0	0	0	0	0	0	0	0	0	0	0	0	0	0	0	0	0	0	0	0	0	0	0	0	0	0	0	0	0	0	0	0	0	0	0	0	0	0	0	0	0	0	0
Ppif	16	0	0	0	0	0	0	0	0	0	0	0	0	0	0	0	0	0	0	0	0	0	0	0	0	0	0	0	0	0	0	0	0	0	0	2.0903	0	0	0	0	0	0	0	0	0	0	0	0	0
Cdc42ep5	16	0	0	0	0	0	0	0	0	0	0	0	0	0	0	0	0	0	0	0	0	0	0	0	0	0	0	0	0	0	0	0	0	0	0	0	0	0	0	0	0	0	0	0	0	0	0	0	0
Ssx2ip	16	0	0	0	0	0	0	0	0	0	0	0	0	0	0	0	0	0	0	0	0	0	0	0	0	0	0	0	0	0	0	0	0	0	0	0	0	0	0	0	0	0	0	0	0	0	0	1.4576	0
Cited4	16	0	0	0	0	0	0	0	0	0	0	0	0	0	0	0	0	0	0	0	0	0	0	0	0	0	0	0	0	0	0	0	0	0	0	0	0	0	0	0	0	0	0	0	0	0	0	0	0
Cd59b	16	0	0	0	0	0	0	0	0	0	0	0	0	0	0	0	0	0	0	0	0	0	0	0	0	0	0	0	0	0	0	0	0	0	0	0	0	0	0	0	0	0	0	0	0	0	0	0	0
Prokr1	16	0	0	0	0	0	0	0	0	0	0	0	0	0	0	0	0	0	0	0	0	0	0	0	0	0	0	0	0	0	0	0	0	0	0	0	0	0	0	0	0	0	0	0	0	0	0	0	0
Mmd	16	0	0	0	0	0	0	1.6985	0	1.1821	0	0	0	0	1.4725	0.8714	0	1.3425	0	0	1.9617	0	0	0	0	0	0	0	0	0	0	1.5941	0	2.6248	0	0	0	0	0	0	0	0	0	0	0	0	0	0	0
Srxn1	16	0	0	0	0	0	0	0	0	0	0	0	0	0	0	0	0	0	0	0	0	0	0	0	0	0	0	0	0	0	0	0	0	0	1.4674	0	1.6259	0	0	0	0	0	0	0	0	0	0	0	0
Fermt3	16	2.4503	1.2555	0	0	0	0	0	0	0	0	0	0	0	0	0	0	0	0	0	0	0	1.6447	0	0	0	0	0	0	0	0	0	0	0	0	0	0	0	0	0	0	0	0	0	0	0	0	0	1.5904
Slc7a10	17	0	0	0	0	0	0	0	0	0	0	0	0	0	0	0	1.0203	0	0	0	0	0	0	0	0	0	0	0	0	0	0	0	0	0	0	0	0	0	0	0	0	0	0	0	0	0	0	0	0
Cdo1	17	0	0	0	0	0	0	0	0	0	0	0	0	0	0	0	0	0	0	0	0	0	0	0	0	0	0	0	0	0	0	0	0	0	0	0	0	0	2.1618	0	0	0	0	0	0	0	0	0	0
Pdgfra	17	0	0	0	0	0	0	0	0	0	0	0	0	0	0	0	0	0	0	0	0	0	0	0	0	0	0	0	0	0	0	0	0	0	1.4674	0	0	0	0	0	0	0	0	0	0	0	0	0	0
Col13a1	17	0	0	0	0	0	0	0	0	0	0	0	0	0	0	0	0	0	0	0	0	0	0	0	0	0	0	0	0	0	0	0	0	0	0	0	0	0	0	0	0	0	0	0	0	0	0	0	0
Tcf21	17	0	0	0	0	0	0	0	0	0	0	0	0	0	0	0	0	0	0	0	0	0	0	0	0	0	0	0	0	0	0	0	0	0	0	0	0	0	0	0	0	0	0	0	0	0	0	0	0
Npnt	17	0	0	0	1.2	0	0	0	0	0	0	0	0	0	0	0.8714	0	0	0	0	0	0	0	0	0	0	0	0	0	0	1.3375	0	0	0	0	0	0	0	0	0	0	0	0	0	0	0	0	0	0
Upk1b	17	0	0	0	0	0	0	0	0	0	0	0	0	0	0	0	0	0	0	0	0	0	0	0	0	0	0	0	0	0	0	0	0	0	0	0	0	0	0	0	0	0	0	0	0	0	0	0	0
Cxcl14	17	0	0	0	0	0	0	0	0	0	0	0	0	0	0	0	0	0	0	0	0	0	0	0	0	0	0	0	0	0	0	0	0	0	0	0	0	0	0	0	0	0	0	0	0	0	0	0	0
Ms4a4d	17	0	0	0	0	0	0	0	0	0	0	0	0	0	0	0	0	1.3425	0	0	0	0	0	0	0	0	0	0	0	0	0	0	0	0	0	0	0	0	0	0	0	0	0	0	0	0	0	0	0
Ogn	17	0	0	0	0	0	0	0	0	0	0	0	0	0	0	0.8714	0	0	0	1.8773	0	0	0	0	0	0	0	0	0	0	0	0	0	0	0	0	0	0	0	0	0	0	0	0	0	2.0165	0	0	0
Slc38a5	17	0	0	0	0	0	0	0	0	0	0	0	0	1.4279	0	0	0	0	0	0	0	0	0	0	2.0178	0	0	0	0	0	0	0	0	0	0	0	0	0	0	0	1.79	0	0	0	0	0	0	0	0
Tmem119	17	0	0	0	0	0	0	0	0	0	0	0	0	0	0	0	0	0	0	0	0	0	0	0	0	0	0	0	0	0	0	0	0	0	0	0	0	0	0	0	0	0	0	0	0	0	0	0	0
Spon1	17	0	1.2555	0	0	0	0	0	0	0	0	0	0	0	0	0	0	0	0	0	0	0	0	0	0	0	0	0	0	0	0	0	0	0	0	0	0	0	0	0	0	0	0	0	0	0	0	0	0
Mfap4	17	0	0	0	0	0	2.0037	0	0	0	0	2.2681	0	1.4279	0	0	0	1.3425	0	0	1.9617	0	0	0	0	1.7997	0	0	0	0	0	0	0	0	0	0	2.3709	0	0	1.6745	0	1.8133	0	0	0	2.0165	0	1.4576	0
Scarf2	17	0	0	0	0	0	0	0	0	0	0	0	0	0	0	0	0	0	0	0	0	0	0	0	0	0	0	0	0	0	0	0	0	0	0	0	0	0	0	0	0	0	0	0	0	0	0	0	0
Dpep1	17	0	0	0	0	0	0	0	0	0	0	0	0	0	0	0	0	0	0	0	0	0	0	0	0	0	0	0	0	0	0	0	0	0	0	0	0	0	0	0	0	0	0	0	0	0	0	0	0
Scube2	17	0	0	0	0	0	0	0	0	0	0	0	0	0	0	0	0	0	0	0	0	0	0	0	0	0	0	0	0	0	0	0	0	0	0	0	0	0	0	0	0	0	0	0	0	0	0	0	0
Colq	17	0	0	0	0	0	0	0	0	0	0	0	0	0	0	0	0	0	0	0	0	0	0	0	0	0	0	0	0	0	0	0	0	0	0	0	0	0	0	0	0	0	0	0	0	0	0	0	0
Figf	17	0	0	0	0	0	0	0	0	0	0	0	0	0	0	0	0	0	0	0	0	0	0	0	0	0	0	0	0	0	0	0	0	0	0	0	0	0	0	0	0	0	0	0	0	0	0	0	0
Wnt2	17	0	0	0	0	0	0	0	0	0	0	0	0	0	0	0	0	0	0	0	0	0	0	0	0	0	0	0	0	0	0	0	0	0	0	0	0	0	0	0	0	0	0	0	0	0	0	0	0
Olfml3	17	0	1.2555	0	0	0	0	0	0	0	0	0	0	0	0	0	0	0	0	0	0	0	0	0	0	0	0	0	0	0	0	0	0	0	0	0	0	0	0	0	0	1.8133	0	0	0	0	0	0	0
Slc36a2	17	0	0	0	0	0	0	0	0	0	0	0	0	0	0	0	0	0	0	0	0	0	0	1.442	0	0	0	0	0	0	0	0	0	0	0	0	0	0	0	0	0	0	0	0	0	0	0	0	0
Atp1a2	17	0	0	0	0	0	0	0	0	0	0	0	0	0	0	0	0	0	0	0	0	0	0	0	0	0	0	0	0	1.7243	0	0	0	0	0	0	0	0	0	0	0	0	0	0	0	0	0	0	0
Inmt	17	0	1.2555	0	2.2904	2.3572	1.3249	0	0	1.1821	0	2.2681	0	0	0	1.8025	1.0203	2.0256	0	0	0	0	1.6447	0	0	0	0	1.818	0	0	0	0	0	0	1.4674	0	0	0	2.1618	0	0	0	0	0	0	0	0	2.6414	2.8143
Aldh1a1	17	0	0	0	0	0	1.3249	0	0	0	0	0	0	0	0	0	0	0	0	0	0	0	0	0	0	0	0	0	2.1886	0	0	0	0	0	1.4674	0	0	0	0	1.6745	0	0	0	0	0	0	0	0	0
G0s2	17	0	0	0	0	0	0	1.6985	0	0	0	0	0	0	0	0.8714	0	0	0	0	0	0	0	0	0	0	0	0	0	0	0	0	0	0	0	0	0	0	0	0	0	0	0	0	0	0	0	0	0
Cdh11	17	0	0	0	0	0	0	0	0	0	0	0	0	0	0	0	0	0	0	0	0	0	0	0	0	0	0	0	0	0	0	0	0	0	0	0	0	0	0	0	0	0	0	0	0	0	0	0	0
Prelp	17	1.6927	0	0	0	0	0	0	0	0	0	0	0	0	0	0.8714	1.0203	0	0	0	0	0	0	0	0	0	0	0	0	0	0	0	0	0	0	0	0	0	0	0	0	0	0	0	0	2.0165	0	0	0
Sod3	17	0	0	1.5834	0	0	0	0	0	0	0	0	0	0	0	0	0	0	0	1.8773	0	0	0	0	0	0	0	0	0	0	0	0	0	0	0	0	0	0	0	0	0	0	0	0	2.0824	0	0	0	0
Hsd11b1	17	1.6927	0	0	0	0	1.3249	0	0	0	0	0	0	0	0	0	0	0	0	0	0	0	0	0	0	0	0	0	0	0	0	0	0	0	0	0	0	0	0	1.6745	0	0	0	0	2.0824	0	0	0	0
Lrat	17	0	0	0	0	0	0	0	0	0	0	0	0	0	0	0	0	0	0	0	0	0	0	0	0	0	0	0	0	0	0	0	0	0	0	0	0	0	0	0	0	0	0	0	0	0	0	0	0
Nebl	17	0	0	0	0	0	0	0	0	0	0	0	0	0	0	0	0	0	0	0	0	0	0	0	0	0	0	0	0	0	0	0	0	0	0	0	0	0	0	0	0	0	0	0	0	0	0	0	0
Gpx3	17	1.6927	2.7115	0	1.2	0	0	0	2.5037	0	0	0	0	1.4279	0	0.8714	2.3542	0	0	0	1.9617	0	0	2.1486	0	1.7997	0	0	0	2.4876	0	1.5941	0	0	2.1797	2.9101	0	0	2.1618	0	0	0	2.6393	2.7968	0	0	1.833	0	0
Rbp1	17	0	0	0	0	0	0	0	0	0	0	0	0	0	0	0	0	0	0	0	0	0	1.6447	0	0	0	0	0	0	0	0	0	0	0	0	0	0	0	0	0	0	0	0	2.7968	0	0	0	0	0
Limch1	17	0	0	0	0	0	1.3249	0	0	0	0	0	0	0	0	0	1.0203	1.3425	0	0	0	0	0	0	0	0	0	0	0	1.7243	1.3375	0	0	2.6248	0	0	1.6259	0	2.1618	2.4287	0	0	0	0	0	0	0	0	0
Fgf7	17	0	0	0	0	0	0	0	0	0	0	0	0	0	0	0	0	0	0	0	0	0	0	0	0	0	0	0	0	0	0	0	0	0	0	0	0	0	0	0	0	0	0	0	0	0	0	0	0
Igfbp3	17	0	0	0	0	0	0	0	0	0	0	0	0	0	0	0	0	0	0	0	0	0	0	0	0	0	0	0	0	0	0	0	0	0	0	0	0	0	0	0	0	0	0	0	0	0	0	0	0
Mxra8	17	0	0	1.5834	0	0	0	0	1.3545	0	0	0	0	0	0	0	0	0	0	0	0	0	0	0	0	0	0	0	0	1.7243	0	0	0	0	0	0	0	0	0	0	0	0	0	0	0	0	1.833	0	0
Plxdc2	17	0	0	0	0	0	0	0	0	0	0	0	0	0	0	0.8714	0	0	0	0	0	0	0	0	0	0	0	0	0	0	0	0	0	0	0	0	0	0	0	0	0	0	0	0	0	0	0	0	0
Pcolce2	17	3.3119	0	0	0	3.741	3.0918	0	1.3545	0	0	2.2681	2.6099	2.9565	3.0179	0	0	0	0	0	0	0	0	1.442	0	0	0	0	2.1886	3.6462	1.3375	0	0	0	0	0	0	2.7097	2.1618	0	0	0	0	0	0	0	0	0	0
Scn3a	17	0	0	0	0	0	0	0	0	0	0	0	0	0	0	0	0	0	0	0	0	0	0	0	0	0	0	0	0	0	0	0	0	0	0	0	0	0	0	0	0	0	0	0	0	0	0	0	0
Wisp2	17	0	0	0	0	0	0	0	0	0	0	0	0	0	1.4725	0	0	0	0	0	0	0	0	0	0	0	0	0	0	0	0	0	0	0	0	0	0	0	0	0	0	0	0	0	0	0	0	0	0
Serping1	17	0	0	0	0	0	0	0	0	0	0	0	0	0	0	0	0	1.3425	0	1.8773	0	0	1.6447	0	0	0	0	0	0	0	1.3375	0	0	0	0	0	1.6259	0	0	0	1.79	0	0	0	2.0824	0	0	0	0
Adamtsl2	17	0	0	0	0	0	0	0	0	0	0	0	0	0	0	0	0	0	0	0	0	0	0	0	0	0	0	0	0	0	0	0	0	0	0	0	0	0	0	0	0	0	0	0	0	0	0	0	0
Svep1	17	0	0	0	0	0	0	0	0	0	0	0	0	0	0	0	0	0	0	0	0	0	0	0	0	0	0	0	0	0	0	0	0	0	0	0	0	0	0	0	0	0	0	0	0	0	0	0	0
Colec12	17	0	0	0	0	0	0	0	0	0	0	0	0	0	0	0.8714	0	0	0	0	1.9617	0	0	0	0	0	0	0	0	0	1.3375	0	0	0	0	0	0	0	0	0	0	0	0	0	0	0	0	0	0
Gsta3	17	0	0	0	0	0	0	0	0	0	0	0	0	0	0	0	0	0	0	0	0	0	0	0	0	0	0	0	0	0	0	0	0	0	0	0	0	0	0	0	0	0	0	0	0	0	0	0	0
Robo2	17	0	0	0	0	0	0	0	0	0	0	0	0	0	0	0	0	0	0	0	0	0	0	0	0	0	0	0	0	0	0	0	0	0	0	0	0	0	0	0	0	0	0	0	0	0	0	0	0
C1qtnf7	17	0	0	0	0	0	0	0	0	0	0	0	0	0	0	0	0	0	0	0	0	0	0	0	0	0	0	0	0	0	0	0	0	0	0	0	0	0	0	0	0	0	0	0	0	0	0	0	0
Cp	17	0	0	0	0	0	0	0	0	0	0	0	2.6099	0	0	0	0	0	0	0	0	0	0	0	0	0	0	0	0	0	0	0	0	0	0	0	0	0	0	0	0	0	0	0	0	0	0	0	0
Pcolce	17	0	0	0	0	0	0	0	1.3545	0	0	0	0	0	0	0	0	0	0	0	0	0	0	0	0	0	0	0	0	0	1.3375	0	0	0	0	0	0	0	0	0	0	0	0	0	0	0	0	0	0
Nol3	17	0	0	0	0	0	0	0	0	0	0	0	0	0	0	0	0	0	0	0	0	0	0	0	0	0	0	0	0	0	0	0	0	0	0	0	0	0	0	0	0	0	0	0	0	0	0	0	0
Efemp1	17	0	0	0	0	0	0	0	0	0	0	0	0	0	0	0	0	0	0	1.8773	0	0	0	0	0	0	0	0	0	0	0	0	0	0	0	0	0	0	0	0	0	0	0	0	0	0	0	0	0
Ptprd	17	0	0	0	0	0	0	0	0	0	0	0	0	0	0	0	0	0	0	0	0	0	0	0	0	0	0	0	0	0	0	0	0	0	0	0	0	0	0	0	0	0	0	0	0	0	0	0	0
Gpc3	17	0	0	0	0	0	0	0	0	0	0	0	0	0	0	0	0	0	0	0	0	0	0	0	0	0	0	0	2.1886	0	0	0	0	0	0	0	0	0	0	0	0	0	0	0	0	0	0	0	0
Vgll3	17	0	0	0	0	0	0	0	0	0	0	0	0	0	0	0	0	0	0	0	0	0	0	0	0	0	0	0	0	0	0	0	0	0	0	0	0	0	0	0	0	0	0	0	0	0	0	0	0
Mamdc2	17	0	0	0	0	0	0	0	0	0	0	0	0	0	0	0	0	0	0	0	0	0	0	0	0	0	0	0	0	0	0	0	0	0	0	0	0	0	0	0	0	0	0	0	0	0	0	0	0
Adrb3	17	0	0	0	0	0	0	0	0	0	0	0	0	0	0	0	0	0	0	0	0	0	0	0	0	0	0	0	0	0	0	0	0	0	0	0	0	0	0	0	0	0	0	0	0	0	0	0	0
Lox	17	0	0	0	0	0	0	0	0	0	0	0	0	0	0	0	0	0	0	0	0	0	0	0	0	0	0	0	0	0	0	0	0	0	0	0	0	0	0	0	0	0	0	0	0	2.0165	0	0	0
Cfh	17	0	0	0	0	0	0	0	0	0	0	0	0	0	0	0.8714	0	0	0	0	0	0	0	0	0	0	0	0	0	0	0	0	0	0	0	0	0	0	0	0	0	1.8133	0	0	0	0	0	0	0
Serpinf1	18	0	0	0	0	0	0	0	0	0	0	0	0	0	0	0	0	0	0	0	0	0	0	0	0	0	0	0	0	0	0	0	0	0	0	0	0	0	0	0	0	0	0	0	0	0	0	0	0
Dcn	18	0	1.2555	0	0	0	0	0	0	0	0	0	0	0	0	0	1.0203	0	0	0	0	0	0	0	0	0	0	1.818	2.1886	0	0	0	0	0	0	0	0	0	0	0	0	0	0	0	2.0824	0	0	0	0
Cygb	18	0	0	0	0	0	0	0	0	0	0	0	0	0	0	0	0	0	0	0	0	0	0	0	0	0	0	0	0	0	0	0	0	0	0	0	0	0	0	0	0	0	0	0	0	0	0	0	0
Clec3b	18	0	0	1.5834	0	0	0	0	0	0	0	0	0	0	0	0	0	0	0	0	0	0	0	0	0	0	0	0	0	0	0	0	0	0	0	0	0	0	0	0	0	0	0	0	0	0	0	0	0
Adamts2	18	0	0	0	0	0	0	0	0	0	0	0	0	0	0	0	0	0	0	0	0	0	0	0	0	0	0	0	0	0	0	0	0	0	0	0	0	0	0	0	0	0	0	0	0	0	0	0	0
Fbln1	18	0	0	0	0	0	0	0	0	0	0	0	0	0	0	0	0	0	0	0	0	0	0	0	0	0	0	0	0	0	0	0	0	0	0	0	0	0	0	0	0	0	0	0	0	0	0	0	0
Col14a1	18	0	0	0	0	0	0	1.6985	0	0	0	0	0	0	0	0	0	0	0	0	0	0	0	0	0	0	0	0	0	0	0	0	0	0	0	0	0	0	0	0	0	0	0	0	0	0	0	0	0
Mfap5	18	0	0	0	0	0	0	0	0	0	0	0	0	0	0	0	0	0	0	0	0	0	0	0	0	0	0	0	0	0	0	0	0	0	0	0	0	0	0	0	0	0	0	0	0	0	0	0	0
Pi16	18	0	0	0	0	0	0	0	0	0	0	0	0	0	0	0	0	0	0	0	0	0	0	0	0	0	0	0	0	0	0	0	0	0	0	0	0	0	0	0	0	0	0	0	0	0	1.833	0	0
Itgbl1	18	0	0	0	1.2	0	0	0	0	0	0	0	0	0	0	0	0	0	0	0	0	0	0	0	0	0	0	0	0	0	0	0	0	0	0	0	0	0	0	0	0	0	0	0	0	0	0	0	0
Apod	18	0	0	0	0	0	0	0	0	0	0	0	0	0	0	0	0	0	0	0	0	0	0	0	0	0	0	0	0	0	0	0	0	0	0	0	0	0	0	0	0	0	0	0	0	0	0	0	0
Entpd2	18	0	0	0	0	0	0	0	0	0	0	0	0	1.4279	0	0.8714	0	0	0	0	0	0	0	0	0	0	0	0	0	0	0	0	0	0	0	0	0	0	0	0	0	0	0	0	0	0	0	0	0
Col1a1	18	0	0	0	0	0	0	1.6985	0	0	0	0	0	0	0	0	0	0	0	0	0	0	0	0	0	0	0	0	0	0	0	0	2.0943	0	0	0	0	0	0	0	0	0	0	0	0	0	0	0	0
Cpxm1	18	0	0	0	0	0	0	0	0	0	0	0	0	0	0	0	0	0	0	0	0	0	0	0	0	0	0	0	0	0	0	0	0	0	0	0	0	0	0	0	0	0	0	0	0	0	0	0	0
Mmp2	18	0	0	0	0	0	0	0	0	0	0	0	0	0	1.4725	0	0	0	0	0	0	0	0	0	0	0	0	0	0	0	0	0	0	0	0	0	0	0	0	0	0	0	0	0	0	0	0	0	0
Dpt	18	0	0	0	0	0	0	0	0	0	0	0	0	0	0	0	0	0	0	0	0	0	0	0	0	0	0	0	0	0	0	0	0	0	0	0	0	0	0	0	0	0	0	0	0	0	0	0	0
Ccl11	18	0	0	0	0	0	0	0	0	0	0	0	0	0	0	0	0	0	0	0	0	0	0	0	0	0	0	0	0	0	0	0	0	0	0	0	0	0	0	0	0	0	0	0	0	0	0	0	0
3632451O06Rik	18	0	0	0	0	0	0	0	0	0	0	0	0	0	0	0	0	0	0	0	0	0	0	0	0	0	0	0	0	0	0	0	0	0	0	0	0	0	0	0	0	0	0	0	0	0	0	0	0
Gas1	18	0	0	0	0	0	0	0	0	0	0	0	0	0	0	0.8714	0	0	0	0	0	0	0	0	0	0	0	0	0	0	0	0	0	0	0	0	0	0	0	0	0	0	0	0	0	0	0	0	0
Col1a2	18	0	0	0	1.2	0	0	0	0	0	2.321	0	0	0	0	0	0	0	0	0	0	0	0	1.442	0	0	0	1.818	0	0	1.3375	0	0	0	0	0	0	0	0	0	0	0	0	0	0	0	0	0	0
Lum	18	0	0	0	0	0	0	0	0	0	0	0	0	0	0	0	0	0	0	0	0	0	0	0	0	0	0	0	0	0	0	0	0	0	0	0	0	0	0	0	0	0	0	0	0	0	0	0	0
Scara5	18	0	0	0	0	0	0	0	0	0	0	0	0	0	0	0	0	0	0	0	0	0	0	0	0	0	0	0	0	0	0	0	0	0	0	0	0	0	0	0	0	0	0	0	0	0	0	0	0
Col3a1	18	0	0	0	0	2.3572	0	0	0	0	0	0	0	0	0	0.8714	0	0	0	0	0	0	0	0	0	0	0	0	0	0	0	1.5941	0	0	0	0	0	0	0	0	0	0	0	0	0	0	0	0	0
Smoc2	18	0	0	0	0	0	0	0	0	0	0	0	0	0	0	0	0	0	0	0	0	0	0	0	0	0	0	0	0	0	0	0	0	0	0	0	0	0	0	0	0	0	0	0	0	0	0	0	0
Rbp4	18	0	0	0	0	0	0	0	0	0	0	0	0	0	0	0	0	0	0	0	0	0	0	0	0	0	0	0	0	0	0	0	0	0	0	0	0	0	0	0	0	0	0	0	0	0	0	0	0
Gdf10	18	0	0	0	0	0	0	0	0	0	0	0	0	0	0	0	0	0	0	0	0	0	0	0	0	0	0	0	0	0	0	0	0	0	0	0	0	0	0	0	0	0	0	0	0	0	0	0	0
Pamr1	18	0	0	0	0	0	0	0	0	0	0	0	0	0	0	0	0	0	0	0	0	0	0	0	0	0	0	0	0	0	0	0	0	0	0	0	0	0	0	0	0	0	0	0	0	0	0	0	0
Abcc9	18	0	0	0	0	0	0	0	0	0	0	0	0	0	0	0	0	0	0	0	0	0	0	0	0	0	0	0	0	0	0	0	0	0	0	0	0	0	0	0	0	0	0	0	0	0	0	0	0
Aebp1	18	0	0	0	0	0	0	0	0	0	0	0	0	0	0	0	0	0	0	0	0	0	0	0	0	0	0	0	0	0	0	0	0	0	0	0	0	1.9149	0	0	0	0	0	0	0	0	0	0	0
Igfbp6	18	0	0	0	0	0	0	0	0	0	0	0	0	0	0	0	0	0	0	0	0	0	1.6447	0	0	0	0	0	0	0	0	0	2.0943	0	0	0	0	0	0	0	0	0	2.6393	0	0	0	0	0	0
Htra3	18	0	0	0	0	0	0	0	0	0	0	0	0	0	0	0	0	0	0	0	0	0	0	0	0	0	0	0	0	0	0	0	0	0	0	0	1.6259	0	0	0	0	0	0	0	0	0	0	0	0
C1ra	18	0	0	0	0	0	0	0	1.3545	0	0	0	0	1.4279	1.4725	0	0	0	0	1.8773	0	0	0	1.442	0	0	0	0	0	0	0	0	0	0	0	0	0	0	0	0	0	0	0	0	2.0824	0	0	0	0
Islr	18	0	0	0	0	0	0	0	0	0	0	0	0	0	0	0	0	0	0	0	0	0	0	0	0	0	0	0	0	0	0	0	0	0	0	0	0	0	0	0	0	0	0	0	0	0	0	0	0
Lama2	18	0	0	0	0	0	0	0	0	0	0	0	0	0	0	0	0	0	0	0	0	0	0	0	0	0	0	0	0	0	0	0	0	0	0	0	0	0	0	0	0	0	0	0	0	0	0	0	0
Cd248	18	0	0	0	0	0	0	0	0	0	0	0	0	0	0	0	0	0	0	0	0	0	0	0	0	0	0	0	0	0	0	0	0	0	0	0	0	0	0	0	0	0	0	0	0	0	0	0	0
Pdgfrl	18	0	0	0	0	0	0	0	0	0	0	0	0	0	0	0	0	0	0	0	0	0	0	0	0	0	0	0	0	0	0	0	0	0	0	0	0	0	0	0	0	0	0	0	0	0	0	0	0
Srpx	18	0	0	0	0	0	0	0	0	0	0	0	0	0	0	0	0	0	0	0	0	0	0	0	0	0	0	0	0	0	0	0	0	0	0	0	0	0	0	0	0	0	0	0	0	0	0	0	0
Clec11a	18	0	0	0	0	0	0	0	0	0	0	0	0	0	0	0	0	0	0	0	0	0	0	0	0	0	0	0	0	0	0	0	0	0	0	0	0	0	0	0	0	0	0	0	0	0	0	0	0
C4b	18	0	0	0	0	0	0	0	0	0	0	0	0	0	0	0	0	0	0	0	0	0	0	0	0	0	0	0	0	0	0	0	0	0	0	0	0	0	0	0	0	0	0	0	0	0	0	0	0
Col6a2	18	0	0	0	0	0	0	0	0	0	0	0	0	1.4279	0	0	0	0	0	0	0	0	0	0	0	0	0	0	0	0	0	0	0	0	0	0	0	0	0	0	0	0	0	0	0	0	0	0	0
Igf1	18	0	0	0	0	0	0	0	0	0	0	0	0	0	0	0	0	0	0	0	0	0	0	0	0	0	0	0	0	0	0	0	0	0	0	0	0	0	0	0	0	0	0	0	0	0	0	0	0
Rcn3	18	0	0	1.5834	0	0	0	0	0	0	0	0	0	1.4279	0	0	1.0203	0	0	0	0	0	0	0	0	0	0	0	0	0	0	1.5941	0	0	0	0	0	0	0	0	0	0	0	0	0	0	0	0	0
Cilp	18	0	0	0	0	0	0	0	0	0	0	0	0	0	0	0	0	0	0	0	0	0	0	0	0	0	0	0	0	0	0	0	0	0	0	0	0	0	0	0	0	0	0	0	0	0	0	0	0
Tnfaip6	18	0	0	0	0	0	0	0	0	0	0	0	0	0	0	0	0	0	0	0	0	0	0	0	0	0	0	0	0	0	0	0	0	0	0	0	0	0	0	0	0	0	0	0	0	0	0	0	0
Podn	18	0	0	0	0	0	0	0	0	0	0	0	0	0	0	0	0	0	0	0	0	0	0	0	0	0	0	0	0	0	0	0	0	0	0	0	0	0	0	0	0	0	0	0	0	0	0	0	0
Dact1	18	0	0	0	0	0	0	0	0	0	0	0	2.6099	0	0	0	0	0	0	0	0	0	0	0	0	0	0	0	0	0	0	0	0	0	0	0	0	0	0	0	0	0	0	0	0	0	0	0	0
Sult5a1	18	0	0	0	0	0	0	0	0	0	0	0	0	0	0	0	0	0	0	0	0	0	0	0	0	0	0	0	0	0	0	0	0	0	0	0	0	0	0	0	0	0	0	0	0	0	0	0	0
Twist2	18	0	0	0	0	0	0	0	0	0	0	0	0	0	0	0	0	0	0	0	0	0	0	0	0	0	0	0	0	0	0	0	0	0	0	0	0	0	0	0	0	0	0	0	0	0	0	0	0
Osr1	18	0	0	0	0	0	0	0	0	0	0	0	0	0	0	0	0	0	0	0	0	0	0	0	0	0	0	0	0	0	0	0	0	0	0	0	0	0	0	0	0	0	0	0	0	2.0165	0	0	0
Spon2	18	0	1.2555	0	0	0	0	0	0	0	0	0	0	0	0	0	0	0	0	0	0	0	0	0	0	0	0	0	0	0	0	0	0	0	0	0	0	0	0	0	0	0	0	0	0	0	0	0	0
Bicc1	18	0	0	0	0	0	0	0	0	0	0	0	0	0	0	0	0	0	0	0	0	0	0	0	0	0	0	0	0	0	0	0	0	0	0	0	0	0	0	0	0	0	0	0	0	0	0	0	0
Vit	18	0	0	0	0	0	0	0	0	0	0	0	0	0	0	0	0	0	0	0	0	0	0	0	0	0	0	0	0	0	0	0	0	0	0	0	0	0	0	0	0	0	0	0	0	0	0	0	0
Ptgfr	18	0	0	0	0	0	0	0	0	0	0	0	0	0	0	0	0	0	0	0	0	0	0	0	0	0	0	0	0	0	0	0	0	0	0	0	0	0	0	0	0	0	0	0	0	0	0	0	0
Igsf10	18	0	0	0	0	0	0	0	0	0	0	0	0	0	0	0	0	0	0	0	0	0	0	0	0	0	0	0	0	0	0	0	0	0	0	0	0	0	0	0	0	0	0	0	0	0	0	0	0
Lsamp	18	0	0	0	0	0	0	0	0	0	0	0	0	0	0	0	0	0	0	0	0	0	0	0	0	0	0	0	0	0	0	0	0	0	0	0	0	0	0	0	0	0	0	0	0	0	0	0	0
Mmp3	18	0	0	0	0	0	0	0	0	0	2.321	0	0	0	0	0	0	0	0	0	0	0	0	0	2.0178	0	0	0	0	0	0	0	0	0	0	0	0	0	0	0	0	0	0	0	0	0	0	0	0
Nbl1	18	2.4503	0	1.5834	0	2.3572	0	1.6985	0	1.1821	0	0	0	1.4279	1.4725	1.8025	0	0	0	1.8773	0	0	0	2.1486	0	0	0	0	3.021	0	1.3375	0	0	0	1.4674	2.0903	0	0	2.1618	0	1.79	0	0	0	0	0	0	0	0
Timp1	18	0	0	0	0	0	0	0	0	0	0	0	0	1.4279	0	0	0	0	0	0	0	0	0	0	0	0	0	0	0	0	0	0	0	0	0	0	0	0	0	0	0	0	0	0	0	0	0	0	0
C3	18	0	0	0	0	0	0	0	0	0	0	0	0	0	0	0.8714	0	0	0	0	0	0	0	0	0	0	0	0	0	0	0	0	0	0	0	0	0	0	0	0	0	0	0	0	0	0	0	0	0
Sfrp4	18	0	0	0	0	0	0	0	0	1.1821	0	0	0	0	0	0	0	0	0	0	0	0	0	0	0	0	0	0	0	0	0	0	0	0	0	0	0	0	0	0	0	0	0	0	0	0	0	0	0
Cnn1	19	0	1.2555	0	0	0	0	0	0	0	0	0	0	0	0	0	0	0	0	0	0	0	0	0	0	0	0	0	0	0	1.3375	0	0	0	0	0	0	0	0	0	0	0	0	0	0	0	0	0	0
Myh11	19	0	0	0	1.2	0	0	0	0	0	0	0	0	0	0	1.4108	1.0203	0	0	0	0	0	0	0	0	0	0	1.818	0	0	0	0	0	0	0	0	0	0	0	0	0	0	0	0	0	0	1.833	0	0
Actg2	19	1.6927	0	0	0	0	0	0	0	0	0	0	0	0	0	0	0	0	0	0	0	0	0	0	0	0	0	0	0	0	0	0	0	0	0	0	0	0	0	0	0	0	0	0	0	0	0	0	0
Hspb7	19	0	0	0	0	0	0	0	0	0	0	0	0	0	0	0	0	0	0	0	0	0	0	0	0	0	0	0	0	0	0	0	0	0	0	0	0	0	0	0	0	0	0	0	0	0	0	0	0
Synpo2	19	0	0	0	0	0	0	0	0	0	0	0	0	0	0	0	0	0	0	0	0	0	0	0	0	0	0	0	0	0	0	0	0	0	0	0	0	0	0	0	0	0	0	0	0	0	0	0	0
Sh3bgr	19	0	0	0	0	0	0	0	0	0	0	0	0	0	0	0	0	0	0	0	0	0	0	0	0	0	0	0	0	0	0	0	0	0	0	0	0	0	0	0	0	0	0	0	0	0	0	0	0
Lmod1	19	0	0	0	0	0	0	0	0	0	0	0	0	1.4279	0	0	0	0	0	0	0	0	0	0	0	0	0	0	0	0	0	0	0	0	0	0	0	0	0	0	0	0	0	0	0	0	0	0	0
Des	19	0	0	0	0	0	0	0	0	0	0	0	0	0	0	0	1.0203	0	0	0	0	0	0	0	0	0	0	0	0	0	0	0	0	0	0	0	0	0	0	0	0	0	0	0	0	0	0	0	0
Actc1	19	1.6927	0	0	0	0	0	0	1.3545	0	0	0	0	0	1.4725	0	0	0	0	0	0	0	1.6447	0	0	0	0	0	0	0	0	0	0	0	0	0	1.6259	0	0	0	0	0	0	0	0	0	0	0	0
Tagln	19	1.6927	0	1.5834	0	0	1.3249	0	0	1.1821	0	0	0	0	0	0	0	0	0	0	1.9617	0	0	0	0	0	0	0	0	0	0	0	0	0	0	0	0	0	0	0	0	0	0	3.689	0	2.0165	0	0	0
Hspb6	19	0	0	0	0	0	1.3249	0	0	0	0	0	0	0	0	0	0	0	0	0	0	0	0	0	0	0	0	0	0	0	0	0	0	0	0	0	0	0	0	0	0	0	0	0	0	0	0	0	0
Tpm2	19	0	0	0	0	0	0	0	0	0	0	0	0	0	0	0	0	0	0	0	0	0	0	0	0	2.576	0	0	0	1.7243	0	0	0	0	0	0	0	0	0	0	0	2.5919	0	0	0	0	0	0	0
Col18a1	19	0	0	1.5834	0	0	0	0	0	0	0	0	0	0	0	0	0	0	0	0	0	0	0	0	0	0	0	0	0	1.7243	0	0	0	0	0	0	0	0	0	0	0	0	0	0	0	0	0	0	0
Adcy5	19	0	1.2555	0	0	0	0	0	0	1.1821	0	0	0	0	0	0	0	0	0	0	0	0	0	0	0	0	0	0	0	0	0	0	0	0	0	0	0	0	0	0	0	0	0	0	0	0	0	0	0
Nov	19	0	0	0	0	0	0	0	0	0	0	0	0	0	0	0	0	0	0	0	0	0	0	0	0	0	0	0	0	0	0	0	0	0	0	0	0	0	0	0	1.79	0	0	0	0	0	0	0	0
Ctgf	19	0	0	0	0	2.3572	0	0	0	0	0	0	0	0	0	0	0	0	0	0	0	0	0	0	0	0	0	0	0	0	0	0	0	0	0	0	0	0	0	0	0	0	0	0	0	0	0	0	0
Aoc3	19	0	0	0	0	0	0	0	0	0	0	0	0	0	0	0	0	0	0	0	0	0	0	0	0	0	0	0	0	0	0	0	0	0	0	0	0	0	0	0	0	0	0	0	0	0	0	0	0
Acta2	19	0	0	0	0	2.3572	0	1.6985	0	0	0	0	0	1.4279	0	0.8714	0	0	0	0	0	1.6858	0	0	2.0178	0	0	0	2.1886	0	1.3375	0	0	0	0	0	0	0	0	0	0	1.8133	0	0	0	2.0165	2.6148	2.6414	0
Myl9	19	1.6927	0	0	1.2	0	0	0	1.3545	0	0	2.2681	0	1.4279	0	0.8714	0	0	2.6979	1.8773	0	2.4422	0	0	0	0	0	0	0	1.7243	1.3375	0	2.0943	0	0	0	0	0	0	0	0	0	0	0	0	0	0	0	0
Optc	19	0	0	0	0	0	0	0	0	0	0	0	0	0	0	0	0	0	0	0	0	0	0	0	0	0	0	0	0	0	0	0	0	0	0	0	0	0	0	0	0	0	0	0	0	0	0	0	0
Pcdh7	19	0	0	0	0	0	0	0	0	0	0	0	0	0	0	0	0	0	0	0	0	0	0	0	0	0	0	0	0	0	0	0	0	0	0	0	0	0	0	0	0	0	0	0	0	0	0	0	0
Id4	19	0	0	0	0	0	0	0	0	0	0	0	0	0	0	0	0	0	0	0	0	0	0	0	0	0	0	0	0	0	0	0	0	0	0	0	0	0	0	0	0	0	0	0	0	0	0	1.4576	0
Timp4	19	0	0	0	0	0	0	0	0	0	0	0	0	0	0	0	0	0	0	0	0	0	0	0	0	0	0	0	0	1.7243	0	0	0	0	0	0	0	0	0	0	0	0	0	0	0	0	0	0	0
Scube3	19	0	0	0	0	0	0	0	0	0	0	0	0	0	0	0	0	0	0	0	0	0	0	0	0	0	0	0	0	0	0	0	0	0	0	0	0	0	0	0	0	0	0	0	0	0	0	0	0
Gpc6	19	0	0	0	0	0	0	0	0	0	0	0	0	0	0	0.8714	0	0	0	0	0	0	0	0	0	0	0	0	0	0	0	0	0	0	0	0	0	0	0	0	0	0	0	0	0	0	0	0	0
Kcnmb1	19	0	0	0	0	0	0	0	0	0	0	0	0	0	0	0	0	0	0	0	0	0	0	0	0	0	0	0	0	0	0	0	0	0	0	0	0	0	0	0	0	0	0	0	0	0	0	0	0
Pi15	19	0	0	0	0	0	0	0	0	0	0	0	0	1.4279	0	0	0	0	0	0	0	0	0	0	0	0	0	0	0	0	0	0	0	0	0	0	0	0	0	0	0	0	0	0	0	0	0	0	0
Plin4	19	0	0	0	0	0	0	0	0	0	0	0	0	0	0	0	0	0	0	0	0	0	0	0	0	0	0	0	0	0	0	0	0	0	0	0	0	0	0	0	0	0	0	0	0	0	0	0	0
Sgcg	19	0	0	0	0	0	0	0	0	0	0	0	0	0	0	0	0	0	0	0	0	0	0	0	0	0	0	0	0	0	0	0	0	0	0	0	0	0	0	0	0	0	0	0	0	0	0	0	0
Npy1r	19	0	0	0	0	0	0	0	0	0	0	0	0	0	0	0	0	0	0	0	0	0	0	0	0	0	0	0	0	0	0	0	0	0	0	0	0	0	0	0	0	0	0	0	0	0	0	0	0
Fbxl22	19	0	0	0	0	0	0	0	0	0	0	0	0	0	0	0	0	0	0	0	0	0	0	0	2.0178	0	0	0	0	0	0	0	0	0	0	0	0	0	0	0	0	0	0	0	0	0	0	0	0
Tcap	19	0	0	0	0	0	0	0	0	0	0	0	0	0	0	0	0	0	0	0	0	0	0	0	0	0	0	0	0	0	0	0	0	0	0	0	0	0	0	0	0	0	0	0	0	0	0	0	0
Itga8	19	0	0	0	0	0	0	0	0	0	0	0	0	0	0	0	0	0	0	0	0	0	0	0	0	0	0	0	0	0	0	0	0	0	0	0	0	0	0	0	0	0	0	0	0	0	0	0	0
Fblim1	19	0	1.2555	0	0	0	0	0	0	0	0	0	0	0	0	0	0	0	0	0	0	0	0	0	0	0	0	0	0	0	0	0	0	0	0	0	0	0	0	0	0	0	0	0	0	0	0	0	0
Mustn1	19	0	1.2555	0	0	0	0	0	0	1.823	0	0	0	0	0	0	0	1.3425	0	0	0	0	0	0	0	0	2.262	1.818	0	1.7243	0	0	2.0943	0	0	0	0	0	0	0	0	0	0	0	0	0	0	0	1.5904
Ldb3	19	0	0	0	0	0	0	0	0	0	0	0	0	0	0	0	0	0	0	0	0	0	0	0	0	0	0	0	0	0	0	0	0	0	0	0	0	0	0	0	0	0	0	0	0	0	0	0	0
Rrad	19	0	0	0	0	0	0	0	0	0	0	0	0	0	0	0	0	0	0	0	0	0	1.6447	0	0	0	0	0	0	0	0	0	0	0	0	0	0	0	0	0	0	1.8133	0	0	0	0	0	0	0
Map3k7cl	19	0	0	0	0	0	0	0	0	0	0	0	0	0	0	0	0	0	0	0	0	0	0	0	0	0	0	0	0	0	0	0	0	0	0	0	0	0	0	0	0	0	0	0	0	0	0	0	0
P2rx1	19	0	0	0	0	0	0	0	0	0	0	0	0	0	0	0	0	0	0	0	0	0	0	0	0	0	0	0	0	0	0	0	0	0	0	0	0	0	0	0	0	0	0	0	0	0	0	0	0
Myom1	19	0	0	0	0	0	0	0	0	0	0	0	0	0	0	0	0	0	0	0	0	0	0	0	0	0	0	0	0	0	0	0	0	0	0	0	0	0	0	0	0	0	0	0	0	0	0	0	0
Lgr6	19	0	0	0	0	0	0	0	0	0	0	0	0	0	0	0	0	0	0	0	0	0	0	0	0	0	0	0	0	0	0	0	0	0	0	0	0	0	0	0	0	0	0	0	0	0	0	0	0
Smarcd3	19	0	0	0	0	0	0	0	0	0	0	0	0	0	0	0	0	0	0	0	0	0	0	0	0	0	0	0	0	0	0	0	0	0	0	0	0	0	0	0	0	0	0	0	0	0	0	0	0
Adam33	19	0	0	0	0	0	0	0	0	0	0	0	0	0	0	0	0	0	0	0	0	0	0	0	0	0	0	0	0	0	0	0	0	0	0	0	0	0	0	0	0	0	0	0	0	0	0	0	0
Pdlim3	19	0	0	0	0	0	0	0	0	0	0	0	0	0	0	0	0	0	0	0	0	0	0	0	0	0	0	0	0	0	0	0	0	0	0	0	0	0	0	0	0	0	0	0	0	0	0	0	0
Map1b	19	0	0	0	0	0	0	0	0	0	0	0	0	0	0	0.8714	0	0	0	0	0	0	0	1.442	0	0	2.262	0	0	0	1.3375	0	0	0	0	0	1.6259	1.9149	0	0	0	0	0	0	2.9012	0	0	0	0
Jph2	19	0	0	0	0	0	0	0	0	0	0	0	0	0	0	0	0	0	0	0	0	0	0	0	0	0	0	0	0	0	0	0	0	0	0	0	0	0	0	0	0	0	0	0	0	0	0	0	0
Cdh13	19	0	0	0	0	0	0	0	0	0	0	0	0	0	0	0	0	0	0	0	0	0	0	0	0	0	0	0	0	0	0	0	0	0	0	0	0	0	0	0	0	0	0	0	0	0	0	0	0
Dmpk	19	0	0	0	0	0	0	0	0	0	0	0	0	0	0	0	0	0	0	0	0	0	0	0	0	0	0	0	0	0	0	0	0	0	0	0	0	0	0	0	0	0	0	0	0	0	0	0	0
Enah	19	0	0	0	0	0	0	0	0	1.1821	0	0	0	0	0	0	1.0203	0	0	0	0	0	0	0	0	0	0	0	0	0	0	0	0	0	0	0	0	0	0	0	0	0	0	0	0	0	0	0	0
Ppp1r14a	19	0	0	0	0	0	0	0	0	0	2.321	0	0	0	0	0	0	0	0	0	0	0	0	0	0	0	0	0	0	0	0	0	0	0	0	0	0	0	0	0	0	0	0	0	2.0824	0	0	0	0
Rhobtb1	19	0	0	0	0	0	0	0	0	0	0	0	0	0	0	0	0	0	0	0	0	0	0	0	0	0	0	0	0	0	1.3375	0	0	0	0	0	0	0	0	0	0	0	0	0	2.0824	0	0	0	0
Kcna5	19	0	0	0	0	0	0	0	0	0	0	0	0	0	0	0	0	0	0	0	0	0	0	0	0	0	0	0	0	0	0	0	0	0	0	0	0	0	0	0	0	0	0	0	0	0	0	0	0
Fxyd1	19	0	0	0	0	0	1.3249	1.6985	0	0	0	0	0	0	0	0.8714	0	0	0	0	0	0	0	0	0	0	0	0	0	0	0	0	0	0	0	0	0	0	0	0	0	0	0	0	0	0	0	0	0
Thsd4	19	0	0	0	0	0	0	0	0	0	0	2.2681	0	0	0	0	0	0	0	0	0	0	1.6447	0	0	0	0	0	0	0	0	0	0	0	0	0	0	0	0	0	0	0	0	0	0	0	0	0	0
Nexn	19	0	0	0	0	0	0	0	0	0	0	0	0	0	0	0	0	0	0	0	0	0	0	0	0	1.7997	0	0	0	0	0	1.5941	0	0	0	0	0	0	0	0	0	0	0	0	0	0	0	0	0
Pdlim4	19	0	0	0	0	0	1.3249	0	0	0	0	0	0	0	0	0	0	0	0	0	0	0	0	0	0	0	0	0	0	0	0	0	0	0	0	0	0	0	0	0	0	0	0	0	0	0	0	0	0
Speg	19	0	0	0	0	0	0	0	0	0	0	0	0	0	0	0	0	1.3425	0	0	0	0	0	0	0	0	0	0	0	0	0	0	0	0	0	0	0	0	0	0	0	0	0	0	0	0	0	0	0
Smtn	19	0	0	0	1.2	0	0	0	0	0	0	2.2681	0	0	0	0	0	0	0	0	0	0	0	0	0	0	0	0	0	0	0	0	0	0	0	0	0	0	0	0	0	1.8133	0	0	0	0	0	0	0
Cpe	19	0	0	0	0	0	0	0	0	0	0	0	0	0	0	0	0	0	0	0	0	0	0	1.442	0	0	0	0	0	0	0	1.5941	0	0	0	0	0	0	0	0	0	0	0	0	2.0824	0	0	0	0
Ntf3	19	0	0	0	1.2	0	0	0	0	0	0	0	0	0	0	0	0	0	0	0	0	0	0	0	0	0	0	0	0	0	0	0	0	0	0	0	0	0	0	0	0	0	0	0	0	0	0	0	0
Vtn	20	0	0	0	0	0	0	0	0	0	0	0	0	0	0	0	0	0	0	0	0	0	0	0	0	0	0	0	0	0	0	0	0	0	0	0	0	0	0	0	0	0	0	0	0	0	0	0	0
Higd1b	20	0	0	0	0	0	0	0	0	0	0	0	0	1.4279	0	0	2.0303	0	0	0	0	0	0	0	0	0	0	0	0	0	0	0	0	0	0	0	0	0	0	0	0	0	0	0	0	0	0	0	0
Agtr1a	20	0	0	0	0	0	0	0	0	0	0	0	0	0	0	0	0	0	0	0	0	0	0	0	0	0	0	0	0	0	0	0	0	0	0	0	0	0	0	0	0	0	0	0	0	0	0	0	0
Gap43	20	0	0	0	0	0	0	0	0	0	0	0	0	0	0	0	0	0	0	0	0	0	0	0	0	0	0	0	0	0	0	0	0	0	0	0	0	0	0	0	0	0	0	0	0	0	0	0	0
Lipg	20	0	0	0	0	0	0	0	0	0	0	0	0	0	0	0	0	0	0	0	0	0	0	0	0	0	0	0	0	0	0	0	0	0	0	0	0	0	0	0	0	0	0	0	0	0	0	0	0
Trpc6	20	0	0	0	0	0	0	0	0	0	0	0	0	0	0	0	0	0	0	0	0	0	0	0	0	0	0	0	0	0	0	0	0	0	0	0	0	0	0	0	0	0	0	0	0	0	0	0	0
Vsnl1	20	0	0	0	0	0	0	0	0	0	0	0	0	0	0	0	1.0203	0	0	0	0	0	0	0	0	0	0	0	0	0	0	0	0	0	0	0	0	0	0	0	0	0	0	0	0	0	0	0	0
Ndufa4l2	20	0	0	0	0	0	0	1.6985	0	0	0	0	0	0	0	0	0	0	0	0	1.9617	0	0	0	0	0	0	0	0	0	0	0	0	0	0	0	0	0	0	0	0	0	0	0	0	0	0	0	0
Cox4i2	20	0	0	0	0	0	0	0	0	0	0	0	0	0	0	0	1.0203	0	0	0	0	0	0	0	0	0	0	0	0	0	1.3375	0	0	0	0	0	0	0	0	0	0	0	0	0	0	0	0	0	0
9230104L09Rik	20	0	0	0	0	0	0	0	0	0	0	0	0	0	0	0	0	0	0	0	0	0	0	0	0	0	0	0	0	0	0	0	0	0	0	0	0	0	0	0	0	0	0	0	0	0	0	0	0
Fam162b	20	0	0	0	0	0	0	0	0	0	0	0	0	0	0	0.8714	0	0	0	0	0	0	0	0	0	0	0	0	0	0	0	0	0	0	0	0	0	0	0	0	0	0	0	0	0	0	0	0	0
Gucy1b3	20	0	0	0	0	0	1.3249	0	0	0	0	0	0	0	0	0	0	0	0	0	0	0	0	1.442	0	0	0	0	0	0	0	0	0	0	0	0	0	0	0	0	0	0	0	0	0	0	0	0	0
Gucy1a3	20	0	1.2555	0	0	0	2.0037	0	0	0	0	0	0	0	0	0.8714	1.6119	0	0	0	0	0	0	0	0	0	0	0	0	0	0	0	2.0943	0	0	0	0	0	0	0	0	0	0	0	0	0	0	0	0
Pdgfrb	20	0	0	0	0	0	0	0	0	1.1821	0	0	0	0	0	0	0	0	0	0	0	0	0	0	0	0	0	0	0	0	0	0	0	0	0	0	0	0	0	0	0	0	0	0	0	0	0	0	0
Nkain4	20	0	0	0	0	0	0	0	0	0	0	0	0	0	0	0	0	0	0	0	0	0	1.6447	0	0	0	0	0	0	0	0	0	0	0	0	0	0	0	0	0	0	0	0	0	0	0	0	0	0
Adcy8	20	0	0	0	0	0	0	0	0	0	0	0	0	0	0	0	1.0203	0	0	0	0	0	0	0	0	0	0	0	0	0	0	0	0	0	0	0	0	0	0	0	0	0	0	0	0	0	0	0	0
Ltbp2	20	0	0	0	0	0	0	0	0	0	0	0	0	0	0	0	0	0	0	0	0	0	0	0	0	0	0	0	0	0	0	0	0	0	0	0	0	0	0	0	0	0	0	0	0	0	0	0	0
Postn	20	0	0	0	0	0	0	0	0	0	0	0	0	0	0	0	0	0	0	0	0	0	0	0	0	0	0	0	0	0	0	0	0	0	0	0	0	0	0	0	0	0	0	0	0	0	0	0	0
Art3	20	0	0	0	0	0	0	0	0	0	0	0	0	0	1.4725	0	0	1.3425	0	0	0	0	0	0	0	0	0	0	0	0	0	0	0	0	0	2.0903	0	0	0	0	0	0	0	0	0	0	0	0	0
Pde5a	20	0	0	0	0	0	0	0	0	0	0	0	0	0	0	0	2.0303	0	0	0	0	0	0	0	0	0	2.262	0	0	0	0	0	0	0	0	0	0	0	2.1618	0	0	0	0	0	0	0	0	0	0
Tmem178	20	0	1.2555	0	0	0	0	0	0	0	0	0	0	0	0	0	0	0	0	0	0	0	0	0	0	0	0	0	0	0	0	0	0	0	0	0	0	0	0	0	0	0	0	0	0	0	0	0	0
Pcdh18	20	0	0	0	0	0	0	0	0	0	0	0	0	0	0	0	0	0	0	0	0	0	0	0	0	0	0	0	2.1886	0	0	0	0	0	0	0	0	0	0	0	0	0	0	0	0	0	0	0	0
Fst	20	0	0	0	0	0	0	0	0	0	0	0	0	0	0	0	0	0	0	0	0	0	0	0	0	0	0	0	0	0	0	0	0	0	0	0	0	0	0	0	0	0	0	0	0	0	0	0	0
Klhl23	20	0	0	0	0	0	1.3249	0	0	0	0	0	0	0	0	0	0	0	0	0	0	0	0	0	0	0	0	0	0	0	0	0	0	0	0	0	0	0	0	0	0	0	0	0	0	0	0	0	0
Emid1	20	0	0	0	0	0	0	0	0	0	0	0	0	0	0	0	0	0	0	0	0	0	0	0	0	0	0	0	0	0	0	0	0	0	0	0	0	0	0	0	0	0	0	0	0	0	0	0	0
Notch3	20	0	0	0	0	0	0	0	0	0	0	0	0	0	0	0	0	0	0	0	0	0	0	0	0	0	0	0	0	0	0	0	0	0	0	0	0	0	0	0	0	0	0	0	0	0	0	0	0
Kcnk3	20	0	0	0	0	0	0	0	0	0	0	0	0	0	0	0	0	0	0	0	0	0	0	0	0	0	0	0	0	0	0	0	0	0	0	0	0	0	0	0	0	0	0	0	0	0	0	0	0
Spp1	20	0	1.2555	0	0	2.3572	2.0037	0	0	0	0	0	0	0	0	0	0	0	0	1.8773	0	0	0	0	0	0	0	0	0	0	0	0	0	0	0	0	0	0	0	0	0	1.8133	0	0	0	0	0	0	0
Ism1	20	0	0	0	0	0	0	0	0	1.1821	0	0	0	0	0	0	0	0	0	0	0	0	0	0	0	0	0	0	0	0	0	0	0	0	0	0	0	0	0	0	0	0	0	0	0	0	0	0	0
Lmcd1	20	0	0	0	0	0	0	0	0	0	0	0	0	1.4279	0	0	0	1.3425	0	0	0	0	1.6447	0	0	0	0	0	0	0	0	0	0	0	0	0	0	0	0	0	0	0	0	0	0	0	0	0	0
Wfdc6a	20	0	0	0	0	0	0	0	0	0	0	0	0	0	0	0	0	0	0	0	0	0	0	0	0	0	0	0	0	0	0	0	0	0	0	0	0	0	0	0	0	0	0	0	0	0	0	0	0
Cdkn1c	20	0	0	0	0	0	0	0	0	0	0	0	0	0	0	0	0	0	0	0	0	0	0	0	0	0	0	0	0	0	0	0	0	0	0	0	0	0	0	0	0	0	0	0	0	0	0	0	0
Nr2f1	20	0	0	0	0	0	0	0	0	0	0	0	0	0	0	0	0	1.3425	0	0	0	0	0	0	0	0	0	0	0	0	0	0	0	0	0	0	0	0	0	0	0	0	0	0	0	0	0	0	0
Ifitm1	20	1.6927	0	0	0	2.3572	0	0	0	0	0	0	0	0	0	0.8714	1.0203	0	0	0	0	0	0	0	0	0	0	0	0	0	0	0	0	0	1.4674	0	0	1.9149	0	0	0	0	2.6393	0	0	0	0	0	0
Pdzd2	20	0	0	0	1.8459	0	0	0	0	0	0	0	0	0	1.4725	0	1.0203	0	0	0	0	0	1.6447	0	0	0	0	0	0	0	0	0	2.9146	0	1.4674	0	0	0	0	0	0	0	0	0	0	0	0	1.4576	0
Rerg	20	0	0	0	0	0	0	0	0	0	0	0	0	0	0	0	0	0	0	0	0	0	0	0	0	0	0	0	0	0	0	0	0	0	0	0	0	0	0	0	0	0	0	0	0	0	0	0	0
Vstm4	20	0	0	0	0	0	0	0	0	0	0	0	0	0	0	0	0	0	0	0	0	0	0	0	0	0	0	0	0	0	0	0	0	0	0	0	0	0	0	0	0	0	0	0	0	0	0	0	0
Il34	20	0	0	0	0	0	0	0	0	0	0	0	0	0	0	0	1.0203	0	0	0	0	0	0	0	0	0	0	0	0	0	0	0	0	0	0	0	0	0	0	0	0	0	0	0	0	0	0	0	0
Mettl21e	20	0	0	0	0	0	0	0	0	0	0	0	0	0	0	0	0	0	0	0	0	0	0	0	0	0	0	0	0	0	0	0	0	0	0	0	0	0	0	0	0	0	0	0	0	0	0	0	0
Cdk18	20	0	0	0	0	0	0	0	0	0	0	0	0	0	0	0	0	0	0	0	0	0	0	0	0	0	0	0	0	0	0	0	0	0	0	0	0	0	0	0	0	0	0	0	0	0	0	0	0
Reck	20	0	0	0	0	0	0	0	0	0	0	0	0	0	0	0	0	0	0	0	0	0	0	0	0	0	0	0	0	0	0	0	0	0	0	0	0	0	0	0	0	0	0	0	0	0	0	0	0
Tmem200a	20	0	0	0	0	0	0	0	0	0	0	0	0	0	0	0	0	0	0	0	0	0	0	0	0	0	0	0	0	0	0	0	0	0	0	0	0	0	0	0	0	0	0	0	0	0	0	0	0
Angptl2	20	0	0	0	0	0	0	0	0	0	0	0	0	0	0	0	0	0	0	0	0	0	0	0	0	0	0	0	0	0	0	0	0	0	0	0	0	0	0	0	0	0	0	0	0	0	0	0	0
Sdc2	20	0	0	0	0	0	0	0	0	0	0	0	0	0	0	0.8714	0	0	0	0	0	0	0	0	0	0	0	0	0	0	0	0	0	0	0	0	0	0	0	0	0	0	0	0	0	0	0	0	0
Col8a1	20	0	0	0	0	0	0	0	0	0	0	0	0	0	0	0	0	0	0	0	0	0	0	0	0	0	0	0	0	0	0	0	0	0	0	0	0	0	0	0	0	0	0	0	0	0	0	0	0
Arhgef17	20	0	0	0	0	0	0	0	0	0	0	0	0	0	0	0	0	0	0	0	0	0	0	0	0	0	0	0	0	0	0	0	0	0	0	2.0903	0	0	0	0	0	0	0	0	0	0	0	0	0
Chn1	20	0	0	0	0	0	0	0	0	0	0	0	0	0	0	0	0	1.3425	0	0	0	0	0	0	0	0	0	0	0	0	0	0	0	0	0	0	0	0	0	0	0	0	0	0	0	0	0	0	0
Ephx3	20	0	0	0	0	0	0	0	0	0	0	0	0	0	0	0	0	0	0	0	0	0	0	0	0	0	0	0	0	0	0	0	0	0	0	0	0	0	0	0	0	0	0	0	0	0	0	0	0
Foxf2	20	0	0	0	0	0	0	0	0	0	0	0	0	0	0	0	0	0	0	0	0	0	0	0	0	0	0	0	0	0	0	0	0	0	0	0	0	0	0	0	0	0	0	0	0	0	0	0	0
Arhgap42	20	0	0	0	0	0	0	0	0	0	0	0	0	0	0	0	0	0	0	0	0	0	0	0	0	0	0	0	0	0	0	0	0	0	0	0	0	0	0	0	0	0	0	0	0	0	0	0	0
Pcdh19	20	0	0	0	0	0	0	0	0	0	0	0	0	0	0	0	0	0	0	0	0	0	0	0	0	0	0	0	0	0	0	0	0	0	0	0	0	0	0	0	0	0	0	0	0	0	0	0	0
Akr1b7	20	0	0	0	0	0	0	0	0	0	0	0	0	0	0	0	0	0	0	0	0	0	0	0	0	0	0	0	0	0	0	0	0	0	0	0	0	0	0	0	0	0	0	0	0	0	0	0	0
Vstm2b	20	0	0	0	0	0	0	0	0	0	0	0	0	0	0	0	0	0	0	0	0	0	0	0	0	0	0	0	0	0	0	0	0	0	0	0	0	0	0	0	0	0	0	0	0	0	0	0	0
Fjx1	20	0	0	0	0	0	0	0	0	0	0	0	0	0	0	0	0	0	0	0	0	0	0	0	0	0	0	0	0	0	0	0	0	0	0	0	0	0	0	0	0	0	0	0	0	0	0	0	0
Tusc5	20	0	0	0	0	0	0	0	0	0	0	0	0	0	0	0	0	0	0	0	0	0	0	0	0	0	0	0	0	0	0	0	0	0	0	0	0	0	0	0	0	0	0	0	0	0	0	0	0
Clstn2	20	0	0	0	0	0	0	0	0	0	0	0	0	0	0	0	0	0	0	0	0	0	0	0	0	0	0	0	0	0	0	0	0	0	0	0	0	0	0	0	0	0	0	0	0	0	0	0	0
Rasl11a	20	0	0	0	0	0	0	0	0	0	0	0	0	0	0	0	0	0	0	0	0	0	0	0	0	0	0	0	0	0	0	0	0	0	0	0	0	0	0	0	0	0	0	0	0	0	0	0	0
Adap2	20	0	0	0	0	0	0	0	0	0	0	0	0	0	0	0	0	0	0	0	0	0	0	0	0	0	0	0	0	0	0	0	0	0	0	0	0	0	0	0	0	0	0	0	0	0	0	0	0
Gpc4	20	0	0	0	0	0	0	0	0	0	0	0	0	0	0	0	0	0	0	0	0	0	0	0	0	0	0	0	0	0	0	0	0	0	0	0	0	0	0	0	0	0	0	0	0	0	0	0	0
Nr1h3	20	0	0	0	0	0	0	0	0	0	0	0	0	1.4279	0	0	0	0	0	0	0	0	0	0	0	0	0	0	0	0	0	0	0	0	0	0	0	0	0	0	0	0	0	0	0	0	0	0	0
Scnn1g	21	0	0	0	0	0	0	0	0	0	0	0	0	0	0	0	0	0	0	0	0	0	0	0	0	0	0	0	0	0	0	0	0	0	0	0	0	0	0	0	0	0	0	0	0	0	0	0	0
Rtkn2	21	0	0	0	0	0	0	0	0	0	0	0	0	0	0	0	0	0	0	0	0	0	0	0	0	0	0	0	0	0	0	0	0	0	0	0	0	0	0	0	0	0	0	0	0	0	0	0	0
Igfbp2	21	0	0	0	0	0	0	0	0	0	0	0	0	0	0	0	0	0	0	0	0	0	0	0	0	0	0	0	0	0	0	0	0	0	0	0	0	0	0	0	0	0	0	0	0	0	0	0	0
Col4a3	21	0	0	0	0	0	0	0	0	0	0	0	0	0	0	0	0	0	0	0	0	0	0	0	0	0	0	0	0	0	0	0	0	0	0	0	0	0	0	0	0	0	0	0	0	0	0	0	0
Flrt3	21	0	0	0	0	0	0	0	0	0	0	0	0	0	0	0	0	0	0	0	0	0	0	0	0	0	0	0	0	0	0	0	0	0	0	0	0	0	0	0	0	0	0	0	0	0	0	0	0
Spock2	21	0	0	0	0	0	0	0	0	0	0	0	0	0	0	0	0	0	0	0	0	0	0	0	0	0	0	0	0	0	0	0	0	0	0	0	0	0	0	0	0	0	0	0	0	0	0	0	0
Ndnf	21	0	0	0	0	0	0	0	0	0	0	0	0	0	0	0	0	0	0	0	0	0	0	0	0	0	0	0	0	0	0	0	0	0	0	0	0	0	0	0	0	0	0	0	0	0	0	0	0
Bdnf	21	0	0	1.5834	0	0	0	0	0	0	0	0	0	0	0	0	0	0	0	0	0	0	0	0	0	0	0	0	0	0	0	0	0	0	0	0	0	0	0	0	0	0	0	0	0	0	0	0	0
Pdpn	21	0	0	0	0	0	0	0	0	0	0	0	0	0	0	0	0	0	0	0	0	0	0	0	0	0	0	0	0	0	0	0	0	0	0	0	0	0	0	0	0	0	0	0	0	0	0	0	1.5904
Cyp2b10	21	0	0	1.5834	0	0	1.3249	0	0	0	0	0	0	0	0	0	0	0	0	0	0	0	0	0	0	0	0	0	0	0	0	0	0	0	0	0	0	0	0	0	0	0	0	0	0	0	0	0	0
Krt7	21	0	0	0	0	0	0	0	0	0	0	0	0	0	0	0	0	0	0	0	0	0	0	0	0	0	0	0	0	0	0	0	0	0	0	0	0	0	0	0	0	0	0	0	0	0	0	0	0
2210011C24Rik	21	0	0	0	0	0	0	0	0	0	0	0	0	0	0	0	0	0	0	0	0	0	0	0	0	0	0	0	0	0	0	0	0	0	0	0	0	0	0	0	0	0	0	0	0	0	0	0	0
Plb1	21	0	0	0	0	0	0	0	0	0	0	0	0	0	0	0	0	0	0	0	0	0	0	0	0	0	0	0	0	0	0	0	0	0	0	0	0	0	0	0	0	0	0	0	0	0	0	0	0
Scel	21	0	0	0	0	0	0	0	0	0	0	0	0	0	0	0	0	0	0	0	0	0	0	0	0	0	0	0	0	0	0	0	0	0	0	0	0	0	0	0	0	0	0	0	0	0	0	0	0
Scnn1b	21	0	0	0	0	0	0	0	0	0	0	0	0	0	0	0	0	0	0	0	0	0	0	0	0	0	0	0	0	0	0	0	0	0	0	0	0	0	0	0	0	0	0	0	0	0	0	0	0
Tacstd2	21	0	0	0	0	0	0	0	0	0	0	0	0	0	0	0	0	0	0	0	0	0	0	0	0	0	0	0	0	0	0	0	0	0	0	0	0	0	0	0	0	0	0	0	0	0	0	0	0
Akap5	21	0	0	0	0	0	0	0	0	0	0	0	0	0	0	0	0	0	0	0	0	0	0	0	0	0	0	0	0	0	0	0	0	0	0	0	0	0	0	0	0	0	0	0	0	0	0	0	0
Itgb6	21	0	0	0	0	0	0	0	0	0	0	0	0	0	0	0	0	0	0	0	0	0	0	0	0	0	0	0	0	0	0	0	0	0	0	0	0	0	0	0	0	0	0	0	0	0	0	0	0
Col4a4	21	0	0	0	0	0	0	0	0	0	0	0	0	0	0	0	0	0	0	0	0	0	0	0	0	0	0	0	0	0	0	0	0	0	0	0	0	0	0	0	0	0	0	0	0	0	0	0	0
Sema3e	21	0	0	0	0	0	0	0	0	0	0	0	0	0	0	0	0	0	0	0	0	0	0	0	0	0	0	0	0	0	0	0	0	0	0	0	0	0	0	0	0	0	0	0	0	0	0	0	0
Spink4	21	0	0	0	0	0	0	0	0	0	0	0	0	0	0	0	0	0	0	0	0	0	0	0	0	0	0	0	0	0	0	0	0	0	0	0	0	0	0	0	0	0	0	0	0	0	0	0	0
Lamc2	21	0	0	0	0	0	0	0	0	0	0	0	0	0	0	0	0	0	0	0	0	0	0	0	0	0	0	0	0	0	0	0	0	0	0	0	0	0	0	0	0	0	0	0	0	0	0	0	0
Slc6a14	21	0	0	0	0	0	0	0	0	0	0	0	0	0	0	0	0	0	0	0	0	0	0	0	0	0	0	0	0	0	0	0	0	0	0	0	0	0	0	0	0	0	0	0	0	0	0	0	0
Popdc3	21	0	0	0	0	0	0	0	0	0	0	0	0	0	0	0	0	0	0	0	0	0	0	0	0	0	0	0	0	0	0	0	0	0	0	0	0	0	0	0	0	0	0	0	0	0	0	0	0
Gprc5a	21	1.6927	0	0	0	0	1.3249	0	0	0	0	0	0	0	0	0.8714	0	1.3425	0	0	0	0	1.6447	0	0	0	0	0	0	0	0	0	0	0	1.4674	0	0	0	0	0	0	2.5919	0	0	0	2.0165	0	0	0
Clic3	21	0	0	0	0	0	0	0	0	0	0	0	0	0	1.4725	0	0	0	0	0	0	0	0	0	0	0	0	0	0	0	0	0	0	0	0	0	0	0	0	0	0	0	0	0	0	0	0	0	0
Gpm6a	21	0	0	0	0	0	0	0	0	0	0	0	0	0	0	0	0	0	0	0	0	0	0	0	0	0	0	0	0	0	0	0	0	0	0	0	0	0	0	0	0	0	0	0	0	0	0	0	0
Aqp5	21	0	1.2555	0	1.2	0	0	0	0	0	0	2.2681	0	0	0	0	0	0	0	0	0	0	0	0	0	0	0	0	0	0	0	0	0	0	0	0	0	0	0	0	0	0	0	0	0	0	0	0	0
Wnt3a	21	0	0	0	0	0	0	0	0	0	0	0	0	0	0	0	0	0	0	0	0	0	0	0	0	0	0	0	0	0	0	0	0	0	0	0	0	0	0	0	0	0	0	0	0	0	0	0	0
Mal2	21	0	0	0	0	0	0	0	0	0	0	0	0	0	0	0	0	0	0	0	0	0	0	0	0	0	0	0	0	0	0	0	0	0	0	0	0	0	0	0	0	0	0	0	0	0	0	1.4576	0
2310007B03Rik	21	0	0	0	0	0	0	0	0	0	0	0	0	0	0	0	0	0	0	0	0	0	0	0	0	0	0	0	0	0	0	0	0	0	0	0	0	0	0	0	0	0	0	0	0	0	0	0	1.5904
Pard6b	21	0	0	0	0	0	0	0	0	0	0	0	0	1.4279	0	0	0	0	0	0	0	0	0	0	0	0	0	0	0	0	0	0	0	0	0	0	0	0	0	0	0	0	0	0	0	0	0	0	0
Slc39a8	21	0	0	0	0	0	0	0	0	1.1821	0	0	0	0	0	0	0	0	0	0	0	0	0	0	0	0	0	0	0	0	0	1.5941	0	0	0	0	0	0	0	1.6745	0	0	0	0	0	0	0	0	0
Slc39a4	21	0	0	0	0	0	0	0	0	0	0	0	0	0	0	0	0	0	0	0	0	0	0	0	0	0	0	0	0	0	0	0	0	0	0	0	0	0	0	0	0	0	0	0	0	0	0	0	0
Ano1	21	0	0	0	0	0	0	0	0	0	0	0	0	0	0	0	0	0	0	0	0	0	0	0	0	0	0	0	0	0	0	0	0	0	0	0	0	0	0	0	0	0	0	0	0	0	0	0	0
Sh3rf2	21	0	0	0	0	0	0	0	0	0	0	0	0	0	0	0	0	0	0	0	0	0	0	0	0	0	0	0	0	0	0	0	0	0	0	0	0	0	0	0	0	0	0	0	0	0	0	0	0
Arxes2	21	0	0	0	1.2	0	0	0	0	0	0	0	0	0	0	0	0	0	0	0	0	0	0	0	0	0	0	0	0	0	0	0	0	0	0	0	0	0	0	0	0	0	0	0	0	0	0	0	0
Sema3a	21	0	0	0	0	0	0	0	0	0	0	0	0	0	0	0	0	0	0	0	0	0	0	0	0	0	0	0	0	0	0	0	0	0	0	0	0	0	0	0	0	0	0	0	0	0	0	0	0
Sec14l3	21	0	0	0	0	0	0	0	0	0	0	0	0	0	0	0	0	0	0	0	0	0	0	1.442	0	0	0	0	0	1.7243	1.3375	0	0	0	0	0	0	0	0	0	0	0	0	0	0	0	0	0	0
Crlf1	21	0	0	0	0	0	0	0	0	0	0	0	0	0	0	0	0	0	0	0	0	0	0	0	0	0	0	0	0	0	0	0	0	0	0	0	0	0	0	0	0	0	0	0	0	0	0	0	0
Sphk1	21	0	0	0	0	0	0	0	0	0	0	0	0	0	0	0	0	0	0	0	0	0	0	0	0	0	0	0	0	0	0	0	0	0	0	0	0	0	0	0	0	0	0	0	0	0	0	0	0
Serinc2	21	0	0	0	0	0	0	0	0	0	0	0	0	0	0	0	0	0	0	0	0	0	0	0	0	0	0	0	0	0	0	0	0	0	0	0	0	0	0	0	0	0	0	0	0	0	0	0	0
Abca5	21	0	0	0	0	0	0	0	0	0	0	0	0	0	0	0	0	0	0	0	0	0	0	0	0	0	0	0	0	0	0	0	0	0	0	0	0	0	0	0	0	0	0	0	0	0	0	0	0
Pkp2	21	0	0	0	0	0	0	0	0	0	0	0	0	0	0	0	0	0	0	0	0	0	0	0	0	0	0	0	0	0	0	0	0	0	0	0	0	0	0	0	0	0	0	0	0	0	0	0	0
Tmem37	21	0	0	0	0	0	0	0	0	0	0	2.2681	0	0	0	0	0	0	0	0	0	0	0	0	0	0	0	0	2.1886	0	0	1.5941	0	2.6248	0	0	0	0	0	0	0	0	0	0	0	0	0	0	0
Cxadr	21	0	0	0	0	0	0	0	0	0	0	0	0	0	0	0	0	0	0	0	0	0	0	0	0	0	0	0	0	0	0	0	0	0	0	0	0	0	0	0	0	0	0	0	0	0	0	0	0
Matn4	21	0	0	0	0	0	0	0	0	0	0	0	0	0	0	0	0	0	0	0	0	0	0	0	0	0	0	0	0	0	0	0	0	0	0	0	0	0	0	0	0	0	0	0	0	0	0	0	0
Gipc2	21	0	1.2555	0	0	0	0	0	0	0	0	0	0	0	0	0	0	0	0	0	0	0	0	0	0	0	0	0	0	0	0	0	0	0	0	0	0	0	0	0	0	0	0	0	0	0	0	0	0
Ptprn	21	0	0	0	0	0	0	0	0	0	0	0	0	0	0	0	0	0	0	0	0	0	0	0	0	0	0	0	0	0	0	0	0	0	0	0	0	0	0	0	0	0	0	0	0	0	0	0	0
Slc7a4	21	0	0	0	0	0	0	0	0	0	0	0	0	0	0	0	0	0	0	0	0	0	0	0	0	0	0	1.818	0	0	0	0	0	0	0	0	0	0	0	0	0	0	0	0	0	0	0	0	0
Tmprss2	21	0	0	0	0	0	0	0	0	0	0	0	0	0	0	0	0	0	0	0	0	0	0	0	0	0	0	0	0	0	0	0	0	0	0	0	0	0	0	0	0	0	0	0	0	0	0	0	0
Cgn	21	0	0	0	0	0	0	0	0	0	0	0	0	0	0	0	0	0	0	0	0	0	0	0	0	0	0	0	0	0	0	0	0	0	0	0	0	0	0	0	0	0	0	0	0	0	0	0	0
Ager	21	1.6927	1.2555	0	0	0	0	0	0	0	0	0	0	2.1313	0	1.4108	1.0203	0	0	1.8773	1.9617	0	2.8837	1.442	0	0	0	0	0	1.7243	2.0195	0	0	0	1.4674	0	2.3709	0	0	0	2.5647	2.5919	0	2.7968	0	0	0	0	0
Dapk2	21	0	0	0	0	0	0	0	0	0	0	0	0	0	0	0	0	0	0	0	0	0	0	0	0	0	0	0	0	0	0	0	0	0	0	0	0	0	0	0	0	0	0	0	0	0	0	0	0
Sybu	21	0	0	0	0	0	0	0	0	0	0	0	0	0	0	0	0	0	0	0	0	0	0	0	0	0	0	0	0	0	0	0	0	0	0	0	0	0	0	0	0	0	0	0	0	0	0	0	0
Mthfd1	21	0	1.2555	0	0	0	0	0	0	1.1821	0	2.2681	0	0	0	0	0	0	0	0	1.9617	0	1.6447	0	0	1.7997	2.262	0	0	0	0	0	0	0	0	0	0	0	0	0	0	0	0	2.7968	0	0	0	0	0
Il17re	21	0	0	0	0	0	0	0	0	0	0	0	0	0	0	0	0	0	0	0	0	0	0	0	0	0	0	0	0	0	0	0	0	0	0	0	0	0	0	0	0	0	0	0	0	0	0	0	0
Dusp14	21	0	0	0	0	0	0	0	0	0	0	0	0	0	0	0	0	0	0	0	0	0	0	0	0	0	0	0	0	0	0	0	0	0	0	0	0	0	0	0	0	0	0	0	0	0	0	0	0
Liph	21	0	0	0	0	0	0	0	0	0	0	0	0	0	0	0	0	0	0	0	0	0	0	0	0	0	0	0	0	0	0	0	0	0	0	0	0	0	0	0	0	0	0	0	0	0	0	0	0
Hs2st1	21	0	0	0	0	0	0	0	0	0	0	0	0	0	0	0	0	1.3425	0	0	0	0	0	1.442	0	0	0	0	0	0	0	0	0	0	0	0	0	0	2.1618	0	0	0	0	0	0	0	0	2.1676	0
Mmrn1	22	0	0	0	0	0	0	0	0	0	0	0	0	0	0	0	0	0	0	0	0	0	0	0	0	0	0	0	0	0	0	0	0	0	1.4674	0	0	0	0	0	0	0	0	0	0	0	0	0	0
Reln	22	0	0	0	0	0	0	0	0	0	0	0	0	0	0	0	0	0	0	0	0	0	0	0	0	0	0	0	0	0	0	0	0	0	0	0	0	0	0	0	0	0	0	0	0	0	0	0	0
Prox1	22	0	0	0	0	0	0	0	0	0	0	0	0	0	0	0	0	0	0	0	0	0	0	0	0	0	0	0	0	0	0	0	0	0	0	0	0	0	0	0	0	0	0	0	0	0	0	0	0
Fxyd6	22	0	0	0	0	0	0	0	0	0	0	0	0	0	1.4725	0	0	0	0	0	0	0	0	0	0	0	0	0	0	0	0	0	0	0	0	0	0	0	0	0	0	0	0	0	0	0	0	1.4576	1.5904
Slc45a3	22	0	0	0	0	0	0	0	0	0	0	0	0	0	0	0	0	0	0	0	0	0	0	0	0	0	0	0	0	0	0	0	0	0	0	0	0	0	0	0	0	0	0	0	0	0	0	0	0
Pcsk6	22	0	0	0	0	0	0	0	0	0	0	0	0	0	0	0	0	0	0	0	0	0	0	0	0	0	0	0	0	0	0	0	0	0	0	0	0	0	0	0	0	0	0	0	0	0	0	0	0
Apba2	22	0	0	0	0	0	0	0	0	0	0	0	0	0	0	0	0	0	0	0	0	0	0	0	0	0	0	0	0	0	0	0	0	0	0	0	0	0	0	0	0	0	0	0	0	0	0	0	0
Ccl21a	22	0	0	0	0	0	0	0	0	0	0	0	0	0	0	0	0	0	0	0	0	0	0	0	0	0	0	0	0	0	0	0	0	0	0	0	0	0	0	0	0	0	0	0	0	0	0	0	0
Ptx3	22	0	0	0	0	0	0	0	0	0	0	0	0	0	0	0	0	0	0	0	0	0	0	1.442	0	0	0	0	0	0	0	0	0	0	0	0	0	0	0	0	0	0	0	0	0	0	0	0	0
Ccl21b	22	0	0	0	0	0	0	0	0	0	0	0	0	0	0	0	0	0	0	0	0	0	0	0	0	0	0	0	0	0	0	0	0	0	0	0	0	0	0	0	0	0	0	0	0	0	0	0	0
Scn1b	22	0	0	0	0	0	0	0	0	0	0	0	0	0	0	0	0	0	0	0	0	0	0	0	0	0	0	0	0	0	0	0	0	0	0	0	0	0	0	0	0	0	0	0	0	0	0	0	0
Hoxd9	22	0	0	0	0	0	0	0	0	0	0	0	0	0	0	0	0	0	0	0	0	0	0	0	0	0	0	0	0	0	0	0	0	0	0	0	0	0	0	0	0	0	0	0	0	0	0	0	0
Pld5	22	0	0	0	0	0	0	0	0	0	0	0	0	0	0	0	0	0	0	0	0	0	0	0	0	0	0	0	0	0	0	0	0	0	0	0	0	0	0	0	0	0	0	0	0	0	0	0	0
Tbx1	22	0	0	0	0	0	0	0	0	0	0	0	0	0	0	0	0	0	0	0	0	0	0	0	0	0	0	0	0	0	0	0	0	0	0	0	0	0	0	0	0	0	0	0	0	0	0	0	0
Klhl4	22	0	0	0	0	0	0	0	0	0	0	0	0	0	0	0	0	0	0	0	0	0	0	0	0	0	0	0	0	0	0	0	0	0	0	0	0	0	0	0	0	0	0	0	0	0	0	0	0
Lrrn4cl	22	0	0	0	0	0	0	0	0	0	0	0	0	0	0	0	0	0	0	0	0	0	0	0	0	0	0	0	0	0	0	0	0	0	0	0	0	0	0	0	0	0	0	0	0	0	0	0	0
Cldn11	22	0	0	0	0	0	0	0	0	0	0	0	0	0	0	0	0	0	0	0	0	0	0	0	0	0	0	0	0	0	0	0	0	0	0	0	0	0	0	0	0	0	0	0	0	0	0	0	0
Duoxa2	22	0	0	0	0	0	0	0	0	0	0	0	0	0	0	0	0	0	0	0	0	0	0	0	0	0	0	0	0	0	0	0	0	0	0	0	0	0	0	0	0	0	0	0	0	0	0	0	0
Bok	22	0	0	0	0	0	0	0	0	0	0	0	0	0	0	0	0	0	0	0	0	0	0	0	0	0	0	0	0	0	0	0	0	0	0	0	0	0	0	0	0	0	0	0	0	0	0	0	0
Stab2	22	0	0	0	0	0	0	0	0	0	0	0	0	0	0	0	0	0	0	0	0	0	0	0	0	0	0	0	0	0	0	0	0	0	0	0	0	0	0	0	0	0	0	0	0	0	0	0	0
Rasd1	22	0	0	0	0	0	0	0	0	0	0	0	0	0	0	0	0	0	0	0	0	0	0	0	0	0	0	0	0	0	0	0	0	0	0	0	0	0	0	0	0	0	0	0	0	0	0	0	0
Sh3gl3	22	0	0	0	0	0	0	0	0	0	0	0	0	0	0	0	0	0	0	0	0	0	0	0	0	0	0	0	0	0	0	0	0	0	0	0	0	0	0	0	0	0	0	0	0	0	0	0	0
Cpne7	22	0	0	0	0	0	0	0	0	0	0	0	0	0	0	0	0	0	0	0	0	0	0	0	0	0	0	0	0	0	0	0	0	0	0	0	0	0	0	0	0	0	0	0	0	0	0	0	0
Maf	22	0	0	0	0	0	0	1.6985	0	0	0	0	0	0	0	0	0	0	0	0	0	0	0	0	0	0	0	0	0	0	0	0	0	0	0	0	0	0	0	0	0	0	0	0	0	0	0	0	0
Col26a1	22	0	0	0	0	0	0	0	0	0	0	0	0	0	0	0	0	0	0	0	0	0	0	0	0	0	0	0	0	0	0	0	0	0	0	0	0	0	0	0	0	0	0	0	0	0	0	0	0
Atp8a2	22	0	0	0	0	0	0	0	0	0	0	0	0	0	0	0	0	0	0	0	0	0	0	0	0	0	0	0	0	0	0	0	0	0	0	0	0	0	0	0	0	0	0	0	0	0	0	0	0
Spsb4	22	0	0	0	0	0	0	0	0	0	0	0	0	0	0	0	0	0	0	0	0	0	0	0	0	0	0	0	0	0	0	0	0	0	0	0	0	0	0	0	0	0	0	0	0	0	0	0	0
Flt4	22	0	0	0	0	0	0	1.6985	0	0	0	0	0	0	0	0	1.6119	2.0256	2.6979	0	0	0	0	1.442	0	0	0	0	0	0	0	0	2.0943	0	1.4674	2.0903	0	0	0	0	0	0	0	0	0	0	0	0	0
Itih5	22	0	0	0	0	0	0	0	0	0	0	0	0	0	0	0	0	0	0	0	0	0	0	0	0	0	0	0	0	0	0	0	0	0	0	0	0	0	0	0	0	0	0	0	0	0	0	0	0
Sema3d	22	0	0	0	0	0	0	0	0	0	0	0	0	0	0	0	0	0	0	0	0	0	0	0	0	0	0	0	0	0	0	0	0	0	0	0	0	0	0	0	0	0	0	0	0	0	0	0	0
Il7	22	0	0	0	0	0	0	0	0	0	0	0	0	0	0	0	0	0	0	0	0	0	0	0	0	0	0	0	0	0	0	0	0	0	0	0	0	0	0	0	0	0	0	0	0	0	0	0	0
Ank	22	0	0	0	0	0	0	0	0	0	0	0	0	0	0	0	0	0	0	0	0	0	0	0	0	0	0	0	0	0	0	0	0	0	0	0	0	0	0	0	0	0	0	0	0	0	0	0	0
F8	22	0	0	0	0	0	0	0	0	0	0	0	0	0	0	0	0	0	0	0	0	0	0	0	0	0	0	0	0	0	0	0	0	0	0	0	0	0	0	0	0	0	0	0	0	0	0	0	0
Pvrl2	22	0	0	0	0	0	0	0	0	0	0	0	0	0	0	0	0	0	0	0	0	0	0	1.442	0	0	0	0	0	0	0	0	0	0	0	0	0	0	0	0	0	0	0	0	0	0	0	0	0
Susd4	22	0	0	0	0	0	0	0	0	0	0	0	0	0	0	0	0	0	0	0	0	0	0	0	0	0	0	0	0	0	0	0	0	0	0	0	0	0	0	0	0	0	0	0	0	0	0	0	0
Tshz2	22	0	0	0	0	0	0	0	0	0	0	0	0	0	0	0	0	0	0	0	0	0	0	0	0	0	0	0	0	0	1.3375	0	0	0	0	0	0	0	0	0	0	0	0	0	2.0824	0	0	0	0
Sned1	22	0	0	0	0	0	0	0	0	0	0	0	0	0	0	0	0	0	0	0	0	0	0	0	0	0	0	0	0	0	0	0	0	0	0	0	0	0	0	0	0	0	0	0	0	0	0	0	0
6430573F11Rik	22	0	0	0	0	0	0	0	0	0	0	0	0	0	0	0	0	0	0	0	0	0	0	0	0	0	0	0	0	0	0	0	0	0	0	0	0	0	0	0	0	0	0	0	0	0	0	0	0
Pear1	22	0	0	1.5834	0	0	0	0	1.3545	0	0	0	0	0	0	0	0	0	0	0	0	0	0	0	0	0	0	0	0	0	0	0	0	0	0	0	0	0	0	0	0	0	0	0	0	0	0	0	0
Stab1	22	0	0	1.5834	1.2	0	0	0	1.3545	3.1067	0	0	2.6099	0	0	1.8025	0	1.3425	0	0	0	0	0	0	0	0	0	1.818	3.5455	1.7243	0	1.5941	0	0	1.4674	0	1.6259	1.9149	0	1.6745	0	0	0	0	2.0824	2.8262	0	0	2.3284
Kcng2	22	0	0	0	0	0	0	0	0	0	0	0	0	0	0	0	0	0	0	0	0	0	0	0	0	0	0	0	0	0	0	0	0	0	0	0	0	0	0	0	0	0	0	0	0	0	0	0	0
Lhfpl2	22	0	0	0	0	0	0	0	1.3545	0	0	0	0	0	0	0	0	0	0	0	0	0	0	0	0	0	0	0	0	0	0	0	0	0	0	0	0	0	0	0	0	0	0	0	0	0	0	0	0
Cpne2	22	0	0	0	0	0	0	0	0	0	0	0	0	0	0	0	0	0	0	0	0	0	0	0	0	0	0	0	0	0	0	0	0	0	0	0	0	0	0	0	0	0	0	0	0	0	0	0	0
Gprc5b	22	0	0	0	0	0	0	0	0	0	0	0	0	0	0	0	0	0	0	0	0	0	0	0	0	0	0	0	0	0	0	0	0	0	0	0	0	0	0	0	0	0	0	0	0	0	0	0	0
Ebf4	22	0	0	0	0	0	0	0	0	0	0	0	0	0	0	0	0	0	0	0	0	0	0	0	0	0	0	0	0	0	0	0	0	0	0	0	0	0	0	0	0	0	0	0	0	0	0	0	0
1110032F04Rik	22	0	0	0	0	0	0	0	0	0	0	0	0	0	0	0	0	0	0	0	0	0	0	0	0	0	0	0	0	0	0	0	0	0	0	0	0	0	0	0	0	0	0	0	0	0	0	0	0
Itih3	22	0	0	0	0	0	0	0	0	0	0	0	0	0	0	0	0	0	0	0	0	0	0	0	0	0	0	0	0	0	0	0	0	0	0	0	0	0	0	0	0	0	0	0	0	0	0	0	0
Apoc4	22	0	0	0	0	0	0	0	0	0	0	0	0	0	0	0	0	0	0	0	0	0	0	0	0	0	0	0	0	0	0	0	0	0	0	0	0	0	0	0	0	0	0	0	0	0	0	0	0
Thsd7a	22	0	0	0	0	0	0	0	0	0	0	0	0	0	0	0	0	0	0	0	0	0	0	0	0	0	0	0	0	0	0	0	0	0	0	0	0	0	0	0	0	0	0	0	0	0	0	0	0
Ppfibp1	22	1.6927	1.2555	0	0	0	0	0	0	1.1821	0	0	0	0	0	0	0	0	0	0	0	1.6858	0	0	0	0	0	0	0	0	0	0	0	0	0	0	0	1.9149	0	0	0	0	0	0	0	0	0	0	0
Tagln3	22	0	0	0	0	0	0	0	0	0	0	0	0	0	0	0	0	0	0	0	0	0	0	0	0	0	0	0	0	0	0	0	0	0	0	0	0	0	0	0	0	0	0	0	0	0	0	0	0
Arl4a	22	0	1.2555	1.5834	1.2	0	0	0	2.0406	0	2.321	0	0	0	0	0.8714	1.0203	1.3425	0	0	0	0	0	0	2.0178	0	0	0	0	0	1.3375	1.5941	0	0	0	0	0	0	0	0	0	0	0	0	0	0	0	1.4576	0
Flywch2	22	0	0	0	0	0	0	0	0	0	0	0	0	0	0	0	1.0203	0	0	0	0	0	0	0	2.0178	0	0	0	0	0	0	0	0	0	0	0	0	0	0	0	0	0	0	0	0	0	0	0	0
Tnfaip8l1	22	0	0	0	0	0	0	0	0	0	0	2.2681	0	0	0	0	0	0	0	0	0	0	0	0	0	0	0	0	0	0	0	0	0	0	0	0	0	0	0	0	0	0	0	0	0	0	0	0	0
Fscn1	22	0	0	0	0	0	0	0	0	1.1821	0	0	0	0	0	0	1.0203	0	0	0	0	0	0	0	2.0178	1.7997	0	0	0	0	0	0	0	0	2.1797	0	0	0	0	0	0	0	0	0	0	0	0	1.4576	0
Tbc1d4	22	0	0	0	0	2.3572	0	0	0	0	0	0	0	0	1.4725	0	0	0	0	0	0	0	0	0	0	0	0	0	0	0	0	0	0	0	0	0	0	0	0	0	0	0	0	0	0	0	0	0	0
Cst6	22	0	0	0	0	0	0	0	0	0	0	0	0	0	0	0	0	0	0	0	0	0	0	0	0	0	0	0	0	0	0	0	0	0	1.4674	0	0	0	0	0	0	0	0	0	0	0	0	0	0
Lrrc4c	22	0	0	0	0	0	0	0	0	0	0	0	0	0	0	0	0	0	0	0	0	0	0	0	0	0	0	0	0	0	0	0	0	0	0	0	0	0	0	0	0	0	0	0	0	0	0	0	0
Hjurp	22	0	0	0	0	0	0	0	1.3545	0	0	0	0	0	0	0.8714	1.0203	0	0	0	0	0	0	0	0	0	0	1.818	0	0	0	0	0	0	0	0	0	0	0	0	0	0	0	0	2.0824	0	0	0	0
Ephb1	22	0	0	0	0	0	0	0	0	0	0	0	0	0	0	0	0	0	0	0	0	0	0	0	0	0	0	0	0	0	0	0	0	0	0	0	0	0	0	0	0	0	0	0	0	0	0	0	0
Hba-a1	23	0.1127	-0.2575	1.0165	0	0.0812	0.2088	0.4187	0.0909	0.4125	0.0373	0.6932	-1.6845	-0.197	0.1526	-0.2628	0.116	0.3858	0.7685	-0.1229	0.4791	0.0178	-0.2274	0.3945	0.174	1.3261	-0.5995	0.7743	-0.4756	0.5208	0.121	0.0516	0.4743	0.0452	-0.0609	-0.4126	-0.5891	0.417	-0.3232	-0.4	-0.1286	-0.4626	1.0427	0.0264	0.0222	0.0597	0.1306	-0.3159	-0.4084
Hba-a2	23	0.4023	0.2187	0.4017	0.3899	0.2056	-0.2329	-0.3295	0.1932	0.0939	0.1618	0.5443	-0.8534	0.3085	-0.6527	-0.098	0.0643	0.7218	0.9229	-0.0877	-0.6821	0.3075	-0.273	-0.2354	-0.3994	0.8494	0.7726	0.4906	0.3118	0.1742	-0.1286	0.1762	-0.3031	-0.1351	-0.5297	0.1882	0.0355	0.433	-0.6819	-0.1104	-0.3501	0.3934	-0.4272	0.0608	0.3118	0.6636	-0.6381	0.0582	0.3359
Alas2	23	0	0	0	1.2	2.3572	1.3249	0	0	1.1821	0	0	0	0	0	0.8714	0	0	0	0	0	1.6858	0	0	0	0	0	2.5974	0	0	0	0	2.0943	0	0	0	1.6259	0	0	0	0	0	0	0	0	0	0	0	0
Snca	23	0	0	0	0	0	0	0	0	0	0	0	0	0	0	0	0	0	0	0	0	0	0	0	0	0	0	0	2.1886	0	0	0	0	0	0	0	0	0	0	0	0	0	0	0	0	0	0	0	1.5904
Bpgm	23	1.6927	1.2555	0	0	0	0	1.6985	2.0406	0	0	0	0	0	1.4725	0	2.0303	1.3425	0	0	0	1.6858	0	0	0	0	0	0	0	1.7243	2.4807	0	0	0	0	0	0	0	0	0	2.5647	0	0	0	0	2.0165	1.833	0	1.5904
Ube2l6	23	1.6927	1.9165	0	0	0	1.3249	0	0	1.1821	2.321	0	0	0	0	0.8714	0	1.3425	0	1.8773	0	0	0	0	0	0	0	0	0	0	1.3375	0	2.0943	0	0	0	2.8598	0	0	0	0	1.8133	0	2.7968	0	2.0165	1.833	1.4576	1.5904
Fech	23	0	0	0	0	0	0	0	2.0406	0	0	0	0	0	1.4725	0	0	0	2.6979	0	0	1.6858	1.6447	1.442	2.0178	0	0	1.818	0	0	1.3375	0	0	0	0	0	0	0	2.1618	0	0	0	0	0	0	2.0165	0	0	0
Isg20	23	0	0	0	0	0	0	0	0	0	0	0	0	0	1.4725	0	0	0	0	0	0	0	0	0	0	0	0	0	2.1886	0	0	0	0	0	0	0	0	0	0	1.6745	0	0	0	0	0	0	0	0	0
Mkrn1	23	1.6927	1.2555	0	1.2	0	0	2.9518	2.0406	1.1821	0	3.11	2.6099	0	1.4725	0.8714	0	2.4874	0	3.1733	1.9617	2.4422	0	2.1486	0	2.576	2.262	2.5974	0	2.9841	2.0195	0	2.9146	2.6248	0	2.0903	0	0	0	0	0	0	0	0	0	0	1.833	0	1.5904
Fam220a	23	0	0	1.5834	1.2	0	0	0	0	1.1821	2.321	0	0	1.4279	1.4725	0	2.0303	0	0	0	1.9617	0	2.3933	0	0	2.576	0	0	0	0	0	2.3328	0	0	0	0	0	0	2.1618	0	0	0	0	0	0	2.0165	1.833	0	0
Fam46c	23	0	0	0	0	0	0	0	0	0	0	0	0	0	0	0	0	0	0	0	0	0	0	0	0	0	0	0	0	0	0	0	0	0	0	0	0	0	0	0	0	0	0	0	0	0	0	0	0
Gypa	23	0	0	0	0	0	0	0	0	0	0	0	0	0	0	0	0	0	0	0	0	0	0	0	0	0	0	0	0	0	0	0	0	0	0	0	0	0	0	0	0	0	0	0	0	0	0	0	0
Rsad2	23	0	0	0	1.2	2.3572	0	0	0	1.1821	0	0	0	1.4279	0	0	0	0	0	0	1.9617	0	0	0	0	0	0	0	0	0	0	0	0	0	0	0	0	0	0	0	0	0	0	0	0	0	0	0	0
Tspo2	23	0	0	0	0	0	0	0	0	0	0	0	0	0	0	0	0	0	0	0	0	0	0	0	0	0	0	0	0	0	0	0	0	0	0	0	0	0	0	0	0	0	0	0	0	0	0	0	0
Trim10	23	0	0	0	0	0	0	0	0	0	0	0	0	0	0	0	0	0	0	0	0	0	0	0	0	0	0	0	0	0	0	0	0	0	0	0	0	0	0	0	0	0	0	0	0	0	0	0	0
Slc4a1	23	0	0	0	0	0	0	0	0	0	0	0	0	0	0	0	0	0	0	0	0	0	0	0	0	0	0	0	0	0	0	0	0	0	0	0	0	0	0	0	0	0	0	0	0	0	0	0	0
Paqr9	23	0	0	0	0	0	0	0	0	0	0	0	0	0	0	0	0	0	0	0	0	0	0	0	0	0	0	0	0	0	0	0	0	0	0	0	0	0	0	0	0	0	0	0	0	0	0	0	0
Slc25a37	23	0	0	0	0	0	0	0	0	0	0	0	0	0	0	0	0	0	0	0	0	0	0	0	0	0	0	0	0	0	0	1.5941	0	0	0	0	0	0	0	0	0	0	0	0	0	0	0	0	0
Fam213a	23	0	0	0	0	0	0	0	0	0	0	0	0	0	0	0.8714	0	0	0	0	0	0	0	0	0	0	0	0	0	0	0	0	0	0	0	0	0	0	0	0	0	0	0	0	0	0	0	0	0
Hbq1b	23	0	0	0	0	0	0	0	0	0	0	0	0	0	0	0	0	0	0	0	0	0	0	0	0	0	0	0	0	0	0	0	0	0	0	0	0	0	0	0	0	0	0	0	0	0	0	0	0
Isca1	23	0	0	1.5834	0	0	0	0	1.3545	0	0	0	0	0	0	0	1.0203	0	0	0	0	0	0	0	2.0178	0	0	0	0	1.7243	1.3375	0	0	0	0	0	0	0	0	0	1.79	0	2.6393	0	0	0	0	0	0
Ube2c	23	0	1.2555	0	0	0	0	0	0	0	0	0	0	0	0	0	0	0	0	0	0	0	0	0	0	0	0	0	0	0	0	0	2.0943	0	0	0	0	0	0	0	0	0	0	0	0	0	0	0	0
Dhrs11	23	0	0	0	0	0	0	0	0	0	0	0	0	0	0	0	0	0	0	0	0	0	0	0	0	0	0	0	0	0	0	0	0	0	0	0	0	0	0	0	0	0	0	0	0	0	0	0	0
Ccndbp1	23	1.6927	0	0	2.2904	0	1.3249	0	2.0406	1.1821	0	2.2681	0	0	0	0	1.0203	0	0	0	1.9617	0	0	0	0	0	0	0	2.1886	0	1.3375	0	2.0943	0	0	0	0	2.7097	0	0	0	0	0	0	0	2.0165	0	1.4576	0
Ppp1cb	23	0	0	0	1.2	0	1.3249	1.6985	0	0	0	2.2681	0	1.4279	0	0.8714	0	1.3425	0	0	0	1.6858	0	2.976	0	1.7997	0	0	0	1.7243	3.5472	0	0	0	0	0	2.3709	1.9149	0	1.6745	1.79	0	3.5186	0	0	2.0165	1.833	0	0
Nusap1	23	0	0	0	0	0	0	0	0	0	0	0	0	0	0	0	0	0	0	0	0	0	0	0	0	0	0	0	0	0	0	0	0	0	0	0	0	0	0	0	0	0	0	0	0	0	0	0	0
Hbq1a	23	0	0	0	0	0	0	0	0	0	0	0	0	0	0	0	0	0	0	0	0	0	0	0	0	0	0	0	0	0	0	0	0	0	0	0	0	0	0	0	0	0	0	0	0	0	0	0	0
Tfdp2	23	1.6927	0	0	0	0	0	0	0	0	0	0	0	0	0	0	0	0	0	0	0	0	0	0	0	0	0	0	0	0	1.3375	0	0	0	0	0	0	0	0	0	0	0	0	0	0	0	0	1.4576	0
Apol11b	23	0	0	0	0	0	0	0	0	0	0	0	0	0	0	0.8714	0	0	0	0	0	0	0	0	0	0	0	0	0	0	0	0	0	0	0	0	0	0	0	0	0	0	0	0	0	0	0	0	0
March2	23	0	1.9165	0	0	0	1.3249	1.6985	2.8537	1.823	0	2.2681	0	1.4279	0	1.8025	2.0303	0	2.6979	0	0	0	0	0	0	0	0	1.818	2.1886	0	2.4807	1.5941	2.0943	0	2.1797	0	0	0	0	0	0	1.8133	0	0	0	2.0165	0	2.6414	1.5904
Dcaf12	23	0	0	0	1.2	0	0	0	0	0	0	2.2681	0	0	0	0	1.0203	0	0	0	0	0	0	0	0	0	0	1.818	0	0	1.3375	0	0	0	1.4674	2.0903	0	0	0	0	0	0	2.6393	0	0	0	0	0	0
Bnip3l	23	0.6662	-0.5286	1.0213	1.3508	0.5731	0.2196	1.1677	1.351	0.819	-1.7841	-1.7841	0.8258	-0.3562	0.4017	-1.7841	0.2462	-0.4416	1.7981	0.0931	1.4917	-0.0983	-0.1395	-0.3421	-1.7841	1.2938	1.319	0.0339	1.2369	1.5687	0.2354	-0.1901	1.1305	0.8407	0.3955	1.126	0.5868	0.1308	0.3776	0.6446	-1.7841	0.8078	0.8551	1.0126	1.1171	-1.7841	0.0489	1.4986	1.393
Rhd	23	0	0	0	0	0	0	0	0	0	0	0	0	0	0	0	0	0	0	0	0	0	0	0	0	0	0	0	0	0	0	0	0	0	0	0	0	0	0	0	0	0	0	0	0	0	0	0	0
Hemgn	23	0	0	0	0	0	0	0	0	0	0	0	0	0	0	0	0	0	0	0	0	0	0	0	0	0	0	0	0	0	0	0	0	0	0	0	0	0	0	0	0	0	0	0	0	0	0	0	0
AK157302	23	0	0	0	0	0	0	0	0	0	0	0	0	0	0	0	0	0	0	0	0	0	0	0	0	0	0	0	0	0	0	0	0	0	0	0	0	0	0	0	0	0	0	0	0	0	0	0	0
Rnf10	23	1.6927	1.2555	0	1.8459	2.3572	2.8116	1.6985	0	1.823	2.321	0	2.6099	1.4279	0	2.1102	2.0303	0	0	0	2.7635	1.6858	1.6447	0	0	1.7997	0	0	0	0	1.3375	2.3328	0	0	2.1797	0	2.8598	1.9149	0	2.4287	0	1.8133	0	0	2.0824	0	1.833	1.4576	0
Slc25a39	23	1.6927	0	1.5834	0	2.3572	0	0	0	0	0	0	0	0	1.4725	1.4108	0	0	0	3.5478	0	0	0	0	0	0	0	0	0	0	0	0	0	0	0	0	0	0	0	0	0	0	0	0	0	0	0	0	0
Hagh	23	0	0	0	0	0	0	0	0	0	0	0	0	1.4279	0	0.8714	0	1.3425	0	1.8773	0	0	0	0	0	0	0	0	0	0	0	1.5941	0	0	0	0	1.6259	1.9149	0	1.6745	0	1.8133	0	0	2.0824	0	0	1.4576	0
Spta1	23	0	0	0	0	0	0	0	0	0	0	0	0	0	0	0	0	0	0	0	0	0	0	0	0	0	0	0	0	0	0	0	0	0	0	0	0	0	0	0	0	0	0	0	0	0	0	0	0
Pnpo	23	0	0	0	0	0	0	0	1.3545	0	0	0	0	0	0	0	0	1.3425	0	0	0	0	0	0	0	0	0	0	0	0	0	0	0	0	0	0	0	0	0	0	0	0	2.6393	0	0	0	0	0	0
Sfta2	24	0	0	0	0	0	0	0	0	0	0	0	0	0	0	0	1.0203	1.3425	0	0	0	0	0	0	0	0	0	0	0	0	0	0	0	0	0	0	0	0	0	0	0	0	0	0	0	0	0	0	0
Hc	24	0	0	0	1.2	0	1.3249	0	0	0	0	0	0	0	0	0	0	0	0	0	0	0	0	0	0	0	0	0	0	0	1.3375	0	0	0	0	0	0	0	0	0	1.79	0	0	0	0	0	0	0	0
Lamp3	24	0	0	0	0	0	0	0	0	0	0	2.2681	0	0	0	0	0	0	0	0	0	0	0	0	0	0	0	0	0	0	0	0	0	0	0	0	1.6259	0	0	0	0	0	0	0	0	0	0	0	0
S100g	24	0	0	0	0	0	0	0	0	0	2.321	0	0	0	0	0	0	0	0	1.8773	0	0	0	0	0	0	0	1.818	3.021	0	0	0	0	0	0	0	0	0	0	0	1.79	0	0	0	0	0	0	0	0
Bex4	24	0	0	0	0	0	0	0	0	1.1821	0	0	0	0	0	0	0	0	0	0	0	0	0	0	0	0	0	0	0	0	0	0	0	0	0	0	0	0	0	0	0	0	0	0	0	0	1.833	0	0
Pla2g1b	24	0	0	0	0	0	0	0	0	0	0	0	0	0	0	0	0	0	0	0	0	0	0	0	0	0	0	0	0	0	0	0	0	0	0	0	0	0	0	0	0	0	0	0	0	0	0	0	0
Sftpc	24	0.2267	-0.0547	-0.5648	0.0748	0.4555	0.1541	0.1691	0.5273	-0.0418	-0.5637	0.0052	-0.6914	-0.2307	0.1919	0.1972	0.1423	-0.1206	0.0683	0.347	-0.516	-0.7544	-0.0487	0.4713	0.0288	0.4995	-0.0023	0.0369	0.0291	0.0642	-0.4413	-0.363	0.5597	-0.2043	-0.0421	0.0177	-0.1518	0.4666	0.213	-0.0062	-0.6112	-0.3464	-0.4035	-0.0064	0.0076	-0.3118	0.2144	-0.4011	-0.3683
Egfl6	24	0	0	0	0	0	0	0	0	0	0	0	0	0	0	0	0	0	0	0	0	0	0	0	0	0	0	0	0	0	0	0	0	0	0	0	0	0	0	0	0	0	0	0	0	0	0	0	0
Slc34a2	24	0	0	0	0	0	0	0	0	1.1821	0	0	0	0	0	0.8714	2.0303	0	0	0	0	0	0	0	0	0	0	0	0	0	0	0	0	2.6248	1.4674	2.0903	0	0	0	0	0	0	0	2.7968	0	0	0	1.4576	0
Sftpd	24	1.6927	0	0	0	0	1.3249	0	1.3545	1.823	0	2.2681	0	0	0	0.8714	0	0	2.6979	0	0	0	0	1.442	0	0	0	0	0	0	0	0	0	0	0	0	0	0	0	0	0	0	0	0	0	0	0	0	0
Muc1	24	0	0	0	0	0	0	0	0	0	0	0	0	0	0	0	0	0	0	0	0	1.6858	0	0	0	0	0	0	0	0	0	0	0	0	0	0	0	0	0	0	0	0	0	0	0	0	0	0	0
Lcn2	24	0	0	0	0	0	0	0	0	0	0	0	0	0	0	0	0	0	2.6979	0	0	0	0	0	0	0	0	0	0	1.7243	1.3375	0	0	0	0	0	0	0	0	0	1.79	0	0	0	0	0	0	0	0
Lgi3	24	0	0	0	0	0	0	0	0	0	0	0	0	0	0	0	0	0	0	0	0	0	0	0	0	0	0	0	0	0	0	0	0	0	0	0	0	0	0	0	0	0	0	0	0	0	0	0	0
Sftpb	24	1.6927	0	0	1.2	0	0	1.6985	2.0406	2.2652	2.321	0	0	2.1313	0	0.8714	1.6119	1.3425	0	1.8773	0	2.4422	0	0	0	2.576	2.262	2.5974	0	0	0	2.3328	0	2.6248	2.6544	0	0	0	2.9908	0	1.79	1.8133	0	0	2.0824	0	0	1.4576	1.5904
Bex2	24	0	1.2555	0	0	0	0	0	0	0	0	0	0	0	0	0	0	0	0	0	0	0	0	0	0	0	0	1.818	0	0	0	0	0	0	1.4674	0	0	0	0	0	0	0	0	0	0	0	0	0	0
Ank3	24	0	0	0	0	0	0	0	0	0	0	0	0	0	0	0	0	0	0	0	0	0	0	0	0	0	0	0	0	0	0	0	0	0	0	0	0	0	0	0	0	0	0	0	0	0	0	0	0
Dram1	24	0	0	0	0	0	0	0	0	0	0	0	0	0	0	0	0	0	0	0	0	0	0	0	2.0178	0	0	0	0	0	0	0	0	0	0	0	0	0	0	0	0	0	0	0	0	0	0	0	0
Ppp1r14c	24	0	0	0	0	0	0	0	0	0	0	0	0	0	0	0	0	0	0	0	0	0	0	0	0	0	0	0	0	1.7243	0	0	0	0	0	0	0	0	0	0	0	1.8133	0	0	0	0	0	0	0
Fasn	24	0	1.2555	0	0	0	0	0	0	0	0	0	0	0	0	0	0	0	0	0	0	0	0	0	0	0	0	0	0	0	0	0	0	0	0	0	0	0	0	0	0	0	0	0	0	0	0	0	1.5904
Scd1	24	1.6927	0	0	1.2	2.3572	1.3249	1.6985	1.3545	0	0	3.11	0	0	2.1858	1.4108	0	2.0256	0	0	0	0	0	0	0	0	2.262	0	2.1886	0	0	1.5941	0	0	0	0	0	0	0	1.6745	0	0	2.6393	0	0	0	0	0	0
Wfdc2	24	1.6927	0	0	0	0	0	0	0	0	0	0	0	0	0	0	1.6119	0	0	0	2.7635	1.6858	0	0	0	0	0	0	2.1886	0	0	1.5941	2.9146	0	2.1797	0	0	0	0	0	0	0	0	0	0	0	0	0	1.5904
Sftpa1	24	0.1408	0.4021	0.8584	-0.019	0.8996	0.5021	1.01	0.1942	-1.1274	1.3899	-0.0414	-2.3095	-0.1781	-2.3095	0.2698	0.8963	0.5272	-2.3095	-2.3095	1.3437	-2.3095	-0.6648	0.3114	-0.2916	0.2665	-0.0475	-0.4915	-0.1208	-2.3095	-2.3095	0.0234	-2.3095	0.3153	-2.3095	1.1202	-2.3095	-0.3946	-2.3095	-2.3095	0.2553	0.7853	1.2091	0.4873	1.4918	0.5167	-0.4765	-0.8519	0.5048
Snhg11	24	0	0	0	0	0	0	0	0	0	0	0	0	0	0	0	0	0	0	0	0	0	0	0	0	0	0	0	0	0	0	0	0	0	0	0	0	0	0	0	0	0	0	0	0	0	0	0	0
Cox6a2	24	0	0	0	0	0	0	0	0	0	0	0	0	0	0	0	0	0	0	0	0	0	0	0	0	0	0	0	0	0	0	0	0	0	0	0	0	0	0	0	0	0	0	0	0	0	0	0	0
Etv5	24	1.6927	0	0	0	0	1.3249	0	0	0	0	0	0	0	0	0	1.0203	0	0	0	0	0	0	0	0	0	0	0	0	0	0	0	0	0	0	0	0	1.9149	0	0	0	0	0	0	0	0	0	0	0
Atp6v1c2	24	0	0	0	0	0	0	0	0	0	0	0	0	0	0	0	0	0	0	0	0	0	0	0	0	0	0	0	0	0	0	0	0	0	0	0	0	0	0	0	0	0	0	0	0	0	0	0	0
Ptprf	24	0	0	0	0	0	0	0	0	0	0	0	0	0	0	0	0	0	0	0	0	0	0	1.442	0	0	0	0	0	0	0	0	0	0	0	0	0	0	0	0	0	0	0	0	0	0	0	0	0
Mlc1	24	0	0	0	0	0	0	1.6985	0	0	0	0	0	0	0	0	0	0	0	0	0	0	0	0	0	0	0	0	0	0	0	0	0	0	0	0	0	0	0	0	0	0	0	0	0	0	0	0	0
Atp1b1	24	0	0	0	1.2	0	0	0	1.3545	0	0	0	0	0	0	0	0	0	0	0	0	0	0	0	0	0	0	0	0	0	0	0	0	0	0	0	0	0	0	0	1.79	0	0	0	0	0	0	0	0
Cbr2	24	0	1.2555	0	0	0	1.3249	0	0	0	0	0	0	0	0	1.4108	0	0	0	0	0	0	1.6447	0	0	1.7997	0	0	0	0	0	0	0	0	0	0	0	1.9149	0	0	0	1.8133	0	0	2.0824	0	0	1.4576	0
Npw	24	0	0	0	0	0	0	0	0	0	0	0	0	0	0	0	0	0	0	0	0	0	0	0	0	0	0	0	0	0	0	0	0	0	0	0	0	0	0	0	0	0	0	0	0	0	0	0	0
Nkx2-1	24	0	0	0	0	0	0	0	0	0	0	0	0	0	0	0	0	0	0	0	0	0	0	0	0	0	0	0	0	0	0	0	0	0	0	0	0	0	0	0	0	0	0	0	0	0	0	0	0
Cldn18	24	0	0	0	0	0	0	0	0	0	0	0	0	0	0	0	0	0	0	0	0	1.6858	0	0	0	0	0	0	0	0	0	0	0	0	0	0	0	0	0	0	1.79	0	0	0	0	0	1.833	0	0
Cldn3	24	0	0	0	0	0	0	0	0	0	0	0	2.6099	0	0	0	0	0	0	0	0	0	0	0	0	0	0	0	0	0	0	0	0	0	0	0	0	0	0	0	0	0	0	0	0	0	0	0	0
Acoxl	24	0	0	0	0	0	0	0	0	0	0	0	0	0	0	0	0	0	0	0	0	0	0	0	0	0	0	0	0	0	0	0	0	0	0	0	0	0	0	0	0	0	0	0	0	0	0	0	0
Slco4c1	24	0	0	0	0	0	0	0	0	0	0	0	0	0	0	0	0	0	0	0	0	0	0	0	0	0	0	0	0	0	0	0	0	0	0	0	0	0	0	0	0	0	0	0	0	0	0	0	0
Smim6	24	0	0	0	0	0	0	0	0	0	0	0	0	0	0	0	0	0	0	0	0	1.6858	0	0	0	0	0	0	0	0	0	0	0	3.5028	0	0	0	0	0	0	0	0	0	0	0	0	0	0	0
Scgb1c1	24	0	0	0	0	0	0	0	0	0	0	0	0	0	0	0	0	0	0	0	0	0	0	0	0	0	0	0	0	0	0	0	2.0943	0	0	0	0	0	0	0	0	0	0	0	0	0	1.833	0	0
Rbpjl	24	0	0	0	0	0	0	0	0	0	0	0	0	0	0	0	0	0	0	0	0	0	0	0	0	0	0	0	0	0	0	0	0	0	0	0	0	0	0	0	0	0	0	0	0	0	0	0	0
Irx3	24	0	0	0	0	0	0	0	0	0	0	0	0	0	0	0	0	0	0	0	0	0	0	0	0	0	0	0	0	0	0	0	0	0	0	0	0	0	0	0	0	0	0	0	0	0	0	0	0
Apoc1	24	0	0	0	0	0	0	0	0	0	0	0	0	0	0	0	0	0	0	0	0	0	0	0	0	0	0	0	0	0	0	0	0	0	0	0	0	0	0	0	0	0	0	0	0	0	0	0	0
Sdc1	24	0	0	0	0	0	0	0	1.3545	0	0	0	0	0	0	0	0	0	0	0	0	0	0	0	0	0	0	0	0	0	0	0	0	0	0	0	0	0	0	0	0	0	0	0	0	0	0	0	0
Abca3	24	0	0	1.5834	0	0	0	0	0	1.1821	0	0	0	0	0	0.8714	1.0203	0	0	0	0	1.6858	0	0	0	0	0	0	0	1.7243	1.3375	1.5941	0	0	0	0	1.6259	0	0	1.6745	0	0	0	0	0	0	0	0	0
Ang	24	0	0	0	0	0	1.3249	0	0	0	0	0	0	0	0	0	0	0	2.6979	0	0	0	0	0	0	0	0	0	0	0	0	0	0	0	0	0	0	0	2.1618	0	0	0	0	0	0	0	0	0	0
Tfcp2l1	24	0	0	0	0	0	0	0	0	0	0	0	0	0	0	0	0	0	0	0	0	0	0	0	0	0	0	0	0	0	0	0	0	0	0	0	0	0	0	0	0	0	0	0	0	0	0	0	0
C6	24	0	0	0	0	0	0	0	0	0	0	0	0	0	0	0	0	0	0	0	0	0	0	0	0	0	0	0	0	0	0	0	0	0	0	0	0	0	0	0	0	0	0	0	0	0	0	0	0
Cpm	24	0	0	0	1.2	0	0	0	0	0	0	0	0	0	0	0.8714	0	0	0	0	0	0	0	0	0	0	0	0	0	0	0	0	0	0	0	0	0	0	0	0	0	1.8133	0	0	0	0	0	0	0
Kcnj15	24	0	0	0	0	0	0	0	0	0	0	0	0	0	0	0	0	0	0	0	0	0	0	0	0	0	0	0	0	0	0	0	0	0	0	0	0	0	0	0	0	0	0	0	0	0	0	0	0
Alcam	24	0	0	0	1.2	2.3572	0	0	0	0	0	0	0	0	0	0	1.6119	0	0	0	0	0	0	0	0	0	0	0	0	0	0	0	0	0	0	0	0	0	0	0	0	0	0	0	0	0	0	0	0
Fabp5	24	0	0	0	0	0	0	0	1.3545	0	0	2.2681	0	0	0	0.8714	1.6119	1.3425	0	0	0	0	0	2.1486	2.0178	1.7997	0	0	0	0	0	0	0	0	1.4674	0	0	1.9149	0	0	0	0	0	0	0	0	0	0	0
Krt23	24	0	0	0	0	0	0	0	0	0	0	0	0	0	0	0	1.0203	0	0	0	0	0	0	0	0	0	0	0	0	0	0	0	0	0	0	0	0	0	0	0	0	0	0	0	0	0	0	0	1.5904
Irx1	24	0	0	0	0	0	0	0	0	0	0	0	0	0	0	0.8714	0	0	0	0	0	0	0	0	0	0	0	0	0	0	0	0	0	0	0	0	0	0	0	0	0	0	0	0	0	0	0	0	0
Acot7	24	0	0	0	0	0	0	1.6985	0	0	0	0	0	0	0	1.4108	0	1.3425	0	0	0	1.6858	2.3933	0	0	1.7997	0	0	0	1.7243	0	1.5941	0	0	0	0	0	2.7097	0	0	0	0	0	0	0	0	0	0	0
Il33	24	0	0	0	0	0	0	0	0	0	0	0	0	0	0	0	0	0	0	0	0	0	0	0	0	0	0	0	0	0	0	0	0	0	0	0	0	0	0	0	0	0	0	0	0	0	0	0	0
Rnase4	24	0	0	0	0	0	0	0	0	1.1821	0	0	0	0	0	0	0	1.3425	0	0	2.7635	0	0	0	0	0	0	0	0	0	0	0	0	0	0	2.0903	0	0	0	2.4287	0	0	0	0	0	0	0	0	0
Pi4k2b	24	0	0	0	0	0	0	0	0	0	0	0	0	0	0	0	0	1.3425	0	0	0	0	0	0	0	0	0	0	0	0	0	0	0	0	0	0	0	0	0	1.6745	0	0	0	0	0	0	0	0	0
Kcnc3	24	0	0	0	0	0	0	0	0	0	0	0	0	0	0	0	0	0	0	0	0	0	0	0	0	0	0	0	0	0	0	0	0	0	0	0	0	0	0	0	0	0	0	0	0	0	0	0	0
Prnp	24	0	0	0	0	0	0	0	0	0	0	0	0	0	0	0	0	0	0	0	0	0	0	0	0	0	0	0	0	0	0	0	0	0	0	0	0	0	0	0	0	0	0	0	0	0	0	0	0
5330417C22Rik	24	0	0	0	0	0	0	0	1.3545	0	0	0	0	0	0	0	0	0	0	0	0	0	0	0	0	0	0	0	0	0	0	0	0	0	0	0	0	0	0	0	0	0	0	0	0	0	0	0	0
Aox3	24	0	0	0	0	0	0	0	0	0	0	0	0	0	0	0	0	0	0	0	0	0	0	0	0	0	0	0	0	0	0	0	0	0	0	0	0	0	0	0	0	0	0	0	0	0	0	0	0
Mapk15	25	0	0	0	0	0	0	0	0	0	0	0	0	0	0	0	0	0	0	0	0	0	0	0	0	0	0	0	0	0	0	0	0	0	0	0	0	0	0	0	0	0	0	0	0	0	0	0	0
Tekt1	25	0	0	0	0	0	0	0	0	0	0	0	0	0	0	0	0	0	0	0	0	0	0	0	0	0	0	0	0	0	0	0	0	0	0	0	0	0	0	0	0	0	0	0	0	0	0	0	0
Iqca	25	0	0	0	0	0	0	0	0	0	0	0	0	0	0	0	0	0	0	0	0	0	0	0	0	0	0	0	0	0	0	0	0	0	0	0	0	0	0	0	0	0	0	0	0	0	0	0	0
Cdhr3	25	0	0	0	0	0	0	0	0	0	0	0	0	0	0	0	0	0	0	0	0	0	0	0	0	0	0	0	0	0	0	0	0	0	0	0	0	0	0	0	0	0	0	0	0	0	0	0	0
Sntn	25	0	0	0	0	0	0	0	0	0	0	0	0	0	0	0	0	0	0	0	0	0	0	0	0	0	0	0	0	0	0	0	0	0	0	0	0	0	0	0	0	0	0	0	0	0	0	0	0
1700001C02Rik	25	0	0	0	0	0	0	0	0	0	0	0	0	0	0	0	0	0	0	0	0	0	0	0	0	0	0	0	0	0	0	0	0	0	0	0	0	0	0	0	0	0	0	0	0	0	0	0	0
Ccdc65	25	0	0	0	0	0	0	0	0	0	0	0	0	0	0	0	0	0	0	0	0	0	0	0	0	0	0	0	0	0	0	0	0	0	0	0	0	0	0	0	0	0	0	0	0	0	0	0	0
Fam166b	25	0	0	0	0	0	0	0	0	0	0	0	0	0	0	0	0	0	0	0	0	0	0	0	0	0	0	0	0	0	0	0	0	0	0	0	0	0	0	0	0	0	0	0	0	0	0	0	0
1700007K13Rik	25	0	0	0	0	0	0	0	0	0	0	0	0	0	0	0	0	0	0	0	0	0	0	0	0	0	0	0	0	0	0	0	0	0	0	0	0	0	0	0	0	0	0	0	0	0	0	0	0
Ppp1r36	25	0	0	0	0	0	0	0	0	0	0	0	0	0	0	0	0	0	0	0	0	0	0	0	0	0	0	0	0	0	0	0	0	0	0	0	0	0	0	0	0	0	0	0	0	0	0	0	0
Fam216b	25	0	0	0	0	0	0	0	0	0	0	0	0	0	0	0	0	0	0	0	0	0	0	0	0	0	0	0	0	0	0	0	0	0	0	0	0	0	0	0	0	0	0	0	0	0	0	0	0
BC051019	25	0	0	0	0	0	0	0	0	0	0	0	0	0	0	0	0	0	0	0	0	0	0	1.442	0	0	0	0	0	0	0	0	0	0	0	0	0	0	0	0	0	0	0	0	0	0	0	0	0
1110017D15Rik	25	0	0	0	1.2	0	0	0	0	0	0	0	0	0	0	0	0	0	0	0	0	0	0	0	0	0	0	0	0	0	0	0	0	0	0	0	0	0	0	0	0	0	0	0	0	0	0	0	0
Rsph1	25	0	0	0	0	0	0	0	0	0	0	0	0	0	0	0	0	0	0	0	0	0	0	0	0	0	0	0	0	0	0	0	0	0	0	0	0	0	0	0	0	0	0	0	0	0	0	0	0
Clic6	25	0	0	0	0	0	0	0	0	0	0	0	0	0	0	0	0	0	0	0	0	0	0	0	0	0	0	0	0	0	0	0	0	0	0	0	0	0	0	0	0	0	0	0	0	0	0	0	0
Ccdc153	25	0	0	0	0	0	0	0	0	0	0	0	0	0	1.4725	0	0	0	0	0	0	0	0	0	0	0	0	0	0	0	0	0	0	0	0	0	0	0	0	0	0	0	0	0	0	0	0	0	0
Ccdc113	25	0	0	0	0	0	0	0	0	0	0	0	0	0	0	0	0	0	0	0	0	0	0	0	0	0	0	0	0	0	0	0	0	0	0	0	0	0	0	0	0	0	0	0	0	0	0	0	0
Acox2	25	0	0	0	0	0	0	0	0	0	0	0	0	0	0	0	0	0	0	0	0	0	0	0	0	0	0	0	0	0	0	0	0	0	0	0	0	0	0	0	0	0	0	0	0	0	0	0	0
Tmem212	25	0	0	0	0	0	0	0	0	0	0	0	0	0	0	0	0	0	0	0	0	0	0	0	0	0	0	0	0	0	0	0	0	0	0	0	0	0	0	0	0	0	0	0	0	0	0	0	0
Spag17	25	0	0	0	0	0	0	0	0	0	0	0	0	0	0	0	0	0	0	0	0	0	0	0	0	0	0	0	0	0	0	0	0	0	0	0	0	0	0	0	0	0	0	0	0	0	0	0	0
Ccdc39	25	0	0	0	0	0	0	0	0	0	0	0	0	0	0	0	0	0	0	0	0	0	0	0	0	0	0	0	0	0	0	0	0	0	0	0	0	0	0	0	0	0	0	0	0	0	0	0	0
Arhgdig	25	0	0	0	0	0	0	0	0	0	0	0	0	0	0	0	0	0	0	0	0	0	0	0	0	0	0	0	0	0	0	0	0	0	0	0	0	0	0	0	0	0	0	0	0	0	0	0	0
Dcdc2a	25	0	0	0	0	0	0	0	0	0	0	0	0	0	0	0	0	0	0	0	0	0	0	0	0	0	0	0	0	0	0	0	0	0	0	0	0	0	0	0	0	0	0	0	0	0	0	0	0
1700016K19Rik	25	0	0	0	0	0	0	0	0	0	0	0	0	0	0	0	0	0	0	0	0	0	0	0	0	0	0	0	0	0	0	0	0	0	0	0	0	0	0	0	0	0	0	0	0	0	0	0	0
Riiad1	25	0	0	0	0	0	0	0	0	0	0	0	0	0	0	0	0	0	0	0	0	0	0	0	0	0	0	0	0	0	0	0	0	0	0	0	0	0	0	0	0	0	0	0	0	0	0	0	0
Fam183b	25	0	0	0	0	0	0	0	0	0	0	0	0	0	0	0	0	0	0	0	0	0	0	0	0	0	0	0	0	0	0	0	0	0	0	0	0	0	0	0	0	0	0	0	0	0	0	0	0
9530053A07Rik	25	0	0	0	0	0	0	0	0	0	0	0	0	0	0	0	0	0	0	0	0	0	0	0	0	0	0	0	0	0	0	0	0	0	0	0	0	0	0	0	0	0	0	0	0	0	0	0	0
Syt5	25	0	0	0	0	0	0	0	0	0	0	0	0	0	0	0	0	0	0	0	0	0	0	0	0	0	0	0	0	0	0	0	0	0	0	0	0	0	0	0	0	0	0	0	0	0	0	0	0
Efcab10	25	0	0	0	0	0	0	0	0	0	0	0	0	0	0	0	0	0	0	0	0	0	0	0	0	0	0	0	0	0	0	0	0	0	1.4674	0	0	0	0	0	0	0	0	0	0	0	0	0	0
Tctex1d4	25	0	0	0	0	0	0	0	0	0	0	0	0	0	0	0	0	0	0	0	0	0	0	0	0	0	0	0	0	0	0	0	0	0	0	0	0	0	0	0	0	0	0	0	0	0	0	0	0
1700001L19Rik	25	0	0	0	0	0	0	0	0	0	0	0	0	0	0	0	0	0	0	0	0	0	0	0	0	0	0	0	0	0	0	0	0	0	0	0	0	1.9149	0	0	0	0	0	0	0	0	0	0	0
Fam92b	25	0	0	0	0	0	0	0	0	0	0	0	0	0	0	0	0	0	0	0	0	0	0	0	0	0	0	0	0	0	0	0	0	0	0	0	0	0	0	0	0	0	0	0	2.0824	0	0	0	0
Cyp2s1	25	0	0	0	0	0	0	0	0	0	0	0	0	0	0	0	0	0	0	0	0	0	0	0	0	0	0	0	0	0	0	0	0	0	0	0	0	0	0	0	0	0	0	0	0	0	0	0	0
Ubxn10	25	0	0	0	0	0	0	0	0	0	0	0	0	0	0	0	0	0	0	0	0	0	0	0	0	0	0	0	0	0	0	0	0	0	0	0	1.6259	0	0	0	0	0	0	0	0	0	0	0	0
Foxj1	25	0	0	0	0	0	0	0	0	0	0	0	0	0	0	0	0	0	0	0	0	0	0	0	0	0	0	0	0	0	0	0	0	0	0	0	0	0	0	0	0	0	0	0	0	0	0	0	0
Ldlrad1	25	0	0	0	0	0	0	0	0	0	0	0	0	0	0	0	0	0	0	0	0	0	0	0	0	0	0	0	0	0	0	0	0	0	0	0	0	0	0	0	0	0	0	0	0	0	0	0	0
Fermt1	25	0	0	0	0	0	0	0	0	0	0	0	0	0	0	0	0	0	0	0	0	0	0	0	0	0	0	0	0	0	0	0	0	0	0	0	0	0	0	0	0	0	0	0	0	0	0	0	0
Pifo	25	0	0	0	0	0	0	0	0	0	0	0	0	0	0	0	0	0	0	0	0	0	0	0	0	0	0	0	0	0	0	0	0	0	0	0	0	0	0	0	0	0	0	0	0	0	0	0	0
Lrrc10b	25	0	0	0	0	0	0	0	0	0	0	0	0	0	0	0	0	0	0	0	0	0	0	0	0	0	0	0	0	0	0	0	0	0	0	0	0	0	0	0	0	0	0	0	0	0	0	0	0
Hydin	25	0	0	0	0	0	0	0	0	0	0	0	0	0	0	0	0	0	0	0	0	0	0	0	0	0	0	0	0	0	0	0	0	0	0	0	0	0	0	0	0	0	0	0	0	0	0	0	0
Cyp2f2	25	0	0	0	0	0	0	0	0	0	0	0	0	0	0	0	1.0203	0	0	0	0	0	0	0	0	1.7997	0	0	0	0	0	0	0	0	0	0	0	0	0	0	0	0	0	0	0	0	0	0	0
Anxa8	25	0	0	0	0	0	0	0	0	0	0	0	0	0	0	0	0	0	0	0	0	0	0	0	0	0	0	0	0	0	0	0	0	0	0	0	0	0	0	0	0	0	0	0	0	0	0	0	0
6430531B16Rik	25	0	0	0	0	0	0	0	1.3545	0	0	0	0	0	0	0	0	0	0	0	0	0	0	0	0	0	0	0	0	0	0	0	0	0	0	0	0	0	0	0	0	0	0	0	0	0	0	0	0
Dmkn	25	0	0	0	0	0	0	0	0	0	0	0	0	0	0	0	0	0	0	0	0	0	0	0	0	0	0	0	0	0	0	0	0	0	0	0	0	0	0	0	0	0	0	0	0	0	0	0	0
Meig1	25	0	0	0	0	0	0	0	0	0	0	0	0	0	0	0	1.0203	0	0	0	0	0	0	0	0	0	0	0	0	0	0	0	0	0	0	0	0	0	0	0	0	0	0	0	0	0	0	0	0
Nek5	25	0	0	0	0	0	0	0	0	0	0	0	0	0	0	0	0	0	0	0	0	0	0	0	0	0	0	0	0	0	0	0	0	0	0	0	0	0	0	0	0	0	0	0	0	0	0	0	0
Dynlrb2	25	0	0	0	0	0	0	0	0	0	0	0	0	0	0	0	0	0	0	0	0	0	0	0	0	0	0	0	0	0	0	0	0	0	0	0	0	0	0	0	0	0	0	0	0	0	0	0	0
Stmnd1	25	0	0	0	0	0	0	0	0	0	0	0	0	0	0	0	0	0	0	0	0	0	0	0	0	0	0	0	0	0	0	0	0	0	0	0	0	0	0	0	0	0	0	0	0	0	0	0	0
Mycbpap	25	0	0	0	0	0	0	0	0	0	0	0	0	0	0	0	0	0	0	0	0	0	0	0	0	0	0	0	0	0	0	0	0	0	0	0	0	0	0	0	0	0	0	0	0	0	0	0	0
1700024G13Rik	25	0	0	0	0	0	0	0	0	0	0	0	0	0	0	0	0	0	0	0	0	0	0	0	0	0	0	0	0	0	0	0	0	0	0	0	0	0	0	0	0	0	0	0	0	0	0	0	0
Rsph4a	25	0	0	0	0	0	0	0	0	0	0	0	0	0	0	0	0	0	0	0	0	0	0	0	0	0	0	0	0	0	0	0	0	0	0	0	0	0	0	0	0	0	0	0	0	0	0	0	0
Wdr66	25	0	0	0	0	0	0	0	0	0	0	0	0	0	0	0	0	0	0	0	0	0	0	0	0	0	0	0	0	0	0	0	0	0	0	0	0	0	0	0	0	0	0	0	0	0	0	0	0
2410004P03Rik	25	0	0	0	0	0	0	0	0	0	0	0	0	0	0	0	0	0	0	0	0	0	0	0	0	0	0	0	0	0	0	0	0	0	0	0	0	0	0	0	0	0	0	0	0	0	0	0	0
1700013F07Rik	25	0	0	0	0	0	0	0	0	0	0	0	0	0	0	0	0	0	0	0	0	0	0	0	0	0	0	0	0	0	0	0	0	0	0	0	0	0	0	0	0	0	0	0	0	0	0	0	0
Ankrd65	25	0	0	0	0	0	0	0	0	0	0	0	0	0	0	0	0	0	0	0	0	0	0	0	0	0	0	0	0	0	0	0	0	0	0	0	0	0	0	0	0	0	0	0	0	0	0	0	0
Fam47e	25	0	0	0	0	0	0	0	0	0	0	0	0	0	0	0	0	0	0	0	0	0	0	0	0	0	0	0	0	0	0	0	0	0	0	0	0	0	0	0	0	0	0	0	0	0	0	0	0
Rgs22	25	0	0	0	0	0	0	0	0	0	0	0	0	0	0	0	0	0	0	0	0	0	0	0	0	0	0	0	0	0	0	0	0	0	0	0	0	0	0	0	0	0	0	0	0	0	0	0	0
Capsl	25	0	0	0	0	0	0	0	0	0	0	0	0	0	0	0	0	0	0	0	0	0	0	0	0	0	0	0	0	0	0	0	0	0	0	0	0	0	0	0	0	0	0	0	0	0	0	0	0
Ak7	25	0	0	0	0	0	0	0	0	0	0	0	0	0	0	0	0	0	0	0	0	0	0	0	0	0	0	0	0	0	0	0	0	0	0	0	0	0	0	0	0	0	0	0	0	0	0	0	0
Eno4	25	0	0	0	0	0	0	0	0	0	0	0	0	0	0	0	0	0	0	0	0	0	0	0	0	0	0	0	0	0	0	0	0	0	0	0	0	0	0	0	0	0	0	0	0	0	0	0	0
[truncated: 5,000 more columns]
