# Supplementary material for: Short-term exposure to intermittent hypoxia leads to changes in gene expression seen in chronic pulmonary disease
Source: eLife. 2021 Feb 18;10:e63003. doi: 10.7554/eLife.63003 (PMC7909952; doi:10.7554/eLife.63003)
Supplement: Figure 2—source data 1. [file elife-63003-fig2-data1.zip › Figure2-SourceData/Figure2A-IH.csv]

UID	row_clusters.flat	AAACCTGCACCAGGCT_10X_Hypoxia_20180727	AAACGGGAGTGCCAGA_10X_Hypoxia_20180727	AAACGGGGTTCTGTTT_10X_Hypoxia_20180727	AAAGCAATCTGTTTGT_10X_Hypoxia_20180727	AACCATGGTTCGCTAA_10X_Hypoxia_20180727	AACCGCGAGCGGATCA_10X_Hypoxia_20180727	AACGTTGCAACTGGCC_10X_Hypoxia_20180727	AACTCAGCAATGGTCT_10X_Hypoxia_20180727	AACTCAGGTCGGCACT_10X_Hypoxia_20180727	AACTGGTCACACATGT_10X_Hypoxia_20180727	AAGACCTTCTACTTAC_10X_Hypoxia_20180727	AATCCAGGTCCGTGAC_10X_Hypoxia_20180727	AATCCAGTCAGCTCGG_10X_Hypoxia_20180727	ACACCAAAGGTAGCTG_10X_Hypoxia_20180727	ACACCAACAAGCTGAG_10X_Hypoxia_20180727	ACACCAAGTTATTCTC_10X_Hypoxia_20180727	ACACCCTCACTATCTT_10X_Hypoxia_20180727	ACACCCTTCCTTGCCA_10X_Hypoxia_20180727	ACACTGACAAGTTGTC_10X_Hypoxia_20180727	ACACTGACATCTACGA_10X_Hypoxia_20180727	ACAGCTATCACTTATC_10X_Hypoxia_20180727	ACATGGTCACCGAAAG_10X_Hypoxia_20180727	ACCGTAACATCGGACC_10X_Hypoxia_20180727	ACGAGCCAGCGCTCCA_10X_Hypoxia_20180727	ACGAGCCTCAGCACAT_10X_Hypoxia_20180727	ACGAGGATCGAACTGT_10X_Hypoxia_20180727	ACGAGGATCTTAGCCC_10X_Hypoxia_20180727	ACGCAGCAGGGATCTG_10X_Hypoxia_20180727	ACGCCGATCTGACCTC_10X_Hypoxia_20180727	ACGGCCAGTTCGTTGA_10X_Hypoxia_20180727	ACGGGCTAGTACACCT_10X_Hypoxia_20180727	ACGGGCTCATAGGATA_10X_Hypoxia_20180727	ACGGGTCTCAGTCCCT_10X_Hypoxia_20180727	ACGTCAAAGGGCTCTC_10X_Hypoxia_20180727	ACTGAGTCAGGTGCCT_10X_Hypoxia_20180727	ACTGAGTTCGAGAGCA_10X_Hypoxia_20180727	ACTGATGCAGACTCGC_10X_Hypoxia_20180727	ACTGTCCTCCGCTGTT_10X_Hypoxia_20180727	ACTTTCACACCAGGCT_10X_Hypoxia_20180727	AGAATAGAGAGGTTGC_10X_Hypoxia_20180727	AGAGCGAAGAAACCAT_10X_Hypoxia_20180727	AGAGCTTCAGGGAGAG_10X_Hypoxia_20180727	AGAGTGGCACGGTAGA_10X_Hypoxia_20180727	AGAGTGGGTCGATTGT_10X_Hypoxia_20180727	AGAGTGGTCTTACCTA_10X_Hypoxia_20180727	AGATTGCCACAGTCGC_10X_Hypoxia_20180727	AGCAGCCGTACTCAAC_10X_Hypoxia_20180727	AGCATACCACCGAATT_10X_Hypoxia_20180727
column_clusters-flat	NA	1	1	1	1	1	1	1	1	1	1	1	1	1	1	1	1	1	1	1	1	1	1	1	1	1	1	1	1	1	1	1	1	1	1	1	1	1	1	1	1	1	1	1	1	1	1	1	1
Chst1	1	3.0119	1.6041	2.8093	2.168	3.1609	2.5754	0	3.1707	2.5492	0	2.0683	2.0102	1.8136	2.9634	1.7476	2.1552	1.9053	2.1237	3.7454	0	2.5322	2.2857	3.4366	0	1.824	2.928	1.327	2.0899	2.6405	1.8097	2.74	2.2683	3.3332	2.7737	2.4292	1.6535	0	0	4.4902	2.2439	2.5106	2.3091	3.3457	3.2205	0	1.8227	3.3312	3.8774
Ednrb	1	3.0119	2.3448	3.324	3.9046	2.0627	3.449	2.8304	2.8081	3.4204	2.4041	0	4.0128	3.4673	2.9634	4.7515	2.1552	3.5829	3.4691	3.5408	0	4.6394	2.2857	3.6772	3.6796	1.824	4.1314	3.0949	3.8104	2.6405	3.0903	3.6278	2.2683	0	3.2866	3.8235	2.4038	2.0158	2.181	3.937	2.2439	4.1881	2.6494	3.3457	2.8562	2.6885	1.8227	2.4678	2.8532
Fibin	1	3.0119	4.7824	5.4285	2.9979	3.5995	2.5754	0	4.3931	2.5492	2.7493	0	2.819	4.2177	3.8678	4.1297	2.9834	3.8806	4.4024	4.3578	3.3689	3.4018	0	3.6772	3.9788	4.7228	4.2614	1.327	3.8104	4.897	3.7579	3.6278	3.8441	3.3332	3.0528	2.4292	3.2606	4.6641	2.181	3.3984	4.1551	3.758	3.9546	5.0479	1.6231	2.6885	2.6028	5.0323	2.8532
Apln	1	1.7465	3.7268	2.0017	0	2.0627	2.5754	2.0201	0	1.7768	3.261	0	0	1.8136	3.3314	2.515	2.6279	0	2.1237	2.1846	0	3.4018	0	0	0	1.824	1.4074	2.0063	0	2.6405	0	1.5329	1.5404	2.4697	2.4273	0	2.4038	0	3.0125	1.7596	2.2439	2.5106	1.8628	1.7187	3.5112	0	0	1.7075	2.2435
Tbx2	1	1.7465	1.6041	2.0017	2.168	3.7772	1.4079	0	1.5855	1.7768	1.2816	0	2.0102	1.8136	3.8678	1.7476	2.9834	2.6985	0	3.3024	2.8522	0	3.1296	2.3018	0	0	2.928	2.0063	2.0899	2.6405	3.4624	1.5329	2.2683	0	3.2866	4.2129	3.5521	0	2.6559	3.0283	0	0	1.8628	1.7187	2.3675	0	2.6028	2.9631	2.2435
Car4	1	4.7055	5.4347	2.9423	3.3622	4.555	4.2045	4.1446	4.3654	3.9171	3.3548	3.8674	4.9535	3.8705	4.5974	4.2819	3.6163	4.2674	4.6333	4.3545	3.9524	4.4372	4.6698	4.1594	4.2847	4.3874	4.6109	4.1761	3.2651	4.2807	3.8652	3.7449	4.4589	3.7267	4.2683	4.3141	4.8146	3.1717	3.2757	3.5813	4.0881	4.0196	3.9864	4.4391	4.1739	3.5115	4.913	3.9968	4.9107
Enho	1	2.5137	1.6041	3.7026	2.168	2.0627	1.4079	0	2.8081	0	0	0	2.0102	1.8136	0	0	0	0	2.1237	1.4715	0	0	0	0	1.9831	2.6044	2.1061	2.4663	0	0	2.5877	1.5329	2.2683	3.3332	1.2984	0	0	0	3.0125	3.0283	2.2439	3.5805	1.2132	2.481	1.6231	2.6885	1.8227	3.6241	3.2804
Prx	1	2.7842	2.8319	3.7026	2.168	2.5277	3.8306	2.8304	2.3226	3.4204	0	0	2.0102	3.7629	1.7078	3.0132	2.9834	3.2075	2.1237	1.4715	2.0393	3.4018	2.2857	3.6772	0	0	1.4074	2.8146	2.9097	1.8551	2.5877	1.5329	2.7498	2.4697	3.0528	4.2129	0	0	3.5366	3.3984	2.2439	2.8609	2.6494	3.3457	2.3675	2.6885	1.8227	2.4678	3.4544
Emp2	1	2.8125	3.2012	2.8804	1.9401	3.9757	2.2494	3.5323	3.9742	3.7344	2.2136	1.8223	3.3862	2.9817	3.4514	3.9361	2.6103	0.324	3.3832	2.8962	3.1127	3.3116	3.019	3.0385	4.0113	2.6503	2.5502	2.8862	3.9611	3.6533	3.3761	1.8067	3.1089	4.4311	3.0249	2.2423	3.2716	2.1387	1.9554	3.4196	2.7178	3.3616	3.4476	3.2515	2.9967	2.9289	2.9939	3.236	3.1816
Kdr	1	3.8027	3.7268	3.324	3.9046	2.5277	3.9892	3.7252	2.8081	3.7151	3.6379	0	4.0128	2.5922	3.8678	3.6769	3.5062	2.6985	3.8512	2.1846	3.7486	3.4018	2.2857	2.7858	2.788	1.824	3.2115	3.5312	3.8104	3.5199	4.836	4.1733	4.3282	3.8697	3.9631	4.5192	2.8949	2.0158	3.2982	4.4902	3.8155	3.1426	3.9546	4.4345	3.7529	0	3.7747	3.8675	2.2435
Tbx3	1	2.7842	0	2.8093	2.168	2.5277	3.2121	2.8304	3.1707	1.7768	2.4041	4.5458	2.819	1.8136	3.8678	3.0132	2.9834	3.2075	3.4691	3.0165	2.8522	0	3.6585	2.7858	4.2265	2.6044	3.2115	1.327	2.9097	1.8551	3.7579	3.1	3.6384	0	3.8214	2.4292	2.4038	0	2.181	3.6927	0	3.1426	2.9246	0	2.3675	3.5721	2.6028	3.8675	2.5803
Pmp22	1	3.6755	4.4195	4.0022	3.5213	4.8079	4.6894	4.6696	4.0883	4.3514	4.4896	4.5458	3.713	4.0081	5.3049	4.4739	3.5062	4.5214	4.8003	4.8762	4.694	2.5322	4.8141	5.1048	4.6222	4.0218	4.8627	4.3655	4.573	5.0185	4.836	4.0133	4.6901	5.2216	4.4219	5.6219	4.3444	2.0158	3.5366	3.6927	3.6101	4.307	4.4658	5.3203	4.141	4.5101	4.9749	4.2576	4.1033
Igfbp7	1	3.3968	3.9382	3.7439	2.8808	3.4998	2.9801	3.2974	3.4094	3.6461	3.2939	3.0119	4.2742	3.6581	3.9204	3.9769	2.767	3.8606	3.9467	4.282	3.497	3.7371	3.2868	2.845	3.9267	3.8583	3.6108	2.9313	4.2483	4.002	3.2947	3.6636	3.7616	4.2417	3.7027	3.4627	4.2538	2.8629	2.9887	4.1357	4.2042	3.507	4.3189	4.3023	3.7678	2.7862	3.6306	3.428	3.847
Cdkn1a	1	1.7465	2.8319	4.2501	0	3.1609	2.9286	3.3461	2.3226	3.0496	2.7493	2.8851	4.6569	1.8136	1.7078	3.3829	2.9834	4.1272	2.1237	4.2273	4.0489	2.5322	4.3491	4.4995	3.3016	3.108	1.4074	2.4663	2.9097	3.1462	3.0903	1.5329	3.8441	3.8697	3.4877	4.2129	4.0019	2.0158	3.7411	4.8891	3.9953	3.1426	3.6856	3.6389	2.3675	4.8193	3.7747	0	2.5803
Nhlrc2	1	1.1228	3.1953	2.0017	0	2.8788	0	0	1.5855	3.0496	3.0277	2.0683	2.819	3.0951	2.4681	2.515	0	1.9053	3.4691	2.1846	2.0393	2.5322	2.2857	1.5682	1.9831	3.108	2.928	3.0949	2.0899	1.8551	3.0903	2.2592	3.3983	3.3332	2.4273	0	0	2.8254	1.4685	0	2.2439	0	2.6494	2.481	2.8562	0	2.6028	2.9631	2.5803
Tmcc2	1	3.536	1.6041	2.0017	2.9979	3.5995	3.2121	2.8304	1.5855	3.4204	1.9494	2.0683	0	3.4673	2.4681	3.3829	3.2684	0	2.9478	2.1846	3.3689	3.9405	0	2.7858	1.9831	1.824	3.9886	2.0063	2.9097	3.5199	2.5877	2.2592	2.2683	3.8697	4.4219	0	1.6535	2.0158	2.6559	3.0283	2.2439	3.3781	1.8628	2.481	2.3675	0	1.8227	0	1.8034
Rprml	1	1.7465	0	2.8093	0	1.3723	0	0	2.8081	2.5492	0	0	0	0	0	3.0132	2.9834	1.9053	2.1237	3.3024	0	2.5322	0	1.5682	0	0	0	1.327	0	2.6405	1.8097	0	0	0	2.4273	0	1.6535	0	1.4685	2.5291	0	1.3596	2.3091	1.7187	0	0	0	2.4678	1.1668
Sept4	1	3.6981	3.499	4.0378	1.9459	3.2747	3.4396	1.7784	2.6493	3.4615	2.4097	2.3515	3.4205	2.711	3.6447	3.4219	2.8372	3.4695	2.4171	3.536	2.317	2.8886	-1.0519	1.7339	3.1746	3.3625	2.3964	2.2775	2.7584	3.4037	2.706	2.336	2.7922	2.2813	2.2346	3.1609	3.2924	0.9639	2.2463	2.8851	2.3185	3.2551	3.5765	2.8306	2.701	-1.0519	3.8016	3.3672	3.4185
Cd34	1	3.9196	4.1144	4.0022	2.9979	3.5995	2.1066	3.3461	1.5855	2.5492	1.9494	2.0683	3.713	3.7629	3.8678	1.7476	1.4474	4.1272	2.1237	3.7454	3.7486	4.3319	3.1296	3.6772	3.9788	4.5769	4.1314	2.4663	2.0899	1.8551	3.7579	3.1	4.5792	3.8697	3.9631	4.2129	3.5521	2.0158	2.6559	4.3283	2.7236	4.1881	3.5296	3.3457	3.2205	2.6885	4.0201	3.3312	3.8774
Phlda3	1	1.7465	3.1953	3.7026	2.168	2.5277	2.1066	3.7252	3.1707	2.5492	1.2816	2.8851	2.0102	2.5922	1.7078	0	3.7104	1.9053	2.9478	4.3578	3.7486	3.4018	3.1296	3.1476	0	1.824	2.928	2.8146	0	0	3.7579	3.1	2.2683	3.3332	3.2866	2.4292	3.5521	0	2.181	4.4902	3.083	0	4.0723	3.3457	3.2205	2.6885	3.7747	3.3312	4.2985
Ccdc68	1	0	1.6041	2.0017	2.168	2.0627	2.9286	0	2.3226	3.4204	0	0	0	0	0	0	1.4474	0	0	2.6597	0	3.4018	2.2857	2.3018	1.9831	0	0	2.0063	0	2.6405	0	1.5329	0	0	2.4273	0	2.4038	2.0158	1.4685	1.7596	1.5203	1.3596	0	1.7187	0	0	2.6028	1.7075	1.8034
Tmeff2	1	1.7465	0	2.8093	0	1.3723	0	0	1.5855	0	1.2816	0	0	1.8136	0	0	2.1552	0	2.1237	0	0	0	2.2857	2.7858	1.9831	0	1.4074	0	0	1.8551	1.8097	0	0	0	2.4273	0	1.6535	0	0	0	2.2439	1.3596	1.2132	3.3457	0	0	2.6028	0	2.2435
Chst2	1	1.1228	0	0	2.168	2.5277	1.4079	0	0	0	1.2816	0	2.0102	1.8136	1.7078	0	0	0	0	0	2.0393	0	0	0	0	0	0	0	0	1.8551	1.8097	2.2592	1.5404	3.8697	1.9706	0	0	0	0	0	0	0	0	0	0	0	0	1.7075	1.1668
Kitl	1	3.536	2.3448	3.324	2.9979	3.1609	0	2.0201	1.5855	1.7768	1.9494	2.0683	3.713	3.4673	3.3314	0	3.5062	3.8806	0	2.1846	2.0393	3.4018	0	2.7858	3.3016	0	2.5748	1.327	2.9097	1.8551	3.0903	0	3.1102	2.4697	1.2984	3.2886	0	2.0158	3.9202	1.7596	0	1.3596	2.3091	2.481	3.5112	4.116	1.8227	1.7075	1.8034
Pcdh1	1	3.0119	2.3448	0	3.9046	0	4.1321	0	3.1707	2.5492	1.9494	0	2.0102	1.8136	2.9634	0	0	4.1272	0	3.0165	2.8522	0	4.0447	3.1476	0	3.4806	2.1061	3.3295	2.0899	3.8165	2.5877	2.2592	3.8441	3.8697	3.4877	0	2.4038	0	2.6559	3.3984	3.083	2.047	2.6494	3.3457	0	0	3.4789	3.3312	0
Cyp4b1	1	3.3855	3.103	2.9024	1.8506	2.4847	3.1047	2.7792	2.3391	2.4594	1.8824	2.4918	2.6029	3.478	3.8512	4.1107	2.2678	2.9096	2.7463	2.4234	1.9949	2.2779	2.7601	3.4132	3.3502	2.5229	2.7243	1.8118	2.704	4.3062	3.3067	3.2266	2.739	2.5126	3.1745	0.3752	2.2903	1.9658	0.9585	3.2379	2.4958	2.7339	3.1398	3.7532	2.9552	1.5181	2.1757	2.6423	3.4641
Stxbp6	1	1.1228	0	2.8093	0	2.0627	1.4079	2.8304	2.3226	2.5492	0	2.0683	2.0102	0	0	0	0	1.9053	2.1237	1.4715	2.0393	3.4018	2.2857	0	0	1.824	1.4074	0	2.0899	1.8551	1.8097	1.5329	1.5404	0	1.2984	2.4292	1.6535	0	2.6559	1.7596	1.5203	2.047	1.2132	1.7187	0	3.5721	0	2.9631	1.8034
Clu	1	3.0119	1.6041	0	0	3.7772	2.5754	2.0201	3.4602	3.9597	1.9494	2.0683	0	3.7629	3.3314	3.3829	0	1.9053	4.4024	3.0165	3.3689	2.5322	3.6585	2.7858	3.3016	4.0218	3.6517	2.4663	3.4292	2.6405	4.3954	3.3879	0	2.4697	2.4273	2.4292	4.4892	3.3409	0	3.0283	4.1551	2.5106	3.5296	4.0909	3.96	0	4.4127	2.4678	2.8532
Tmem204	1	2.7842	1.6041	3.7026	2.168	2.8788	2.9286	0	2.3226	1.7768	1.2816	0	0	3.4673	2.9634	1.7476	2.9834	1.9053	2.9478	3.0165	2.0393	0	0	2.3018	3.6796	2.6044	3.4483	1.327	4.3606	1.8551	3.0903	1.5329	1.5404	3.8697	3.0528	2.4292	2.8949	2.0158	3.0125	3.3984	2.2439	3.758	2.3091	2.9772	0	0	3.4789	3.3312	2.8532
Nrp1	1	3.5351	2.6861	2.9448	1.1331	1.9124	1.7876	2.6202	1.5954	1.1848	1.93	1.5387	0.1454	2.6981	2.5547	2.8867	1.8456	1.3427	1.083	1.676	3.1399	2.4671	1.2648	2.5035	1.4368	2.7121	1.7869	1.2301	1.9456	3.1537	0.7229	1.9686	3.1143	2.0048	2.7413	1.9587	2.4795	1.4761	2.2147	1.5336	2.4342	2.1937	2.601	1.7741	2.8336	-1.8648	1.6141	2.6996	2.8303
Ptp4a3	1	2.8162	2.4755	1.2819	3.1848	3.6069	1.3868	1.3003	3.5289	3.2399	2.5411	2.1653	3.541	3.2883	2.9046	3.4099	3.602	2.8631	3.1314	2.5826	3.5776	2.682	1.5659	1.582	3.259	2.3882	3.6609	3.146	1.3701	3.3426	1.0899	1.5394	3.6084	1.7499	3.6003	-0.7198	2.1751	2.1056	3.0213	2.9729	3.71	3.8945	3.1066	3.992	3.582	-0.7198	1.883	2.2433	3.9753
C1qtnf2	1	2.7842	1.6041	3.7026	0	0	0	2.0201	2.3226	1.7768	1.9494	0	2.0102	2.5922	2.4681	2.515	2.1552	0	2.1237	1.4715	2.8522	0	2.2857	2.7858	1.9831	1.824	2.5748	1.327	2.0899	3.1462	1.8097	2.2592	2.2683	3.8697	1.2984	0	1.6535	2.0158	2.6559	0	0	1.3596	1.2132	1.7187	1.6231	3.5721	2.6028	0	0
Itgb5	1	1.1228	0	0	0	1.3723	2.9286	0	0	1.7768	1.2816	0	0	1.8136	0	3.3829	0	0	2.1237	0	2.0393	0	0	0	1.9831	0	2.5748	2.0063	2.9097	2.6405	1.8097	0	2.2683	0	0	0	2.4038	0	2.6559	0	0	2.5106	2.3091	1.7187	1.6231	2.6885	0	0	1.1668
Meox1	1	2.5137	1.6041	2.8093	0	2.8788	1.4079	0	0	2.5492	0	2.0683	2.819	0	0	2.515	0	0	0	0	0	3.4018	2.2857	0	2.788	1.824	1.4074	2.0063	0	2.6405	0	0	0	0	1.2984	0	1.6535	0	1.4685	3.6927	2.7236	2.047	0	0	3.2205	0	0	1.7075	0
Adamtsl5	1	0	2.3448	0	2.168	0	0	0	0	0	0	0	2.0102	1.8136	0	0	0	0	0	0	0	0	0	1.5682	0	0	0	0	0	0	0	0	0	0	0	0	2.4038	0	0	1.7596	2.7236	0	0	0	0	0	0	0	1.1668
Serpine1	1	0	0	0	0	0	0	0	2.8081	0	1.2816	0	2.0102	0	1.7078	0	0	1.9053	2.1237	2.6597	0	0	3.6585	2.3018	1.9831	0	1.4074	2.4663	2.0899	0	0	1.5329	1.5404	0	0	0	0	0	1.4685	1.7596	1.5203	0	0	0	0	0	0	1.7075	2.8532
Nkd1	1	3.536	2.3448	2.0017	0	3.3968	3.8306	3.3461	3.9077	3.0496	3.261	2.8851	2.819	3.7629	3.3314	2.515	3.5062	3.5829	2.9478	3.0165	3.7486	0	4.0447	4.2241	3.3016	3.108	3.9886	3.5312	2.9097	3.8165	2.5877	2.2592	3.1102	3.3332	3.6642	0	3.2606	3.3409	3.9202	3.0283	3.9953	3.9161	3.5296	3.6389	3.5112	3.5721	4.2297	3.3312	3.7497
Rgs12	1	2.1805	1.6041	0	0	2.0627	3.2121	3.7252	1.5855	3.4204	1.2816	2.0683	2.0102	0	2.9634	1.7476	1.4474	1.9053	2.9478	2.6597	2.0393	0	3.1296	1.5682	1.9831	3.108	2.928	2.0063	0	1.8551	3.0903	2.2592	2.2683	0	3.0528	0	0	0	0	0	2.2439	3.3781	0	2.481	2.8562	0	3.1064	2.9631	2.2435
Tmem140	1	1.7465	2.8319	0	0	2.5277	2.1066	2.8304	2.3226	1.7768	1.2816	0	2.0102	3.7629	2.9634	2.515	2.1552	0	2.1237	3.0165	3.7486	2.5322	4.0447	2.7858	2.788	2.6044	3.6517	2.8146	2.0899	2.6405	2.5877	3.1	3.6384	2.4697	3.4877	2.4292	2.8949	0	2.6559	2.5291	3.083	0	1.8628	0	3.5112	0	1.8227	0	2.8532
Foxf1	1	3.6755	3.4854	4.0022	4.2071	3.3968	3.8306	4.2733	4.3931	3.9597	3.0277	4.0849	2.0102	0	4.076	3.921	2.9834	4.5214	4.153	3.5408	2.8522	3.4018	4.6003	3.4366	1.9831	4.4145	2.928	3.7082	3.8104	2.6405	4.3954	2.74	3.1102	4.2598	3.8214	0	4.1833	2.0158	3.2982	4.1459	4.1551	4.0585	3.8264	4.2729	4.141	2.6885	2.6028	3.8675	3.2804
Hspb1	1	3.2085	2.3448	3.7026	3.9046	3.1609	3.2121	2.0201	2.8081	4.3514	3.7949	3.4035	3.713	4.4006	3.8678	4.312	2.1552	3.5829	3.8512	2.6597	2.8522	4.8928	0	3.4366	1.9831	0	1.4074	3.5312	2.9097	1.8551	4.003	4.3173	3.6384	0	2.7737	4.2129	2.8949	3.3409	1.4685	2.5291	4.299	3.5805	2.3091	4.0909	3.7529	2.6885	2.6028	3.3312	3.2804
Itga3	1	2.1805	0	2.0017	2.168	2.0627	0	0	0	3.0496	0	2.0683	0	0	2.4681	0	0	0	0	0	2.8522	2.5322	0	1.5682	1.9831	0	1.4074	1.327	2.9097	1.8551	1.8097	0	0	2.4697	0	2.4292	0	0	1.4685	0	0	1.3596	1.8628	0	1.6231	0	1.8227	1.7075	2.2435
Ecscr	1	2.081	2.7351	2.2028	2.1598	2.6763	1.7833	2.4377	2.8115	2.7441	1.4144	2.0376	1.9655	2.794	2.6494	1.6296	2.1442	0.6512	1.4218	1.4935	2.0016	2.2846	0.2384	1.6299	2.5748	2.1842	2.9706	1.9606	0.0426	2.2251	2.5104	2.9207	3.0967	1.2859	2.2728	-2.0473	2.5736	1.2936	2.3061	2.0986	2.902	2.3696	2.025	2.6645	1.1732	0.6412	1.7274	2.2103	1.7024
Tspan12	1	1.1228	2.8319	2.0017	0	2.0627	1.4079	2.0201	3.7012	2.5492	3.0277	3.784	2.0102	1.8136	2.9634	4.1297	2.1552	2.6985	0	3.0165	2.8522	3.4018	2.2857	1.5682	0	2.6044	1.4074	1.327	0	1.8551	1.8097	3.1	2.2683	0	3.2866	2.4292	3.7945	2.8254	3.0125	3.0283	2.7236	3.5805	0	2.9772	2.3675	0	0	2.4678	2.5803
Bcam	1	2.7842	3.4854	0	0	4.2077	3.8306	4.0251	2.3226	2.5492	2.4041	2.8851	2.0102	3.0951	2.9634	3.0132	2.9834	1.9053	3.4691	2.6597	0	2.5322	4.6003	2.7858	1.9831	1.824	2.928	3.3295	2.0899	3.5199	3.4624	3.6278	3.6384	2.4697	2.4273	2.4292	3.5521	3.3409	2.181	2.5291	4.299	2.5106	3.1557	2.481	2.3675	0	3.7747	4.0757	3.8774
Endou	1	2.1805	0	0	0	1.3723	2.1066	2.0201	2.3226	1.7768	0	0	0	0	0	1.7476	2.6279	1.9053	2.1237	1.4715	0	0	0	0	0	2.6044	0	1.327	0	3.1462	1.8097	0	0	0	1.2984	2.4292	0	0	2.6559	3.3984	1.5203	2.047	2.6494	0	1.6231	0	1.8227	0	1.1668
Smagp	1	3.3815	2.8319	2.0017	2.168	3.1609	3.449	2.0201	3.4602	2.5492	1.9494	0	3.3342	1.8136	1.7078	3.3829	2.1552	3.2075	2.9478	3.5408	3.7486	0	2.2857	3.1476	3.6796	2.6044	2.1061	3.0949	3.4292	3.1462	3.7579	2.2592	1.5404	0	3.4877	0	2.8949	2.8254	2.6559	3.0283	0	0	1.8628	2.9772	2.3675	0	3.1064	2.4678	2.2435
Fgfr3	1	1.7465	1.6041	2.0017	0	0	2.1066	2.0201	0	2.5492	0	0	2.819	0	0	1.7476	0	2.6985	0	0	2.0393	2.5322	0	3.1476	1.9831	0	0	2.0063	2.0899	1.8551	0	0	2.2683	2.4697	1.2984	2.4292	2.8949	0	1.4685	1.7596	2.2439	2.047	1.8628	1.7187	0	0	0	1.7075	1.1668
Ly6c1	1	1.7843	2.1147	2.23	1.9691	3.5911	2.4147	2.3513	2.8247	2.3593	2.555	1.3473	3.1725	1.7641	2.7603	2.8164	1.7257	1.6322	1.9134	2.0583	2.6341	2.0971	1.9668	2.2688	1.867	2.9225	3.0054	2.4244	3.1085	1.82	2.5462	2.3966	2.7125	1.836	2.2388	2.1404	3.1306	1.6292	1.5835	3.712	2.9335	3.0228	1.7708	3.2242	2.1423	1.3116	3.6172	2.0209	2.3196
Tspan13	1	2.6339	1.8257	2.9775	0.2727	2.5053	2.2179	1.5481	2.32	2.2992	1.4585	2.1694	2.61	1.6754	2.3074	2.2591	1.8265	1.6125	1.4278	2.3912	2.6476	3.1431	1.3195	2.2047	3.034	1.8517	2.4981	2.3053	2.3441	0.7948	2.6355	1.843	1.8541	1.5346	2.1909	1.4877	2.3274	2.2494	2.1466	2.2757	2.5367	1.7938	2.4157	1.9867	2.7566	-0.0366	2.4656	1.3505	2.1642
Pllp	1	3.3815	2.3448	2.0017	2.168	4.0779	2.1066	2.0201	3.1707	3.0496	3.4617	3.4035	0	1.8136	2.4681	3.0132	2.9834	3.2075	0	3.3024	3.7486	3.9405	2.2857	4.3684	2.788	3.108	3.8299	2.0063	0	3.1462	2.5877	2.74	1.5404	3.3332	3.0528	0	1.6535	0	1.4685	3.0283	2.7236	2.047	2.3091	3.3457	2.3675	0	3.1064	3.3312	1.8034
Stmn2	1	2.0986	2.5098	2.6384	-0.6856	3.0916	2.243	3.5877	2.4851	2.7348	3.1093	3.8602	-0.6856	2.7817	2.2778	3.6265	2.5828	2.5219	1.4381	2.8552	2.1666	3.255	-0.6856	3.5385	2.1024	3.0909	1.4205	2.129	2.7436	1.1695	1.1241	3.1478	2.4246	-0.6856	2.3672	2.6031	3.3164	1.3303	3.3939	2.3427	3.6134	2.1753	2.4701	2.2916	2.8256	2.8865	2.4208	2.6456	2.5948
Mgst3	1	1.7465	0	2.8093	2.168	2.5277	1.4079	2.8304	2.8081	3.4204	1.9494	2.0683	2.0102	3.7629	3.3314	1.7476	2.1552	2.6985	3.4691	1.4715	2.0393	2.5322	3.1296	3.1476	2.788	3.108	2.5748	2.0063	2.9097	3.8165	1.8097	3.1	2.7498	2.4697	1.9706	0	2.4038	2.8254	1.4685	3.6927	2.2439	3.3781	3.3547	2.481	2.3675	0	0	2.9631	2.5803
Gadd45b	1	0	0	0	0	1.3723	1.4079	2.0201	3.1707	1.7768	1.2816	0	2.819	0	1.7078	1.7476	0	1.9053	2.1237	0	0	2.5322	0	2.3018	0	0	1.4074	2.0063	2.0899	1.8551	2.5877	1.5329	1.5404	3.3332	0	0	1.6535	0	1.4685	0	0	2.5106	2.6494	2.481	2.3675	0	2.6028	0	1.8034
Icam1	1	1.7465	0	0	2.168	1.3723	2.1066	3.3461	1.5855	1.7768	1.2816	0	0	2.5922	2.9634	3.0132	2.1552	0	3.4691	0	2.0393	0	3.1296	1.5682	2.788	0	2.1061	1.327	2.9097	1.8551	1.8097	1.5329	2.7498	0	3.0528	2.4292	2.8949	0	0	2.5291	0	0	2.6494	0	1.6231	0	1.8227	2.4678	2.2435
Tspan15	1	2.1805	0	2.0017	0	0	1.4079	0	0	1.7768	1.9494	2.0683	2.819	0	2.9634	2.515	1.4474	0	2.9478	2.1846	2.0393	2.5322	0	1.5682	4.2265	0	0	0	0	1.8551	0	2.2592	2.2683	0	1.9706	0	2.8949	0	1.4685	1.7596	2.2439	0	2.6494	1.7187	2.3675	0	1.8227	1.7075	1.8034
Sepp1	1	2.3866	0.697	2.895	1.619	2.5453	1.6268	1.433	2.379	2.5915	1.4261	0.1669	1.0243	1.726	1.8926	2.2807	2.1112	1.7271	1.1659	1.7242	-0.3844	1.8717	1.3637	2.0243	2.0633	1.4863	2.2218	2.2474	2.0885	2.1858	2.1242	2.7082	2.0553	1.9851	2.545	-0.8074	2.4777	2.4845	2.3699	1.3992	2.5	2.2506	1.2292	1.9985	1.7726	-0.548	1.1762	2.2247	1.3127
Mgll	1	3.6755	3.1953	2.8093	0	3.1609	3.449	2.0201	3.4602	2.5492	2.7493	2.0683	3.3342	3.7629	0	3.3829	2.1552	1.9053	0	2.6597	2.0393	2.5322	3.1296	3.8834	3.6796	1.824	2.1061	2.0063	2.9097	2.6405	3.7579	0	2.2683	0	3.6642	2.4292	2.4038	2.8254	1.4685	2.5291	3.9953	2.047	2.9246	1.7187	4.4465	0	2.6028	0	3.6096
Pard6g	1	2.7842	0	0	2.168	2.5277	2.5754	0	1.5855	0	2.4041	0	0	1.8136	2.4681	3.0132	2.6279	1.9053	2.9478	2.1846	0	0	3.1296	0	0	2.6044	1.4074	2.4663	2.0899	0	2.5877	0	2.2683	0	1.2984	0	1.6535	2.0158	0	0	2.2439	2.5106	2.3091	1.7187	2.3675	0	0	1.7075	2.8532
Agfg1	1	1.7465	1.6041	0	0	2.8788	2.5754	0	1.5855	1.7768	2.4041	0	2.0102	1.8136	0	1.7476	2.1552	1.9053	0	1.4715	0	0	0	2.3018	0	0	2.1061	1.327	0	1.8551	1.8097	1.5329	1.5404	2.4697	2.7737	0	0	2.0158	1.4685	1.7596	1.5203	2.5106	2.3091	1.7187	1.6231	0	0	2.4678	1.8034
Slc6a2	2	0	0	0	0	0	0	0	0	0	3.0277	0	0	0	1.7078	0	0	0	2.1237	0	0	2.5322	0	0	0	0	0	0	0	0	0	0	0	0	0	0	0	0	0	0	0	0	0	0	1.6231	0	0	0	0
Prss23	2	1.1228	0	0	0	0	0	0	0	1.7768	2.7493	0	0	0	0	1.7476	0	0	0	0	0	0	0	0	0	0	0	1.327	0	0	0	0	1.5404	2.4697	0	0	0	0	0	0	0	0	0	0	0	0	1.8227	0	1.8034
Vwf	2	0	0	0	0	0	0	0	1.5855	0	3.4617	2.0683	0	0	0	0	2.1552	0	0	0	2.0393	0	0	0	0	0	1.4074	1.327	0	1.8551	0	0	0	0	0	0	0	0	0	1.7596	0	0	1.2132	0	0	0	0	0	0
Amigo2	2	1.1228	0	0	0	0	0	0	0	0	0	0	0	0	0	0	0	0	0	0	0	0	2.2857	0	0	0	0	0	0	0	0	0	0	0	0	0	0	0	1.4685	0	0	0	0	0	0	0	0	0	0
Cytl1	2	0	1.6041	0	0	0	0	0	1.5855	0	1.2816	0	0	0	0	0	0	0	0	0	0	0	0	0	0	1.824	0	1.327	0	0	0	0	0	0	0	0	0	0	0	0	0	0	0	0	0	0	0	0	0
Lrg1	2	0	0	2.0017	2.168	0	0	0	0	0	1.2816	0	0	1.8136	2.4681	1.7476	0	0	0	0	0	0	0	1.5682	1.9831	0	0	1.327	0	1.8551	0	1.5329	1.5404	0	1.2984	0	0	0	0	0	0	2.047	0	2.481	0	0	1.8227	0	1.8034
Tmem252	2	0	0	0	0	0	0	0	0	0	0	0	0	0	0	0	0	0	0	0	0	0	2.2857	0	0	0	0	0	0	0	0	0	0	0	0	0	0	0	0	0	0	0	0	0	0	0	0	0	0
Vegfc	2	0	0	0	0	0	0	0	0	0	0	0	0	0	0	0	0	0	0	0	0	0	0	0	0	0	0	1.327	0	0	0	1.5329	0	0	0	0	0	0	0	0	0	0	0	0	0	0	0	0	0
Lhx6	2	0	0	0	0	0	0	0	0	0	1.2816	0	0	0	0	0	0	0	0	0	0	0	0	0	0	0	0	0	0	0	0	0	0	0	0	0	0	0	0	0	0	0	0	0	0	0	0	0	0
Ptprr	2	0	0	0	0	0	0	0	0	0	1.2816	0	0	0	0	0	0	0	0	0	0	0	0	1.5682	0	0	0	0	0	0	0	1.5329	0	0	0	0	0	0	0	0	0	0	0	0	0	0	0	0	0
Vcam1	2	0	0	0	0	0	0	0	0	0	0	0	0	0	0	0	0	0	0	0	0	0	0	0	0	0	0	0	0	0	0	0	0	0	0	0	0	0	0	0	0	0	0	0	0	0	0	0	0
Ptgs2	2	0	0	0	0	0	0	0	0	0	0	0	0	0	0	0	0	0	0	0	0	0	0	0	0	0	0	0	0	0	0	0	0	0	0	0	0	0	0	0	0	0	0	0	0	0	0	0	0
Lbp	2	0	0	0	2.168	0	0	0	0	0	0	0	0	0	0	0	0	0	0	0	0	0	0	0	0	0	0	0	0	0	0	0	0	0	0	0	0	0	0	0	0	0	0	0	0	0	0	0	0
Ch25h	2	0	0	0	0	0	0	0	0	0	0	0	0	0	0	0	0	0	0	0	0	0	0	0	0	0	0	0	0	0	0	0	0	0	0	0	0	0	0	0	0	0	0	0	0	0	0	0	0
Jam2	2	0	0	0	0	0	1.4079	0	0	0	0	2.0683	0	0	1.7078	0	0	0	0	0	0	0	0	0	0	0	0	0	0	0	0	0	1.5404	0	1.2984	0	0	0	0	0	0	0	1.2132	0	0	0	0	0	0
Itgb4	2	1.1228	0	0	0	0	0	0	0	0	0	0	0	0	0	0	0	0	0	0	0	0	0	0	0	0	0	0	0	0	0	0	0	0	0	0	0	0	0	0	0	0	0	0	0	0	0	0	0
Nr2f2	2	0	0	0	0	0	0	0	0	0	1.2816	0	0	0	0	0	0	0	0	0	0	0	0	0	0	0	0	0	0	0	0	0	0	0	0	0	0	0	0	0	0	0	0	0	1.6231	0	0	0	0
Tmem2	2	0	0	0	2.168	0	0	0	0	0	0	0	0	0	0	0	1.4474	0	0	0	0	0	0	0	1.9831	0	0	0	2.0899	0	0	0	0	0	0	0	0	0	0	0	0	0	0	0	1.6231	0	0	0	0
Rgs5	2	0	0	0	0	0	0	0	0	0	0	0	0	0	0	0	0	0	0	0	0	0	0	0	0	0	0	0	0	0	0	0	0	0	0	0	0	0	0	0	0	0	0	0	0	0	0	0	0
Cthrc1	2	0	0	0	0	0	1.4079	0	0	0	0	0	0	0	0	0	0	0	0	0	0	0	0	0	0	0	0	1.327	0	0	0	0	0	0	0	0	0	0	0	0	0	0	0	0	0	0	0	0	0
Dnm3	2	0	0	0	0	0	0	0	0	0	0	0	0	0	0	0	0	0	0	0	0	0	0	0	0	0	0	0	0	0	0	0	0	0	0	0	0	0	0	0	0	0	0	0	0	0	0	0	0
Fam107a	2	0	0	0	0	0	0	0	0	0	0	0	0	0	0	0	0	0	0	0	0	0	0	0	0	0	0	0	0	0	0	0	0	0	0	0	0	0	1.4685	0	0	0	0	0	0	0	0	0	0
Ptgs1	2	0	0	0	0	0	0	0	0	0	1.2816	0	0	0	0	0	0	0	0	0	0	0	0	0	0	0	1.4074	1.327	0	0	0	0	0	0	1.2984	0	0	0	1.4685	0	0	0	0	0	0	0	0	0	1.1668
Tinagl1	2	0	0	0	0	0	0	0	0	0	0	0	0	0	0	0	0	0	0	0	0	0	0	0	0	0	0	0	0	0	0	0	0	0	0	0	0	2.0158	0	0	1.5203	1.3596	0	0	0	0	3.4789	0	0
Nrp2	2	0	0	0	0	0	0	0	0	1.7768	1.2816	0	0	0	0	0	0	0	0	0	0	0	0	0	0	0	0	0	0	0	0	0	0	0	0	0	0	0	0	0	0	0	0	0	0	0	0	0	0
Ndrg1	2	0	0	0	0	0	0	0	0	0	0	0	0	0	0	0	0	0	0	0	0	0	0	0	0	0	1.4074	0	0	0	0	0	0	0	0	0	0	0	0	0	0	0	0	0	0	0	0	0	0
Crim1	2	1.1228	0	0	0	0	0	0	0	0	1.2816	0	0	1.8136	0	0	0	0	0	0	0	0	0	0	0	0	0	0	0	0	0	0	0	0	0	0	0	0	0	0	1.5203	0	0	0	0	0	0	0	0
Hs3st1	2	0	0	2.0017	0	1.3723	0	0	0	0	2.4041	2.0683	0	0	0	1.7476	0	1.9053	0	0	0	0	0	1.5682	1.9831	0	0	1.327	0	1.8551	1.8097	0	0	0	0	2.4292	0	0	0	0	0	0	0	0	1.6231	0	0	0	0
Bmp4	2	0	0	0	0	0	0	0	0	0	0	0	0	0	0	0	0	0	0	0	0	0	0	0	0	0	0	0	0	0	0	1.5329	0	0	0	0	0	0	0	0	0	0	0	0	0	0	0	0	0
Adam15	2	1.1228	1.6041	0	0	0	1.4079	0	0	0	1.2816	0	2.819	0	0	0	1.4474	0	0	0	0	0	0	0	0	0	0	1.327	0	1.8551	0	1.5329	0	2.4697	0	0	0	0	1.4685	0	1.5203	0	0	0	0	0	0	0	0
Hyal2	2	1.1228	1.6041	0	0	0	2.9286	0	1.5855	0	1.2816	2.0683	2.0102	1.8136	0	0	2.1552	1.9053	3.4691	2.6597	0	0	0	0	0	1.824	2.1061	3.3295	0	1.8551	3.4624	0	2.7498	2.4697	0	0	0	0	0	0	2.2439	1.3596	1.2132	2.481	1.6231	0	2.6028	2.9631	1.1668
Slc16a2	2	0	1.6041	0	0	0	1.4079	0	0	0	0	0	0	0	0	1.7476	0	0	0	0	0	0	0	0	0	0	0	0	0	0	0	0	0	0	0	0	0	0	0	0	0	0	0	0	0	0	0	0	1.1668
Grrp1	2	0	0	0	0	1.3723	0	0	0	0	0	0	0	1.8136	0	0	0	0	0	0	0	0	0	1.5682	0	0	0	0	0	0	0	0	0	0	0	0	0	0	0	0	0	0	0	0	0	0	0	0	0
Il6st	2	0	0	0	2.168	0	1.4079	0	0	0	1.2816	2.0683	0	0	0	1.7476	1.4474	0	2.1237	0	0	0	0	0	0	1.824	0	0	0	0	1.8097	2.2592	1.5404	0	0	0	1.6535	0	0	0	2.2439	0	1.8628	1.7187	1.6231	2.6885	0	0	0
Fam198b	2	0	0	0	0	0	0	0	0	0	0	0	0	0	0	0	0	0	0	1.4715	0	0	0	1.5682	0	0	0	0	0	0	0	0	0	0	0	0	0	0	0	0	0	0	0	0	0	0	0	0	0
Tll1	2	0	0	0	0	0	0	0	0	0	0	0	0	0	0	0	0	0	0	0	0	0	0	0	0	0	0	0	0	0	0	0	0	0	0	0	0	0	0	0	0	0	0	0	0	0	0	0	0
Tgm2	2	0	0	2.0017	0	1.3723	2.5754	0	0	0	1.2816	2.8851	0	0	0	0	0	0	2.1237	1.4715	0	0	0	1.5682	1.9831	0	2.1061	0	0	0	2.5877	2.2592	0	0	0	0	0	0	1.4685	0	1.5203	2.047	0	1.7187	2.3675	0	1.8227	0	0
Samd5	2	0	0	0	0	0	0	0	0	0	0	0	0	0	0	0	0	0	0	0	0	0	0	0	0	0	0	0	0	0	0	0	0	0	0	0	0	0	0	0	0	0	0	0	0	0	0	0	0
Me3	2	0	0	0	0	0	0	0	0	0	0	0	0	0	0	0	0	0	0	0	0	0	0	0	0	0	0	0	0	0	0	0	0	0	0	0	0	0	0	0	0	0	0	0	0	0	0	0	0
Nox1	2	0	0	0	0	0	0	0	0	0	0	0	0	0	0	0	0	0	0	0	0	0	0	0	0	0	0	0	0	0	0	0	0	0	0	0	0	0	0	0	0	0	0	0	0	0	0	0	0
Kirrel3	2	0	0	0	0	0	0	0	0	0	1.2816	0	0	0	0	0	0	0	0	0	0	0	0	0	0	0	0	0	0	0	0	0	0	0	0	0	0	0	0	0	0	0	0	0	0	0	0	0	0
Chn2	2	0	0	0	0	0	0	0	0	0	0	0	0	0	0	0	0	0	0	0	0	0	0	0	0	0	0	0	0	0	0	0	0	0	0	0	0	0	0	0	0	0	0	0	0	0	0	0	0
Heg1	2	0	0	0	0	0	1.4079	0	1.5855	0	0	0	2.0102	1.8136	0	0	1.4474	0	0	0	0	0	0	0	0	0	0	0	0	1.8551	0	0	1.5404	0	1.2984	0	0	0	1.4685	1.7596	0	0	0	1.7187	2.3675	2.6885	0	0	1.1668
Mras	2	0	1.6041	0	0	0	0	0	0	0	1.2816	0	0	1.8136	0	0	0	0	0	0	0	0	0	0	0	2.6044	0	0	0	0	0	0	0	0	0	0	0	0	0	0	1.5203	1.3596	0	0	0	0	0	0	1.1668
Prcp	2	0	0	0	0	0	0	0	0	0	1.2816	0	0	0	0	0	0	0	0	1.4715	2.0393	0	0	0	0	0	1.4074	1.327	0	1.8551	0	0	0	0	1.2984	0	1.6535	2.8254	1.4685	0	0	0	0	0	0	0	0	0	0
Kcnb1	2	0	0	0	0	0	0	0	1.5855	1.7768	0	0	0	0	0	0	0	0	0	0	0	0	0	0	0	0	0	0	0	0	0	0	0	0	0	0	0	0	0	0	0	0	0	0	0	0	0	0	0
Tcf23	2	0	0	0	0	0	0	0	0	0	0	0	0	0	0	0	0	0	0	0	0	0	0	0	0	0	0	0	0	0	0	0	0	0	0	0	0	0	0	0	0	0	0	0	0	0	0	0	0
Rin1	2	0	0	0	0	0	0	0	0	0	0	0	0	0	0	0	0	0	0	0	0	0	0	0	0	0	0	0	0	0	0	0	0	0	0	0	0	0	0	0	0	0	0	0	0	0	0	0	0
Pthlh	2	0	0	0	0	0	0	0	0	0	0	0	0	0	0	0	0	0	0	0	0	0	0	0	0	0	0	0	0	0	0	0	0	0	0	0	0	0	0	0	0	0	0	0	0	0	0	0	0
Meis2	2	0	0	0	0	0	0	0	0	0	0	0	2.0102	0	0	0	1.4474	0	0	0	0	0	0	0	0	0	0	0	0	0	0	0	0	0	0	0	0	0	1.4685	0	0	0	0	0	0	0	0	1.7075	0
Mmp16	2	0	0	0	0	0	0	0	0	0	0	0	0	0	0	0	0	0	0	0	0	0	0	0	0	0	0	0	0	0	0	0	0	0	0	0	0	0	0	0	0	0	0	0	0	0	0	0	0
Arhgap20	2	0	0	0	0	0	0	0	0	0	0	0	0	0	0	0	0	0	0	0	0	0	0	0	0	0	0	0	0	0	0	0	0	0	0	0	0	0	0	0	0	0	0	0	1.6231	0	0	0	0
Rnf165	2	0	0	0	0	0	0	0	0	0	0	0	0	0	0	0	0	0	0	0	0	0	0	0	0	0	0	0	0	0	0	0	0	0	0	0	0	0	0	0	0	0	0	0	0	0	0	0	0
Dll1	2	0	0	0	0	0	0	0	0	0	0	0	0	0	0	0	0	0	0	0	0	0	0	0	0	0	0	0	0	0	0	0	0	0	0	0	0	0	0	0	0	0	0	0	0	0	0	0	0
Arrb1	2	0	0	0	0	0	0	2.0201	0	1.7768	1.2816	0	0	0	0	0	1.4474	0	0	0	0	0	0	0	0	0	0	0	0	0	0	0	2.2683	0	0	3.2886	0	0	1.4685	0	0	0	0	0	0	0	0	0	1.1668
Ctnnal1	2	0	0	0	0	0	0	0	0	0	0	0	0	0	0	0	0	0	0	0	0	0	0	0	0	0	0	0	0	0	0	0	0	0	0	0	0	0	0	0	0	0	0	0	0	0	0	0	0
Sema6b	2	0	0	2.0017	0	0	1.4079	0	0	0	0	0	0	0	0	0	0	0	0	0	0	0	0	0	0	0	0	0	0	1.8551	0	0	0	0	0	0	0	0	0	0	0	0	1.2132	0	0	0	1.8227	0	0
Tnfsf10	2	0	1.6041	0	2.168	2.5277	1.4079	0	0	1.7768	2.4041	0	0	2.5922	1.7078	0	1.4474	0	2.1237	0	0	0	0	0	0	0	1.4074	0	2.9097	1.8551	0	2.74	0	0	0	0	0	2.0158	0	2.5291	0	0	1.2132	0	0	0	0	0	0
Zfp423	2	0	0	0	0	0	0	0	0	0	0	0	0	0	0	0	0	0	0	0	0	0	0	0	0	0	0	0	0	0	0	0	0	0	0	0	0	0	0	0	0	0	0	0	0	0	0	0	0
Tmem109	2	1.7465	2.3448	0	0	2.5277	1.4079	2.0201	0	1.7768	2.4041	2.0683	2.0102	2.5922	3.3314	1.7476	1.4474	0	0	1.4715	0	0	0	2.3018	1.9831	3.108	1.4074	2.0063	0	0	1.8097	0	2.2683	0	1.9706	0	3.2606	0	1.4685	0	2.2439	1.3596	2.3091	1.7187	2.3675	0	1.8227	0	2.2435
Tm4sf1	3	-0.5453	0.053	0.5175	-0.1238	-0.9195	-0.884	-2.2918	-2.2918	0.2574	-1.0103	1.1117	-2.2918	-0.4783	0.1763	-2.2918	-0.1366	-2.2918	-0.1682	-2.2918	-0.2525	0.2404	-0.0061	0.494	-2.2918	-0.4678	0.283	0.1745	-0.2019	0.3487	-2.2918	0.4482	-0.0235	-2.2918	-0.9934	-2.2918	0.112	0.5336	0.364	-2.2918	-0.7715	-0.2449	0.0173	-2.2918	-0.6687	-2.2918	-0.4691	0.6713	-2.2918
Hey1	3	1.7465	0	0	0	0	0	2.0201	0	0	0	0	0	0	0	0	0	0	0	0	2.0393	0	0	0	0	0	0	0	0	0	0	0	0	0	0	0	0	0	0	0	0	0	0	0	0	0	0	0	0
Eng	3	1.7896	2.1871	0.2553	2.7107	1.8531	2.3857	2.5269	1.7138	-1.7464	1.0029	1.6571	0.2638	-1.7464	1.585	1.6365	1.964	0.9521	2.1048	2.6114	1.6225	0.7858	0.5393	1.6901	0.2367	0.858	1.7019	1.5831	3.0116	2.0701	0.0633	1.3536	2.0977	2.1232	2.075	2.7727	-1.7464	0.2694	-1.7464	-1.7464	1.3366	2.0116	1.6083	1.2308	1.1097	-1.7464	2.0283	2.3293	1.534
Sema3g	3	1.1228	0	0	0	0	0	0	0	0	0	0	0	0	0	0	2.6279	0	0	0	0	0	0	0	0	0	0	0	0	0	0	2.2592	0	0	0	0	0	0	0	0	0	0	0	0	0	0	0	0	0
Gja4	3	0	0	0	0	0	0	0	0	0	0	0	0	0	0	0	0	0	0	0	0	0	0	0	0	0	0	0	0	1.8551	1.8097	0	0	0	0	0	0	0	0	0	0	1.3596	0	0	1.6231	0	0	0	0
Efnb2	3	1.1228	0	0	0	0	0	2.8304	0	0	0	0	0	0	0	0	0	1.9053	0	0	2.0393	0	2.2857	0	0	0	0	1.327	0	0	0	0	0	0	0	0	0	0	1.4685	0	0	0	0	0	1.6231	0	0	0	0
Ace	3	1.5676	1.0179	0.1878	0.3541	1.0648	1.1147	1.0164	-0.2284	0.7353	0.9354	1.9701	1.5202	1.6534	1.1495	0.701	1.4544	0.8846	-1.814	0.8458	1.0382	1.5879	1.8446	0.4879	0.974	-1.814	1.3975	1.5155	2.2976	0.8266	0.7737	2.0195	1.5844	0.6557	0.9597	2.3989	-0.1605	0.2019	1.4843	-0.0543	1.7961	-0.4543	1.3417	0.6671	2.764	0.8746	0.0087	0.6539	0.4296
Plat	3	0	0	0	0	0	0	0	0	0	0	0	0	0	0	0	0	0	0	0	0	0	0	0	0	0	0	0	0	1.8551	0	0	0	0	0	0	0	0	1.4685	1.7596	0	0	0	0	2.3675	0	0	0	0
Ptprb	3	-0.9226	-0.3243	-0.6674	0.8522	-1.2968	0.543	0.1612	-2.6691	-2.6691	-1.3876	1.1149	-0.6589	-0.0769	-2.6691	-2.6691	0.5992	0.0294	-2.6691	-0.4845	-0.6299	-2.6691	0.4605	0.4784	-0.6861	-2.6691	-0.0943	0.4257	-0.5792	-2.6691	0.4212	0.7188	0.0807	-0.1994	0.1046	-0.2399	-1.0157	1.0508	0.3434	-0.14	-0.4252	-1.3095	-0.3601	-0.9504	0.5514	0.0194	-0.8464	0.955	-0.8658
Igfbp4	3	0	0	0	0	0	0	0	0	0	1.2816	4.3337	0	0	0	0	0	0	0	0	2.0393	0	0	0	2.788	0	0	2.8146	0	0	0	1.5329	0	0	0	0	0	2.0158	0	0	0	0	0	0	0	0	0	0	0
Ece1	3	1.1228	1.6041	2.0017	0	1.3723	1.4079	2.0201	1.5855	1.7768	1.9494	0	0	1.8136	0	0	1.4474	0	2.1237	2.1846	2.8522	3.4018	0	0	0	2.6044	2.1061	2.0063	2.9097	0	0	1.5329	1.5404	0	1.2984	0	0	2.0158	1.4685	1.7596	2.2439	1.3596	1.8628	1.7187	2.8562	2.6885	0	2.4678	1.8034
Avpi1	3	0	1.6041	0	2.168	0	0	0	0	2.5492	1.9494	2.0683	0	1.8136	1.7078	0	1.4474	0	0	0	0	0	0	0	0	2.6044	2.1061	2.0063	0	0	0	0	1.5404	0	0	3.2886	0	0	1.4685	0	0	0	1.2132	0	1.6231	0	0	0	1.1668
Bmx	3	0	0	0	0	0	0	0	0	0	0	0	0	0	0	0	0	0	0	0	0	0	0	0	0	0	0	0	0	0	0	0	0	0	0	0	0	0	0	0	0	0	0	0	0	0	0	0	0
Slc3a2	3	2.021	0.4166	0.8143	0.9805	0.8752	-1.1875	-1.1875	1.1351	0.5893	1.2166	0.8808	-1.1875	0.6261	0.5203	1.3275	1.4404	1.5111	-1.1875	-1.1875	-1.1875	1.3448	-1.1875	0.3807	-1.1875	-1.1875	0.9186	0.1395	1.7222	1.453	1.9028	1.9125	-1.1875	1.2822	0.7831	2.1012	0.466	1.638	-1.1875	-1.1875	-1.1875	0.8595	0.0257	-1.1875	1.6687	1.5011	0.6352	0.5201	-1.1875
Sulf1	3	0	0	0	0	0	0	0	0	0	0	0	0	0	0	0	0	0	0	0	0	0	0	0	0	0	0	0	0	0	0	0	0	0	0	0	0	0	0	0	0	0	0	0	0	0	0	0	0
Smad7	3	1.7465	0	0	2.168	2.0627	1.4079	0	2.3226	0	1.9494	0	0	0	0	1.7476	1.4474	1.9053	2.1237	0	2.0393	2.5322	0	1.5682	1.9831	1.824	1.4074	1.327	0	0	0	0	2.2683	2.4697	1.2984	0	1.6535	2.8254	0	0	2.2439	1.3596	1.2132	0	1.6231	2.6885	1.8227	1.7075	1.1668
Gja5	3	0	0	0	0	0	0	0	0	0	0	0	0	0	0	0	0	0	0	0	0	0	0	0	0	1.824	0	0	0	0	0	0	0	0	0	0	0	0	0	0	0	0	0	0	0	0	0	0	0
Efna1	3	2.1805	0	0	2.168	1.3723	0	2.0201	0	0	1.9494	0	2.0102	0	2.4681	0	1.4474	0	0	2.6597	0	0	0	0	0	0	0	2.0063	0	0	2.5877	0	2.7498	0	1.9706	0	1.6535	0	0	1.7596	0	0	0	0	0	2.6885	1.8227	2.4678	0
Ppp2r2c	3	0	0	0	0	0	0	0	0	0	0	0	0	0	0	0	0	0	0	0	0	0	0	0	0	0	0	0	0	0	0	0	0	0	0	0	0	0	0	0	0	0	0	0	0	0	0	0	0
Mecom	3	0	0	0	0	1.3723	0	0	0	0	0	0	0	2.5922	0	0	0	0	0	0	0	0	0	0	0	0	0	0	0	0	0	0	0	0	0	0	0	0	0	0	0	0	0	0	0	0	0	0	0
Plscr1	3	2.1805	1.6041	2.0017	2.168	0	0	0	0	3.0496	1.9494	2.8851	0	0	1.7078	1.7476	0	0	0	1.4715	0	0	2.2857	0	0	0	0	0	0	0	0	2.2592	0	0	1.2984	0	0	0	1.4685	1.7596	0	2.5106	1.8628	1.7187	1.6231	0	0	1.7075	2.2435
Mmrn2	3	0	0	0	2.168	0	0	0	0	0	0	0	0	0	0	0	0	0	0	0	0	0	0	0	0	1.824	0	0	0	0	0	0	0	0	0	0	0	0	0	0	0	0	0	0	1.6231	0	0	0	0
Rbp7	3	0	0	0	0	0	0	0	0	0	0	0	0	0	0	0	0	0	0	0	0	0	0	0	0	0	0	0	0	0	0	0	0	0	0	0	0	0	0	0	0	0	0	0	0	0	0	0	0
Mcam	3	1.7465	0	0	2.168	0	0	0	0	0	0	0	0	0	2.9634	0	0	1.9053	0	1.4715	0	0	0	0	0	1.824	0	1.327	0	0	1.8097	1.5329	1.5404	0	0	2.4292	0	0	0	0	1.5203	0	1.8628	1.7187	1.6231	0	0	0	0
Enpp6	3	0	0	0	0	0	0	0	0	0	0	0	0	0	0	0	0	0	0	0	0	0	0	0	0	0	0	0	0	0	0	0	0	0	0	0	0	0	0	0	0	0	0	0	0	0	0	0	0
Dll4	3	0	0	0	2.9979	1.3723	0	0	0	0	0	0	0	0	0	0	0	0	2.1237	0	0	0	0	0	0	0	0	1.327	0	1.8551	0	0	0	0	0	0	0	0	0	1.7596	0	1.3596	1.2132	0	0	0	0	0	1.1668
Mkl2	3	0	1.6041	2.0017	2.168	1.3723	0	2.0201	1.5855	0	0	2.0683	2.0102	0	0	1.7476	0	1.9053	0	0	0	0	0	0	0	0	0	0	0	0	0	0	0	0	0	0	0	0	1.4685	0	1.5203	2.047	1.2132	0	0	0	0	0	1.1668
Rgs3	3	0	0	0	0	1.3723	0	0	0	0	0	2.0683	0	0	0	0	0	0	0	0	0	0	0	0	0	1.824	0	0	0	0	0	1.5329	0	0	1.2984	0	0	0	1.4685	0	0	1.3596	1.2132	0	0	0	0	0	1.1668
Tmem88	3	1.1228	0	0	0	0	0	2.0201	2.3226	0	1.2816	0	0	0	0	0	0	1.9053	2.1237	0	0	2.5322	0	0	1.9831	0	1.4074	1.327	0	0	2.5877	1.5329	0	0	0	0	0	0	0	0	0	1.3596	1.2132	1.7187	1.6231	0	1.8227	0	1.1668
Syt15	3	0	0	0	0	0	0	0	0	0	0	0	0	0	0	0	0	0	0	0	0	0	0	0	0	0	0	0	0	0	0	0	0	0	0	0	0	0	0	0	0	0	0	0	0	0	0	0	0
Marveld1	3	0	0	0	0	0	0	0	1.5855	0	0	0	0	0	0	0	1.4474	0	0	0	0	0	0	1.5682	0	0	0	0	0	0	0	0	0	0	0	0	0	0	0	0	0	0	0	0	1.6231	0	0	0	0
Utrn	3	1.1228	0	0	0	0	0	0	0	0	0	0	0	1.8136	0	0	2.1552	0	0	0	0	0	0	0	0	0	0	0	0	0	0	0	0	0	0	0	0	0	1.4685	0	0	0	1.2132	1.7187	0	0	0	0	1.1668
Asap2	3	0	1.6041	0	0	0	0	0	0	0	0	2.0683	0	0	0	0	1.4474	0	0	0	0	0	2.2857	0	0	1.824	0	2.0063	0	0	0	0	1.5404	0	0	0	0	0	2.181	1.7596	0	0	0	0	0	0	0	0	0
Mctp1	3	0	0	0	0	0	0	0	0	0	1.2816	0	0	0	0	0	0	0	0	0	0	0	0	0	0	0	0	0	0	0	0	0	0	0	0	0	0	0	0	0	0	0	0	0	0	0	0	0	1.1668
Esr2	3	0	0	0	0	0	0	0	0	0	0	0	0	0	0	0	0	0	0	0	0	0	0	0	0	0	0	0	0	0	0	0	0	0	0	0	0	0	0	0	0	0	0	0	0	0	0	0	0
Tmem255b	3	0	0	0	0	0	0	0	0	0	0	0	0	0	0	0	0	0	0	0	0	0	0	0	0	0	0	0	0	0	0	0	0	0	0	0	0	0	0	0	0	0	0	0	0	0	0	0	0
Stc1	3	0	0	0	0	0	0	0	0	0	0	0	0	0	0	0	0	0	0	0	0	0	0	0	0	0	0	0	0	0	0	0	0	0	0	0	0	0	0	0	0	0	0	0	0	0	0	0	0
Klf9	3	1.1228	1.6041	2.0017	0	1.3723	0	2.0201	1.5855	1.7768	1.2816	2.0683	2.0102	1.8136	0	1.7476	1.4474	0	0	0	0	2.5322	2.2857	2.3018	0	0	2.5748	0	2.0899	0	0	0	2.2683	3.3332	0	0	1.6535	0	0	0	2.7236	1.3596	0	1.7187	1.6231	0	1.8227	2.9631	1.8034
Nxn	3	0	0	0	0	0	0	0	0	0	0	0	0	0	0	0	0	0	0	0	0	0	0	0	0	0	0	1.327	0	0	0	0	0	0	0	0	0	0	0	0	0	0	0	0	0	0	0	0	0
Notch4	3	0	1.6041	0	0	1.3723	0	0	0	0	0	0	0	0	0	0	1.4474	0	0	1.4715	2.8522	0	0	0	0	0	0	0	2.0899	0	1.8097	0	0	0	0	0	0	2.0158	0	1.7596	1.5203	0	1.2132	0	0	0	0	1.7075	0
Dock9	3	0	0	0	2.9979	0	0	0	0	0	0	0	0	1.8136	0	0	0	2.6985	0	0	0	0	0	0	0	0	1.4074	0	2.0899	0	0	0	0	0	0	0	0	0	1.4685	1.7596	1.5203	0	0	0	0	0	0	0	0
Lama5	3	0	0	0	2.168	0	0	0	0	0	0	0	0	0	0	0	0	0	0	0	2.0393	0	0	0	0	0	0	0	0	0	0	1.5329	0	0	0	0	0	0	0	0	0	0	0	0	0	0	0	1.7075	0
Cyp2d22	3	0	0	0	0	0	0	0	0	0	0	0	0	0	0	0	0	1.9053	0	0	0	0	0	0	0	1.824	0	0	2.0899	0	0	0	0	0	0	0	0	0	0	0	0	0	0	0	0	0	0	0	0
Plxnd1	3	0	0	0	0	0	0	0	0	0	0	0	0	0	0	0	0	0	0	0	0	0	0	0	0	0	1.4074	0	0	1.8551	0	1.5329	0	0	0	0	0	0	0	0	0	0	0	0	0	0	1.8227	0	0
Eogt	3	0	0	0	0	0	0	0	0	0	0	0	0	0	0	0	1.4474	0	0	0	0	0	0	0	0	0	0	0	0	0	0	0	1.5404	0	0	0	0	0	0	0	0	1.3596	0	0	0	0	0	0	0
Tgtp2	3	0	2.3448	2.0017	0	0	0	2.0201	0	1.7768	0	0	0	0	0	0	0	1.9053	0	0	0	0	0	0	0	0	0	1.327	0	0	0	0	0	0	0	0	0	0	0	0	0	0	0	0	0	0	0	0	0
Atoh8	3	0	0	0	0	0	0	0	0	0	0	0	0	0	0	0	0	0	0	0	0	0	0	0	0	0	0	0	0	0	0	0	0	0	0	0	0	0	0	0	0	0	0	0	0	0	0	0	0
Pcsk5	3	0	0	0	0	0	0	2.0201	0	0	0	0	0	0	0	0	0	0	0	0	0	0	0	0	0	0	0	0	0	0	0	0	0	0	0	0	0	0	0	0	0	0	0	1.7187	0	0	0	0	0
Elovl4	3	0	0	0	0	0	0	0	0	0	0	0	0	0	0	0	0	0	0	0	0	0	0	0	0	0	0	0	0	0	0	0	0	0	0	0	0	0	0	0	0	0	0	0	0	0	0	0	0
Cpd	3	1.1228	0	0	0	0	0	0	1.5855	0	1.2816	0	0	0	0	0	1.4474	1.9053	0	2.1846	0	0	0	0	2.788	0	1.4074	0	0	0	0	1.5329	0	0	0	2.4292	1.6535	2.0158	0	0	0	0	1.2132	0	0	0	0	0	0
Stk32a	3	0	0	0	0	0	0	0	0	0	0	0	0	0	0	0	0	0	0	0	0	0	0	0	0	0	0	0	0	0	0	0	0	0	0	0	0	0	0	0	0	0	0	0	0	0	0	0	0
Gpr4	3	0	0	0	0	0	0	0	0	0	0	0	0	0	0	0	0	0	0	0	0	0	0	0	0	0	0	0	0	0	0	0	0	0	0	0	0	0	0	0	0	0	0	0	0	0	0	0	0
Notch1	3	1.1228	0	0	0	0	0	0	0	0	1.2816	2.0683	0	0	0	0	1.4474	0	0	1.4715	2.0393	0	0	0	0	0	0	0	0	1.8551	0	0	0	0	0	0	0	0	1.4685	1.7596	1.5203	1.3596	0	1.7187	0	0	0	1.7075	1.1668
Kif26a	3	0	0	2.0017	0	0	0	0	0	0	0	0	0	0	1.7078	0	0	0	0	0	0	2.5322	0	0	0	0	0	0	0	0	0	0	0	0	0	0	0	0	0	0	0	0	0	0	0	0	0	0	0
Cd300lg	3	0	0	0	0	0	0	0	0	0	0	0	0	1.8136	0	0	0	0	0	0	0	0	0	0	0	0	0	0	0	0	0	0	0	0	0	0	0	0	0	0	0	0	0	0	0	0	0	0	1.1668
Prodh	3	0	0	0	2.168	0	0	0	1.5855	0	0	0	0	0	0	0	0	0	0	0	0	0	0	0	0	0	0	0	0	0	0	0	0	0	1.2984	0	0	0	0	0	0	0	0	0	0	0	0	0	0
Qsox1	3	0	0	0	0	1.3723	0	0	1.5855	1.7768	1.2816	0	0	0	1.7078	0	2.1552	0	0	0	0	0	0	0	1.9831	0	0	2.0063	0	1.8551	1.8097	0	0	0	1.2984	2.4292	1.6535	3.3409	1.4685	1.7596	0	1.3596	0	0	0	2.6885	0	2.4678	2.2435
Phactr2	3	0	1.6041	2.0017	0	1.3723	0	0	0	0	1.2816	0	0	1.8136	0	0	2.1552	0	0	0	0	0	0	0	0	0	0	0	2.0899	0	1.8097	0	1.5404	0	0	0	0	0	2.181	0	0	1.3596	1.2132	1.7187	0	0	0	1.7075	1.1668
Tox3	3	0	0	0	0	0	0	0	0	0	1.2816	0	0	0	0	0	0	0	0	0	0	0	0	0	0	0	0	0	0	0	0	0	0	0	0	0	0	2.8254	0	0	0	0	0	0	0	0	0	0	0
Ntn1	3	0	0	0	0	0	0	0	0	1.7768	0	0	0	0	0	0	0	0	0	0	0	0	0	0	0	1.824	0	0	0	0	0	0	0	0	0	0	0	0	0	0	0	0	0	0	0	0	0	0	0
Amd1	4	1.1228	0	2.0017	2.168	0	0	0	0	0	1.2816	0	0	0	0	0	1.4474	0	0	0	0	0	0	0	0	0	0	0	0	1.8551	0	0	1.5404	2.4697	0	0	0	0	0	0	0	0	1.8628	0	0	0	0	1.7075	1.1668
Sox17	4	0	0	0	2.9979	1.3723	1.4079	0	0	0	1.2816	0	0	0	0	2.515	1.4474	0	0	0	0	0	0	1.5682	0	0	0	2.4663	0	1.8551	1.8097	0	0	0	1.2984	0	0	2.8254	1.4685	1.7596	0	0	2.3091	0	1.6231	0	0	2.4678	1.8034
Ier3	4	1.0871	0.9009	-0.2927	-0.1264	-0.2317	0.281	0.536	-2.2944	0.2548	1.1673	0.5907	1.0398	0.8007	1.33	0.2206	0.3335	-0.3891	0.6534	1.7894	-2.2944	0.2378	1.3641	3.0386	3.207	-2.2944	1.1539	0.1719	1.516	0.3461	-2.2944	-0.7615	-2.2944	2.7401	0.1329	0.1348	1.2577	-2.2944	-0.8259	-0.5348	1.5211	-0.9348	0.6302	0.1866	1.2168	-2.2944	0.812	1.0368	1.9098
Cxcl12	4	1.7465	0	0	2.9979	0	0	2.0201	0	0	2.7493	0	0	0	1.7078	0	2.6279	0	0	1.4715	0	0	0	0	0	0	0	2.0063	0	0	0	1.5329	0	0	0	0	0	0	0	0	0	0	0	1.7187	1.6231	0	0	0	0
Bnip3	4	2.1805	2.3448	0	2.168	1.3723	1.4079	0	2.3226	2.5492	1.2816	0	3.3342	0	0	0	1.4474	1.9053	0	1.4715	0	0	2.2857	1.5682	1.9831	1.824	2.1061	1.327	2.9097	2.6405	0	0	1.5404	2.4697	0	0	1.6535	0	1.4685	0	1.5203	1.3596	0	0	0	0	0	1.7075	2.5803
Ntrk2	4	0	2.8319	2.0017	0	0	1.4079	0	0	0	1.2816	0	0	0	0	0	1.4474	1.9053	0	1.4715	0	2.5322	0	0	0	0	0	0	0	1.8551	0	0	0	0	0	0	0	0	0	0	0	1.3596	0	0	1.6231	0	1.8227	0	0
Ifngr1	4	0.1806	0.832	0.8095	0.1682	-0.6276	0.1068	0.8305	-0.4143	-1.9999	0.4042	0.0684	-1.9999	0.5923	0.9635	-0.2523	0.1553	0.6987	0.948	-0.5284	-1.9999	-1.9999	0.2858	-1.9999	-0.0168	0.6045	0.5749	0.4664	-1.9999	0.6407	-1.9999	-1.9999	-1.9999	-1.9999	-0.7014	-1.9999	0.4039	0.016	0.1812	-0.2403	-1.9999	-1.9999	-0.1371	-0.2811	-1.9999	0.6887	-0.1772	-0.2923	-0.833
Sox7	4	1.1228	0	0	2.168	1.3723	0	2.0201	0	1.7768	1.2816	0	0	1.8136	1.7078	0	1.4474	0	2.1237	0	0	0	0	0	1.9831	0	1.4074	1.327	0	1.8551	0	0	1.5404	0	1.2984	3.2886	0	0	0	0	0	2.047	0	1.7187	1.6231	0	0	0	1.1668
Rdx	4	1.7465	2.8319	0	0	0	0	2.0201	1.5855	2.5492	1.9494	0	2.0102	0	0	2.515	2.1552	0	2.1237	0	2.0393	0	2.2857	0	0	0	0	3.0949	0	0	0	0	2.7498	2.4697	1.9706	3.2886	1.6535	2.0158	1.4685	0	1.5203	1.3596	1.8628	2.481	1.6231	0	2.6028	0	1.8034
Stmn1	4	0.5156	-1.2309	1.5784	0.9371	1.2968	-1.2309	-1.2309	-1.2309	0.5459	0.0506	0.8374	-1.2309	0.5826	0.4768	0.5167	-1.2309	1.4676	-1.2309	-1.2309	1.6212	1.3013	1.0548	2.2056	-1.2309	0.5931	-1.2309	0.0961	0.859	-1.2309	-1.2309	-1.2309	-1.2309	-1.2309	-1.2309	1.1983	-1.2309	-1.2309	1.4249	0.5287	0.2894	0.1287	-0.0177	1.2501	0.3922	-1.2309	-1.2309	-1.2309	1.3494
Slc6a6	4	0	0	0	0	0	0	0	0	0	1.9494	0	0	0	0	0	0	0	0	0	2.0393	0	0	0	0	0	0	0	0	0	0	0	0	0	0	0	0	0	2.181	0	0	1.3596	1.2132	0	1.6231	0	0	0	0
Cdk19	4	0	0	2.0017	0	1.3723	1.4079	0	0	0	1.9494	0	0	0	0	0	0	0	0	0	0	0	0	0	1.9831	0	0	0	0	0	1.8097	1.5329	0	0	0	0	0	0	1.4685	0	0	0	0	0	0	0	0	0	1.1668
Bmpr2	4	0.0103	0.4915	-1.1125	1.8853	0.2598	0.9941	-1.1125	1.2101	1.4367	1.2916	2.2909	0.8977	1.4797	1.8509	-1.1125	1.5154	2.0949	1.8353	1.5472	1.7396	2.2893	-1.1125	1.6733	-1.1125	0.7115	0.2949	1.702	2.3167	0.7426	1.4751	2.2754	1.1558	-1.1125	1.9403	3.1003	-1.1125	0.9033	1.0685	1.9157	2.2579	0.9344	0.1007	0.6062	0.5105	2.4595	1.4903	-1.1125	1.131
Mapk3	4	1.9541	0.6234	1.6026	0.4466	1.4395	-0.3136	2.0037	0.6012	1.699	1.5395	0.3468	0.2888	0.0921	0.7466	0.7935	1.5469	0.9771	0.4022	0.9383	1.1307	-1.7214	0.5642	1.0644	0.2616	0.1026	1.4901	-0.3945	1.1883	0.9191	0.0882	-0.1886	1.0284	1.6118	0.2491	0.7078	-0.068	1.104	0.9344	0.0382	0.5225	1.4211	0.928	0.7596	1.1347	-1.7214	0.1013	1.2417	0.0819
Ccrl2	4	1.1228	0	2.0017	0	2.0627	0	0	0	0	1.9494	2.0683	0	0	1.7078	0	0	0	0	0	0	0	0	0	1.9831	0	1.4074	1.327	0	0	2.5877	0	0	0	1.2984	0	0	2.8254	0	0	0	0	0	0	0	0	0	0	2.2435
N4bp3	4	0	0	0	0	0	1.4079	0	0	0	0	0	0	0	0	0	0	0	0	0	0	0	2.2857	0	0	0	1.4074	0	2.0899	0	0	0	1.5404	0	1.2984	0	0	0	0	0	0	0	0	1.7187	1.6231	0	2.6028	1.7075	0
Aldoa	4	-0.9139	1.0664	-0.6586	0.3375	-0.5977	0.992	-0.6402	-0.3378	-0.1112	0.8013	0.2248	1.3524	-0.0682	-0.9526	1.0165	0.323	0.5471	0.2875	-6e-04	0.1918	-0.1281	0.9982	0.4872	-0.6773	0.8202	0.5511	0.1542	0.2493	0.4859	1.3427	-0.4012	0.7379	-0.1907	0.1133	0.6283	0.2345	0.1651	-0.4793	-0.1313	0.4226	0.7177	0.4953	0.3168	1.0926	0.9117	-0.0575	0.9637	0.1928
Rnf144a	4	0	0	0	0	0	0	0	0	0	0	0	0	0	0	0	1.4474	0	0	0	0	0	0	0	0	0	1.4074	0	0	0	0	0	1.5404	0	0	0	0	0	1.4685	0	0	0	0	0	0	0	0	0	1.1668
Cmtm8	4	0	1.6041	0	0	0	0	0	0	0	0	0	0	0	0	0	0	0	0	0	0	2.5322	0	0	0	1.824	0	0	0	0	1.8097	0	1.5404	0	1.2984	0	0	0	1.4685	0	0	1.3596	1.2132	0	0	0	0	0	0
Cdk14	4	1.1228	0	2.0017	0	1.3723	1.4079	0	1.5855	0	2.4041	0	0	0	1.7078	1.7476	1.4474	0	2.1237	1.4715	3.7486	0	0	0	0	0	1.4074	2.0063	2.9097	0	0	1.5329	0	0	1.2984	2.4292	0	0	1.4685	1.7596	0	0	0	0	0	0	0	0	1.1668
Akap12	4	2.5137	2.3448	0	0	0	0	2.8304	1.5855	0	1.2816	0	0	2.5922	1.7078	0	0	0	2.1237	0	2.8522	2.5322	0	1.5682	1.9831	0	0	2.4663	0	0	1.8097	0	1.5404	0	0	2.4292	0	0	0	0	1.5203	0	1.8628	0	0	0	0	1.7075	0
1810011O10Rik	4	0	0	2.0017	0	0	0	0	0	0	1.2816	2.0683	2.819	0	1.7078	0	0	0	0	1.4715	0	2.5322	0	1.5682	0	1.824	0	1.327	2.0899	0	0	0	0	0	2.4273	0	0	0	0	0	2.2439	0	1.8628	1.7187	0	0	0	0	0
Cyp26b1	4	0	0	0	2.168	0	0	0	0	0	2.7493	0	0	0	0	0	1.4474	0	0	0	0	0	0	0	0	0	0	1.327	0	0	0	0	0	0	0	0	0	0	0	0	0	0	1.2132	0	0	0	0	0	1.1668
Cdc42ep1	4	2.1805	1.6041	0	0	0	0	0	1.5855	1.7768	0	0	0	0	0	0	1.4474	1.9053	0	1.4715	0	0	0	2.3018	0	0	1.4074	1.327	0	0	0	0	1.5404	0	1.2984	0	0	0	2.181	1.7596	0	0	1.2132	0	1.6231	0	0	0	2.2435
Uaca	4	0	0	0	0	0	0	0	0	0	0	0	0	0	0	0	0	0	0	0	0	0	0	0	0	2.6044	0	0	0	0	0	1.5329	0	0	0	0	0	0	1.4685	1.7596	0	0	0	0	0	0	0	0	0
Tiam1	4	0	0	0	0	0	0	0	0	0	0	0	0	0	0	0	2.1552	0	0	0	0	0	0	1.5682	0	0	0	0	0	0	0	0	0	0	0	0	0	2.0158	0	0	0	0	0	0	0	0	0	0	0
Tpi1	4	0	1.6041	0	0	1.3723	0	0	0	0	0	0	0	0	0	1.7476	0	1.9053	0	0	0	0	0	0	0	0	1.4074	0	0	0	2.5877	1.5329	0	0	1.2984	2.4292	1.6535	0	0	1.7596	0	1.3596	1.8628	0	0	0	0	0	1.8034
Etl4	4	0	0	0	0	0	0	2.0201	0	0	0	0	0	0	0	0	0	0	0	2.1846	2.0393	0	3.1296	0	0	0	0	0	0	0	1.8097	0	0	0	1.2984	0	0	2.0158	0	0	0	0	0	0	0	0	0	0	0
Tjp1	4	1.1228	2.3448	2.0017	0	1.3723	0	2.0201	0	2.5492	1.9494	2.0683	0	0	2.4681	0	1.4474	1.9053	0	1.4715	0	2.5322	0	0	0	1.824	0	0	2.9097	0	2.5877	0	0	0	1.2984	2.4292	1.6535	0	2.181	0	0	1.3596	1.2132	3.3457	0	0	0	2.4678	2.2435
She	4	0	0	0	0	0	0	2.0201	0	0	1.2816	0	0	0	0	0	0	0	0	1.4715	0	0	0	0	0	1.824	0	0	0	0	0	1.5329	0	0	0	0	0	0	0	0	0	0	0	0	0	0	0	1.7075	0
9430020K01Rik	4	1.7465	0	0	0	0	0	2.8304	0	0	0	0	0	0	0	2.515	2.6279	0	0	1.4715	2.0393	0	3.1296	0	0	0	0	1.327	0	0	0	0	1.5404	2.4697	2.4273	0	1.6535	0	1.4685	0	0	0	0	0	0	0	0	0	0
Eif4h	4	1.1228	1.6041	0	2.168	1.3723	0	0	0	0	0	2.0683	2.0102	0	1.7078	1.7476	0	3.2075	2.1237	1.4715	0	0	0	0	0	1.824	0	1.327	0	2.6405	1.8097	0	0	3.3332	2.4273	0	2.4038	3.3409	1.4685	3.0283	2.7236	0	1.2132	2.481	2.3675	0	3.1064	1.7075	0
Vdac3	4	2.1805	2.3448	2.8093	0	2.0627	1.4079	0	1.5855	2.5492	2.4041	2.0683	0	2.5922	0	2.515	2.6279	1.9053	0	2.1846	2.0393	0	0	0	0	3.108	2.1061	2.4663	0	0	2.5877	1.5329	2.2683	0	1.2984	0	0	2.0158	1.4685	0	1.5203	2.5106	1.2132	2.481	2.3675	0	1.8227	2.9631	0
Anp32a	4	-0.2421	0.3562	-1.9886	0.1794	0.5391	0.1181	0.8418	-0.403	0.5606	-0.707	0.0797	1.3456	-0.175	0.4795	0.5264	0.1666	-1.9886	0.9593	1.028	-1.9886	1.952	0.2971	-0.4203	-1.9886	-0.1646	-1.9886	0.0177	-1.9886	-0.1335	0.5991	1.3993	0.2797	0.4811	0.7851	-1.9886	-0.3351	0.0273	1.0239	1.0397	0.2554	1.592	-0.1258	-1.9886	-1.9886	-1.9886	0.6143	-0.281	-1.9886
Lifr	4	0	0	0	0	0	0	0	2.3226	0	2.4041	0	0	0	2.4681	0	0	0	0	0	0	0	0	0	1.9831	0	1.4074	1.327	0	0	0	0	2.2683	0	1.2984	0	0	0	1.4685	0	0	2.5106	1.2132	0	0	0	0	0	0
Higd1a	4	-0.0036	-1.1264	-1.1264	2.3949	-1.1264	0.2815	1.7039	0.4591	0.6504	-1.1264	1.7587	0.8838	-1.1264	0.5814	-1.1264	0.321	1.5721	0.9972	1.0582	-1.1264	-1.1264	-1.1264	2.0212	-1.1264	-1.1264	1.4484	0.2006	0.9635	0.7287	-1.1264	0.4064	1.1419	-1.1264	0.172	1.3028	-1.1264	1.699	1.0546	0.6332	-1.1264	0.2332	-1.1264	-1.1264	1.2411	-1.1264	0.6963	-1.1264	0.0404
Erg	4	0	0	0	0	0	0	0	0	0	0	0	0	0	0	0	0	0	0	0	0	0	0	0	0	0	0	0	0	0	0	0	0	0	0	0	0	2.0158	0	0	0	0	1.2132	0	0	0	1.8227	0	0
Tapbp	4	-0.1102	0.371	-1.2331	-1.2331	-1.2331	1.3423	0.7871	0.3525	-1.2331	1.171	0.8352	-1.2331	0.5805	-1.2331	-1.2331	0.9221	0.6722	0.8906	0.2384	0.8062	1.2992	1.0526	0.3352	0.75	0.591	0.873	1.2332	-1.2331	-1.2331	2.2293	1.0261	0.3073	1.2366	-1.2331	2.5905	1.1707	2.1078	0.2355	-1.2331	1.4906	0.1266	-0.0198	1.248	1.1345	-1.2331	1.8733	-1.2331	1.0105
Amotl2	4	1.1228	0	0	0	1.3723	0	0	0	0	0	0	0	0	0	2.515	0	0	2.1237	1.4715	0	0	0	0	0	0	0	1.327	0	0	0	0	0	0	0	0	0	0	0	0	1.5203	0	1.2132	0	0	0	0	0	1.1668
Rcan1	4	0	1.6041	0	0	0	0	0	0	0	0	0	0	0	0	0	0	0	0	0	0	0	0	0	0	0	0	0	0	0	0	0	0	0	0	0	1.6535	0	0	0	0	0	0	0	0	0	0	0	0
Zbtb20	4	-0.9868	-0.9868	1.015	2.0111	0.3855	1.1199	-0.9868	1.3359	0.79	0.2948	-0.9868	1.0235	-0.9868	0.721	-0.9868	-0.9868	1.7118	-0.9868	-0.9868	1.8654	1.5455	-0.9868	-0.9868	0.9963	0.8372	1.1193	0.3402	1.1032	0.8683	0.8229	1.2724	-0.9868	1.4829	0.3117	-0.9868	-0.9868	1.8387	-0.9868	1.5423	0.5335	0.3728	0.2265	-0.9868	0.6363	2.5853	-0.9868	0.7208	0.8166
Pelo	4	0	0	0	2.168	0	0	0	1.5855	2.5492	0	0	0	0	0	1.7476	1.4474	1.9053	0	2.1846	0	0	0	1.5682	0	1.824	2.1061	1.327	2.0899	0	1.8097	2.74	1.5404	0	1.2984	0	0	2.0158	0	0	0	0	1.2132	0	1.6231	0	0	1.7075	1.1668
6430548M08Rik	4	0	0	0	0	1.3723	0	0	0	0	0	0	0	0	0	0	0	0	0	1.4715	0	0	0	0	0	0	1.4074	0	0	0	0	0	0	0	0	0	0	0	1.4685	0	0	0	0	0	1.6231	0	0	0	0
Tspan4	4	1.1228	1.6041	2.0017	0	0	1.4079	0	0	0	0	0	0	1.8136	0	0	1.4474	0	0	0	0	0	2.2857	1.5682	2.788	0	2.5748	2.0063	0	0	2.5877	0	0	0	0	0	0	0	1.4685	0	1.5203	2.5106	1.2132	0	1.6231	0	0	0	0
Amotl1	4	0	0	0	0	0	0	0	0	0	0	0	0	0	0	0	0	1.9053	0	0	0	0	0	0	0	0	0	0	0	0	0	1.5329	0	0	0	0	0	0	2.181	0	0	0	0	0	0	0	0	0	0
Kctd10	4	0	1.6041	0	0	1.3723	1.4079	0	0	0	0	0	0	0	1.7078	0	1.4474	0	2.1237	0	2.0393	0	0	0	0	1.824	0	1.327	0	0	2.5877	1.5329	1.5404	2.4697	0	0	0	0	2.181	1.7596	0	0	0	2.481	0	0	0	0	0
Ephx1	4	0	0	0	0	1.3723	0	0	1.5855	0	1.2816	0	0	0	0	0	1.4474	0	0	0	0	0	0	0	1.9831	0	0	1.327	0	0	0	0	0	0	0	0	1.6535	0	0	1.7596	0	1.3596	0	0	0	0	0	0	0
Slc26a10	4	0	0	0	0	0	0	0	0	0	0	0	0	0	0	0	0	0	0	0	0	0	0	0	0	0	0	0	0	0	0	0	0	0	0	0	0	0	0	0	0	0	0	0	0	0	0	0	0
Ido1	4	0	0	0	0	0	0	0	0	0	0	0	0	0	0	0	1.4474	0	0	0	0	0	0	0	1.9831	1.824	0	0	0	0	0	0	0	0	0	0	1.6535	0	0	0	1.5203	0	0	0	0	0	0	0	0
Mast4	4	1.1228	0	0	0	2.0627	1.4079	2.0201	1.5855	1.7768	0	0	0	0	2.4681	0	0	0	2.1237	1.4715	0	0	0	0	0	0	0	0	0	1.8551	0	0	0	0	0	2.4292	0	0	0	0	0	0	0	1.7187	0	2.6885	0	0	1.1668
Aph1a	4	0	0	0	0	0	0	0	2.8081	0	2.4041	2.0683	0	0	1.7078	1.7476	0	2.6985	0	1.4715	0	0	0	0	0	0	0	1.327	0	0	2.5877	1.5329	0	0	1.2984	0	0	2.8254	2.181	0	1.5203	0	0	0	2.3675	0	1.8227	0	1.1668
Luzp1	4	1.7465	0	0	2.9979	1.3723	0	2.8304	2.3226	1.7768	1.2816	2.0683	0	0	0	0	0	1.9053	3.4691	0	0	2.5322	2.2857	0	0	0	1.4074	1.327	0	0	1.8097	1.5329	1.5404	2.4697	0	2.4292	0	0	0	1.7596	2.2439	0	0	1.7187	0	0	0	0	0
Myo10	4	1.1228	0	0	0	0	1.4079	0	0	0	0	0	0	1.8136	0	0	1.4474	0	0	0	0	0	0	0	0	1.824	0	0	0	0	0	0	0	0	0	0	0	2.0158	0	1.7596	0	0	0	0	1.6231	0	0	1.7075	0
Cdr2l	4	1.1228	0	0	0	0	0	0	0	0	0	0	0	0	0	0	0	0	2.1237	1.4715	0	0	0	0	0	0	0	0	0	0	0	1.5329	0	0	0	0	0	0	0	0	1.5203	0	0	0	0	0	0	0	0
Sbds	4	1.7465	0	0	0	2.8788	2.1066	2.8304	2.3226	0	1.2816	2.0683	2.0102	0	1.7078	2.515	0	0	2.9478	1.4715	0	0	3.1296	2.3018	1.9831	0	2.1061	2.0063	0	2.6405	0	2.74	1.5404	2.4697	1.2984	0	2.4038	2.8254	2.181	0	0	0	1.2132	1.7187	1.6231	0	0	2.4678	1.8034
Specc1	4	0	0	0	0	0	0	0	0	0	0	0	0	0	0	0	0	1.9053	0	0	0	0	0	0	0	0	0	0	0	0	0	1.5329	0	0	0	0	0	0	1.4685	0	0	0	0	0	0	0	0	0	0
Cnbp	4	-0.5004	0.0979	-0.2452	-2.2469	1.3526	-0.8391	-0.2268	1.2133	0.8027	0.5024	0.6382	-0.2367	-0.4334	0.7165	0.268	0.381	-0.3417	-2.2469	0.4128	-0.2076	-2.2469	0.0388	-0.6787	1.4326	0.3574	-2.2469	0.2194	-0.157	0.8993	-0.4373	-0.7141	0.0214	1.0863	0.1804	0.1823	-0.5934	-2.2469	-0.0659	-0.4873	0.4767	-0.2	-0.3841	-0.5282	-2.2469	0.4416	0.3559	0.7162	-0.4436
Mxi1	4	0	1.6041	0	0	0	0	0	0	0	1.2816	0	0	0	0	0	0	1.9053	0	0	0	0	0	2.7858	0	0	0	1.327	0	0	0	0	0	0	0	0	0	0	0	0	0	0	0	0	0	0	0	0	1.1668
H2-T23	4	2.1805	1.6041	2.0017	2.9979	0	1.4079	0	0	0	0	0	0	3.0951	2.4681	0	0	2.6985	2.1237	1.4715	0	0	0	1.5682	2.788	0	0	0	2.0899	0	1.8097	0	0	0	1.2984	0	2.4038	2.8254	0	0	2.2439	0	0	1.7187	0	0	1.8227	0	1.1668
Syne1	4	1.1228	0	0	0	0	1.4079	0	1.5855	0	0	0	3.713	1.8136	0	1.7476	2.6279	0	0	0	2.0393	0	0	0	0	0	1.4074	1.327	0	0	0	2.2592	0	0	0	3.8235	2.4038	2.0158	1.4685	1.7596	0	1.3596	0	0	1.6231	0	2.6028	1.7075	2.2435
Gpihbp1	5	1.069	-1.0024	-2.6064	2.8174	0.2723	-2.6064	0.2239	-0.2838	-0.8297	-0.6571	2.1242	1.1066	-2.6064	-0.8987	0.7765	0.0215	-2.6064	0.3414	-0.4218	-0.5672	0.7954	-0.3208	-0.3046	2.1791	-0.0021	-0.5004	1.1017	-0.5165	-2.6064	-0.0188	-1.0736	-1.066	-2.6064	-0.1791	-0.1772	-2.6064	1.4133	0.0494	-0.0773	-0.3625	-1.2468	-0.7436	-0.8877	-2.6064	-2.6064	-2.6064	-0.1386	-0.0261
Edn1	5	-0.2892	0.192	-1.412	2.1093	-1.412	-1.412	0.6081	-1.412	0.3647	2.0496	-1.412	-1.412	-1.412	0.2957	-1.412	2.9098	-1.412	-1.412	-1.412	0.6272	-1.412	-1.412	-1.412	-1.412	-1.412	0.694	1.4025	-1.412	-1.412	1.1756	-1.412	-1.412	-1.412	-1.412	-1.412	-1.412	-1.412	0.0565	-1.412	-1.412	0.6349	-0.1988	0.3067	-1.412	-1.412	-1.412	0.2955	-0.2452
Ankrd37	5	0.046	-0.5305	1.568	1.3868	-0.7623	-2.1345	-0.1144	-0.549	-0.3578	1.1264	-0.0663	1.5785	-0.321	0.8289	0.3804	1.1338	-2.1345	-2.1345	0.5252	0.7176	-2.1345	0.1511	1.302	1.545	-0.3105	-0.0285	2.0027	-2.1345	1.3854	-0.3249	0.6055	0.1337	0.3352	-0.8361	2.6371	-2.1345	-2.1345	0.0465	-2.1345	1.2359	-0.0876	1.0211	-0.4158	2.6751	0.554	1.3444	-0.427	0.948
Plvap	5	-0.0825	-1.829	-1.829	2.3781	-1.829	0.2776	1.517	0.4936	-0.0523	-0.5475	-1.829	-1.829	-1.829	0.6391	-1.829	1.4393	-1.829	0.2946	-0.3576	-1.829	-1.829	0.4567	-0.2608	0.154	-1.829	-0.4216	0.1773	-1.829	0.0261	-1.829	-1.829	-1.829	-1.829	-0.5306	-1.829	-0.1755	2.4389	-1.829	-0.0694	-0.3088	0.6816	-0.6158	-0.1103	-0.206	-1.829	-0.0063	-1.829	-1.829
Tspan7	5	0.4918	1.7816	-0.0804	1.3174	1.1882	1.3724	0.8355	0.281	1.07	1.4033	2.0048	-0.8795	1.5109	0.9781	1.5842	0.0937	1.7946	0.9615	0.1268	-0.0376	1.0508	0.2399	-0.1039	1.5481	0.8867	0.3218	0.8185	2.0323	0.2565	1.668	1.4276	0.9544	0.9799	1.0734	-0.4605	1.7312	2.5571	1.1898	1.2562	0.4808	2.193	0.7959	2.0546	1.4121	0.6823	-0.2869	1.186	0.86
Sema3c	5	0.7874	-1.3931	-1.3931	-1.3931	-0.0208	0.0148	0.627	0.1924	-1.3931	1.011	-1.3931	0.6171	0.4205	-1.3931	-1.3931	-1.3931	-1.3931	0.7306	0.0784	-1.3931	1.1391	-1.3931	0.1751	-1.3931	-1.3931	-1.3931	-0.0661	-1.3931	0.462	-1.3931	0.1398	-1.3931	1.0766	-1.3931	-1.3931	-1.3931	-1.3931	1.6194	-1.3931	-1.3931	-0.0335	-1.3931	0.3256	-1.3931	2.179	-1.3931	-1.3931	-1.3931
Clec14a	5	1.1903	0.873	1.0902	1.2922	0.7845	1.04	-0.5922	1.0889	1.739	1.3241	2.1183	-2.6124	1.1506	1.012	1.0645	0.371	0.0862	0.3355	0.9284	0.2398	-0.0801	1.0462	0.5352	0.1756	-0.7884	0.5991	-0.6061	-2.6124	0.5339	1.783	1.0154	0.1374	-0.1427	0.4404	-0.1832	0.6482	1.1075	-2.6124	0.4159	0.4706	0.5302	0.0371	0.7333	1.1406	-2.6124	-0.0095	0.3507	0.2408
Cd93	5	0	0	0	0	0	1.4079	2.0201	0	0	2.7493	2.8851	0	0	1.7078	0	1.4474	1.9053	0	0	0	0	0	0	0	0	0	2.8146	2.0899	0	0	2.74	1.5404	0	0	0	0	3.3409	1.4685	2.5291	0	0	0	0	1.6231	0	0	0	0
8430408G22Rik	5	0.3906	0.8719	-0.7322	1.4358	-0.7322	-0.7322	-0.7322	-0.7322	-0.7322	2.9057	-0.7322	1.2781	1.0814	0.9756	-0.7322	-0.7322	-0.7322	2.2157	-0.7322	1.3071	-0.7322	-0.7322	-0.7322	-0.7322	1.0918	-0.7322	2.7991	2.1775	-0.7322	1.0775	-0.7322	0.8082	1.7375	-0.7322	-0.7322	-0.7322	1.2837	-0.7322	-0.7322	0.7881	-0.7322	-0.7322	-0.7322	0.8909	-0.7322	1.8707	-0.7322	0.4347
BC028528	5	1.5379	1.5519	-0.3799	2.0754	0.4971	1.7504	0.9644	0.789	1.0387	0.3677	1.4024	1.6311	-2.3817	1.2427	1.0012	0.8867	-0.4764	1.0874	0.9207	0.9873	0.1506	-0.096	0.7659	1.2979	0.2227	0.5463	0.9478	2.1913	1.4348	1.3762	1.0062	1.4624	-2.3817	0.0456	0.907	0.8789	0.9592	0.6308	0.1474	0.9888	0.7609	1.3039	0.0994	1.1295	0.3069	0.7247	1.2424	0.1986
Cd200	5	0.2606	-2.2531	-0.2514	-0.0851	1.3464	0.3222	-2.2531	-0.6676	0.2961	2.0399	-0.1849	-2.2531	-2.2531	1.3713	-0.5056	0.3748	-0.3479	0.6947	-0.0685	0.599	1.1487	-2.2531	0.8944	0.5349	-0.4291	0.6748	1.0763	-2.2531	0.3874	1.7499	0.006	0.4967	0.2166	0.5206	0.1761	0.6417	0.5723	-0.0721	1.1452	0.8299	0.6078	-1.0399	0.724	0.603	-2.2531	0.3497	0.71	-1.0863
Lyve1	5	0	1.6041	0	0	0	2.1066	0	0	0	2.4041	4.0849	0	2.5922	1.7078	0	2.1552	0	0	0	0	0	0	0	0	0	0	2.0063	0	1.8551	0	1.5329	0	0	0	0	0	2.0158	0	0	0	0	0	0	2.3675	2.6885	0	0	1.1668
Hilpda	5	1.3353	1.4662	-2.4673	1.054	1.6106	0.9816	1.2578	0.3407	0.0819	1.3275	2.4272	1.7935	1.2956	0.8641	1.2096	-0.3122	1.4132	-0.3437	1.6165	-0.4281	1.4732	1.1912	-0.1655	-0.4843	1.0133	1.1844	2.0953	0.4424	1.805	1.2905	1.1604	2.5118	2.5672	-0.04	2.3043	0.4275	1.5524	0.1885	-0.7077	2.482	0.9107	1.9097	0.5098	1.2856	1.1047	-0.6446	0.4958	0.113
Tmem100	5	1.8216	2.2686	2.2119	1.8536	1.8541	1.9101	2.6431	2.4682	2.8915	1.8867	1.9835	0.3991	1.6486	1.8152	1.8707	2.0338	1.7713	1.6505	2.5811	1.9463	1.0179	1.9993	2.851	2.5218	1.6628	2.5648	2.6943	1.4441	2.0176	2.2891	1.4679	2.2925	2.8882	2.2174	2.1734	2.2773	0.9539	2.2925	2.5506	2.082	2.1732	1.7149	1.2659	2.0268	2.1641	1.9737	2.746	1.8998
Acer2	5	0	0	0	2.168	0	1.4079	0	0	1.7768	2.7493	0	0	0	0	0	1.4474	0	2.1237	0	0	2.5322	0	0	0	0	1.4074	0	0	0	0	0	0	0	0	2.4292	0	0	2.6559	0	0	1.3596	0	1.7187	0	0	0	0	2.2435
Pltp	5	-0.1684	0.4299	2.0873	2.7552	0.6128	0.1918	-1.9149	0.4077	-0.1381	1.1128	0.1534	-1.9149	1.1802	0.5532	-0.1673	0.713	-0.0096	-1.9149	1.1016	-1.9149	0.6173	0.3708	0.3869	0.8731	0.6895	0.1912	1.4146	1.5143	1.2313	0.6728	0.3443	0.8349	1.9548	0.5124	1.3738	1.3457	1.805	0.741	0.6142	-0.3946	0.946	0.3942	-0.1962	-0.2918	-1.9149	-1.9149	0.5529	-0.7481
Tek	5	0	2.8319	2.0017	0	2.0627	0	0	0	0	0	0	0	1.8136	0	1.7476	2.1552	0	0	0	0	0	0	0	0	0	0	1.327	2.0899	0	0	2.2592	1.5404	0	0	0	0	2.8254	0	0	1.5203	0	0	0	0	0	0	0	0
Epas1	5	-1.7	-0.478	-0.0135	-0.6548	0.3381	1.1664	0.0076	-0.5002	0.2268	1.5719	0.0623	-0.0038	-1.0092	1.2532	1.0982	1.2254	-0.1243	0.125	-1.3513	0.5461	1.1177	-0.5371	0.3248	-0.8397	1.4087	0.8289	0.7084	2.0992	0.3234	-2.8228	0.2772	0.8156	0.5104	-0.0491	0.4658	0.0721	0.5181	1.6503	1.1142	0.7873	0.7577	-0.5137	-1.1041	0.6884	-2.8228	-0.22	0.8013	0.0304
Cav1	5	1.3761	1.4628	0.1578	1.253	0.7452	1.179	-2.6516	1.0497	0.398	1.2848	1.4333	-0.6413	0.8157	-2.6516	1.4782	1.0588	0.5559	-0.5279	0.6508	0.2006	0.7502	-0.3659	1.2318	1.3272	-0.8276	1.7291	1.3563	1.46	-0.7965	1.5609	1.5217	0.0982	-2.6516	0.635	1.5613	-0.9981	1.6163	0.0043	-0.1225	1.1639	0.7265	0.2731	1.231	1.4894	-2.6516	1.3685	0.3115	-0.0713
Cav2	5	1.7273	1.7133	1.3016	-0.233	2.4864	1.5882	0.9451	2.3547	2.2581	1.7827	1.0025	1.312	1.8167	2.1637	1.7287	1.3094	0.2975	2.214	2.0764	1.3476	1.5395	2.1992	1.4824	2.3845	2.3218	1.8604	1.7362	1.7106	1.4155	1.602	1.9163	1.9272	0.0687	2.4436	2.1181	1.9433	1.6188	1.1356	0.1281	2.3623	2.3027	2.3023	2.0335	1.9008	-2.401	1.6191	2.0181	1.2086
Hpgd	5	1.1168	3.0239	0.7654	0.4392	2.3288	-0.452	1.1665	0.612	1.9548	1.3778	2.172	0.7755	0.0335	1.0658	1.9152	1.8827	1.3219	1.8438	2.2277	0.8103	1.3819	2.0416	1.3248	-0.5756	1.2178	1.9322	0.2559	0.8706	1.2578	1.999	2.4941	1.7696	1.7012	1.9583	1.2649	0.7019	1.9209	0.4539	1.9316	1.9911	1.9603	1.7238	1.5322	2.0193	1.5574	1.6711	1.8605	1.8284
Egfl7	5	1.5091	1.3924	0.697	1.9744	1.5256	0.6167	1.0685	0.88	0.5867	0.1718	0.966	0.7078	1.4137	1.3645	0.8547	2.4358	0.3625	2.0095	1.8463	0.5327	1.6968	1.6828	0.7348	1.9136	1.324	1.1777	1.7193	0.3469	2.108	1.5053	0.8035	0.9254	1.457	1.5189	1.9803	1.1915	1.2099	0.3149	1.2362	1.0947	1.3181	1.5295	1.0681	1.6483	0.7454	0.9564	2.0846	1.2412
Aqp1	5	1.5489	0.812	1.5767	0.3245	1.4046	1.708	0.6727	1.5754	1.678	1.5103	2.7367	1.0396	0.4217	0.951	1.6387	0.595	0.9095	1.4796	2.2874	0.1788	-0.1411	0.9852	0.7632	2.2589	-2.6734	1.7073	1.9785	1.4382	1.389	1.3297	0.7145	0.7249	-2.6734	1.9327	-2.6734	0.2215	0.6675	1.5496	1.2636	1.1421	1.3851	0.6813	2.3745	1.0796	0.8987	1.5564	1.7458	-0.0931
Calcrl	5	1.4924	0.4047	1.575	1.4775	1.1724	0.785	1.298	0.381	2.0863	1.6382	1.6577	2.6735	-2.4271	-0.7194	1.2498	1.7644	1.7	0.5207	0.8752	2.0821	1.5134	1.2314	0.3587	1.2524	1.0535	1.4028	1.8287	2.4949	2.7034	1.5759	2.9221	2.552	1.4425	0.8594	2.7463	0.4677	0.3983	1.7958	0.6011	0.6559	1.8798	0.7285	0.9185	1.5328	1.1449	1.593	-2.4271	-0.1836
Itm2b	5	0.6928	1.0756	0.3044	0.6385	0.6708	0.8279	0.6671	1.2816	0.845	0.9682	0.9179	1.086	0.9647	0.8832	1.5989	-0.4635	0.6134	0.6954	1.582	1.0472	0.3229	0.898	0.4756	0.9738	1.282	0.7263	0.7464	0.5398	0.7225	0.6608	1.1594	0.9814	1.1218	-0.0953	0.8366	1.1972	1.3015	0.3266	-0.2951	1.2677	1.0572	0.8136	1.0798	1.6458	-0.6693	0.7592	0.4341	1.3333
Cdh5	5	1.4795	1.4935	1.2625	2.23	1.1594	1.822	1.585	1.0201	0.9803	1.3548	-0.3718	1.5727	1.9605	1.1843	1.872	1.4491	1.4405	1.4111	1.1007	1.6089	2.6681	0.6895	1.9283	1.2395	0.1643	1.3899	1.0911	2.3179	1.0799	1.7724	1.8772	0.6701	2.1265	1.3813	2.3316	1.5618	0.3853	1.9133	1.4969	0.2836	1.1404	1.6323	0.9056	1.5199	0.2485	1.58	2.1243	0.6425
Sdpr	5	2.1018	1.9672	1.6665	0.4142	1.4943	2.1953	1.4415	2.2752	1.5852	1.906	-0.5154	1.6772	1.634	1.6743	2.7769	1.8576	1.7541	1.8188	0.9571	1.165	0.8182	2.5816	1.0936	1.6428	0.8969	1.4049	1.7819	1.9893	2.9242	1.8118	2.5491	1.2605	-0.114	2.753	1.6292	1.7607	2.0804	0.4288	2.0521	1.7153	1.9353	2.0448	0.762	1.5573	1.5324	1.4364	2.1127	1.7148
S100a16	5	0.7964	0.1294	-0.2137	1.3059	1.3841	-0.1088	-0.1953	1.6922	1.9533	1.5794	0.6697	1.1187	0.8797	-0.5077	1.4614	-0.7681	1.9117	-0.0918	-0.744	0.6367	0.3168	0.9141	-2.2155	-2.2155	-2.2155	1.6145	0.8794	-0.1255	0.4251	1.2469	1.4123	-0.6751	-2.2155	1.0711	2.3037	1.579	2.0524	0.797	-2.2155	0.5082	0.2951	0.7092	1.1302	1.2957	1.3566	0.3874	0.2523	-0.4121
Aplnr	5	0	0	0	0	0	0	2.0201	0	0	0	0	0	0	0	0	0	0	0	0	0	0	0	0	0	0	0	0	0	0	0	2.74	0	0	0	0	0	3.3409	0	1.7596	0	0	0	0	0	0	0	0	0
Pde4b	5	0.6509	1.2492	-1.0956	1.9023	2.0653	1.011	-1.0956	-1.0956	0.6812	1.6537	-1.0956	2.2386	-1.0956	1.3725	1.4194	1.5323	1.603	-1.0956	1.089	-1.0956	-1.0956	-1.0956	1.2062	-1.0956	-1.0956	1.8324	2.2339	0.9944	-1.0956	1.4921	0.4373	1.1727	1.3741	0.2029	1.3336	1.7993	0.9202	1.5603	1.4335	0.4247	0.264	0.7672	0.6231	2.1249	1.5929	0.7271	0.6119	1.1479
Cyyr1	5	2.1805	1.6041	2.0017	2.168	2.5277	1.4079	2.0201	0	0	1.9494	0	2.0102	1.8136	0	1.7476	2.6279	0	0	0	3.7486	0	0	0	0	0	1.4074	2.4663	2.0899	0	3.0903	2.2592	1.5404	2.4697	0	2.4292	3.2606	3.3409	2.181	1.7596	1.5203	2.5106	1.2132	0	1.6231	0	0	0	0
Slco2a1	5	0.4882	-0.0883	-1.6923	-1.6923	0.3704	0.4143	0.3278	0.6303	0.8569	1.5686	1.7112	0.3179	0.8999	1.6391	0.8226	0.4629	0.2129	2.4607	1.3242	1.1598	1.7095	0.5934	1.4552	1.0957	0.9121	1.756	1.4025	0.3976	0.9482	0.1174	1.4077	1.4179	0.7774	-1.6923	3.2942	0.7114	1.6486	2.2279	0.0673	1.9178	0.3546	0.6168	1.6533	1.5282	1.8797	0.1304	2.5653	1.762
Thbd	5	1.5187	0.3275	2.2328	2.8383	1.3795	1.1948	0.813	1.4429	1.6978	1.6205	-2.0173	2.2435	-0.2038	0.4508	1.6596	1.4889	0.6812	0.1063	0.9992	0.8348	2.6221	2.0274	1.4192	-2.0173	0.5871	1.6344	1.6909	0.8924	-0.1622	1.073	1.996	2.4419	0.4524	1.2692	2.5018	0.8775	-2.0173	0.6385	1.3811	1.0657	1.5632	2.1639	1.6216	0.8388	0.6712	1.4616	2.679	0.563
Plk2	5	2.1805	0	0	2.9979	1.3723	2.1066	0	2.3226	2.5492	2.7493	2.8851	0	0	0	0	2.1552	1.9053	2.1237	1.4715	2.0393	0	0	2.3018	1.9831	1.824	2.1061	2.8146	0	1.8551	0	0	2.2683	2.4697	1.9706	0	1.6535	2.0158	0	0	0	1.3596	1.2132	2.481	1.6231	0	0	0	1.1668
Flt1	5	0	2.3448	0	4.2071	1.3723	1.4079	0	2.3226	2.5492	2.7493	0	2.819	1.8136	2.4681	1.7476	2.1552	0	0	2.1846	2.0393	0	0	0	0	0	1.4074	1.327	0	0	2.5877	1.5329	0	0	1.2984	0	0	3.3409	0	3.0283	2.2439	0	2.3091	2.481	0	0	0	0	0
Bst2	5	1.1382	1.8532	-1.8737	1.6477	0.189	0.7017	1.4724	0.449	1.1759	1.154	-1.8737	0.1366	-0.0601	1.0897	-0.1261	0.7543	1.3338	2.7414	0.7861	-1.8737	2.0669	0.412	1.5629	1.4279	-0.0496	1.3378	0.1326	-1.8737	1.6463	-0.064	1.2264	1.2365	-1.8737	0.5537	1.415	-1.8737	2.3942	0.7822	2.2722	0.3703	0.1733	1.051	0.6074	1.3469	-1.8737	1.2327	-1.8737	-0.0703
Aldh2	5	-1.1548	0.0672	0.5317	0.7202	1.4996	0.2977	-2.2776	0.5304	-0.5009	0.4717	1.8072	-2.2776	0.3146	-2.2776	0.2373	0.9907	-0.3724	0.6702	0.3821	-2.2776	1.1242	0.852	-0.7094	-2.2776	-2.2776	-0.8702	0.1887	-0.1877	0.8686	-0.468	-0.7448	-0.0094	1.9822	0.496	-2.2776	-0.6242	0.5478	-0.8091	0.2515	0.8054	0.5833	1.252	-2.2776	0.0899	-2.2776	0.8287	1.0535	0.3027
Hmcn1	5	0	0	0	2.168	0	1.4079	0	0	0	2.4041	0	0	0	0	0	0	0	0	0	0	0	0	1.5682	0	0	0	0	0	0	0	0	0	0	0	0	0	0	0	0	0	0	0	0	0	0	0	0	0
Lxn	5	1.1228	0	0	0	0	0	0	1.5855	1.7768	0	0	0	0	0	1.7476	2.1552	0	0	0	0	0	0	1.5682	0	2.6044	1.4074	0	2.0899	0	0	0	0	0	1.2984	0	0	0	1.4685	0	0	0	1.2132	0	0	0	0	2.9631	1.1668
Clec1a	5	2.191	2.5363	-1.1906	1.8073	0.8721	0.9161	2.8346	1.6175	0.5862	0.7588	2.5935	1.6285	-1.1906	2.1409	0.557	0.2568	2.3924	2.6606	2.5548	0.8487	-1.1906	1.0951	1.1113	2.489	-1.1906	1.7374	2.3407	3.5675	1.9557	1.8998	2.1973	1.0777	-1.1906	0.1079	2.0981	1.2132	1.6349	0.9905	1.8377	1.0534	0.8564	1.4589	2.1551	2.03	2.9255	1.4123	1.7726	1.053
Ifitm3	5	-0.5818	-0.0635	-3.7903	-3.7903	-0.0131	-1.6837	-0.0651	-2.2048	-1.2411	-0.1524	-0.3868	-1.7801	-1.1981	0.2857	-0.7771	-0.2841	-1.8851	-1.6667	-0.7738	-0.9381	-0.3885	-0.6607	-1.4885	-1.8072	-1.1859	-0.342	-0.0821	-0.3611	-1.9352	-1.2026	-0.6903	-1.0405	-3.7903	-0.1262	0.0332	-0.8954	1.845	-1.6093	-1.2612	-0.4198	-0.9294	-0.8657	-0.1514	0.1697	-0.2182	-1.9676	-2.0828	-1.9869
H2-D1	5	0.7764	0.2801	1.1585	0.1539	0.7543	0.0772	-1.3557	-0.3086	0.2109	0.1153	0.34	-0.2293	-0.3012	1.0297	1.5096	-0.5103	0.2619	0.0986	0.7429	-1.3328	1.1665	1.2759	0.2281	1.3421	0.9209	-0.0131	0.1137	0.2202	0.6298	0.7444	0.5068	0.9601	0.9687	0.7833	0.2847	1.1259	1.5089	-0.3483	0.5902	-0.4028	0.8349	-0.236	1.5141	0.4827	-0.5857	1.2501	1.1475	0.7357
Car14	5	0	0	0	0	0	0	0	0	0	0	0	0	0	1.7078	0	1.4474	0	0	0	0	0	0	0	0	0	0	0	0	0	0	0	0	0	0	0	0	0	0	0	0	0	0	0	0	0	0	0	0
Tcn2	5	1.7107	1.2714	1.7359	-1.0735	0.9892	1.0332	0.9467	1.2492	2.6417	2.1875	2.33	0.9368	2.3939	0.6343	2.8476	0.3739	0.8318	2.3956	1.1112	-1.0735	2.3284	2.9713	1.2284	1.7145	0.7505	1.5013	0.2535	2.3557	0.7816	2.0169	0.4594	1.1948	2.7962	0.225	1.3557	1.3303	-1.0735	0.3951	1.9548	2.0095	1.7874	0.1398	2.2722	2.147	-1.0735	1.5294	1.3944	1.7797
Cd36	5	1.4746	2.2319	1.3485	1.8034	-0.591	-0.0783	0.6924	1.8707	0.7667	0.374	1.4312	2.569	1.3545	1.7658	1.2673	1.2355	-0.7484	1.1975	1.8238	1.3953	0.7481	0.4759	-0.3518	0.1343	-0.0493	0.7947	1.0545	1.4579	1.4087	1.3494	0.0863	1.3705	1.6061	-0.2264	1.1699	1.8356	1.0662	1.0875	0.7447	1.5014	1.4048	0.876	2.2907	2.2592	0.9184	2.4332	0.9704	0.8007
Ctla2a	5	1.0732	2.3303	0.6475	1.152	0.7221	0.5973	0.291	1.5896	1.8575	0.7398	1.4907	1.2057	0.7078	1.6416	0.8659	0.4511	0.5278	-0.9314	1.0288	0.3139	0.3467	1.5452	-0.7533	2.0104	0.4255	0.7749	0.6531	-0.9651	1.5632	0.948	1.7268	1.1291	1.2047	1.2651	-0.6259	0.497	1.9195	0.686	1.2732	0.555	1.8124	0.6305	1.9928	0.9049	-0.3665	-1.2324	0.569	0.9397
Nsg1	5	2.5137	1.6041	0	0	2.0627	1.4079	0	2.3226	0	1.2816	0	0	0	2.9634	2.515	2.1552	0	2.1237	1.4715	0	0	2.2857	1.5682	1.9831	0	2.5748	2.0063	2.0899	2.6405	1.8097	2.2592	1.5404	0	0	2.4292	0	2.0158	1.4685	0	1.5203	2.5106	1.2132	2.481	2.3675	0	1.8227	2.9631	1.1668
Kank3	5	2.3739	0.5965	0.9941	-1.0076	1.0551	0.4003	1.8228	1.315	-1.0076	0.274	-1.0076	1.0026	2.0875	1.4605	-1.0076	2.2608	1.691	-1.0076	1.6521	1.0317	-1.0076	1.2781	1.7782	0.9755	2.473	2.2039	2.3219	1.9021	2.1386	0.8021	2.3803	-1.0076	1.4621	1.7661	-1.0076	2.253	1.8178	2.2906	0.752	1.2364	0.352	2.3471	1.9696	1.3599	1.6809	0.8151	2.3236	1.2359
Sptbn1	5	1.4418	-2.3609	1.8892	1.5437	-0.2982	1.7712	1.3643	0.4472	-0.5841	0.6668	-0.2926	-0.3506	0.2313	0.9706	-2.3609	2.0804	0.3377	1.1082	0.2989	1.3878	1.041	1.9882	-0.059	0.4271	-2.3609	0.2139	1.1704	1.7507	1.1591	0.7295	0.3791	-0.0926	0.9723	1.1268	1.4627	0.534	-0.345	1.8621	-0.6013	1.0096	1.5552	-0.0518	0.6163	0.4953	0.3277	0.7455	0.6023	0.9195
Ldb2	5	1.1228	0	0	2.168	0	2.1066	0	1.5855	0	1.2816	0	2.0102	0	1.7078	0	0	0	0	1.4715	0	0	0	0	1.9831	0	1.4074	0	0	0	1.8097	1.5329	0	0	0	0	0	2.8254	0	0	1.5203	0	1.2132	1.7187	1.6231	0	1.8227	0	0
Slc43a3	5	2.0381	1.5987	2.5779	2.2518	1.7816	1.3606	-0.7461	-0.7461	1.0307	-0.7461	2.1391	-0.7461	1.8461	2.2173	1.0015	0.7013	1.1592	1.3776	1.4386	1.2932	1.7862	-0.7461	0.8222	-0.7461	1.0779	0.6613	0.5809	2.1636	-0.7461	1.0636	1.9939	2.0037	1.7236	2.0276	-0.7461	1.6577	2.5948	0.7225	2.2822	1.9776	1.3009	2.1786	2.2311	1.6215	1.9425	3.0287	1.7217	1.4975
Dusp6	5	2.5137	2.3448	2.0017	2.168	0	1.4079	0	0	2.5492	2.7493	2.8851	0	3.0951	2.4681	0	2.1552	0	3.4691	0	0	3.4018	0	3.1476	3.3016	3.108	3.2115	3.3295	2.9097	1.8551	2.5877	2.2592	3.1102	0	0	2.4292	2.4038	3.7199	1.4685	1.7596	1.5203	2.047	0	1.7187	2.3675	2.6885	2.6028	0	2.5803
Cadm1	5	1.1228	0	0	2.9979	1.3723	0	0	0	0	1.2816	0	0	0	0	0	0	0	0	0	0	0	0	0	0	0	0	2.0063	0	0	0	0	0	0	0	0	0	0	0	0	0	0	0	0	0	0	1.8227	0	0
Atp1a1	5	0	0	0	2.168	0	0	0	0	0	0	0	0	0	0	0	0	0	0	1.4715	0	0	0	0	0	0	0	3.0949	0	0	0	2.2592	1.5404	0	0	0	0	0	0	1.7596	1.5203	1.3596	0	0	0	0	0	0	0
Nfib	5	1.5287	-1.2555	0.7463	1.7424	1.6233	1.3199	0.7647	0.3301	0.5213	0.6939	0.8128	-1.2555	-1.2555	0.4523	0.4921	0.8997	0.6498	0.8682	0.9292	1.5967	1.2768	1.8741	1.0464	1.5325	0.5685	-1.2555	1.5591	2.1737	-1.2555	1.3322	-1.2555	-1.2555	2.6142	1.1719	2.9574	0.398	-1.2555	0.9256	0.5041	-1.2555	1.6054	-0.0422	1.2256	-1.2555	-1.2555	1.8509	0.4521	0.5479
Hoxa5	5	1.1228	0	0	0	0	0	0	0	1.7768	1.2816	0	2.0102	0	1.7078	0	2.6279	0	0	0	0	0	0	0	0	0	1.4074	2.8146	0	0	0	1.5329	0	0	0	0	0	0	0	0	0	2.047	0	0	1.6231	0	0	1.7075	0
Wfdc1	5	0	0	0	0	0	0	0	0	0	0	0	0	0	0	0	0	1.9053	2.1237	0	0	0	0	0	0	0	0	0	0	0	1.8097	0	0	0	0	0	0	0	1.4685	0	0	0	0	0	1.6231	0	0	0	0
Ifitm2	5	0.3501	0.0329	0.7976	0.452	-0.0557	0.8096	1.217	0.6357	0.7163	0.1853	-0.0491	-0.1184	0.3104	-0.1211	0.6772	0.2578	0.1303	1.1625	0.7748	-0.0836	0.488	0.206	-0.305	0.5262	0.9619	0.536	-0.638	0.3578	0.8198	0.0098	-0.0647	0.5716	1.114	0.9693	-0.1639	1.289	0.5672	0.4677	-0.4243	0.5427	0.3055	0.6198	-0.4754	0.8492	0.6635	0.3222	0.6232	-0.37
Gng11	5	0.666	1.1395	0.4635	-0.1779	1.4313	1.4847	1.3793	-2.3459	0.7037	1.292	1.739	-2.3459	-0.5323	0.9856	-0.5983	0.282	0.8616	-0.2222	-0.1613	1.4028	0.1864	-0.0602	0.4399	-0.3628	0.2585	1.3058	1.662	0.5638	0.2946	0.2418	1.2819	1.6783	-2.3459	0.7069	-2.3459	0.549	-0.3301	1.1907	0.6824	0.7371	0.7967	1.0088	0.6313	0.8746	0.3427	0.7605	0.9853	0.5073
Rasip1	5	3.6755	4.1144	3.7026	2.168	3.3968	2.1066	2.8304	2.8081	1.7768	1.2816	2.8851	2.0102	0	2.4681	3.0132	0	2.6985	2.1237	3.5408	2.0393	0	2.2857	3.4366	2.788	0	2.928	2.0063	2.9097	1.8551	1.8097	3.1	2.7498	0	0	2.4292	1.6535	2.8254	0	1.7596	0	1.3596	3.1557	1.7187	1.6231	0	2.6028	3.8675	2.5803
Cd79a	6	1.7465	1.6041	0	0	0	0	2.0201	2.3226	0	0	0	0	0	0	0	0	0	0	0	0	0	0	0	0	0	0	1.327	0	0	1.8097	1.5329	0	0	1.2984	0	1.6535	0	0	0	1.5203	0	1.2132	0	0	0	0	0	1.1668
H2-DMb2	6	1.1228	0	0	0	0	1.4079	0	1.5855	1.7768	0	0	0	0	0	1.7476	0	0	0	0	2.0393	0	0	0	0	0	2.5748	0	0	0	0	2.2592	0	0	0	0	0	0	0	0	0	0	0	0	0	0	1.8227	0	1.8034
Ms4a1	6	0	0	0	0	0	0	2.0201	0	0	1.2816	0	0	0	0	2.515	0	0	0	0	0	0	2.2857	0	0	0	0	0	2.0899	1.8551	0	0	1.5404	2.4697	0	0	0	0	1.4685	0	1.5203	1.3596	0	0	0	0	0	0	0
Ly6d	6	1.1228	0	0	0	0	0	2.0201	1.5855	0	1.9494	0	0	1.8136	0	0	2.1552	1.9053	0	1.4715	0	0	0	1.5682	0	0	1.4074	1.327	0	1.8551	2.5877	1.5329	1.5404	0	0	0	0	0	0	0	1.5203	2.047	1.2132	1.7187	2.3675	0	0	0	1.1668
Cd79b	6	0	0	0	2.168	0	0	2.0201	0	1.7768	1.2816	0	0	0	0	1.7476	0	0	2.9478	0	0	0	2.2857	1.5682	0	0	0	0	2.0899	0	2.5877	0	0	0	1.2984	3.2886	0	2.0158	0	1.7596	1.5203	0	0	0	0	2.6885	0	1.7075	1.1668
Ebf1	6	1.1228	0	2.0017	0	1.3723	0	0	0	2.5492	1.2816	0	2.0102	0	0	0	1.4474	0	0	1.4715	2.0393	0	0	0	0	0	0	0	0	2.6405	1.8097	0	0	0	1.9706	0	1.6535	0	1.4685	0	0	0	1.8628	0	1.6231	0	1.8227	0	1.1668
Iglc2	6	0	1.6041	0	0	0	1.4079	2.0201	1.5855	1.7768	0	2.0683	0	0	0	0	1.4474	0	2.1237	2.1846	0	0	0	0	0	0	1.4074	1.327	2.0899	0	0	0	1.5404	0	1.2984	0	1.6535	0	0	1.7596	0	0	0	0	0	2.6885	0	1.7075	1.8034
Siglecg	6	0	0	0	0	0	1.4079	0	0	0	0	0	0	0	0	0	0	0	0	0	0	0	0	0	0	0	0	0	0	0	0	0	0	0	0	2.4292	1.6535	0	0	0	0	0	0	0	0	0	0	0	0
Cd74	6	-1.2901	-0.1407	0.3874	-0.5529	-0.4747	-0.4219	0.9059	-0.1666	-0.6539	-0.2794	0.4715	-2.064	-0.9791	0.1837	-0.1532	-0.8059	-0.1937	0.5408	-0.7719	-2.035	-0.1337	-0.0295	-0.1908	-0.0955	-0.5937	-0.8628	-0.2085	-1.1646	-0.928	-0.0712	-0.2409	-0.2301	-0.741	-0.1111	-0.2507	-0.5222	0.1936	-0.776	-1.5452	0.0809	-0.0158	-0.7195	-0.7286	-0.5631	-0.5022	0.1555	-2.3667	-0.6199
Cd37	6	0	0	0	0	0	0	0	0	0	0	0	0	0	0	0	0	0	0	0	0	0	0	0	0	0	0	0	0	0	0	0	0	0	0	0	0	0	0	0	0	0	0	0	0	0	0	0	0
H2-Oa	6	0	0	0	0	0	0	0	0	0	0	0	0	0	0	0	0	0	0	0	0	0	0	0	0	0	0	0	0	0	0	0	0	0	0	0	0	0	0	0	0	1.3596	0	0	0	0	0	0	0
Fcer2a	6	0	0	0	0	0	0	0	0	0	0	0	0	0	0	0	0	0	0	0	0	0	0	0	0	0	0	0	0	0	0	0	0	0	0	0	0	2.0158	0	0	0	0	0	0	0	0	0	0	0
Mzb1	6	0	0	0	0	0	0	0	1.5855	0	0	0	0	0	0	0	0	0	0	0	0	0	0	0	0	0	0	0	0	0	0	0	0	0	0	0	0	0	0	0	0	0	0	0	0	0	0	0	0
H2-Ob	6	0	0	0	0	0	0	0	0	0	0	0	0	0	0	0	0	0	0	0	0	0	0	0	0	0	0	0	0	1.8551	0	0	0	0	0	0	0	2.0158	0	0	0	0	1.2132	1.7187	1.6231	0	0	0	0
Bank1	6	0	0	0	0	0	0	0	0	0	0	0	0	0	0	1.7476	0	0	0	0	0	0	0	0	0	0	0	0	0	0	0	0	0	0	0	0	0	0	0	0	1.5203	0	0	0	0	0	0	0	0
Tnfrsf13c	6	0	0	0	0	0	0	0	1.5855	0	0	0	0	0	0	0	0	0	0	0	0	0	0	1.5682	0	0	0	0	0	0	0	0	0	0	0	0	0	0	0	0	0	0	0	0	0	0	0	0	0
Ltb	6	1.7465	0	0	0	0	1.4079	0	0	1.7768	0	0	0	1.8136	0	1.7476	0	1.9053	0	0	0	0	0	0	0	0	0	0	2.0899	0	0	0	0	0	0	0	0	2.0158	0	1.7596	0	0	0	0	0	3.5721	0	0	0
H2-Eb1	6	-1.0878	-0.6066	-2.2106	-0.0426	-0.1479	-2.2106	-2.2106	0.112	-0.4339	-0.2613	-0.1423	-2.2106	0.3816	0.2575	-0.4631	-0.0555	-2.2106	-2.2106	-2.2106	-2.2106	0.3216	-2.2106	-2.2106	0.5774	-0.3866	0.7174	0.2557	-2.2106	-2.2106	-2.2106	-0.6778	0.0577	0.2591	-0.9122	-2.2106	-0.5571	-0.1948	-2.2106	-2.2106	0.0333	-2.2106	-2.2106	-0.4919	0.1569	-2.2106	-2.2106	-2.2106	-1.0438
Ralgps2	6	0	0	0	0	0	0	0	0	0	0	0	0	0	0	0	0	0	0	0	0	0	0	0	0	0	0	0	0	0	0	0	0	0	0	0	0	0	0	0	0	0	0	1.7187	0	0	0	0	0
H2-Aa	6	-0.3285	-0.4973	-2.8422	-2.8422	-0.7795	-2.8422	-0.0118	0.3285	-0.2929	-0.0928	-2.8422	-2.8422	-1.0286	-0.3741	-0.3272	-0.687	-0.1436	-2.8422	-1.3707	0.01	-2.8422	-0.5565	-1.2739	-2.8422	-0.2378	-0.2674	0.2527	0.0675	0.6778	-1.0325	0.5457	-1.3018	-0.3725	-0.4148	-2.8422	-0.4384	1.4257	-0.6611	-0.3131	-1.3219	0.0187	-1.6289	-1.1234	-0.4746	-2.8422	-1.0195	-1.1346	0.011
Cd19	6	0	0	0	0	0	0	0	0	0	0	0	0	0	0	0	0	0	0	0	0	0	0	0	0	0	0	0	0	0	0	0	0	0	0	0	0	0	0	0	0	0	0	0	0	0	0	0	0
Fcrla	6	0	1.6041	0	0	0	0	0	0	0	0	0	0	0	0	0	0	0	0	0	0	0	0	0	0	0	0	0	0	0	0	0	0	0	0	0	0	0	0	0	0	0	0	0	0	0	0	0	0
Vpreb3	6	0	0	0	0	0	0	0	0	0	1.2816	0	0	0	0	0	0	0	0	0	0	0	0	0	0	0	0	0	0	0	0	1.5329	0	0	0	0	0	0	0	0	0	0	0	0	0	0	0	0	0
H2-Ab1	6	-2.9945	-0.6497	-0.9927	0.9101	-0.9318	-0.8878	0.3516	-1.4089	0.0551	0.0332	0.409	-0.9842	-1.1809	-0.5264	-2.9945	-0.3666	0.5884	-0.8708	-1.523	-2.9945	-0.4622	-2.9945	-1.4262	-2.9945	-2.9945	-0.0665	-0.9882	-0.9045	-2.9945	-1.1848	-0.7353	-1.4541	-2.9945	-1.0239	0.2942	-0.0996	0.7254	-0.8134	0.6982	-0.2708	-1.6349	-0.0698	-1.2757	0.5167	0.5776	-1.1718	-0.0314	0.2859
Cd55	6	0	0	0	0	1.3723	0	0	0	0	0	2.0683	0	0	0	0	0	0	0	0	0	0	0	0	0	0	0	1.327	0	0	0	1.5329	0	0	1.2984	0	0	0	0	0	0	1.3596	0	0	0	0	0	0	0
Cd22	6	0	0	0	0	0	0	0	0	0	0	0	0	0	0	0	0	0	0	0	0	0	0	0	0	0	0	0	0	0	0	0	0	0	0	0	0	0	0	0	0	0	0	0	0	0	0	0	0
Spib	6	0	0	0	0	0	0	0	0	0	0	0	0	0	0	0	0	0	0	0	0	0	0	0	0	0	0	0	0	0	0	0	0	0	0	0	0	0	0	0	0	0	0	0	0	0	0	0	0
Ptprcap	6	0	0	0	0	0	0	0	0	0	0	0	0	0	0	0	0	0	0	0	2.0393	0	3.1296	0	0	0	0	0	0	0	0	0	1.5404	2.4697	0	0	0	0	0	0	0	0	0	0	1.6231	0	1.8227	0	0
Fcrl1	6	0	0	0	0	0	0	0	0	0	0	0	0	0	0	0	0	0	0	0	2.0393	0	0	0	0	0	0	0	0	0	0	0	0	0	0	0	0	0	0	0	0	0	0	0	0	0	0	0	1.1668
Pou2af1	6	0	0	0	0	0	0	0	1.5855	0	0	0	0	0	0	0	0	0	0	0	0	0	0	0	0	0	0	0	0	0	0	0	0	0	0	0	0	0	0	0	0	1.3596	0	0	0	0	0	0	0
Hvcn1	6	0	0	0	0	0	0	2.0201	0	0	0	0	0	0	0	0	0	0	0	0	0	0	0	0	1.9831	0	1.4074	0	0	0	0	0	0	0	0	0	0	0	0	0	0	0	0	0	0	0	0	0	0
Hmha1	6	0	0	0	0	0	0	0	0	0	0	0	0	0	0	0	0	0	0	0	0	0	0	0	0	0	0	0	0	0	0	0	0	0	0	0	0	2.0158	0	0	0	2.047	0	0	0	0	0	0	0
Bcl11a	6	0	0	0	0	0	0	0	0	0	0	0	0	0	0	0	1.4474	0	0	1.4715	0	0	0	0	0	0	0	0	0	0	0	0	0	0	0	0	0	0	0	0	0	0	0	0	0	0	0	0	0
Ly86	6	1.1228	0	0	0	0	0	0	0	0	0	0	0	0	0	0	0	0	0	0	0	0	2.2857	0	0	0	0	0	0	0	0	0	0	0	0	0	0	0	0	0	1.5203	1.3596	0	0	0	0	0	0	0
Blnk	6	0	0	0	0	0	0	0	0	0	1.2816	0	0	0	1.7078	0	0	0	0	0	0	0	0	0	0	0	0	0	0	0	0	0	0	0	0	0	0	0	0	0	0	0	0	0	0	0	0	0	0
Btla	6	1.1228	0	0	0	0	0	0	0	0	0	0	0	0	0	0	0	0	0	0	0	0	0	0	0	0	0	0	0	0	0	0	0	0	0	0	0	0	0	0	0	1.3596	0	0	0	0	0	0	0
Cd52	6	0.314	-0.2624	-1.8665	-1.8665	-1.8665	-1.8665	0.1537	-0.2809	-1.8665	-0.5849	-1.8665	-1.8665	0.7257	-0.1587	0.6485	-1.8665	0.0388	-1.8665	-1.8665	1.8822	-1.8665	1.2631	0.9193	0.1166	-1.8665	0.2396	-0.5395	0.2235	-1.8665	0.7212	-0.3336	-1.8665	-1.8665	0.1041	0.5627	0.5373	-1.8665	-0.398	-1.8665	0.3775	-1.8665	-0.0037	-0.1478	-0.2434	-1.8665	-0.0438	0.6013	-1.8665
Pax5	6	0	0	0	0	0	1.4079	0	0	0	0	0	0	0	0	0	0	1.9053	0	0	0	0	0	1.5682	0	0	0	0	0	0	0	0	0	0	0	0	0	0	0	0	0	0	0	0	0	0	0	0	0
Rhoh	6	0	0	0	0	0	0	0	0	0	0	2.8851	0	0	0	0	0	0	0	0	0	0	0	0	0	0	0	0	0	0	0	1.5329	1.5404	0	0	0	0	0	0	0	0	0	0	0	0	0	1.8227	0	0
Serp1	6	0	1.6041	0	0	1.3723	0	2.0201	0	1.7768	0	2.0683	2.0102	1.8136	0	0	1.4474	0	2.1237	0	0	0	0	0	0	0	2.1061	1.327	0	0	0	1.5329	0	0	1.2984	0	0	2.0158	1.4685	0	0	2.5106	0	2.481	1.6231	2.6885	0	2.4678	0
Apobec3	6	0	1.6041	0	0	0	0	0	1.5855	0	1.2816	2.8851	0	0	1.7078	1.7476	0	1.9053	0	0	0	2.5322	3.1296	1.5682	0	0	0	0	0	1.8551	1.8097	0	1.5404	0	0	0	0	2.0158	1.4685	0	0	2.047	0	0	0	0	1.8227	1.7075	1.1668
Prkcb	6	1.1228	0	0	0	0	0	0	0	0	0	0	0	0	2.4681	0	0	0	0	0	0	0	0	0	0	0	0	0	0	0	0	0	0	0	0	0	0	0	0	0	0	0	0	0	0	0	0	0	0
Mef2c	6	1.7465	0	0	0	0	1.4079	2.0201	0	0	1.9494	0	2.0102	0	0	1.7476	1.4474	1.9053	2.1237	0	0	2.5322	0	0	0	0	1.4074	2.0063	2.0899	0	1.8097	0	1.5404	0	1.2984	2.4292	1.6535	0	1.4685	2.5291	1.5203	2.047	2.3091	0	0	0	0	0	1.1668
Coro1a	6	-1.0265	-1.0265	1.7828	-1.0265	0.3458	-1.0265	0.9936	-1.0265	-1.0265	-1.0265	2.377	0.9837	-1.0265	-1.0265	0.7211	-1.0265	-1.0265	-1.0265	1.1581	1.0128	-1.0265	-1.0265	0.5417	-1.0265	-1.0265	-1.0265	-1.0265	-1.0265	-1.0265	-1.0265	0.5064	0.5139	-1.0265	-1.0265	-1.0265	0.627	1.7989	-1.0265	-1.0265	-1.0265	-1.0265	-1.0265	-1.0265	1.341	1.662	-1.0265	0.681	1.217
Tspan32	6	0	0	2.0017	0	0	0	0	0	0	0	0	0	0	0	0	0	0	0	0	0	0	0	0	0	0	0	0	0	0	0	1.5329	0	0	0	0	0	0	0	0	0	0	0	0	0	0	0	0	1.1668
Btg1	6	-1.7582	0.5867	0.2436	0.4099	-1.7582	0.8172	-1.7582	-1.7582	0.0186	-1.7582	-1.7582	-1.7582	0.0554	0.7099	-1.7582	-0.3108	0.9404	-1.7582	0.4265	-1.7582	-1.7582	0.5275	-1.7582	-1.7582	0.8462	-1.7582	-0.4312	-1.7582	-1.7582	-1.7582	-1.7582	0.9917	-1.7582	-1.7582	-1.7582	0.6456	-1.7582	0.4229	0.7709	-0.2379	0.7524	-1.7582	-1.7582	1.098	-1.7582	-1.7582	0.7097	0.0452
Pou2f2	6	0	0	0	0	0	0	0	0	0	0	0	0	0	0	0	0	0	0	0	0	0	0	0	0	0	1.4074	0	0	0	0	0	0	0	0	0	0	0	0	0	0	0	0	0	0	0	0	0	0
March1	6	0	0	0	0	0	0	0	0	0	0	0	0	0	0	0	0	0	0	0	2.0393	0	0	0	0	0	0	0	0	0	1.8097	0	0	0	0	0	0	2.0158	0	0	0	0	0	0	0	0	0	0	0
Cxcr5	6	0	0	0	0	0	0	0	0	0	0	0	0	0	0	0	0	0	0	0	0	0	2.2857	0	0	0	0	0	0	0	1.8097	0	0	0	0	0	0	0	0	0	0	0	0	0	0	0	0	0	0
Arhgdib	6	-0.1422	0.339	-1.2651	-1.2651	0.1072	-1.2651	-1.2651	-1.2651	-1.2651	-1.2651	-1.2651	-1.2651	-1.2651	1.203	-1.2651	0.1823	-1.2651	-1.2651	0.2064	-1.2651	-1.2651	-1.2651	-1.2651	0.718	0.559	0.1424	0.7412	-1.2651	1.3755	1.3226	0.2678	0.2753	1.2046	-1.2651	-1.2651	-1.2651	-1.2651	-1.2651	0.4946	-1.2651	0.0946	-1.2651	1.216	-1.2651	-1.2651	-1.2651	-1.2651	-1.2651
Rac2	6	1.1228	0	0	0	0	0	0	0	0	1.2816	2.0683	0	0	2.4681	2.515	0	0	0	1.4715	0	0	2.2857	0	0	0	0	0	0	0	0	0	0	0	0	0	1.6535	0	0	0	0	1.3596	0	0	0	0	0	1.7075	1.1668
H2-DMa	6	1.1228	0	0	0	0	2.1066	0	1.5855	0	1.9494	0	0	0	1.7078	0	1.4474	0	0	0	0	0	2.2857	0	2.788	0	1.4074	1.327	0	1.8551	0	0	0	0	1.9706	0	0	0	0	0	0	0	0	0	0	0	0	0	0
Blk	6	0	0	0	0	0	0	0	0	0	0	0	0	0	0	0	0	0	0	0	0	0	0	0	0	0	0	0	0	0	0	0	0	0	0	0	0	0	0	0	0	0	0	0	0	0	0	1.7075	0
Fau	6	-1.2364	-1.2496	-0.7424	-0.9236	-0.8454	0.1489	-0.4198	-0.7437	-1.3954	-0.3796	-1.5598	-0.7319	-0.682	-1.1135	-0.3152	-0.2535	-1.2375	-1.4971	-1.1426	-1.076	0.6633	-1.3153	-2.1431	-0.4661	-0.9643	-0.7932	-0.5792	-2.355	-0.925	-1.8573	-1.3449	-0.8066	-0.5753	-0.0231	-0.6214	-0.443	-1.104	0.337	-1.0466	-0.4497	-1.0668	-0.6186	-0.172	0.2535	-1.7564	-0.6702	-0.3692	-0.9906
Cd72	6	0	0	0	0	0	0	0	0	0	0	0	0	1.8136	0	0	0	0	0	0	0	0	0	0	0	1.824	1.4074	0	0	0	0	0	1.5404	0	1.2984	0	0	0	0	0	0	1.3596	0	0	0	0	0	0	0
Cd53	6	0	0	0	0	0	0	0	1.5855	0	0	0	0	0	1.7078	0	0	0	0	2.1846	0	0	0	0	0	0	0	2.0063	0	0	1.8097	0	0	0	1.2984	0	0	0	0	1.7596	0	0	0	0	0	2.6885	0	1.7075	0
Sell	6	0	0	0	0	0	0	0	0	0	0	0	0	0	0	0	0	0	0	0	0	2.5322	0	0	0	0	0	0	0	0	0	0	0	0	0	0	0	0	0	0	0	0	0	0	0	0	0	0	0
Rnase6	6	0	0	0	0	0	0	0	0	0	0	0	0	0	0	0	0	0	0	0	0	0	0	0	0	0	0	0	2.0899	0	0	0	1.5404	0	0	0	0	0	0	0	0	0	0	0	0	0	0	0	0
Trim7	6	0	0	0	0	0	0	0	0	0	0	0	2.0102	0	0	0	0	0	0	0	0	0	0	0	0	0	0	0	0	0	0	0	0	0	0	0	0	0	0	0	0	0	0	1.7187	0	0	0	0	0
Gimap7	6	0	0	0	0	0	0	0	0	0	0	0	0	0	0	0	0	0	0	0	0	0	0	0	0	0	0	1.327	0	0	0	0	0	0	0	0	0	0	0	0	0	0	0	0	0	0	0	0	0
Klrb1c	7	0	0	0	0	0	0	0	0	0	0	0	0	0	0	0	0	0	0	0	0	0	0	0	0	0	0	0	0	0	0	0	0	0	0	0	0	0	0	0	0	0	1.2132	0	0	2.6885	0	1.7075	0
Ncr1	7	0	0	0	0	0	0	0	0	0	0	0	0	0	0	0	0	0	0	0	0	0	0	0	0	0	0	0	0	0	0	0	0	0	1.2984	0	0	0	0	0	0	0	0	0	0	0	0	0	0
Gzmb	7	0	0	0	0	0	0	0	0	0	0	0	0	0	0	0	0	0	2.1237	0	0	0	0	0	0	0	0	0	0	0	0	0	0	0	0	0	0	0	0	0	0	0	0	0	0	0	0	0	0
Klrk1	7	0	1.6041	0	0	0	0	0	0	0	0	0	0	0	0	0	0	0	0	0	0	0	2.2857	0	0	0	0	0	0	0	0	0	0	0	0	0	0	0	0	0	0	0	0	0	0	0	0	0	0
Klre1	7	0	0	0	0	0	0	0	0	0	0	0	0	0	0	0	0	0	0	0	0	0	0	0	0	0	0	0	0	0	0	0	0	0	0	0	0	0	0	0	0	0	0	0	0	0	0	0	0
Cma1	7	0	0	0	0	1.3723	0	0	0	0	0	0	0	0	0	0	0	0	0	0	0	0	0	0	0	0	0	0	0	0	0	0	0	0	0	0	0	0	0	0	0	0	0	0	0	0	0	0	0
Klrc2	7	0	0	0	0	0	0	0	0	0	0	0	0	0	0	0	0	0	0	0	0	0	0	0	0	0	0	0	0	0	0	0	0	0	0	0	0	0	0	0	0	0	0	0	0	0	0	0	0
Klra8	7	0	0	0	0	0	0	0	0	0	0	0	0	0	0	0	0	0	0	0	0	0	0	0	0	0	0	0	0	0	0	0	0	0	0	0	0	0	0	0	0	0	0	0	0	0	0	0	0
Klra9	7	1.1228	0	0	0	0	0	0	0	0	0	0	0	0	0	0	0	0	0	0	0	0	0	0	0	0	0	0	0	0	0	0	0	0	0	0	1.6535	0	0	0	0	0	0	0	0	0	0	0	0
Gzma	7	0	2.8319	0	0	1.3723	0	0	1.5855	0	0	0	0	0	1.7078	2.515	1.4474	0	0	1.4715	0	0	2.2857	0	0	0	0	1.327	0	2.6405	0	0	1.5404	0	1.2984	0	0	0	0	0	2.2439	1.3596	0	0	1.6231	0	0	0	0
Il2rb	7	0	0	0	0	0	0	0	0	0	0	0	0	0	0	0	0	0	0	0	0	0	0	0	0	0	0	0	0	0	0	0	0	0	0	0	0	0	0	0	0	0	0	0	0	0	0	0	0
Ctsw	7	0	0	0	0	0	0	0	0	0	0	0	0	0	0	0	0	0	0	0	0	0	0	0	0	0	0	0	0	0	0	0	0	0	0	0	0	0	0	0	0	0	0	0	0	0	0	0	0
Klrd1	7	0	0	0	0	1.3723	0	0	0	0	0	0	0	0	0	0	0	0	0	0	0	0	0	0	0	0	1.4074	0	0	1.8551	0	0	0	0	0	0	0	0	0	0	0	0	0	0	0	0	0	0	0
Nkg7	7	1.7465	1.6041	2.0017	0	0	0	0	0	0	0	0	0	0	0	0	0	0	0	0	2.0393	0	0	0	0	0	1.4074	0	0	1.8551	1.8097	1.5329	0	0	0	0	0	0	0	0	0	1.3596	0	0	1.6231	0	0	0	0
Ccl5	7	1.0097	0.4333	-1.1708	0.9972	0.8919	0.9359	0.8494	-1.1708	0.606	0.1108	-1.1708	0.8395	-1.1708	0.537	-1.1708	0.9844	-1.1708	-1.1708	0.3007	-1.1708	-1.1708	1.1149	-1.1708	-1.1708	-1.1708	0.9353	1.2955	1.7389	-1.1708	0.6389	1.5692	-1.1708	-1.1708	1.2565	-1.1708	0.4827	-1.1708	1.0103	-1.1708	-1.1708	-1.1708	0.0425	0.548	0.4523	-1.1708	-1.1708	0.5368	-0.004
Klra4	7	0	0	0	0	0	0	0	0	0	1.2816	0	0	0	0	0	0	0	0	0	0	0	0	0	0	0	0	0	0	0	0	0	0	0	0	0	0	0	0	0	0	1.3596	0	0	0	0	1.8227	0	0
Klrc1	7	0	0	0	0	0	0	0	0	0	0	0	0	0	0	0	0	0	0	0	0	0	0	0	0	0	0	0	0	0	0	0	0	0	0	0	0	0	0	0	0	0	0	0	0	0	0	0	0
Klrb1a	7	0	0	0	0	0	0	0	0	0	0	0	0	0	0	0	0	0	0	0	0	0	0	0	0	0	0	0	0	0	0	0	0	0	0	0	0	0	0	0	0	0	0	0	0	0	0	0	0
Klrg1	7	0	0	0	0	0	0	0	0	0	0	0	0	0	0	0	0	0	0	0	0	0	0	0	0	0	0	0	0	0	0	0	0	0	0	0	0	0	0	0	0	0	0	0	0	0	0	0	1.1668
Klra7	7	0	0	0	0	0	0	0	0	0	0	0	0	0	0	0	0	0	0	0	0	0	0	0	0	0	0	0	0	0	0	0	0	0	0	0	0	0	0	0	0	0	0	0	0	0	0	0	0
Klri2	7	0	0	0	0	0	0	0	0	0	0	0	0	0	0	0	0	0	0	0	0	0	0	0	0	0	0	0	0	0	0	0	0	0	0	0	0	0	0	0	0	0	0	0	0	0	0	0	0
Eomes	7	0	0	0	0	0	0	0	0	0	0	0	0	0	0	0	0	0	0	0	0	0	0	0	0	0	0	0	0	0	0	0	0	0	0	0	0	0	0	0	0	0	0	0	0	0	0	0	0
Klra3	7	1.1228	0	0	0	1.3723	0	0	0	0	0	0	0	0	0	0	0	0	0	0	0	0	0	0	0	0	0	0	0	0	0	0	0	0	0	0	0	0	0	0	0	0	0	0	0	0	0	0	0
Tbx21	7	0	0	0	0	0	0	0	0	0	0	0	0	0	0	0	0	0	0	0	0	0	0	0	0	0	0	0	0	0	0	0	0	0	0	0	0	0	0	0	0	0	0	0	0	0	0	0	0
Klrb1f	7	0	0	0	0	0	0	0	0	0	0	0	0	0	0	0	0	0	0	0	0	0	0	0	0	0	0	0	0	0	0	0	0	0	0	0	0	0	0	0	0	0	0	0	0	0	0	0	0
Khdc1a	7	1.1228	0	0	0	0	0	0	0	0	0	0	0	0	0	0	0	0	0	0	0	0	0	0	0	0	0	0	0	0	0	0	0	0	0	0	0	0	0	0	0	0	0	0	0	0	0	0	0
Cst7	7	0	0	0	0	0	0	0	0	0	0	0	0	0	0	0	0	0	0	0	0	0	0	0	0	0	0	0	0	0	0	0	1.5404	0	0	0	0	0	0	0	0	0	0	0	0	0	0	0	1.1668
Samd3	7	0	0	0	0	0	0	0	0	0	0	0	0	0	0	0	0	0	0	0	0	0	0	0	0	0	0	0	0	0	0	0	0	0	0	0	0	0	0	0	0	0	0	0	0	0	0	0	0
Ccl4	7	0	0	0	0	0	0	0	0	0	1.2816	0	2.0102	0	0	0	0	0	0	0	0	0	0	0	0	0	0	0	0	0	0	0	0	0	0	0	0	0	0	0	0	0	0	0	0	0	0	0	0
AW112010	7	2.3409	3.0799	2.807	1.8027	3.439	2.017	2.1509	2.2651	3.1563	2.0658	2.8897	2.1391	2.813	1.273	3.5564	1.7883	2.3878	1.7527	1.8214	2.1738	3.4443	1.9345	2.4821	3.427	2.2855	2.0164	1.2712	2.6152	-1.1951	1.3925	2.4326	1.9151	2.1381	1.8577	2.0935	3.5464	2.5248	2.8844	3.694	2.8001	3.5086	2.4905	2.8957	2.316	1.4934	2.2838	2.136	1.8874
Cd244	7	0	0	0	0	0	0	0	0	0	0	0	0	0	0	0	0	0	0	0	0	0	0	0	0	0	1.4074	0	0	0	0	0	0	0	0	0	0	0	0	0	0	0	0	0	0	0	0	0	0
Txk	7	0	0	0	0	0	0	0	0	0	0	0	0	0	0	0	0	0	0	0	0	0	0	0	0	0	0	0	0	0	0	0	0	0	0	0	0	0	0	0	0	0	0	0	0	0	0	0	0
Dok2	7	0	0	0	0	0	0	0	0	0	0	0	0	0	0	0	0	0	0	0	2.0393	0	0	0	0	0	0	0	0	0	0	0	0	0	0	0	0	0	0	0	0	0	0	0	0	0	0	0	0
Sytl3	7	0	0	0	0	0	0	0	0	0	0	0	0	0	0	0	0	0	0	0	0	0	0	0	0	0	0	0	0	0	0	0	0	0	0	0	0	0	0	0	0	0	0	0	0	0	0	0	0
Prf1	7	0	0	0	0	0	0	0	0	0	0	0	0	0	0	0	0	0	0	0	0	0	0	0	0	0	0	0	0	0	0	0	0	0	0	0	0	0	0	0	0	0	0	0	0	0	0	0	0
Fasl	7	0	0	0	0	0	0	0	0	0	0	0	0	0	0	0	0	0	0	0	0	0	0	0	0	0	0	0	0	0	0	0	0	0	0	0	0	0	0	0	0	0	0	0	0	2.6885	0	0	0
Il18rap	7	0	0	0	0	0	0	0	0	0	0	0	0	0	0	0	0	0	0	0	0	0	0	0	0	0	0	0	0	0	0	0	0	0	0	0	0	0	0	0	0	0	0	0	0	0	0	0	0
S1pr5	7	0	0	0	0	0	0	0	0	0	0	0	2.0102	0	0	0	0	0	0	0	0	0	0	0	0	0	0	0	0	0	0	0	0	0	0	0	0	0	0	0	0	0	0	0	0	0	0	0	0
Phactr3	7	0	0	0	0	0	0	0	0	0	0	0	0	0	0	0	0	0	0	0	0	0	0	0	0	0	0	0	0	0	0	0	0	0	0	0	0	0	0	0	0	0	0	0	0	0	0	0	0
Selplg	7	1.1228	0	2.0017	0	0	0	0	0	0	0	0	0	0	0	0	1.4474	1.9053	0	0	0	0	0	0	0	0	0	0	0	1.8551	0	0	1.5404	0	1.2984	0	0	0	1.4685	0	0	0	0	0	0	0	1.8227	0	0
Khdc1c	7	0	0	0	0	0	0	0	0	0	0	0	0	0	0	0	0	0	0	0	0	0	0	0	0	0	0	0	0	0	0	0	0	0	0	0	0	0	0	0	0	0	0	0	0	0	0	0	0
Serpinb9b	7	0	0	0	0	0	0	0	0	0	0	0	0	0	0	0	0	0	0	0	0	0	0	0	0	0	0	0	0	0	0	0	0	0	0	0	0	0	0	0	0	0	0	0	0	0	0	0	0
Lgals1	7	1.7465	1.6041	0	0	1.3723	1.4079	0	2.3226	1.7768	0	0	2.0102	0	1.7078	0	0	0	0	0	0	0	0	0	0	0	0	1.327	0	0	0	2.74	1.5404	0	1.2984	0	0	0	2.181	0	2.2439	1.3596	1.2132	0	1.6231	0	1.8227	0	2.2435
Padi2	7	0	0	0	0	0	0	0	0	0	0	0	0	0	0	0	0	0	0	0	0	0	0	0	0	0	0	0	0	0	0	0	0	0	0	0	0	0	0	0	0	0	0	0	0	0	0	0	0
Xcl1	7	0	0	0	0	0	0	0	0	0	0	0	0	0	0	0	0	0	0	0	0	0	0	0	0	1.824	0	0	0	0	0	0	0	0	0	0	0	0	0	0	0	0	0	0	0	0	0	0	0
Cym	7	0	0	0	0	0	0	0	0	0	0	0	0	0	0	0	0	0	0	0	0	0	0	0	0	0	0	0	0	0	0	0	0	0	0	0	0	0	0	0	0	0	0	0	0	0	0	0	0
Efhd2	7	0	0	0	0	0	0	0	2.3226	0	1.2816	0	0	0	0	1.7476	0	0	0	0	0	0	0	0	0	0	0	2.0063	0	0	0	0	0	0	0	0	0	0	0	0	2.2439	0	1.2132	0	0	0	0	0	0
Klrb1b	7	0	0	0	0	0	0	0	0	0	0	0	0	0	0	0	0	0	0	0	0	0	0	0	0	0	0	0	0	0	0	0	0	0	0	0	0	0	0	0	0	0	0	0	0	0	0	0	0
Fgl2	7	0	0	0	0	0	0	0	0	0	0	0	0	0	0	0	0	0	0	0	0	0	0	0	0	0	0	0	0	0	0	0	0	0	0	0	0	0	0	0	0	0	1.2132	0	0	0	0	0	0
Tnfrsf9	7	0	0	0	0	0	0	0	0	0	0	0	0	0	0	0	0	0	0	0	0	0	0	0	0	0	0	0	0	0	0	0	0	0	0	0	0	0	0	0	0	0	0	0	0	0	0	0	0
Arsb	7	0	0	0	0	1.3723	0	0	0	0	0	0	0	0	0	0	0	0	0	1.4715	0	0	0	0	0	0	0	0	0	0	0	0	0	0	0	0	0	0	0	0	0	0	0	0	0	0	0	0	0
Id2	7	1.1228	3.4854	0	2.168	1.3723	0	2.0201	1.5855	2.5492	0	0	0	0	2.4681	0	0	2.6985	2.1237	0	0	0	0	0	0	0	0	2.4663	0	1.8551	0	0	1.5404	2.4697	1.2984	0	0	0	2.181	0	3.3705	1.3596	1.2132	1.7187	1.6231	0	0	0	0
Cd7	7	0	0	0	0	1.3723	0	0	0	0	0	0	0	0	0	0	0	0	0	0	0	0	0	0	0	0	0	0	0	0	0	1.5329	0	0	0	0	0	0	0	0	0	0	0	0	0	0	0	0	0
Irf8	7	0	0	0	0	0	1.4079	0	0	0	0	0	2.0102	0	0	0	0	0	0	0	0	0	0	0	0	0	0	0	0	0	0	2.2592	0	0	0	0	0	0	0	0	0	0	0	0	0	2.6885	0	0	1.1668
Styk1	7	0	0	0	0	0	0	0	0	0	0	0	0	0	0	0	0	0	0	0	0	0	0	0	0	0	0	0	0	0	0	0	0	0	0	0	0	0	0	0	0	0	0	0	0	0	0	0	0
H2afz	7	0.7798	-2.2321	-2.2321	1.2892	-0.8598	-0.8243	-2.2321	0.576	-2.2321	-0.9506	1.1714	-2.2321	1.2352	-2.2321	-2.2321	0.7513	0.4664	-0.1085	-0.0475	1.1368	-2.2321	-2.2321	0.9155	-0.249	-0.4081	-0.8247	0.2342	-2.2321	-0.377	-2.2321	0.0271	0.5177	-2.2321	-0.9337	-2.2321	-0.5786	1.1088	0.4237	-0.4725	-2.2321	0.2785	0.4173	-2.2321	-0.609	-2.2321	-0.4094	-0.5246	-0.4287
Gpr171	7	0	0	0	0	0	0	0	0	0	0	0	0	0	0	0	0	0	0	0	0	0	0	0	0	0	0	0	0	0	0	0	0	0	0	0	0	0	0	0	0	1.3596	0	0	0	0	0	0	0
Kcnab2	7	0	0	0	0	0	0	0	0	0	1.2816	0	0	0	0	0	0	0	0	0	0	0	0	0	0	0	0	0	0	0	0	0	0	0	0	0	0	0	0	0	0	0	0	0	0	0	0	0	0
Clnk	7	0	0	0	0	0	0	0	0	0	0	0	0	0	0	0	0	0	0	0	0	0	0	0	0	0	0	0	0	0	0	0	0	0	0	0	0	0	0	0	0	0	0	0	0	0	0	0	0
Pde2a	7	0	0	0	0	0	0	0	0	0	0	0	0	0	0	0	0	0	0	0	0	0	0	0	0	0	0	0	0	0	0	0	0	0	0	0	0	0	0	0	0	0	0	0	0	0	0	0	0
Lef1	8	0	0	0	0	0	0	0	0	0	1.2816	0	0	0	0	0	0	0	0	0	0	0	0	0	0	0	0	0	0	0	0	0	0	0	0	0	0	0	0	0	0	0	0	0	1.6231	0	0	0	0
Cd3e	8	0	0	0	0	0	0	0	0	0	0	0	0	0	0	0	0	0	0	0	0	0	0	0	0	0	0	0	0	0	0	0	0	0	0	0	0	0	0	0	0	0	0	0	0	0	0	0	0
Cd3g	8	0	0	0	0	0	0	0	0	1.7768	1.2816	0	0	0	1.7078	0	1.4474	0	2.9478	0	0	0	0	0	0	0	1.4074	0	0	0	0	0	0	0	0	0	0	0	0	1.7596	0	0	0	0	0	0	0	0	0
Cd3d	8	1.1228	1.6041	0	0	0	0	0	0	0	0	0	0	0	0	0	0	0	0	0	0	0	0	0	0	0	0	0	0	0	0	0	0	0	0	0	0	0	1.4685	0	0	0	0	0	0	0	0	0	0
Thy1	8	0	0	0	0	0	0	0	0	0	0	0	0	0	0	0	0	0	0	1.4715	0	0	0	0	0	0	0	0	0	0	0	0	0	0	0	0	0	0	0	0	0	0	0	0	0	0	0	0	0
Dapl1	8	0	0	0	0	0	0	0	0	0	0	0	0	0	0	0	0	0	0	0	0	0	0	0	0	0	0	0	0	0	0	0	0	0	0	0	0	0	1.4685	0	0	0	0	0	0	0	0	0	0
Lat	8	0	0	0	0	0	0	2.0201	1.5855	0	0	0	0	0	0	1.7476	0	0	0	0	0	0	0	0	0	0	0	0	0	0	0	0	0	0	0	0	0	0	0	0	0	0	0	0	0	0	0	0	1.1668
Ms4a4b	8	0	0	0	0	2.0627	0	0	0	0	1.2816	0	0	1.8136	0	0	0	0	0	1.4715	0	0	0	0	0	0	0	0	0	0	0	0	0	0	0	0	0	0	0	0	0	1.3596	0	0	0	0	0	0	0
Lck	8	0	0	0	0	0	0	0	0	0	0	0	0	0	0	0	0	0	2.1237	0	0	0	0	0	0	0	0	0	0	0	0	0	0	0	1.2984	0	0	0	0	0	0	0	0	1.7187	0	0	0	0	0
Il7r	8	0	0	0	0	0	0	0	0	0	0	0	0	0	0	0	0	0	0	0	0	0	0	0	0	0	0	0	0	0	1.8097	0	0	0	0	0	0	0	0	0	0	0	0	0	0	0	0	0	0
Tcf7	8	0	0	0	0	0	0	0	0	0	0	0	0	0	1.7078	0	0	0	0	0	0	0	0	0	0	0	0	0	0	0	0	0	0	0	0	0	0	0	1.4685	0	0	0	0	0	0	0	0	0	0
Bcl11b	8	0	0	0	0	0	0	0	0	0	0	0	0	0	0	0	0	0	0	0	0	0	0	0	0	0	0	0	0	0	0	0	0	2.4697	0	0	0	0	0	0	0	0	0	0	0	0	0	0	0
Cd28	8	0	0	0	0	0	0	0	0	0	0	0	0	0	0	0	0	0	0	0	0	0	0	0	0	1.824	0	0	0	0	0	0	0	0	0	0	0	0	0	0	0	0	0	0	0	0	0	0	0
Skap1	8	0	0	0	0	0	0	0	0	0	0	0	0	0	0	0	0	0	0	0	0	0	0	0	0	0	0	0	0	0	0	0	0	0	0	0	0	0	0	0	0	0	0	0	0	0	0	0	0
Cd8b1	8	0	0	0	0	1.3723	0	0	0	0	0	0	2.0102	0	0	0	0	0	0	0	0	0	0	0	0	0	0	0	0	0	0	0	0	0	0	0	0	0	0	1.7596	0	0	0	0	0	0	0	0	0
Ms4a6b	8	1.1228	0	0	0	0	0	0	0	0	0	0	0	0	0	0	0	0	0	0	0	0	0	1.5682	0	0	0	1.327	0	0	0	0	0	0	0	0	0	2.0158	0	0	1.5203	1.3596	0	0	0	0	0	0	0
Nsg2	8	0	0	0	0	0	0	0	0	0	0	0	0	0	0	0	0	0	0	0	0	0	0	0	0	0	0	0	0	0	0	0	0	0	0	0	0	0	0	0	0	0	0	0	0	0	0	0	0
Cd8a	8	0	0	0	2.168	0	0	0	0	0	0	0	0	0	0	0	0	0	0	0	0	0	0	0	0	0	0	0	0	0	0	0	0	0	0	0	0	0	0	0	0	0	0	0	0	0	0	0	0
Fam189b	8	0	0	0	0	0	0	0	0	0	0	0	0	0	0	0	0	0	0	0	0	0	2.2857	0	0	0	0	0	0	0	0	0	0	0	0	0	0	0	0	0	0	0	0	0	0	0	0	0	0
Hcst	8	0	0	0	0	0	0	0	0	0	0	0	0	0	0	0	0	0	0	0	0	0	0	0	0	0	0	0	0	0	0	0	0	0	0	0	0	0	0	0	0	0	0	0	0	0	0	0	0
Satb1	8	0	0	0	0	0	0	0	0	0	0	0	0	0	0	0	0	0	0	0	0	0	0	1.5682	0	0	0	0	0	0	0	0	0	0	0	0	0	0	0	0	0	0	0	0	0	0	0	0	0
Ccr7	8	0	0	2.0017	0	0	0	0	0	0	0	0	0	0	0	0	0	0	0	0	0	0	0	1.5682	0	0	0	0	0	0	0	0	0	0	1.2984	0	0	2.0158	0	0	0	0	0	0	0	0	0	0	0
Limd2	8	2.1805	1.6041	0	0	0	0	0	0	0	0	0	0	1.8136	0	0	0	0	0	0	0	0	0	1.5682	0	0	1.4074	2.0063	0	0	0	0	0	0	0	2.4292	0	2.0158	1.4685	1.7596	0	0	1.8628	0	0	0	1.8227	0	0
Cd6	8	0	0	0	0	0	0	0	0	0	0	0	0	0	0	0	0	0	0	0	0	0	0	0	0	0	0	0	0	0	0	0	0	0	0	0	0	0	0	0	0	0	0	0	0	0	0	0	0
Fyb	8	1.7465	0	0	0	0	0	0	0	0	1.9494	0	0	0	0	0	1.4474	0	0	0	0	0	0	0	0	0	0	0	2.0899	0	0	0	0	0	1.2984	0	0	0	0	1.7596	0	0	1.2132	0	0	0	0	0	0
Cd247	8	0	0	2.0017	2.168	1.3723	0	0	0	0	1.2816	0	0	2.5922	0	0	0	0	2.1237	1.4715	0	0	0	0	0	0	0	0	0	0	0	0	0	0	0	0	0	0	1.4685	0	0	0	0	0	0	0	0	0	1.8034
Cd27	8	1.1228	0	0	2.168	2.0627	0	0	0	1.7768	0	0	0	0	0	0	0	0	0	0	0	0	0	0	0	0	0	1.327	0	0	0	0	1.5404	0	0	0	0	0	1.4685	1.7596	0	0	0	1.7187	0	0	0	0	1.8034
Themis	8	0	0	0	0	0	0	0	0	0	0	0	0	0	0	0	0	0	0	0	0	0	0	0	0	0	0	0	0	0	0	0	0	0	0	0	0	0	0	0	0	0	0	0	0	0	0	0	0
Sept1	8	0	0	0	0	0	0	2.8304	0	0	0	0	0	0	0	0	0	0	0	0	0	0	0	0	0	0	1.4074	1.327	0	0	0	0	0	0	0	0	0	0	1.4685	1.7596	0	0	0	0	0	0	0	0	0
Sh2d1a	8	0	0	0	0	0	0	0	0	0	0	0	0	0	0	0	0	0	0	0	0	0	0	0	0	0	0	0	0	0	0	0	0	0	0	0	0	0	0	0	0	0	0	0	0	0	0	0	0
Gimap3	8	0	0	0	2.168	0	0	0	0	0	0	0	0	0	0	1.7476	1.4474	0	0	0	0	0	0	0	0	0	0	0	0	0	1.8097	0	0	0	0	0	0	2.0158	0	0	0	0	0	0	0	0	0	0	0
Arl4c	8	0	0	0	0	0	0	0	1.5855	0	0	0	0	0	0	0	0	0	2.1237	0	0	0	0	0	0	0	1.4074	1.327	0	0	0	0	0	0	0	0	0	0	0	0	0	0	0	0	0	0	1.8227	0	0
Cd4	8	0	0	0	0	0	0	0	0	0	0	0	0	0	0	0	0	0	0	0	0	0	0	0	0	0	0	0	0	0	0	0	0	0	0	0	0	0	0	0	0	0	0	0	0	0	0	0	0
Slfn1	8	0	0	0	0	0	0	0	0	0	0	0	0	0	0	0	0	0	0	0	0	0	0	0	0	0	0	0	0	0	0	0	0	0	0	0	0	0	0	0	0	0	0	0	0	0	0	0	0
Tnfsf8	8	0	0	0	0	0	0	0	0	0	0	0	0	0	0	0	0	0	0	0	0	0	0	0	0	0	0	0	0	0	0	0	0	0	0	0	0	0	0	0	0	0	0	0	0	0	0	0	0
Kcnn4	8	0	0	0	0	0	0	0	0	0	0	0	0	0	0	0	0	0	0	0	0	0	0	0	0	0	0	0	0	0	0	0	0	0	0	0	0	0	0	0	0	0	0	0	0	0	0	0	0
Prkcq	8	0	0	0	0	0	0	0	0	0	0	0	0	0	0	0	0	0	0	0	0	0	0	0	0	0	0	0	0	0	0	0	1.5404	0	0	0	0	0	0	0	0	0	0	0	0	0	0	0	0
Itk	8	0	0	0	0	0	0	0	0	0	0	0	0	0	0	0	0	0	0	0	0	0	0	0	0	0	0	0	0	0	0	0	0	0	0	0	0	0	0	0	0	0	0	0	0	0	0	0	0
Eef1a1	8	-1.9483	-0.6182	-1.9232	-0.8279	-0.1938	-0.0432	-1.9022	-0.3394	-0.5637	-0.2429	-0.6477	-1.0195	-0.7244	-0.6565	-0.6028	-0.0784	-0.852	-0.1175	-0.2551	0.4056	-1.3307	-1.074	0.1973	-0.2947	0.5569	0.1301	-0.0806	-1.3033	-0.2769	0.1035	-0.5592	0.0605	-0.1659	0.1836	-1.4439	-0.3882	-0.4646	-0.149	-0.5867	-0.1828	0.1349	-0.3555	-0.85	0.6082	-1.1605	-0.1574	-0.865	-0.1833
Cd5	8	0	0	0	0	0	0	0	0	0	0	0	0	0	0	0	1.4474	0	0	0	0	0	0	0	0	0	0	0	0	0	0	0	0	0	0	0	0	0	0	0	0	0	0	0	0	0	0	0	0
Tmsb10	8	-2.8963	-1.6743	-4.0191	-1.0212	-2.6468	-1.4437	-1.9989	-4.0191	-2.2423	-1.615	-1.9508	-4.0191	-2.2055	-4.0191	-2.2715	-0.7507	-4.0191	-4.0191	-1.8344	-1.9798	-0.0785	-4.0191	-1.7173	-4.0191	-0.2426	-1.913	-0.4879	-4.0191	-1.3785	-4.0191	-0.9191	-1.7508	-1.5494	-1.2454	-4.0191	-0.7585	-0.2992	-1.3632	-4.0191	-1.7751	-4.0191	-2.8058	-2.3003	-2.396	1.459	-2.1964	-1.5513	-1.7756
Zap70	8	0	0	0	0	0	0	0	0	0	0	0	0	0	0	0	0	0	0	0	0	0	0	0	0	0	0	0	0	0	0	0	0	0	0	0	0	0	0	0	0	0	0	0	0	0	0	0	0
Epsti1	8	0	0	0	0	0	0	0	0	0	1.2816	0	0	0	0	0	0	0	0	0	0	0	0	0	0	0	0	0	0	0	0	0	0	0	1.2984	0	0	0	0	0	0	0	0	0	0	0	0	0	0
Tpt1	8	-1.9834	-0.9686	-2.1622	-4.1639	-1.6362	-0.5115	-4.1639	0.0848	0.6275	-0.0986	-1.2788	-0.1511	-0.401	-1.6958	-1.1507	-2.7165	-0.2834	-0.0109	0.0634	-1.3117	-0.7621	-0.5054	-0.4867	-1.3759	0.0676	-0.7156	-0.2981	-2.074	-1.5234	-0.1609	-0.5361	-0.5255	-0.8307	-0.3425	0.3552	-0.162	-0.1441	-0.0844	-1.6348	-0.0088	-1.0214	-0.0916	-0.525	-0.0229	-0.0479	-0.3892	-0.8328	0.0403
Rgs10	8	0	1.6041	0	2.168	0	0	0	0	0	0	0	0	0	1.7078	0	1.4474	0	0	1.4715	0	0	0	0	0	1.824	1.4074	1.327	0	0	0	0	0	0	1.2984	0	0	0	0	0	0	0	1.2132	0	0	0	0	0	1.1668
Ptpn18	8	1.1228	0	2.0017	0	0	1.4079	0	0	0	0	0	0	0	0	1.7476	0	0	0	0	0	0	0	0	1.9831	0	0	0	0	0	0	1.5329	0	2.4697	0	3.2886	0	2.0158	0	0	0	0	0	0	0	2.6885	0	0	1.1668
Dgka	8	0	0	0	0	0	0	0	0	0	0	0	0	1.8136	0	0	0	0	0	0	0	0	0	0	0	0	0	0	0	0	0	0	0	0	0	0	0	2.8254	0	0	0	0	0	0	0	0	0	0	0
Eef1b2	8	-0.9904	0.2317	-2.1132	-2.1132	-2.1132	-0.7053	-2.1132	0.6949	-0.3364	-0.8316	0.772	-0.1029	0.479	-0.4054	-2.1132	-0.6658	-2.1132	-2.1132	-0.6417	-2.1132	-2.1132	-2.1132	0.1887	-0.1301	-0.2892	-2.1132	0.9817	-2.1132	0.5274	0.9772	-0.5803	-0.5728	2.1466	-0.1426	1.1755	0.7817	-2.1132	-0.6446	-0.3536	-0.5929	0.7477	-0.8999	0.3679	-0.4901	-2.1132	-2.1132	-0.4056	-0.3098
Lcn4	8	0	0	0	0	0	0	0	0	0	0	0	0	0	0	0	0	0	0	0	0	0	0	0	0	0	0	0	0	0	0	0	0	0	0	0	0	0	0	0	0	0	0	0	0	0	0	0	0
Arhgap15	8	0	0	0	0	0	0	0	0	0	0	0	0	0	0	0	0	0	0	0	0	0	0	0	1.9831	0	0	0	0	0	0	0	0	0	0	0	0	0	0	0	0	0	0	0	0	0	0	0	0
Fam78a	8	0	0	0	0	0	0	0	0	0	0	0	0	0	0	0	0	0	0	0	0	0	0	0	0	1.824	0	0	0	0	0	0	0	0	1.2984	0	0	0	0	0	0	1.3596	0	0	0	0	0	0	0
Tagap	8	0	0	0	0	0	0	0	0	0	0	0	0	0	0	0	0	0	0	0	0	0	0	0	0	0	0	0	0	0	0	0	0	0	0	0	0	0	0	0	0	0	0	0	0	0	0	0	0
Npm1	8	-0.9861	0.2359	-2.1089	-2.1089	-2.1089	-0.7011	-0.0888	0.6992	-2.1089	0.2952	-2.1089	-0.0987	-0.2954	-0.4012	-0.3613	0.0463	-2.1089	0.0147	-2.1089	-0.0696	1.2929	-2.1089	0.1929	-0.1258	0.9991	-0.7015	-0.1026	-2.1089	-2.1089	-2.1089	0.6311	-0.5685	0.3608	0.3184	0.3203	-0.4554	-0.0931	0.9036	0.4202	-0.5886	-0.062	0.5405	-0.3902	-2.1089	-2.1089	-0.2862	-2.1089	-2.1089
Wdr89	8	-0.7663	-0.168	-0.511	-2.5128	-2.5128	-1.1049	-0.4926	-2.5128	-0.736	-1.2312	0.3724	-2.5128	-0.6992	-0.0447	-2.5128	0.1151	0.6947	-0.3891	-1.0413	-0.4735	-2.5128	-0.2271	-0.9445	-0.5297	-0.6888	-1.1054	-2.5128	-0.4228	-0.6577	0.0749	-2.5128	-0.9724	-2.5128	-0.5422	-2.5128	-0.109	-0.4969	-1.0442	-0.7532	-0.2688	-0.0022	-0.65	-2.5128	-0.8897	1.0593	0.0901	-2.5128	0.3404
Gramd3	8	0	0	0	0	0	0	0	0	0	0	0	0	0	0	0	0	0	2.1237	0	0	0	0	0	0	0	0	0	0	0	0	0	0	0	0	0	0	0	0	1.7596	0	1.3596	0	0	0	0	0	0	0
Cd2	8	0	1.6041	0	0	0	0	0	0	0	0	0	0	0	0	0	1.4474	0	0	1.4715	0	0	0	1.5682	0	0	0	0	0	2.6405	1.8097	1.5329	0	0	0	0	0	0	0	0	0	0	0	0	0	0	1.8227	0	1.1668
Cd96	8	0	0	0	0	0	0	0	0	0	0	0	0	0	0	0	0	0	0	0	0	0	0	0	0	0	0	0	0	0	0	0	0	0	0	0	0	0	0	0	0	0	0	0	0	0	0	0	0
Rasgrp1	8	0	0	0	0	0	0	0	0	0	0	0	0	0	0	0	0	0	0	0	0	0	0	0	0	0	0	0	0	0	0	0	0	0	0	0	0	0	0	0	0	0	0	0	0	0	0	0	0
Smc4	8	0	0	0	0	0	0	0	0	0	0	0	0	0	0	0	0	1.9053	0	0	0	0	0	0	0	0	1.4074	0	0	0	0	0	0	0	0	0	0	0	0	0	0	2.047	0	0	1.6231	0	0	0	1.8034
Evl	8	0	0	0	0	0	0	0	0	0	0	0	0	0	0	0	0	0	0	0	0	0	0	0	0	0	0	0	0	0	0	0	0	0	0	0	0	0	0	0	0	1.3596	1.2132	0	0	0	0	0	0
Cxcr6	9	0	0	0	0	0	0	0	0	0	0	0	0	0	0	1.7476	0	0	0	0	0	0	0	0	0	0	0	0	0	0	0	0	0	0	0	0	0	0	0	0	0	0	0	0	0	0	0	0	0
Ly6g5b	9	0	0	0	0	0	0	0	0	0	0	0	0	0	0	0	0	0	0	0	0	0	0	0	0	0	0	0	0	0	0	0	0	0	0	0	0	0	0	0	0	0	0	0	0	0	0	0	0
Actn2	9	0	0	0	0	0	0	0	0	0	0	0	0	0	0	0	0	0	0	0	0	0	0	0	0	0	0	0	0	0	0	0	0	0	0	0	0	0	0	0	0	0	0	0	0	0	0	0	0
Podnl1	9	0	0	0	0	0	0	0	0	0	0	0	0	0	0	0	0	0	0	0	0	0	0	0	0	0	0	0	0	0	0	0	0	0	0	0	0	0	0	0	0	0	0	0	0	0	0	0	0
5830411N06Rik	9	0	0	0	0	0	0	0	0	0	0	0	0	0	0	0	0	0	0	0	0	0	0	0	0	0	0	0	0	0	0	0	0	0	0	0	0	0	0	0	0	0	0	0	0	0	0	0	0
Il12rb1	9	0	0	0	0	0	0	0	0	0	0	0	0	0	0	0	0	0	0	0	0	0	0	0	0	0	0	0	0	0	0	0	0	0	0	0	0	0	0	0	0	0	0	0	0	0	0	0	0
Tnfsf11	9	0	0	0	0	0	0	0	0	0	0	0	0	0	0	0	0	0	0	0	0	0	0	0	0	0	0	0	0	0	0	0	0	0	0	0	0	0	0	0	0	0	0	0	0	0	0	0	0
Acsbg1	9	0	0	0	0	0	0	0	0	0	0	0	0	0	0	1.7476	0	0	0	0	0	0	0	0	0	0	0	0	0	0	0	0	0	0	0	0	0	0	0	0	0	0	0	0	0	0	0	0	0
Aqp3	9	0	0	0	0	0	0	0	0	0	0	0	0	0	0	0	0	0	0	0	0	0	0	0	0	0	0	0	0	0	0	0	0	0	0	0	0	0	0	0	0	0	0	0	0	0	0	0	0
Lingo4	9	0	0	0	0	0	0	0	0	0	0	0	0	0	0	0	0	0	0	0	0	0	0	0	0	0	0	0	0	0	0	0	0	0	0	0	0	0	0	0	0	0	0	0	0	0	0	0	0
Tnfrsf25	9	0	0	0	0	0	0	0	0	0	0	0	0	0	0	0	0	0	0	0	0	0	0	0	0	0	0	0	0	0	0	0	0	0	0	0	0	0	0	0	0	0	0	0	0	0	0	0	0
Fam83a	9	0	0	0	0	0	0	0	0	0	0	0	0	0	0	0	0	0	0	0	0	0	0	0	0	0	0	0	0	0	0	0	0	0	0	0	0	0	0	0	0	0	0	0	0	0	0	0	0
Itgb7	9	1.1228	0	0	0	0	0	0	0	0	1.9494	0	0	0	0	1.7476	0	1.9053	2.1237	0	0	0	0	0	0	0	0	0	0	0	1.8097	0	0	0	1.2984	0	0	0	0	0	1.5203	0	0	0	0	0	0	0	0
Dkkl1	9	0	0	0	0	0	0	0	0	0	0	0	0	0	0	0	0	0	0	0	0	0	0	0	0	0	0	0	0	0	0	0	0	0	0	0	0	0	0	0	0	0	0	0	0	0	0	0	0
5430421N21Rik	9	0	0	0	0	0	0	0	0	0	0	0	0	0	0	0	0	0	0	0	0	0	0	0	0	0	0	0	0	0	0	0	0	0	0	0	0	0	0	0	0	0	0	0	0	0	0	0	0
Kcnc1	9	0	0	0	0	0	0	0	0	0	0	0	0	0	0	0	0	0	0	0	0	0	0	0	0	0	0	0	0	0	0	0	0	0	0	0	0	0	0	0	0	0	0	0	0	0	0	0	0
Sit1	9	0	0	0	0	0	0	0	0	0	0	0	0	0	0	0	0	0	0	0	0	0	0	0	0	0	0	0	0	0	0	0	0	0	0	0	0	0	0	0	0	0	0	0	0	0	0	0	0
Pkp3	9	0	0	0	0	0	0	0	0	1.7768	0	0	0	0	0	0	0	0	0	0	0	0	0	0	1.9831	0	0	0	0	0	0	0	0	0	1.2984	0	0	2.0158	0	0	0	0	0	2.481	0	0	0	0	0
Pdcd1	9	0	0	0	0	0	0	0	0	0	0	0	0	0	0	0	0	0	0	0	0	0	0	0	0	0	0	0	0	0	0	0	0	0	0	0	0	0	0	0	0	0	0	0	0	0	0	0	0
Xlr4a	9	0	0	0	0	0	0	0	0	0	0	0	0	0	0	0	0	0	0	0	0	0	0	0	0	0	0	0	0	0	0	0	0	0	0	0	0	0	0	0	0	0	0	0	0	0	0	0	0
Ikzf2	9	0	0	0	0	0	0	2.0201	0	0	0	0	0	0	0	0	0	0	0	0	0	0	0	0	0	0	0	0	0	0	0	0	0	0	0	0	0	0	0	0	0	0	0	0	0	0	0	0	0
Camk4	9	0	0	0	0	0	0	0	0	0	0	0	0	0	0	0	0	0	0	0	0	0	0	0	0	0	0	0	0	0	0	0	0	0	0	0	0	0	0	0	0	0	0	0	0	0	0	0	0
Zdhhc2	9	0	0	0	0	0	0	0	0	0	0	0	0	0	0	0	0	0	0	0	0	0	0	0	0	0	0	0	0	0	0	0	0	0	0	0	0	0	0	0	0	0	0	0	0	0	0	0	0
A230083G16Rik	9	0	0	0	0	0	0	0	0	0	0	0	0	0	0	0	0	0	0	0	0	0	0	0	0	0	0	0	0	0	0	0	0	0	0	0	0	0	0	0	0	0	0	0	0	0	0	0	0
Rab11fip4	9	0	0	0	0	0	0	0	0	0	0	0	0	0	0	0	0	0	0	0	0	0	0	0	0	0	0	0	0	0	0	0	0	0	0	0	0	0	0	0	0	0	0	0	0	0	0	0	0
Cd163l1	9	0	0	0	0	0	0	0	0	0	0	0	0	0	0	0	0	0	0	0	0	0	0	0	0	0	0	0	0	0	0	0	0	0	0	0	0	0	0	0	0	0	0	0	0	0	0	0	0
Kcnk7	9	0	0	0	0	0	0	0	0	0	0	0	0	0	0	0	0	0	0	0	0	0	0	0	0	0	0	0	0	0	0	0	0	0	0	0	0	0	0	0	0	0	0	0	0	0	0	0	0
Adam1a	9	0	0	0	0	0	0	0	0	0	0	0	0	0	0	0	0	0	0	0	0	0	0	0	0	0	0	0	0	0	0	0	0	0	0	0	0	0	0	0	0	0	0	0	0	0	0	0	0
Klk10	9	0	0	0	0	0	0	0	0	0	0	0	0	0	0	0	0	0	0	0	0	0	0	0	0	0	0	0	0	0	0	0	0	0	0	0	0	0	0	0	0	0	0	0	0	0	0	0	0
Neb	9	0	0	0	0	0	0	0	0	0	0	0	0	0	0	0	0	0	0	0	0	0	0	0	0	0	0	0	0	0	0	0	0	0	0	0	0	0	0	0	0	0	0	0	0	0	0	0	0
Gpr68	9	0	0	0	0	0	0	0	0	0	0	0	0	0	0	0	0	0	0	0	0	0	0	0	0	0	0	0	0	0	0	0	0	0	0	0	0	0	0	0	0	0	0	0	0	0	0	0	0
Gng13	9	0	0	0	0	0	0	0	0	0	0	0	0	0	0	0	0	0	0	0	0	0	0	0	0	0	0	0	0	0	0	0	0	0	0	0	0	0	0	0	0	0	0	0	0	0	0	0	0
Il2ra	9	0	0	0	0	0	0	0	0	0	0	0	0	0	0	0	0	0	0	0	0	0	0	0	0	0	0	0	0	0	0	0	0	0	0	0	0	0	0	0	0	0	0	0	0	0	0	0	0
Pram1	9	0	0	0	0	0	0	0	0	0	0	0	0	0	0	0	0	1.9053	0	0	0	0	0	0	0	0	0	0	0	0	0	0	0	0	0	0	0	0	0	0	0	0	0	0	0	0	0	0	0
Wfikkn2	9	0	0	0	0	0	0	0	0	0	0	0	0	0	0	0	0	0	0	0	0	0	0	0	0	0	0	0	0	0	0	0	0	0	0	0	0	0	0	0	0	0	0	0	0	0	0	0	0
Ccnb2	9	0	0	0	0	0	0	0	0	0	0	0	0	0	0	0	0	0	0	0	0	0	0	0	0	0	0	0	0	0	0	0	0	0	0	0	0	0	0	0	0	0	0	0	0	0	0	0	0
Kbtbd13	9	0	0	0	0	0	0	0	0	0	0	0	0	0	0	0	0	0	0	0	0	0	0	0	0	0	0	0	0	0	0	0	0	0	0	0	0	0	0	0	0	0	0	0	0	0	0	0	0
Crmp1	9	0	0	0	0	0	0	0	0	0	0	0	0	0	0	0	0	0	0	0	0	0	0	0	0	0	0	0	0	0	0	0	0	0	0	0	0	0	0	0	0	0	0	0	0	0	0	0	0
Tktl1	9	0	0	0	0	0	0	0	0	0	0	0	0	0	0	0	0	0	0	0	0	0	0	0	0	0	0	0	0	0	0	0	0	0	0	0	0	0	0	0	0	0	0	0	0	0	0	0	0
Anxa6	9	0	0	0	0	0	1.4079	0	0	0	0	0	2.0102	1.8136	1.7078	1.7476	2.1552	0	0	0	0	0	0	0	0	0	0	0	0	1.8551	0	1.5329	1.5404	0	0	2.4292	0	2.0158	0	1.7596	0	1.3596	1.2132	1.7187	0	0	1.8227	0	1.1668
Mcoln2	9	0	0	0	0	0	0	0	0	0	0	0	0	0	0	0	0	0	0	0	0	0	0	0	0	0	0	0	0	0	0	0	0	0	0	0	0	0	0	0	0	0	0	0	0	0	0	0	0
Apoa2	9	0	0	0	0	0	0	0	0	0	0	0	0	0	0	0	0	0	0	0	0	0	0	0	0	0	0	0	0	0	0	0	0	0	0	0	0	0	0	0	0	0	0	0	0	0	0	0	0
1810046K07Rik	9	0	0	0	0	0	0	0	0	0	0	0	0	0	0	0	0	0	0	0	0	0	0	0	0	0	0	0	0	0	0	0	0	0	0	0	0	0	0	0	0	0	0	0	0	0	0	0	0
Socs1	9	0	0	0	0	0	0	2.0201	0	0	0	0	0	0	0	0	0	0	0	0	0	0	0	0	0	0	0	0	0	0	0	0	0	0	0	0	0	0	0	0	0	0	1.2132	0	0	0	0	0	0
Zbtb32	9	0	0	0	0	0	0	0	0	0	0	0	0	0	0	0	0	0	0	0	0	0	0	0	0	0	0	0	0	0	0	0	0	0	0	0	0	0	0	0	0	0	0	0	0	0	0	0	0
Bzrap1	9	0	0	0	0	0	0	0	0	0	0	0	0	0	0	0	0	0	0	0	0	0	0	0	0	0	0	0	0	0	0	0	0	0	0	0	0	0	0	0	0	0	0	0	0	0	0	0	0
Ydjc	9	0	0	0	0	0	0	0	0	0	0	0	0	0	0	0	0	0	0	0	0	0	0	0	0	0	0	0	0	0	0	0	0	0	0	0	0	0	0	0	0	0	0	0	0	0	0	0	0
Galnt12	9	0	0	0	0	0	0	0	0	0	0	0	0	0	0	0	0	0	0	0	0	0	0	0	0	0	0	0	0	0	0	0	0	0	0	0	0	0	0	0	0	0	0	0	0	0	0	0	0
Cenpi	9	0	0	0	0	0	0	0	0	0	0	0	0	0	0	0	0	0	0	0	0	0	0	0	0	0	0	0	0	0	0	0	0	0	0	0	0	0	0	0	0	0	0	0	0	0	0	0	0
Cenpa	9	0	0	0	0	0	0	0	0	0	0	0	0	0	0	0	0	0	0	1.4715	0	0	0	0	0	0	0	0	0	0	0	0	0	0	0	0	0	0	1.4685	0	0	1.3596	0	0	0	0	0	0	0
Rasal1	9	0	0	0	0	0	0	0	0	0	0	0	0	0	0	0	0	0	0	0	0	0	0	0	0	0	0	0	0	0	0	0	0	0	0	0	0	0	0	0	0	0	0	0	0	0	0	0	0
Cep55	9	0	0	0	0	0	0	0	0	0	0	0	0	0	0	0	0	0	0	0	0	0	0	0	0	0	0	0	0	0	0	0	0	0	0	0	0	0	0	0	0	0	0	0	0	0	0	0	0
Fads6	9	0	0	0	0	0	0	0	0	0	0	0	0	0	0	0	0	0	0	0	0	0	0	0	0	0	0	0	0	0	0	0	0	0	0	0	0	0	0	0	0	0	0	0	0	0	0	0	0
Adra2c	9	0	0	0	0	0	0	0	0	0	0	0	0	0	0	0	0	0	0	0	0	0	0	0	0	0	0	0	0	0	0	0	0	0	0	0	0	0	0	0	0	0	0	0	0	0	0	0	0
Zcwpw1	9	0	0	0	0	0	0	0	0	0	0	0	0	0	0	0	0	0	0	0	0	0	0	0	0	0	0	0	0	0	0	0	0	0	0	0	0	0	0	0	0	0	0	0	0	0	0	0	0
Apobec2	9	0	0	0	0	0	0	0	0	0	0	0	0	0	0	0	0	0	0	0	0	0	0	0	0	0	0	0	0	0	0	0	0	0	0	0	0	0	0	0	0	0	0	0	0	0	0	0	0
Fam120c	9	0	0	0	0	0	0	0	0	0	0	0	0	0	0	0	0	0	0	0	0	0	0	0	0	0	0	0	0	0	0	0	0	0	0	0	0	0	0	0	0	0	0	0	0	0	0	0	0
Dlgap5	9	0	0	0	0	0	0	0	0	0	0	0	0	0	0	0	0	0	0	0	0	0	0	0	0	0	0	0	0	0	0	0	0	0	0	0	0	0	0	0	0	0	0	0	0	0	0	0	0
Ero1l	9	0	0	0	0	1.3723	0	0	0	0	0	0	0	0	0	0	0	0	0	1.4715	2.0393	0	0	2.3018	0	0	0	0	0	1.8551	0	0	0	0	0	2.4292	0	0	0	0	1.5203	0	0	0	1.6231	0	0	0	0
Zfp712	9	0	0	0	0	0	0	0	0	0	0	0	0	0	0	0	0	0	0	0	0	0	0	0	0	0	0	0	0	0	0	0	0	0	0	0	0	0	0	0	0	0	0	0	0	0	0	0	0
Atp6v0d2	10	1.1228	0	0	0	0	0	0	0	0	0	0	0	0	0	0	0	0	0	0	0	0	0	0	0	0	0	0	0	0	0	0	0	0	0	0	0	0	0	0	0	0	0	0	0	0	0	0	0
Ear1	10	0	0	0	0	0	0	0	0	0	0	0	0	1.8136	0	0	0	0	0	0	0	0	0	0	0	0	0	0	0	0	1.8097	1.5329	0	0	0	0	0	0	0	0	0	0	0	0	0	0	0	1.7075	0
Mrc1	10	0	0	0	0	0	0	0	0	0	0	0	0	0	0	0	0	0	0	0	0	0	0	0	0	0	0	0	0	0	0	0	0	0	0	0	0	0	0	0	0	0	0	0	0	0	0	0	0
Tnfaip2	10	0	0	0	0	0	0	0	0	0	0	0	0	0	0	0	0	0	0	0	0	0	0	0	0	0	0	0	0	0	0	0	0	0	0	0	0	0	0	0	0	0	0	0	0	0	0	0	0
Abcg1	10	0	0	0	0	0	1.4079	0	0	0	0	0	0	1.8136	0	0	0	0	0	1.4715	0	0	0	1.5682	0	0	0	0	0	2.6405	0	0	0	0	0	0	0	2.0158	0	0	1.5203	1.3596	0	0	0	0	1.8227	1.7075	1.1668
Krt79	10	0	1.6041	0	0	0	0	0	0	1.7768	0	0	0	0	0	0	0	0	0	0	2.0393	0	0	0	0	0	0	0	0	0	0	0	0	0	1.2984	0	0	0	0	0	0	0	0	0	0	0	0	0	0
Ltc4s	10	0	0	0	0	0	0	0	0	0	1.2816	2.0683	0	0	0	1.7476	0	0	0	0	0	0	0	0	1.9831	0	0	0	0	0	0	0	0	0	0	0	0	0	0	0	0	0	0	0	0	0	0	0	0
Fabp1	10	0	0	0	0	0	0	0	0	0	1.2816	0	0	0	0	0	0	0	0	0	0	0	0	0	0	0	1.4074	0	0	0	0	0	0	0	0	0	0	0	0	0	0	0	0	0	0	0	0	0	1.1668
Hebp1	10	1.1228	0	0	0	0	1.4079	0	0	0	0	0	0	0	0	0	1.4474	0	0	0	0	0	0	0	1.9831	0	0	0	0	0	0	0	0	0	0	0	0	0	0	0	0	0	0	0	0	0	0	0	0
Il18	10	0	0	0	0	0	0	0	0	0	0	0	0	0	0	0	0	0	0	0	0	0	0	0	0	0	0	0	2.0899	0	0	0	0	0	0	0	0	0	0	0	0	0	0	0	0	0	0	0	0
Cidec	10	0	0	0	0	0	0	0	0	0	0	0	0	0	0	0	0	0	0	0	0	0	0	0	0	0	0	0	0	0	0	0	0	0	0	0	0	0	1.4685	0	0	0	1.2132	0	0	0	0	0	0
Ear2	10	0	1.6041	2.0017	0	0	0	0	0	0	0	0	0	0	0	1.7476	0	0	0	0	0	0	0	0	0	0	0	0	2.0899	0	0	0	0	0	0	2.4292	1.6535	0	0	0	0	0	0	0	0	0	0	0	0
Cd44	10	0	0	0	0	0	0	0	0	0	0	2.0683	0	0	0	0	1.4474	0	0	0	0	0	0	0	0	0	0	0	0	0	0	0	0	2.4697	0	0	0	0	0	0	0	0	0	0	0	0	0	0	0
Itgax	10	0	0	0	0	0	0	0	0	0	0	0	0	0	0	0	0	0	0	0	0	0	0	0	0	0	0	0	0	0	0	0	0	0	0	0	0	0	0	0	0	0	0	0	0	0	0	0	0
Clec4n	10	0	0	0	0	1.3723	0	0	0	0	1.2816	0	0	0	0	0	0	0	0	0	0	0	0	0	0	0	0	0	0	0	0	0	0	0	0	0	0	0	0	0	0	0	0	0	0	0	0	0	0
Klhdc4	10	0	0	0	0	0	0	0	0	0	0	0	0	0	0	0	0	0	0	0	0	0	0	0	0	0	0	0	0	0	0	0	0	0	0	0	0	2.0158	0	0	1.5203	0	1.2132	0	0	0	0	0	0
Olr1	10	0	0	0	0	0	0	0	0	0	0	0	0	0	0	0	0	0	0	0	2.0393	0	0	0	0	0	0	0	0	0	0	0	0	0	0	0	0	0	0	0	0	1.3596	0	0	0	0	0	0	0
Mpeg1	10	1.1228	0	0	0	1.3723	1.4079	0	0	0	0	2.0683	0	0	0	0	0	0	0	0	0	0	0	0	0	0	0	1.327	2.0899	0	0	0	0	0	0	0	0	0	0	0	0	0	0	0	0	0	0	1.7075	0
Axl	10	0	0	0	0	0	0	0	0	0	0	0	0	0	0	0	0	0	0	0	0	0	0	0	0	0	0	0	0	0	0	0	1.5404	0	0	0	0	0	0	0	0	0	0	0	0	0	0	0	0
Krt19	10	0	0	0	0	0	0	0	0	0	0	0	0	0	0	0	0	0	2.1237	0	2.0393	0	0	0	1.9831	0	0	1.327	0	0	0	0	0	0	0	0	0	0	0	0	0	1.3596	0	0	1.6231	0	0	0	0
F7	10	0	0	0	0	0	0	0	0	0	0	0	0	0	0	0	0	0	0	0	0	0	0	0	0	0	0	0	0	0	1.8097	0	0	0	0	0	0	0	0	0	0	0	0	0	0	0	0	0	0
Acaa1b	10	0	0	0	0	0	0	0	0	0	0	0	0	0	0	0	0	0	0	0	0	0	0	0	0	0	0	0	0	0	0	0	0	0	0	0	0	0	0	0	0	0	0	0	0	0	0	0	0
Bcl2a1a	10	0	0	0	0	0	0	0	0	0	0	0	0	1.8136	0	0	0	0	0	0	0	0	0	0	0	0	0	0	0	0	0	0	0	0	0	0	0	0	0	0	0	0	0	0	0	0	0	0	0
Cd300lf	10	0	0	0	0	0	0	0	0	0	0	0	0	0	0	0	0	0	0	0	0	0	0	0	0	0	0	0	0	0	0	0	0	0	0	0	0	0	0	0	0	0	0	0	0	0	0	0	0
Gal	10	0	0	0	0	0	0	0	0	0	0	0	0	0	0	0	0	0	0	0	0	0	0	0	0	0	0	0	0	0	0	0	0	0	0	0	0	0	0	0	0	0	0	0	0	0	0	0	0
Tcf7l2	10	0	0	0	0	0	0	0	0	0	0	0	0	0	0	0	0	0	0	0	0	0	0	0	0	0	0	0	0	0	0	0	0	0	0	0	0	0	0	0	1.5203	0	0	0	0	0	0	1.7075	0
Nceh1	10	0	0	2.0017	0	0	0	0	0	1.7768	0	0	0	0	0	0	0	0	0	0	0	0	0	0	0	0	0	0	0	0	0	0	0	0	0	0	0	0	1.4685	0	0	0	0	0	0	0	0	0	0
Slc7a2	10	0	0	0	0	0	0	0	0	0	0	0	0	0	0	0	0	0	0	0	0	0	0	0	0	0	0	0	0	0	0	0	0	0	0	0	0	0	0	0	0	0	0	0	0	0	0	0	0
Dmxl2	10	0	0	0	0	0	0	0	0	0	0	0	0	1.8136	0	0	0	0	0	0	0	0	0	0	0	0	0	0	0	0	0	0	0	0	0	0	0	0	0	0	0	0	0	0	0	0	0	0	0
Il1rn	10	0	0	0	0	0	0	0	0	0	0	0	0	0	0	0	0	0	0	0	0	0	0	0	0	0	0	0	0	0	0	0	0	0	0	0	0	0	0	0	0	0	0	0	0	0	0	0	0
Cib2	10	0	0	0	0	0	0	0	0	0	0	0	0	0	0	0	0	0	0	1.4715	0	0	0	0	0	0	0	0	0	0	0	0	0	0	0	0	0	0	0	0	0	0	0	0	0	0	0	0	0
Ccl6	10	1.1228	0	0	0	0	0	0	1.5855	1.7768	2.4041	0	0	0	1.7078	0	0	1.9053	0	1.4715	0	0	0	0	0	1.824	0	0	2.0899	0	0	0	0	0	1.2984	0	0	0	0	0	1.5203	1.3596	0	0	0	0	3.4789	2.4678	1.8034
Alox5	10	0	0	0	0	0	0	0	0	0	0	0	0	0	0	0	0	0	0	0	0	0	0	0	0	0	0	0	0	0	0	0	0	0	0	0	0	0	0	0	0	0	0	0	0	0	0	0	0
Fpr1	10	0	0	0	0	0	0	0	0	0	0	0	0	0	0	0	0	0	0	0	0	0	0	0	0	0	0	0	0	0	0	0	0	0	0	0	0	0	0	0	0	0	0	0	0	0	0	0	0
Marco	10	0	0	0	0	0	0	0	0	0	0	0	0	0	1.7078	0	0	0	0	0	0	0	0	0	1.9831	0	0	0	0	0	0	0	0	0	0	0	0	0	0	0	0	0	0	0	0	0	0	0	0
Ctsk	10	0	0	0	0	0	0	0	0	0	0	0	0	0	0	0	0	0	0	0	0	0	0	0	0	0	0	0	0	0	0	0	0	0	0	0	0	0	0	0	0	0	0	0	0	0	0	0	0
Pld3	10	0	0	0	0	1.3723	1.4079	0	0	0	0	0	0	1.8136	0	0	0	0	2.1237	0	0	0	0	0	0	0	0	0	0	0	0	0	0	0	0	0	0	0	0	0	0	0	1.2132	1.7187	1.6231	0	0	0	0
Tfec	10	0	0	0	0	0	0	0	0	0	0	0	0	0	0	0	0	0	0	0	0	0	0	0	0	0	0	0	0	0	0	0	0	0	0	0	0	0	0	0	0	0	0	0	0	0	0	0	0
Csf2rb	10	0	0	0	0	0	0	0	0	0	0	0	0	0	0	0	0	0	0	0	0	0	0	0	0	0	0	0	0	0	0	0	0	0	0	0	0	0	0	0	0	0	0	0	0	0	0	0	0
Ftl1	10	-0.0177	-0.1583	-0.368	-0.3725	0.205	0.4569	-0.5563	-0.3052	0.9985	0.4792	-0.7447	-0.0091	0.6218	-0.1329	-0.0781	-0.0797	0.0011	0.1349	0.0466	0.5432	0.0632	-0.7849	-1.1524	-0.6031	0.1471	-0.0513	-0.0936	-1.0192	0.1889	-0.126	0.9258	0.0595	-0.96	-0.3127	0.1569	0.1266	0.5129	0.4227	-1.8014	0.8021	0.0379	0.9875	0.3149	0.5112	0.4605	0.7149	0.9618	0.1762
Bcl2a1d	10	0	0	0	0	0	0	0	0	0	0	0	0	0	0	0	0	0	0	0	0	0	0	0	0	0	0	0	0	0	0	0	0	0	0	0	0	0	0	0	0	0	0	0	0	0	0	0	0
Sirpa	10	2.1805	1.6041	0	2.9979	2.5277	0	2.0201	1.5855	0	1.2816	2.0683	2.0102	0	2.4681	0	2.6279	0	0	0	2.0393	0	2.2857	1.5682	1.9831	1.824	1.4074	0	0	2.6405	2.5877	0	2.7498	0	2.4273	2.4292	0	0	2.181	0	0	1.3596	1.2132	0	0	0	2.6028	0	0
Bcl2a1b	10	0	0	0	2.168	0	1.4079	0	0	0	0	0	0	0	0	0	0	0	0	0	0	0	0	0	0	0	0	0	0	0	0	0	0	0	0	0	0	0	0	0	0	0	0	0	0	0	0	0	0
Sh2d1b1	10	0	0	2.0017	0	0	0	0	0	0	0	0	0	0	0	0	0	0	0	0	0	0	0	0	0	0	0	0	0	1.8551	0	0	0	0	0	0	0	0	0	0	0	0	0	0	0	0	0	0	0
Bhlhe41	10	0	0	0	0	0	0	0	0	0	1.2816	0	0	0	0	0	0	1.9053	0	0	0	0	0	0	0	0	0	0	0	0	0	0	0	0	0	0	0	0	0	0	0	0	0	0	0	0	0	0	0
Fpr2	10	0	0	0	0	0	0	0	0	0	0	0	0	0	0	0	0	0	0	0	0	0	0	0	0	0	0	0	0	0	0	0	0	0	0	0	0	0	0	0	0	0	0	0	1.6231	0	0	0	0
Cd164	10	0	0	2.0017	0	1.3723	0	0	2.3226	1.7768	1.2816	0	0	1.8136	0	1.7476	0	2.6985	2.1237	1.4715	0	0	3.1296	1.5682	0	0	1.4074	0	2.0899	1.8551	0	0	1.5404	0	1.9706	0	0	0	3.0125	0	1.5203	1.3596	0	0	0	0	0	0	1.1668
Cd200r4	10	0	0	0	0	0	0	0	0	0	0	0	0	0	0	0	0	0	0	0	0	0	0	0	0	0	0	0	0	0	0	0	0	0	0	0	0	0	0	0	0	0	0	0	0	0	0	1.7075	0
Abcd2	10	0	0	0	2.168	0	0	0	0	0	0	0	0	0	0	0	0	0	0	0	0	0	0	0	0	0	0	0	0	0	0	0	0	0	0	0	0	0	0	0	0	0	0	0	0	0	0	0	0
Ms4a8a	10	0	0	0	0	0	0	0	0	0	0	0	0	0	0	0	0	0	0	0	0	0	0	1.5682	0	0	0	0	0	0	1.8097	2.2592	0	0	1.2984	0	1.6535	0	0	0	0	0	1.2132	0	0	0	0	0	1.1668
B3gnt7	10	0	0	0	0	0	0	0	0	0	0	0	0	0	0	0	0	0	0	0	0	0	0	0	0	0	0	0	0	0	0	0	0	0	0	0	0	0	0	0	0	0	0	0	0	0	0	0	0
Lgals3	10	1.1228	1.6041	0	0	0	0	2.8304	0	0	1.9494	0	0	0	0	1.7476	2.1552	0	0	0	0	0	0	0	1.9831	2.6044	0	0	0	1.8551	0	0	1.5404	0	0	0	0	0	1.4685	0	1.5203	2.047	0	1.7187	0	0	1.8227	0	1.1668
Tlr2	10	0	0	0	0	0	0	0	0	0	0	0	0	0	0	0	0	0	0	0	0	0	0	0	0	0	0	0	0	0	0	0	0	0	0	0	0	0	0	0	0	0	0	0	0	0	0	0	0
Pygl	10	1.1228	0	0	0	0	0	0	0	0	0	0	0	0	0	0	0	0	0	0	0	0	0	0	0	0	0	0	0	0	0	0	0	0	0	0	0	0	0	0	0	0	0	0	0	0	0	0	0
Cpne5	10	0	0	0	0	0	0	0	0	0	0	0	0	0	0	0	0	0	0	0	0	0	0	0	0	0	0	0	0	0	0	0	0	0	0	0	0	0	0	0	0	0	1.2132	0	0	0	0	0	0
Cebpb	10	0	0	0	0	0	0	0	0	0	0	0	0	0	0	1.7476	0	0	0	1.4715	0	0	0	0	0	0	2.1061	0	0	0	0	0	1.5404	0	0	0	1.6535	0	0	0	1.5203	1.3596	0	0	0	0	0	1.7075	0
Fth1	10	-0.4445	-0.6408	-0.505	-0.0851	0.2795	0.1082	-0.73	6e-04	0.373	0.1334	-0.0244	-0.7423	0.6963	-0.3357	0.4295	0.0845	-0.8746	-0.3527	0.1211	0.2496	-0.1157	-1.0966	0.5779	-0.133	-0.5236	-0.162	-1.2239	-0.3945	0.0092	0.0809	-0.1869	-0.4269	0.6321	-0.792	0.2314	0.2975	-0.091	0.6851	0.2457	0.3589	-0.567	0.1522	0.1892	-0.4533	1.6147	-0.3424	-0.336	-0.2059
C5ar1	10	0	0	0	0	0	0	0	0	0	0	0	0	0	0	0	0	0	0	0	0	0	0	0	0	0	0	0	0	0	0	0	0	0	0	0	0	0	0	0	0	0	0	0	0	0	0	0	0
Mcoln3	10	0	0	0	0	0	0	0	0	0	0	0	0	0	0	0	0	0	0	0	0	0	0	0	0	0	0	0	0	0	0	0	0	0	0	0	0	0	0	0	0	0	0	0	0	0	0	0	0
Lpl	10	0	0	0	2.168	1.3723	0	0	0	0	1.2816	0	0	0	1.7078	0	2.1552	0	0	1.4715	0	0	0	0	0	0	0	0	0	0	0	2.2592	0	0	0	0	0	0	2.181	0	1.5203	0	0	0	1.6231	2.6885	0	0	1.1668
Alox15	11	0	0	0	0	0	0	0	0	0	0	0	0	0	0	0	0	0	0	0	0	0	0	0	0	0	0	0	0	0	0	0	0	0	0	0	0	0	0	0	0	0	0	0	0	0	0	0	0
Cyp11a1	11	0	0	0	0	0	0	0	0	0	0	0	0	0	0	0	0	0	0	0	0	0	0	0	0	0	0	0	0	0	0	0	0	0	0	0	0	0	0	0	0	0	0	0	0	0	0	0	0
Cpa3	11	0	0	0	0	0	0	0	0	0	0	0	0	0	0	0	0	0	0	0	0	0	0	0	0	0	0	0	0	0	0	0	0	0	0	0	0	0	0	0	0	0	0	0	0	0	0	0	0
Ms4a2	11	0	0	0	0	0	0	0	0	0	0	0	0	0	0	0	0	0	0	0	0	0	0	0	0	0	0	0	0	0	0	0	0	0	0	0	0	0	0	0	0	0	0	0	0	0	0	0	0
Cd5l	11	0	0	0	0	0	0	0	0	0	0	0	0	0	0	0	0	0	0	0	0	0	0	0	0	0	0	0	0	0	0	0	0	0	0	0	0	0	0	0	0	0	0	0	0	0	0	0	0
Padi4	11	0	0	0	0	0	0	0	0	0	0	0	0	0	0	0	0	0	0	0	0	0	0	0	0	0	0	0	0	0	0	0	0	0	0	0	0	0	0	0	0	0	0	0	0	0	0	0	0
Mcpt8	11	0	0	0	0	0	0	0	0	0	0	0	0	0	0	0	0	0	0	0	0	0	0	0	0	0	0	0	0	0	0	0	0	0	0	0	0	0	0	0	0	0	0	0	0	0	0	0	0
Prg4	11	0	0	0	0	0	0	0	0	0	0	0	0	0	0	0	0	0	0	0	0	0	0	0	0	0	0	0	0	0	0	0	0	0	0	0	0	0	0	0	0	0	0	0	0	0	0	0	0
Fcer1a	11	0	0	0	0	0	0	0	0	0	0	0	0	0	0	0	0	0	0	0	0	0	0	0	0	0	0	0	0	0	0	0	0	0	0	0	0	0	0	0	0	0	0	0	0	0	0	0	0
Cd200r3	11	0	0	0	0	0	0	0	0	0	0	0	0	0	0	0	0	0	0	0	0	0	0	0	0	0	0	0	0	0	0	0	0	0	0	0	0	0	0	0	0	0	0	0	0	0	0	0	0
Emilin2	11	0	0	0	0	0	0	0	0	0	0	0	0	0	0	0	0	0	0	0	0	0	0	0	0	0	0	0	0	0	0	0	0	0	0	0	0	0	0	0	0	0	0	0	1.6231	0	0	0	0
Csrp3	11	0	0	0	0	0	0	0	0	0	0	0	0	0	0	0	0	0	0	0	0	0	0	0	0	0	0	0	0	0	0	0	0	0	0	0	0	0	0	0	0	0	0	0	0	0	0	0	0
Fcna	11	0	0	0	0	0	0	0	0	0	0	0	0	0	0	0	0	0	0	0	0	0	0	0	0	0	0	0	0	0	0	0	0	0	0	0	0	0	0	0	0	0	0	0	0	0	0	0	0
Samd13	11	0	0	0	0	0	0	0	0	0	0	0	0	0	0	0	0	0	0	0	0	0	0	0	0	0	0	0	0	0	0	0	0	0	0	0	0	0	0	0	0	0	0	0	0	0	0	0	0
Cxcr2	11	0	0	0	0	0	0	0	0	0	0	0	0	0	0	0	0	0	0	0	0	0	0	0	0	0	0	0	0	0	0	0	0	0	0	0	0	0	0	0	0	0	0	0	0	0	0	0	0
Il4	11	0	0	0	0	0	0	0	0	0	0	0	0	0	0	0	0	0	0	0	0	0	0	0	0	0	0	0	0	0	0	0	0	0	0	0	0	0	0	0	0	0	0	0	0	0	0	0	0
Defb40	11	0	0	0	0	0	0	0	0	0	0	0	0	0	0	0	0	0	0	0	0	0	0	0	0	0	0	0	0	0	0	0	0	0	0	0	0	0	0	0	0	0	0	0	0	0	0	0	0
F5	11	0	0	0	0	0	0	0	0	0	0	0	0	0	0	0	0	0	0	0	0	0	0	0	0	0	0	0	0	0	0	0	0	0	0	0	0	0	0	0	0	0	0	0	0	0	0	0	0
Ccl3	11	0	0	0	0	0	0	0	0	0	0	0	0	0	0	0	0	0	0	0	0	0	0	0	0	0	0	0	0	0	0	0	0	0	0	0	0	0	0	0	0	0	0	1.7187	0	0	0	0	0
Prtn3	11	0	0	0	0	0	0	0	0	0	0	0	0	0	0	0	0	0	0	0	0	0	0	0	0	0	0	0	0	0	0	0	0	0	0	0	0	0	0	0	0	0	0	0	0	0	0	0	0
Cxcl13	11	0	0	0	0	0	0	0	0	0	0	0	0	0	0	0	0	0	0	0	0	0	0	0	0	0	0	0	0	0	0	0	0	0	0	0	0	0	0	0	0	0	0	0	0	0	0	0	0
Saa3	11	0	0	0	0	0	0	0	0	0	0	0	0	0	0	0	0	0	0	0	0	0	0	0	0	0	0	0	0	0	0	0	0	0	0	0	0	0	0	0	0	0	0	0	0	0	0	0	0
Serpinb2	11	0	0	0	0	0	0	0	0	0	0	0	0	0	0	0	0	0	0	0	0	0	0	0	0	0	0	0	0	0	0	0	0	0	0	0	0	0	0	0	0	0	0	0	0	0	0	0	0
Il6	11	0	0	0	0	0	0	0	0	0	0	0	0	0	0	0	0	0	0	0	0	0	0	0	0	0	0	0	0	0	0	0	0	0	0	0	0	0	0	0	0	0	0	0	0	0	0	0	0
Clec2g	11	0	0	0	0	0	0	0	0	0	0	0	0	0	0	0	0	0	0	0	0	0	0	0	0	0	0	0	0	0	0	0	0	0	0	0	0	0	0	0	0	0	0	0	0	0	0	0	0
Naip1	11	0	0	0	0	0	0	0	0	0	0	0	0	0	0	0	0	0	0	0	0	0	0	0	0	0	0	0	0	0	0	0	0	0	0	0	0	0	0	0	0	0	0	0	0	0	0	0	0
Adam8	11	0	0	0	0	0	0	0	0	0	0	0	0	0	0	0	0	0	0	0	0	0	0	0	0	0	0	0	0	0	0	0	0	0	0	0	0	0	0	0	0	0	0	0	0	0	0	0	0
Cfp	11	0	0	0	0	0	0	0	0	0	0	0	0	0	0	0	0	0	0	0	2.0393	0	0	0	0	0	0	0	0	0	0	0	1.5404	0	0	0	0	0	0	0	0	0	0	0	0	0	0	0	0
Ccr1	11	0	0	0	0	0	0	0	0	0	0	0	0	0	0	0	0	0	0	0	2.0393	0	0	0	0	0	0	0	0	0	0	0	0	0	0	0	0	0	0	0	0	0	0	0	1.6231	0	0	0	0
Mlxipl	11	0	0	0	0	0	0	0	0	0	0	0	0	0	0	0	0	0	0	0	0	0	0	0	0	0	0	0	0	0	0	0	0	0	0	0	0	0	0	0	0	0	0	0	0	0	0	0	0
Selp	11	0	0	0	0	0	0	0	0	0	0	0	0	0	0	0	0	0	0	0	0	0	0	0	0	0	0	0	0	0	0	0	0	0	0	0	0	0	0	0	0	0	0	0	0	0	0	0	0
Fabp7	11	0	0	0	0	0	0	0	0	0	0	0	0	0	0	0	0	0	0	0	0	0	0	0	0	0	0	0	0	0	0	0	0	0	0	0	0	0	0	0	0	0	0	0	0	0	0	0	0
Rnase12	11	0	0	0	0	0	0	0	0	0	0	0	0	0	0	0	0	0	0	0	0	0	0	0	0	0	0	0	0	0	0	0	0	0	0	0	0	0	0	0	0	0	0	0	0	0	0	0	0
Slc18a2	11	0	0	0	0	0	0	0	0	0	0	0	0	0	0	0	0	0	0	0	0	0	0	0	0	0	0	0	0	0	0	0	0	0	0	0	0	0	0	0	0	0	0	0	0	0	0	0	0
Garnl3	11	0	0	0	0	0	0	0	0	0	0	0	0	0	0	0	0	0	0	0	0	0	0	0	0	0	0	0	0	0	0	0	0	0	0	0	0	0	0	0	0	0	0	0	0	0	0	0	0
Comp	11	0	0	0	0	0	0	0	0	0	0	0	0	0	0	0	0	0	0	0	0	0	0	0	0	0	0	0	0	0	0	0	0	0	0	0	0	0	0	0	0	0	0	0	0	0	0	0	0
Engase	11	0	0	0	0	0	0	0	0	0	0	0	0	0	0	0	0	0	0	0	0	0	0	0	0	0	0	0	0	0	0	1.5329	0	0	0	0	0	0	0	0	0	0	0	0	0	0	1.8227	0	0
Matk	11	0	0	0	0	0	0	0	0	0	0	0	0	0	0	0	0	0	0	0	0	0	0	0	0	0	0	0	0	0	0	0	0	0	0	0	0	0	0	0	0	0	0	0	0	0	0	0	0
Cldn4	11	0	0	0	0	0	0	0	0	0	0	0	0	0	0	0	0	0	0	0	0	0	0	0	0	0	0	0	0	0	0	0	0	0	0	0	0	0	0	0	0	0	0	0	0	0	0	0	0
Slc41a3	11	0	0	0	0	0	0	0	0	0	0	0	0	0	0	0	0	0	0	0	0	0	0	0	0	0	0	0	0	0	0	0	0	0	0	0	0	0	0	0	0	0	0	0	0	0	0	0	0
Gbp2b	11	0	0	0	0	0	0	0	0	0	0	0	0	0	0	0	0	0	0	0	0	0	0	0	0	0	0	0	0	0	0	0	0	0	0	0	0	0	0	0	0	0	0	0	0	0	0	0	0
Fhl2	11	0	0	0	0	0	0	0	0	0	0	0	0	0	0	0	0	0	0	0	0	0	0	0	0	0	0	0	0	0	0	0	0	0	0	0	0	0	0	0	0	0	0	0	0	0	0	0	0
Fxyd7	11	0	0	0	0	0	0	0	0	0	0	0	0	0	0	0	0	0	0	0	0	0	0	0	0	0	0	0	0	0	0	0	0	0	0	0	0	0	0	0	0	0	0	0	0	0	0	0	0
Tarm1	11	0	0	0	0	0	0	0	0	0	0	0	0	0	0	0	0	0	0	0	0	0	0	0	0	0	0	0	0	0	0	0	0	0	0	0	0	0	0	0	0	0	0	0	0	0	0	0	0
Aqp9	11	0	0	0	0	0	0	0	0	0	0	0	0	0	0	0	0	0	0	0	0	0	0	0	0	0	0	0	0	0	0	0	0	0	0	0	0	0	0	0	0	0	0	0	0	0	0	0	0
Cenpk	11	0	0	0	0	0	0	0	0	0	0	0	0	0	0	0	0	0	0	0	0	0	0	0	0	0	0	0	0	0	0	0	0	0	0	0	0	0	0	0	0	0	0	0	0	0	0	0	0
Btnl9	11	0	0	0	0	0	0	0	0	0	0	0	0	0	0	0	0	0	0	0	0	0	0	0	0	0	0	0	0	0	0	0	0	0	0	0	0	0	0	0	0	0	0	0	0	0	0	0	0
Itsn1	11	0	0	0	0	0	0	2.0201	0	0	0	0	0	0	0	0	0	0	0	0	0	0	0	0	0	0	0	0	0	0	0	0	0	0	0	0	0	0	0	0	0	0	0	0	0	0	0	0	0
Ptger3	11	0	0	0	0	0	0	0	0	0	0	0	0	0	0	0	0	0	0	0	0	0	0	0	0	0	0	0	0	0	0	0	0	0	0	0	0	0	0	0	0	0	0	0	0	0	0	0	0
Supt3	11	0	0	0	0	0	0	0	0	0	0	0	0	0	0	0	1.4474	0	0	0	0	0	0	0	0	0	0	0	0	0	0	0	0	0	0	2.4292	1.6535	0	0	0	0	0	0	0	0	0	0	0	0
Cryl1	11	0	0	0	0	0	0	0	0	0	0	0	0	1.8136	0	0	0	0	0	0	0	0	0	0	0	0	0	0	0	0	0	0	0	0	0	0	0	0	0	0	0	0	0	0	0	0	0	0	0
Stfa2l1	11	0	0	0	0	0	0	0	0	0	0	0	0	0	0	0	0	0	0	0	0	0	0	0	0	0	0	0	0	0	0	0	0	0	0	0	0	0	0	0	0	0	0	0	0	0	0	0	0
F2rl3	11	0	0	0	0	0	0	0	0	0	0	0	0	0	0	0	0	0	0	0	0	0	0	0	0	0	0	0	0	0	0	0	0	0	0	0	0	0	0	0	0	0	0	0	0	0	0	0	0
Oit3	11	0	0	0	0	0	0	0	0	0	0	0	0	0	0	0	0	0	0	0	0	0	0	0	0	0	0	0	0	0	0	0	0	0	0	0	0	0	0	0	0	0	0	0	0	0	0	0	0
Ctse	11	0	0	0	0	0	0	0	0	0	0	0	0	0	0	0	0	0	0	0	0	0	0	0	0	0	0	0	0	0	0	0	0	0	0	0	0	0	0	0	0	0	0	0	0	0	0	0	0
Csf1	11	1.1228	0	0	0	1.3723	0	0	0	0	0	0	0	0	0	0	0	0	0	0	0	0	0	0	0	0	0	0	0	0	0	0	2.2683	0	0	0	0	0	0	1.7596	0	0	0	0	0	0	0	0	0
Heatr5a	11	0	0	0	0	0	0	0	0	0	0	0	0	0	0	0	0	0	0	0	0	2.5322	0	0	0	0	0	0	0	0	1.8097	1.5329	0	0	0	0	0	0	0	0	0	1.3596	0	0	0	0	0	0	0
Reg3g	11	0	0	0	0	0	0	0	0	0	0	0	0	0	0	0	0	0	0	0	0	0	0	0	0	0	0	0	0	0	0	0	0	0	0	0	0	0	0	0	0	0	0	0	0	0	0	0	0
Mboat1	11	0	0	0	0	0	0	0	0	0	0	0	0	0	0	0	0	0	0	0	0	0	0	0	0	0	0	0	0	0	0	0	0	0	0	0	0	0	0	0	1.5203	0	0	0	0	0	1.8227	0	0
Mob3a	11	0	0	0	0	0	0	0	0	0	0	0	0	0	0	0	0	0	0	0	0	0	0	0	0	0	0	0	0	0	0	0	0	0	0	0	0	0	0	0	0	0	0	0	0	0	1.8227	0	0
Eno3	12	0	0	0	0	0	1.4079	0	0	0	0	0	0	0	0	0	0	0	0	0	0	0	0	0	0	0	0	0	0	0	0	0	0	0	0	0	0	0	0	0	0	0	0	0	0	0	0	0	0
Cd300e	12	0	0	0	0	0	0	0	0	0	0	0	0	0	0	0	0	0	0	0	0	0	0	0	0	0	0	0	0	0	0	0	0	0	0	0	0	0	0	0	0	0	0	0	0	0	0	0	0
Treml4	12	0	0	0	0	0	1.4079	0	0	0	0	0	0	0	0	0	0	0	0	0	0	0	0	0	0	0	0	0	0	0	0	0	0	0	0	0	0	0	0	0	0	0	0	0	0	0	0	0	0
Lst1	12	0	0	0	0	0	0	0	0	0	0	0	0	0	0	0	0	0	0	0	0	0	0	0	0	0	0	0	0	0	0	0	0	0	0	0	0	0	0	0	0	0	0	0	0	0	0	0	0
Cd300ld	12	0	0	0	0	0	0	0	0	0	0	0	0	0	0	0	0	0	0	0	0	0	0	0	0	0	1.4074	0	0	0	0	0	0	0	0	0	0	0	0	0	0	0	0	0	0	0	0	0	0
Pglyrp1	12	0	0	0	0	0	0	0	2.8081	1.7768	0	0	0	0	0	0	0	0	0	0	0	0	0	0	0	0	0	1.327	2.0899	0	0	1.5329	1.5404	0	1.2984	0	0	0	0	1.7596	0	0	0	0	0	0	0	0	0
Csf1r	12	0	0	2.0017	0	0	0	0	0	1.7768	0	0	0	0	0	0	0	1.9053	0	0	0	0	0	0	0	0	0	0	0	0	0	0	0	0	0	0	0	0	0	0	0	0	0	0	0	0	0	0	0
Nr4a1	12	1.1228	0	0	0	0	0	0	0	0	1.2816	0	0	0	0	0	0	0	2.1237	0	0	0	0	0	0	0	0	0	0	0	0	0	0	0	0	0	0	0	1.4685	0	1.5203	0	0	0	0	0	0	0	0
Lair1	12	0	0	0	0	0	0	0	0	0	1.2816	0	0	0	0	0	0	0	2.1237	0	0	0	0	0	0	0	0	0	0	0	0	0	0	0	0	0	0	0	0	0	1.5203	0	0	0	0	0	0	0	0
Clec4a1	12	0	0	0	0	0	0	0	0	0	0	0	0	0	0	0	0	0	0	0	0	0	0	0	0	0	0	0	0	0	0	0	0	0	0	0	0	0	0	0	0	0	0	0	0	0	0	0	0
Trem3	12	0	0	0	0	0	0	0	0	0	0	0	0	0	0	0	0	0	0	0	0	0	0	0	0	0	0	0	2.0899	0	0	0	0	0	0	0	0	0	0	0	0	0	0	0	0	0	0	0	0
Cd300a	12	0	0	0	0	0	0	0	0	0	0	0	0	0	0	0	0	0	0	0	0	0	0	0	0	0	0	0	0	0	1.8097	0	0	0	0	0	0	0	0	0	0	0	0	0	0	0	0	0	0
Itgal	12	0	0	0	0	0	0	0	0	0	0	0	0	0	0	0	0	0	0	0	0	0	0	0	0	0	0	0	0	0	0	0	0	0	0	0	0	0	0	0	0	0	0	0	0	0	0	0	0
Clec4a3	12	0	0	0	0	0	0	0	0	0	0	0	2.0102	0	0	0	0	0	0	0	0	0	0	0	0	0	0	0	2.0899	0	0	0	0	0	0	0	0	0	0	0	0	0	0	0	0	0	0	0	0
Fcgr4	12	0	0	0	0	0	0	0	0	0	0	0	0	0	0	0	0	0	0	0	0	0	0	0	0	0	0	0	0	0	0	0	0	0	0	0	0	0	0	0	0	0	0	0	0	0	0	0	0
Fgr	12	0	0	0	0	0	0	0	0	0	0	0	0	0	0	0	0	0	0	0	0	0	0	0	0	0	0	0	0	0	0	0	0	0	1.2984	0	0	0	0	0	0	0	0	0	0	0	0	1.7075	0
Sirpb1a	12	0	0	0	0	0	0	0	0	0	0	0	0	0	0	0	0	0	0	0	0	0	0	0	0	0	0	0	0	0	0	0	0	0	0	0	0	0	0	0	0	0	0	0	0	0	0	0	0
Pilrb1	12	0	0	0	0	0	0	0	0	0	0	0	0	0	0	0	0	0	0	0	0	0	0	0	0	0	0	0	0	0	0	0	0	0	1.2984	0	0	0	0	0	0	0	0	0	0	0	0	0	0
AF251705	12	0	0	0	0	0	0	0	0	0	0	0	0	0	0	0	0	0	0	0	2.0393	0	0	0	0	0	0	1.327	0	0	0	0	0	0	0	0	0	0	0	0	1.5203	0	0	0	0	0	0	0	1.1668
Ly6i	12	0	0	0	0	0	0	0	0	0	0	0	0	0	0	0	0	0	0	0	0	0	0	0	0	0	0	0	0	0	0	0	0	0	0	0	0	0	0	0	0	0	0	0	0	0	0	0	0
Pilrb2	12	0	0	0	0	0	0	0	0	0	0	0	0	0	0	0	0	0	0	0	0	0	0	0	0	0	0	0	0	0	0	0	0	0	0	0	0	0	0	0	0	0	0	0	0	0	0	0	0
Tgm3	12	0	0	0	0	0	0	0	0	0	0	0	0	0	0	0	0	0	0	0	0	0	0	0	0	0	0	0	0	0	0	0	0	0	0	0	0	0	0	0	0	0	0	0	0	0	0	0	0
Spn	12	0	0	0	0	0	0	0	0	0	0	0	0	0	1.7078	0	0	0	0	0	0	0	0	0	0	0	0	0	0	0	0	0	0	0	0	0	0	0	0	0	0	0	0	1.7187	0	0	0	0	0
Tnfrsf1b	12	0	0	0	0	0	0	0	0	0	0	0	0	1.8136	0	0	0	0	0	1.4715	0	0	0	0	0	0	0	0	0	0	0	0	0	0	0	0	0	0	0	0	0	0	0	0	0	0	0	0	0
Cx3cr1	12	0	0	0	0	0	0	0	0	0	0	0	0	0	0	0	0	0	0	0	0	0	0	0	0	0	0	0	0	0	0	0	0	0	0	0	0	0	0	0	0	0	0	0	0	0	0	0	0
Serpinb10	12	0	0	0	0	0	0	0	0	0	0	0	0	0	0	0	0	0	0	0	0	0	0	0	0	0	0	0	0	0	0	0	0	0	0	0	0	0	0	0	0	0	0	0	0	0	0	0	0
Fabp4	12	0	0	0	0	0	0	0	0	1.7768	0	0	0	0	0	0	0	1.9053	0	1.4715	0	2.5322	0	0	0	0	1.4074	1.327	0	0	0	0	1.5404	0	0	0	0	2.0158	0	0	0	0	0	0	0	0	0	0	1.1668
Pla2g7	12	0	0	0	0	0	0	0	0	0	0	0	0	0	0	0	0	0	0	0	0	0	0	0	0	0	0	0	0	0	0	0	0	0	0	0	0	0	0	0	0	0	1.2132	0	0	0	0	0	0
Pilra	12	0	0	0	0	0	0	0	0	0	0	0	0	0	0	0	0	0	0	0	0	0	0	0	0	0	0	0	0	0	1.8097	0	0	0	0	0	0	0	0	0	0	0	0	0	0	0	0	0	0
Rap1gap2	12	0	0	0	0	0	0	0	0	0	0	0	0	0	0	0	0	0	0	0	0	0	0	0	0	0	0	0	0	0	0	0	0	0	0	0	0	0	0	0	0	0	0	0	0	0	0	0	1.8034
Samsn1	12	1.1228	0	0	0	0	1.4079	0	0	0	0	0	0	0	0	0	0	0	0	0	0	0	0	0	0	0	0	0	0	0	0	0	0	0	0	0	0	0	0	0	0	0	0	0	0	0	0	0	0
Apoc2	12	0	0	0	0	0	0	0	0	0	0	0	0	0	0	0	0	0	0	0	0	0	0	0	0	0	0	0	0	0	0	0	0	0	0	0	0	0	0	0	0	0	0	0	0	0	0	0	0
Metrnl	12	0	0	0	0	0	0	0	0	0	0	0	0	0	0	0	0	0	0	0	0	0	0	0	0	0	0	0	0	0	0	0	0	0	0	0	0	0	0	0	0	0	0	0	0	0	0	0	1.1668
Myo1g	12	0	0	0	0	0	0	0	0	0	0	0	0	0	0	0	0	0	0	0	0	0	0	0	0	0	0	0	2.0899	0	0	0	0	0	0	0	0	0	0	0	0	0	0	0	0	0	0	0	0
Slc11a1	12	0	0	0	0	0	0	0	0	0	0	0	0	0	0	0	0	0	0	0	0	0	0	0	0	0	0	0	0	0	0	0	0	0	0	0	0	0	0	0	0	0	0	0	0	0	0	0	0
Gsr	12	1.1228	0	0	0	0	1.4079	0	0	0	0	0	0	0	0	0	0	1.9053	0	1.4715	0	0	2.2857	0	0	0	1.4074	0	0	0	0	1.5329	0	0	1.2984	0	0	0	0	0	0	0	1.8628	0	0	2.6885	1.8227	0	0
Gngt2	12	1.0452	1.7464	1.9636	0.429	1.6578	1.71	1.9862	1.0691	0.0378	1.5219	1.1461	1.5952	1.7283	2.5189	2.182	0.8889	1.4684	1.2088	1.8018	0.3003	1.6628	0.5467	1.9382	0.244	1.7416	1.9127	1.5905	-1.739	0.1161	1.3513	1.8888	1.0108	-1.739	1.7487	2.0845	2.6053	1.6019	0.9168	0.7901	1.344	0.7716	1.7906	-0.0203	1.4815	-1.739	1.7399	-0.0315	0.8413
Tmem51	12	0	0	0	0	0	0	0	0	0	0	0	0	0	0	0	0	0	0	0	0	0	0	0	0	0	0	0	0	0	0	0	0	0	0	0	0	0	0	0	0	0	0	0	0	0	0	0	0
Adrbk2	12	0	0	0	0	0	0	0	0	0	0	0	0	0	0	0	0	0	0	0	0	0	0	0	0	0	0	0	0	0	0	0	0	0	0	0	0	0	0	0	0	0	0	0	0	0	0	0	0
Tlr13	12	0	0	0	0	0	0	0	0	0	0	0	0	0	0	0	0	0	0	0	0	0	0	0	0	0	0	0	0	0	0	0	0	0	0	0	0	0	0	0	0	0	0	0	0	0	0	0	0
Fam49a	12	0	0	0	2.168	0	0	0	0	0	0	0	0	1.8136	0	1.7476	0	0	2.9478	1.4715	0	2.5322	0	0	0	0	1.4074	0	2.0899	0	0	0	0	0	0	0	0	0	0	0	1.5203	0	0	0	0	2.6885	0	0	0
Itga4	12	1.1228	0	0	0	0	2.1066	0	0	0	0	0	0	0	0	0	0	0	0	0	0	0	0	0	0	0	0	0	0	0	0	0	0	0	0	0	0	0	0	0	0	0	0	0	0	0	1.8227	0	1.1668
Adssl1	12	0	0	0	0	0	0	0	0	0	0	0	0	0	0	0	0	0	0	0	0	0	0	0	0	0	0	0	0	0	0	0	0	0	0	0	0	0	0	0	0	0	0	0	0	0	0	0	0
Gpx1	12	-0.5898	-0.7323	-2.3363	-2.3363	-2.3363	-2.3363	-2.3363	-0.7508	0.2129	-2.3363	-2.3363	-2.3363	0.2559	0.9951	-0.5888	-0.889	-0.4311	-0.2127	-2.3363	0.5158	-2.3363	-2.3363	-0.7681	-0.3533	1.1443	-2.3363	-0.33	-2.3363	0.3042	0.754	-0.8035	-0.7959	-2.3363	0.4373	0.0929	-2.3363	-2.3363	-0.8678	-0.5767	-2.3363	-0.2894	-0.0273	-2.3363	-2.3363	0.3522	-0.5136	-2.3363	-1.1695
Skint3	12	0	0	0	0	0	0	0	0	0	0	0	0	0	0	0	0	0	0	0	0	0	0	0	0	0	0	0	0	0	0	0	0	0	0	0	0	0	0	0	0	0	0	0	0	0	0	0	0
Cyp2ab1	12	0	0	0	0	0	0	0	0	0	0	0	0	0	0	0	0	0	0	0	0	0	0	0	0	0	0	0	0	0	0	0	0	0	0	0	0	0	0	0	0	0	0	0	0	0	0	0	0
Stk10	12	0	0	0	0	0	0	0	0	0	0	0	0	0	0	0	0	0	0	0	0	0	0	0	0	0	0	0	0	0	0	0	0	0	0	0	0	0	1.4685	0	0	0	0	0	0	0	0	0	0
Slc16a3	12	0	0	0	0	0	1.4079	0	0	0	0	0	0	0	0	0	0	0	0	0	0	0	0	0	0	0	0	0	0	0	0	0	0	0	0	0	0	0	0	0	0	0	0	0	0	0	0	0	0
Itgam	12	0	0	0	0	0	0	0	0	0	0	0	0	0	0	0	0	0	0	0	0	0	0	0	0	0	0	0	0	0	0	0	0	0	0	0	0	0	0	0	0	0	0	0	0	0	0	0	0
Lcp2	12	0	0	0	0	0	0	0	0	0	0	0	0	0	0	0	0	0	0	0	0	0	0	0	0	0	0	0	0	0	0	0	0	0	0	0	0	0	0	0	0	0	0	0	0	0	0	0	0
Hfe	12	1.1228	0	0	2.168	0	0	2.0201	0	0	0	0	0	0	0	0	0	0	0	0	0	0	0	0	0	0	1.4074	0	0	1.8551	0	0	0	0	0	0	0	0	0	1.7596	0	0	0	0	0	0	0	1.7075	0
Apoe	12	-1.5227	0.0813	-1.5227	1.4751	-1.5227	-0.1149	0.4974	-1.5227	1.0265	-1.5227	1.3624	-1.5227	1.0695	0.185	0.2248	-0.0754	0.3825	-1.5227	-1.5227	-1.5227	2.4178	-1.5227	-1.5227	-1.5227	0.3013	-1.5227	-0.1958	-1.5227	-1.5227	0.2869	0.0101	1.2271	-1.5227	-0.2243	0.9065	0.1307	0.4931	0.6583	0.2369	-0.0025	-1.5227	0.3401	0.9583	-1.5227	2.9874	0.3	0.1848	-1.5227
Ldlrad3	12	0	0	0	0	0	0	0	0	0	0	0	0	0	0	0	0	0	0	0	0	0	0	0	0	0	0	0	0	0	0	0	0	0	0	0	0	0	0	0	0	0	0	0	0	0	0	0	0
Hck	12	0	0	0	0	0	0	0	0	0	0	0	0	0	0	0	0	0	0	0	2.0393	0	0	0	0	0	0	0	0	0	0	0	0	0	0	0	0	0	0	0	0	0	0	0	0	0	0	0	0
Sat1	12	-0.3145	0.2838	-0.0593	-2.061	0.0017	-2.061	-2.061	0.2616	-0.2842	0.6883	0.0073	-0.0508	-0.2474	-2.061	-2.061	0.5669	-0.1557	1.4081	-2.061	-0.0217	-2.061	-2.061	-0.4928	-2.061	-2.061	-2.061	0.4053	-2.061	-0.2059	-2.061	-0.5281	-2.061	0.4087	-0.0904	-2.061	-2.061	-0.0452	0.12	-0.3014	-0.5407	-0.7014	0.2481	-2.061	-0.4379	-2.061	0.5419	-0.3535	-0.2576
Ctsb	12	0.327	-0.7958	1.2059	-0.7958	-0.7958	1.3108	-0.7958	0.7897	1.7534	0.4858	2.6077	-0.7958	-0.7958	-0.7958	-0.7958	1.3594	-0.7958	1.3278	-0.7958	1.2435	-0.7958	-0.7958	-0.7958	2.5058	-0.7958	0.6116	-0.7958	-0.7958	1.0593	1.0139	-0.7958	0.7446	-0.7958	-0.7958	1.6334	1.608	-0.7958	0.6727	0.9638	0.7245	1.7148	1.5133	0.9229	-0.7958	-0.7958	-0.7958	0.9117	0.371
Il17ra	12	0	0	0	0	0	0	0	0	0	0	0	0	0	0	0	0	0	0	0	0	0	0	0	0	1.824	0	0	0	0	0	0	0	0	0	0	0	0	0	0	0	0	0	0	0	0	0	0	0
Rgs2	12	1.1228	0	2.0017	0	1.3723	0	0	0	0	0	0	0	0	0	0	0	0	0	0	0	0	0	0	0	0	0	0	0	0	0	0	0	0	0	0	0	0	0	0	0	0	0	1.7187	0	0	0	0	0
Dusp5	12	0	0	0	0	0	0	0	0	0	0	0	0	0	0	0	0	0	0	0	0	0	0	0	0	0	0	0	0	0	0	0	0	0	0	0	0	0	0	0	0	0	0	0	0	0	0	0	0
Cytip	12	0	0	0	0	0	0	0	0	0	0	0	0	0	0	0	0	0	0	0	2.0393	0	0	0	0	0	0	1.327	0	0	0	0	0	0	0	0	0	0	0	0	0	0	0	0	0	0	0	0	1.1668
Ifitm6	13	0	0	0	0	0	0	0	0	0	0	0	0	0	0	0	0	0	0	0	0	0	0	0	0	0	0	0	0	0	0	0	0	0	0	0	0	0	0	0	0	0	0	0	0	0	0	0	0
Cd177	13	0	0	0	0	0	0	0	0	0	0	0	0	0	0	0	0	0	0	0	0	0	0	0	0	0	0	0	0	0	0	0	0	0	0	0	0	0	0	0	0	0	0	0	0	0	0	0	0
F13a1	13	0	0	0	0	0	0	0	0	0	0	0	0	0	0	0	0	0	0	0	0	0	0	0	0	0	0	0	0	0	0	0	0	0	0	0	0	0	0	0	0	0	0	0	0	0	0	0	0
Ms4a6c	13	0	0	0	0	0	0	2.0201	0	0	0	0	0	0	0	0	1.4474	0	0	0	0	0	0	0	1.9831	0	0	1.327	0	0	0	0	0	0	0	0	1.6535	0	0	0	0	0	0	0	0	0	0	0	0
Ccr2	13	1.1228	0	0	0	0	0	0	0	1.7768	0	0	0	0	0	0	0	0	0	0	0	0	0	0	0	0	0	0	0	0	0	0	0	0	0	0	0	0	0	0	0	0	0	0	1.6231	0	0	0	0
Ccl9	13	0	0	2.0017	0	1.3723	0	0	0	1.7768	0	0	0	0	1.7078	0	0	0	0	0	0	0	0	0	0	0	0	1.327	0	0	0	0	0	0	0	0	0	0	0	0	0	0	0	0	0	0	0	0	0
Wfdc17	13	0	0	0	0	0	0	0	0	0	0	0	0	0	0	1.7476	0	1.9053	0	0	0	0	0	0	0	0	0	1.327	0	0	1.8097	0	0	0	0	0	0	0	0	0	0	0	0	0	0	0	0	0	0
Ly6c2	13	0	0	0	0	0	1.4079	0	0	1.7768	0	0	0	0	1.7078	0	0	0	0	0	0	0	0	0	0	0	0	1.327	2.0899	0	1.8097	0	0	0	0	0	0	0	0	1.7596	2.2439	0	1.2132	0	0	2.6885	1.8227	0	0
Mnda	13	0	0	0	0	0	0	0	0	0	0	0	0	0	0	0	0	0	0	0	0	0	0	0	0	0	0	0	0	0	0	0	0	0	0	0	0	0	0	0	0	0	0	0	0	0	0	0	0
S100a4	13	0	0	0	0	0	0	0	1.5855	0	0	0	0	0	0	0	0	0	2.1237	0	0	0	0	0	0	0	0	0	0	0	0	0	0	0	0	0	0	0	0	0	0	0	0	0	0	0	0	1.7075	1.1668
Ifi204	13	0	0	0	0	1.3723	0	0	0	0	0	0	0	0	0	0	0	0	0	0	0	0	0	0	0	0	0	0	0	0	0	0	0	0	0	0	0	0	0	0	0	0	0	0	0	0	0	0	0
Igsf6	13	0	0	0	0	0	0	0	0	0	0	0	0	0	0	0	0	0	0	0	0	0	0	0	1.9831	0	0	0	0	0	0	0	0	0	0	0	0	0	0	0	0	0	0	0	0	0	0	0	0
Fcgr3	13	0	0	0	0	1.3723	1.4079	0	0	0	0	0	0	0	1.7078	0	0	0	0	0	0	0	0	0	0	0	0	0	0	0	0	1.5329	0	0	0	0	0	0	0	0	0	1.3596	0	0	0	0	0	0	0
AI607873	13	0	0	0	0	0	0	0	0	0	0	0	0	0	0	0	0	0	0	0	0	0	0	0	0	0	0	0	0	0	0	0	0	0	0	0	0	0	0	0	0	0	1.2132	0	0	0	0	0	0
Lrrc25	13	0	0	0	0	0	0	0	0	0	0	0	2.0102	0	0	0	0	0	0	0	0	0	0	0	0	0	0	0	0	0	0	0	0	0	0	0	0	0	0	0	0	0	0	0	0	0	0	0	0
Ptafr	13	0	0	0	0	0	0	0	0	0	0	0	0	0	0	0	0	0	0	0	0	0	0	0	0	0	0	0	0	0	0	0	0	0	0	0	0	0	0	0	0	0	0	1.7187	0	0	0	0	0
Sirpb1b	13	0	0	0	0	0	0	0	0	0	0	0	0	0	0	0	0	0	0	0	0	0	0	0	0	0	0	0	0	0	0	0	0	0	0	0	0	0	0	0	0	0	0	0	0	0	0	0	0
Klra2	13	0	0	0	0	0	0	0	0	0	0	0	0	0	0	0	0	0	0	0	0	0	0	0	0	0	0	0	0	0	0	0	0	0	0	0	0	0	0	0	0	0	0	0	0	0	0	0	0
Clec4a2	13	0	0	0	0	0	0	0	0	0	0	0	0	0	0	0	1.4474	0	0	1.4715	0	0	0	0	0	0	0	0	0	0	0	0	0	0	0	0	0	0	0	0	0	0	0	0	0	0	1.8227	0	0
Irf5	13	0	0	0	0	1.3723	0	0	0	0	0	0	0	0	0	0	0	0	0	0	0	0	0	0	0	0	0	0	0	0	0	0	0	0	0	0	0	0	0	0	0	0	0	0	0	0	0	0	0
Ptpro	13	0	0	0	0	0	1.4079	0	0	0	0	0	0	0	0	0	0	0	0	0	0	0	0	0	0	0	0	0	0	0	0	0	0	0	0	0	0	0	0	0	0	0	0	0	0	0	0	1.7075	0
Msr1	13	0	0	0	0	0	0	0	0	0	0	0	0	0	0	0	0	0	0	0	0	0	0	0	0	0	0	0	0	0	0	0	0	0	0	0	0	0	0	0	0	0	0	0	0	0	0	0	0
Plac8	13	0	1.6041	0	0	1.3723	0	0	0	0	1.9494	2.0683	0	0	0	0	1.4474	0	0	0	2.8522	0	0	0	0	0	0	0	0	0	1.8097	1.5329	2.2683	0	1.9706	0	1.6535	2.0158	0	1.7596	1.5203	1.3596	1.8628	1.7187	2.8562	0	0	1.7075	0
Evi2a	13	1.1228	0	0	0	0	0	0	0	0	0	0	0	0	0	0	0	0	0	0	0	0	0	0	0	0	0	0	0	0	0	0	0	0	0	0	0	0	0	0	0	0	1.2132	0	0	0	0	0	1.1668
Csf2ra	13	0	0	0	0	0	0	0	0	0	0	0	0	0	0	0	0	0	0	0	0	0	0	0	0	0	0	0	0	0	0	0	0	0	0	0	0	0	0	0	0	0	0	0	0	0	0	0	0
Mmp8	13	0	0	0	0	0	0	0	0	0	0	0	0	0	0	0	0	0	0	0	0	0	0	0	0	0	0	0	0	0	0	0	0	0	0	0	0	0	0	0	0	0	0	0	0	0	0	0	0
Gpr141	13	0	0	0	0	0	0	0	0	0	0	0	0	0	0	0	0	0	0	0	0	0	0	0	0	0	0	0	0	0	0	0	0	0	0	0	0	0	0	0	0	0	1.2132	0	0	0	0	0	0
Tifab	13	1.1228	0	0	0	0	0	0	0	0	0	0	0	1.8136	0	0	0	0	0	0	0	0	0	0	0	0	0	0	0	0	0	0	0	0	0	0	0	0	0	0	0	1.3596	0	0	0	0	0	0	0
Clec12a	13	0	0	0	0	0	0	0	0	0	0	0	0	0	0	0	0	0	0	0	0	0	0	0	0	0	0	0	0	0	0	0	0	0	0	0	0	0	0	0	0	0	0	0	0	0	0	0	0
Ifi27l2a	13	0	0	0	0	1.3723	0	2.0201	0	1.7768	0	0	0	0	1.7078	1.7476	0	0	0	0	0	2.5322	0	0	0	1.824	0	0	0	0	0	0	1.5404	0	1.2984	0	0	0	0	0	1.5203	2.047	0	0	0	0	0	0	1.1668
Slamf8	13	0	0	0	0	0	0	0	0	0	0	0	0	0	0	0	0	0	0	0	0	0	0	0	0	0	0	0	0	0	0	0	0	0	0	0	0	0	0	0	0	1.3596	0	0	0	0	0	0	0
Cd300lb	13	0	0	0	0	0	0	0	0	0	0	0	0	0	0	0	0	0	0	0	0	0	0	0	0	0	0	0	0	0	0	0	0	0	0	0	0	0	0	0	0	0	0	0	0	0	0	0	0
Tnfrsf21	13	0	0	0	0	0	0	0	0	0	0	0	0	0	0	0	0	0	0	0	0	0	0	0	0	0	0	0	0	0	0	1.5329	0	0	1.2984	0	1.6535	0	0	0	0	0	0	0	0	0	0	0	0
Sap30	13	1.1228	0	0	0	0	1.4079	0	0	0	0	0	0	0	0	0	0	0	0	0	0	0	0	0	0	0	0	0	0	0	0	2.2592	0	0	0	0	0	0	0	0	0	0	0	0	0	0	0	0	1.1668
Fos	13	0	0	0	0	0	0	0	0	0	0	0	0	0	0	0	0	0	0	0	0	0	0	0	0	0	0	0	0	0	0	0	0	0	0	0	0	0	0	1.7596	0	1.3596	0	0	0	0	0	0	0
Emb	13	0	1.6041	0	0	0	0	0	0	0	0	0	0	0	0	1.7476	0	0	0	0	0	0	0	0	0	0	0	0	0	0	0	0	1.5404	0	0	0	0	0	0	0	0	0	0	0	0	0	0	0	0
Prkcd	13	0	0	0	0	0	0	0	0	0	0	0	0	0	0	0	0	0	2.1237	0	0	0	0	0	0	1.824	0	0	0	0	0	0	0	0	0	0	0	0	0	0	0	0	0	0	0	0	0	0	0
Pld4	13	0	0	0	0	0	0	0	0	0	0	0	0	0	0	0	0	0	0	0	0	0	0	0	0	0	0	0	0	0	0	0	0	0	0	0	0	0	0	0	0	0	0	0	0	0	0	0	0
Fam49b	13	0	0	0	0	0	0	0	0	1.7768	0	0	0	0	1.7078	1.7476	0	1.9053	0	0	0	2.5322	0	0	0	0	0	0	0	0	0	0	0	0	0	0	0	2.0158	0	0	1.5203	0	0	0	0	0	0	0	0
Galnt9	13	0	0	0	0	0	0	0	0	0	0	0	0	0	0	0	0	0	0	0	0	0	0	0	0	0	0	0	0	0	0	0	0	0	0	0	0	0	0	0	0	0	0	0	0	0	0	0	0
Apobec1	13	0	0	0	0	0	0	0	0	0	1.2816	0	0	0	1.7078	0	0	0	0	0	0	0	0	0	0	0	0	0	0	1.8551	0	0	0	0	0	0	0	0	0	0	0	0	0	0	0	0	0	0	0
Prdx5	13	0.6854	1.2837	-1.0611	1.1069	0.3112	1.5143	-1.0611	0.5245	-1.0611	-1.0611	-1.0611	0.9491	2.034	-1.0611	-1.0611	-1.0611	0.8442	-1.0611	-1.0611	0.9782	-1.0611	1.2246	-1.0611	-1.0611	-1.0611	-1.0611	-1.0611	1.0289	-1.0611	-1.0611	0.4718	-1.0611	1.4086	-1.0611	-1.0611	1.8338	0.9548	1.12	-1.0611	1.1829	-1.0611	-1.0611	0.6577	1.3065	-1.0611	-1.0611	0.6465	0.7423
Myo1f	13	0	0	0	0	0	0	0	0	0	0	0	0	0	0	0	0	0	0	0	0	0	0	0	0	0	0	0	0	0	0	0	1.5404	0	0	0	0	0	0	0	0	0	0	0	1.6231	0	0	0	0
Glipr1	13	0	0	0	0	0	0	0	0	0	0	0	0	0	0	0	0	0	0	0	0	0	0	0	0	0	0	0	0	0	0	0	0	0	0	0	0	0	0	0	0	0	0	0	1.6231	0	0	0	0
Guca1a	13	0	0	0	0	1.3723	0	0	0	0	0	0	0	0	0	0	0	0	0	0	0	0	0	0	0	0	0	0	0	0	0	0	0	0	0	0	0	0	0	0	0	0	0	0	0	0	0	0	0
Atp1a3	13	0	0	0	0	0	0	0	0	0	0	0	0	0	0	0	0	0	0	0	0	0	0	0	0	0	0	0	0	0	0	0	0	0	0	0	0	0	0	0	0	0	0	0	0	0	0	0	0
Ninj1	13	1.7465	0	0	0	0	0	2.8304	0	0	0	0	0	0	0	0	0	0	0	0	2.0393	2.5322	0	0	0	0	0	0	0	0	0	0	0	0	1.2984	0	0	0	1.4685	0	0	1.3596	1.2132	0	0	0	0	1.7075	0
Gpr35	13	0	0	0	0	0	0	0	0	0	0	0	0	0	0	0	0	0	0	0	0	0	0	0	0	0	0	0	0	0	0	0	0	0	0	0	0	0	0	0	0	0	0	0	0	0	0	0	0
Tmcc1	13	0	0	0	2.9979	0	0	0	0	0	0	0	0	0	0	1.7476	1.4474	0	0	0	0	0	2.2857	0	0	0	0	0	2.0899	1.8551	0	0	0	0	0	0	0	2.0158	0	0	0	0	0	0	0	0	0	0	0
Tifa	13	0	0	0	0	0	0	0	0	0	0	0	0	0	0	0	0	0	0	0	0	0	0	0	0	0	0	0	0	0	0	0	0	0	0	0	0	0	0	0	0	0	0	0	0	0	0	0	0
Smpdl3a	13	1.1228	1.6041	0	0	0	2.5754	2.0201	0	1.7768	0	0	0	1.8136	0	1.7476	1.4474	0	0	2.1846	0	0	0	1.5682	1.9831	0	2.928	0	0	0	1.8097	2.74	0	0	0	0	0	2.0158	1.4685	0	1.5203	2.5106	1.2132	1.7187	0	0	0	0	1.1668
Ccdc109b	13	1.1228	1.6041	0	0	0	0	0	0	0	0	0	0	1.8136	0	0	1.4474	0	0	0	0	0	0	0	0	0	0	0	0	1.8551	0	0	1.5404	0	0	0	0	0	1.4685	0	0	1.3596	1.8628	0	0	0	1.8227	0	0
Samhd1	13	2.1805	0	2.0017	2.168	0	0	2.0201	1.5855	0	0	2.0683	0	0	0	2.515	0	0	0	1.4715	0	0	2.2857	2.3018	1.9831	0	1.4074	0	2.0899	0	1.8097	0	2.2683	0	1.2984	0	0	0	0	0	0	1.3596	1.2132	0	2.3675	0	0	1.7075	1.8034
Csf3r	13	0	0	0	0	0	0	0	0	0	0	0	0	0	0	0	0	0	0	0	0	0	0	0	0	0	0	0	0	0	0	0	0	0	0	0	0	0	0	0	0	0	0	0	0	0	0	0	0
Mefv	13	0	0	0	0	0	0	0	0	0	0	0	0	0	0	0	0	0	0	0	0	0	0	0	0	0	0	0	0	0	0	0	0	0	0	0	0	0	0	0	0	0	0	0	0	0	0	0	0
Cyp27a1	13	0	0	0	0	0	0	0	0	0	0	0	0	0	0	0	0	0	0	0	0	0	0	0	0	0	0	0	0	0	0	0	0	0	0	0	0	0	0	0	0	0	0	0	0	0	0	0	0
Zbp1	13	0	0	0	0	0	0	0	0	0	0	0	0	0	0	1.7476	0	0	2.1237	0	0	0	0	0	0	1.824	0	0	0	0	0	0	0	0	0	0	0	0	0	0	0	0	0	0	0	2.6885	0	0	0
Lilra6	13	0	0	0	0	0	0	0	0	0	0	0	0	0	0	0	0	0	0	0	0	0	0	0	0	0	0	0	0	0	0	0	0	0	0	0	0	0	0	0	0	0	0	0	0	0	0	0	0
D1Ertd622e	13	0	0	0	0	0	0	0	0	0	0	0	0	0	0	0	0	0	0	0	0	0	0	0	0	0	0	0	0	0	0	0	0	0	0	0	0	0	0	0	0	0	0	0	0	0	0	0	0
Rbks	13	0	0	0	0	0	1.4079	0	1.5855	0	0	0	0	0	0	0	0	0	0	0	0	0	0	1.5682	0	0	0	0	0	1.8551	0	0	0	0	0	0	0	0	0	0	0	0	0	0	0	0	0	0	1.1668
C1qc	14	0	0	0	0	1.3723	0	0	0	0	0	0	0	0	0	0	1.4474	0	0	0	0	0	0	0	0	0	0	0	0	0	0	0	0	0	0	0	0	2.0158	0	0	0	0	0	0	0	0	0	1.7075	0
C1qa	14	0	0	0	0	0	0	0	0	0	1.2816	0	0	1.8136	0	0	0	0	0	1.4715	0	0	0	0	0	0	0	0	0	0	0	0	0	0	0	0	0	2.0158	0	1.7596	0	1.3596	0	0	1.6231	0	0	0	0
C1qb	14	0	0	0	0	0	0	0	0	0	0	0	0	0	0	0	0	0	0	1.4715	0	0	0	0	1.9831	1.824	0	0	0	0	0	0	1.5404	0	0	0	0	0	0	0	1.5203	0	0	0	0	0	0	0	0
Ms4a7	14	0	0	0	0	0	0	0	0	0	0	0	0	0	0	0	0	0	0	0	0	0	0	0	0	0	0	0	0	0	0	0	0	0	0	0	0	0	0	0	0	0	0	0	0	0	0	0	0
Fcrls	14	0	0	0	0	0	0	0	0	0	0	0	0	0	0	0	0	0	0	0	0	0	0	0	0	0	0	0	0	0	0	0	0	0	0	0	0	0	0	0	0	0	0	0	0	0	0	0	0
C3ar1	14	0	0	0	0	0	0	0	0	0	0	0	0	0	0	0	0	0	0	0	0	0	0	0	0	0	0	0	0	0	0	0	0	0	0	0	0	0	0	0	0	0	0	0	0	0	0	0	0
Fxyd2	14	0	0	0	0	0	0	0	0	0	1.2816	0	0	0	0	0	0	0	0	0	0	0	0	0	0	0	0	0	0	0	0	0	0	0	0	0	0	0	0	0	0	0	0	0	0	0	0	1.7075	0
Cd163	14	0	0	0	0	0	0	0	0	0	0	0	0	0	0	0	0	0	0	0	0	0	0	0	0	0	0	0	0	0	0	0	0	0	0	0	0	0	0	0	0	0	0	0	0	0	0	0	0
Folr2	14	0	0	0	0	0	0	0	0	0	0	0	0	0	0	0	0	0	0	0	0	0	0	0	0	0	0	0	0	0	0	0	0	0	0	0	0	0	0	0	0	0	0	0	0	0	0	0	0
Ccl24	14	0	0	0	0	0	0	0	0	0	0	0	0	0	0	0	0	0	0	0	0	0	0	0	0	0	0	0	0	0	0	0	0	0	0	0	0	0	0	0	0	0	0	0	0	0	0	0	0
Cd14	14	0	0	0	0	0	0	0	0	0	0	0	0	0	0	0	0	0	0	0	0	0	0	0	0	0	1.4074	0	0	0	0	0	0	0	0	0	0	0	0	0	0	0	0	0	0	0	0	0	0
Cd209f	14	0	0	0	0	0	0	0	0	0	0	0	0	0	0	1.7476	0	0	0	0	0	0	0	0	0	0	0	0	0	0	0	0	0	0	0	0	0	0	0	0	0	0	0	0	0	0	0	0	0
Gatm	14	0	0	0	0	0	0	0	0	0	0	0	0	0	0	0	0	0	0	0	0	0	2.2857	0	0	0	0	0	0	0	0	0	0	0	0	0	0	0	0	0	0	0	0	0	0	0	0	0	0
Cd209g	14	0	0	0	0	0	0	0	0	0	0	0	0	0	0	0	0	0	0	0	0	0	0	0	0	0	0	0	0	0	0	0	0	0	0	0	0	0	0	0	0	0	0	0	0	0	0	0	0
Pla2g2d	14	0	0	0	0	0	0	0	0	0	0	0	0	0	0	0	0	0	0	0	0	0	0	0	0	0	0	0	0	0	0	0	0	0	0	0	0	0	0	0	0	0	0	0	0	0	0	0	0
P2ry6	14	0	0	0	0	0	0	0	0	0	1.2816	0	0	0	0	0	0	0	0	0	0	0	0	0	0	0	0	0	0	0	0	0	0	0	0	0	0	0	0	0	0	0	0	0	0	0	0	0	0
Retnla	14	0	0	0	0	0	0	0	0	0	0	0	0	0	0	1.7476	0	0	0	0	0	0	0	0	0	0	0	0	0	0	0	0	0	0	0	0	0	0	0	0	0	0	0	0	0	0	0	0	0
Ccl8	14	0	0	0	0	0	0	0	0	0	0	0	0	0	0	0	0	0	0	0	0	0	0	0	0	0	0	0	0	0	0	0	0	0	0	0	0	0	0	0	0	0	0	0	0	0	0	0	0
Trem2	14	0	0	0	0	0	0	0	0	0	0	0	0	0	0	0	0	0	0	0	0	0	0	0	0	0	0	0	0	0	0	0	0	0	0	0	0	0	0	0	0	1.3596	0	0	0	0	0	0	0
Cd209b	14	0	0	0	0	0	0	0	0	0	0	0	0	0	0	0	0	0	0	0	0	0	0	0	0	0	0	0	0	0	0	0	0	0	0	0	0	0	0	0	0	0	0	0	0	0	0	0	0
Gas7	14	0	0	0	0	0	0	0	0	0	0	0	0	0	0	0	0	0	0	0	0	0	0	0	0	0	0	0	0	0	0	0	0	0	0	0	0	0	0	0	0	0	0	0	0	0	0	0	0
Mafb	14	0	0	0	0	0	0	0	0	0	0	0	0	0	0	0	0	0	0	0	2.0393	0	0	0	0	0	0	0	0	0	0	0	0	0	1.2984	0	0	0	0	0	0	0	0	0	0	0	0	0	0
Ccdc106	14	0	0	0	0	0	0	0	0	0	0	0	0	0	1.7078	0	0	0	0	0	0	0	0	0	0	0	0	0	0	0	0	0	0	0	0	0	0	0	0	0	0	0	0	0	0	0	0	0	0
Ccl7	14	0	0	0	0	0	0	0	0	0	0	0	0	0	0	0	0	0	0	0	0	0	0	0	0	0	0	0	0	0	0	0	0	0	0	0	0	0	0	0	0	0	0	0	0	0	0	0	0
Fcgr1	14	0	0	0	0	0	0	0	0	0	0	0	0	0	0	0	0	0	0	0	2.0393	0	0	0	0	0	0	0	0	0	0	0	0	0	0	0	0	0	0	0	0	0	0	0	0	0	0	0	0
Hpgds	14	0	0	0	0	0	0	0	0	0	0	0	0	0	0	0	0	0	0	0	0	0	0	0	0	0	0	0	0	0	0	0	0	0	0	0	0	0	0	0	0	0	0	0	0	0	0	0	0
Tnfrsf17	14	0	0	0	0	0	0	0	0	0	0	0	0	0	0	0	0	0	0	0	0	0	0	0	0	0	0	0	0	0	0	0	0	0	0	0	0	0	0	0	0	0	0	0	0	0	0	0	0
Gpr160	14	0	0	0	0	0	0	0	0	0	0	0	0	0	0	0	0	0	0	0	0	0	0	0	0	0	0	0	0	0	0	0	0	0	0	0	0	0	0	0	0	0	0	0	0	0	0	0	0
Abca9	14	0	0	0	0	0	0	0	0	0	0	0	0	0	0	0	0	0	0	0	0	0	0	0	0	0	0	0	0	0	0	0	0	0	0	0	0	0	0	0	0	0	0	0	0	0	0	0	0
Ntpcr	14	0	0	0	0	0	0	0	0	0	1.2816	0	0	0	0	0	0	0	0	0	0	2.5322	0	0	0	0	0	0	0	0	0	0	0	0	0	0	0	0	0	1.7596	0	0	1.8628	0	0	2.6885	0	0	0
Rab3il1	14	0	0	0	0	0	0	0	0	0	0	2.0683	0	1.8136	0	0	0	0	0	0	0	0	0	0	0	0	0	0	0	0	0	0	0	0	0	0	0	0	0	0	0	0	0	0	0	0	0	0	0
B4galt6	14	0	0	0	0	0	0	0	0	0	0	0	0	0	0	0	0	0	0	0	0	0	0	0	0	0	0	0	0	0	0	0	0	0	0	0	0	0	0	0	0	0	0	0	0	0	0	0	0
Tmem141	14	0	0	0	0	0	0	0	0	0	0	0	0	0	0	0	0	0	0	0	0	0	0	0	0	0	0	0	0	0	0	0	0	0	0	0	0	0	0	0	0	0	0	0	0	0	0	0	0
Gpr34	14	0	0	0	0	0	0	0	0	0	0	0	0	0	0	0	0	0	0	0	0	0	0	0	0	0	0	0	0	0	0	0	0	0	0	0	0	0	0	0	0	0	0	0	0	0	0	0	0
Nxpe5	14	0	0	0	0	0	0	0	0	0	0	0	0	0	0	0	0	0	0	0	0	0	0	0	0	0	0	0	0	0	0	0	0	0	0	0	0	0	0	0	0	0	0	0	0	0	0	0	0
Npl	14	0	0	0	0	0	0	0	0	0	0	0	0	0	0	0	0	0	0	0	0	0	0	0	0	0	0	0	0	0	0	0	0	0	0	0	0	0	0	0	0	0	0	0	0	0	0	0	0
Mmp9	14	0	0	0	0	0	0	0	0	0	0	0	0	0	0	0	0	0	0	0	0	0	0	0	0	0	0	0	0	0	0	0	0	0	0	0	0	0	0	0	0	0	0	0	0	0	0	0	0
Ccl12	14	0	0	0	0	0	0	0	0	0	0	0	0	0	0	0	0	0	0	0	0	0	0	0	0	0	0	0	0	0	0	0	0	0	0	0	0	0	0	0	0	0	0	0	0	0	0	0	0
Lgmn	14	0	2.8319	0	0	0	0	0	0	0	1.2816	0	0	3.0951	2.9634	0	0	1.9053	2.1237	2.1846	2.0393	0	0	0	0	1.824	0	0	0	0	1.8097	0	1.5404	2.4697	2.4273	0	1.6535	0	1.4685	1.7596	0	2.047	1.2132	1.7187	0	0	0	1.7075	2.8532
Dse	14	0	0	0	0	0	0	0	0	0	0	0	0	0	0	0	1.4474	0	0	0	0	0	0	0	0	0	0	0	0	0	0	0	0	0	0	0	0	0	0	0	0	0	0	0	0	0	0	0	0
Blvrb	14	0	0	0	0	0	1.4079	0	0	0	0	0	0	0	0	0	0	1.9053	0	0	0	0	0	0	1.9831	0	1.4074	0	0	0	0	2.74	0	0	0	0	0	0	0	0	0	1.3596	0	0	1.6231	0	0	0	0
Prss30	14	0	0	0	0	0	0	0	0	0	0	0	0	0	0	0	0	0	0	0	0	0	0	0	0	0	0	0	0	0	0	0	0	0	0	0	0	0	0	0	0	0	0	0	0	0	0	0	0
Myo5a	14	0	0	0	0	0	0	0	0	0	0	0	0	0	0	1.7476	0	0	0	0	0	2.5322	0	0	0	0	0	0	0	0	0	0	0	0	0	0	0	0	0	0	0	0	0	0	0	0	0	0	0
Siglech	14	0	0	0	0	0	0	0	0	0	0	0	0	0	0	0	0	0	0	0	0	0	0	0	0	0	0	0	0	0	0	0	0	0	0	0	0	0	0	0	0	0	0	0	0	0	0	0	0
Scamp5	14	0	0	0	0	0	0	0	0	0	0	0	0	0	0	0	0	0	0	0	0	0	0	0	0	0	1.4074	0	0	0	0	0	0	0	0	0	0	0	0	0	0	0	0	0	0	0	0	0	0
Zmynd15	14	0	0	0	0	0	0	0	0	0	1.2816	0	0	0	0	0	0	0	0	1.4715	0	0	0	0	0	0	0	0	0	0	1.8097	0	0	0	0	2.4292	0	0	0	0	1.5203	0	0	0	1.6231	0	0	0	0
Nckap1l	14	0	0	0	0	0	0	0	0	0	0	0	0	0	0	0	0	0	0	0	0	0	0	0	0	0	1.4074	0	0	0	1.8097	0	1.5404	0	0	0	0	0	0	0	0	0	0	0	0	0	0	0	0
Lacc1	14	0	0	0	0	0	0	0	0	0	0	0	0	0	0	0	0	0	0	0	0	0	0	0	0	0	0	0	0	0	0	0	0	0	0	0	0	0	0	0	0	0	0	0	0	0	0	0	0
Nat8l	14	0	0	0	0	0	0	0	0	0	0	0	0	0	0	0	0	0	0	0	0	0	0	0	0	0	0	0	0	0	0	0	0	0	0	0	0	0	0	0	0	0	0	0	0	0	0	0	0
Rab11fip5	14	0	0	0	0	0	0	2.0201	0	0	0	0	0	0	0	0	0	0	0	0	0	0	0	0	0	0	0	0	0	0	0	0	0	0	0	0	0	0	0	0	0	0	0	0	1.6231	0	0	0	0
Daglb	14	0	0	0	0	0	0	0	0	1.7768	0	0	0	0	0	0	0	0	0	1.4715	0	0	0	0	0	0	0	0	0	0	0	0	0	0	0	0	0	0	0	0	0	1.3596	1.2132	0	1.6231	0	0	0	1.1668
Atp6v1g2	14	0	0	0	0	0	0	0	0	0	0	0	0	0	0	0	0	0	0	1.4715	0	0	0	0	1.9831	0	0	0	0	0	0	0	0	0	0	0	0	0	0	0	0	0	0	0	0	0	0	0	0
Cd80	14	0	0	0	0	0	0	0	0	0	0	0	0	0	0	0	0	0	0	0	0	0	0	0	0	0	0	0	0	0	0	0	0	0	0	0	0	0	0	0	0	0	0	0	0	0	0	0	0
Homer1	14	0	0	0	0	0	1.4079	0	0	0	0	0	0	0	0	0	0	0	0	0	0	0	0	0	0	0	0	0	0	0	0	0	0	0	0	0	0	0	0	0	0	0	0	0	0	0	0	0	0
Sgpp1	14	0	0	0	0	0	0	2.0201	0	0	0	0	0	0	0	0	0	0	0	0	0	0	0	1.5682	1.9831	1.824	0	0	0	0	0	0	0	0	1.2984	0	0	0	0	1.7596	0	1.3596	0	0	0	0	0	0	1.1668
Frmd4b	14	0	0	0	0	0	1.4079	0	0	0	0	0	0	0	0	0	0	0	0	0	0	0	0	0	1.9831	0	0	0	0	1.8551	0	0	0	0	0	0	0	0	0	0	0	0	0	0	0	0	0	0	0
Bbs12	14	0	0	0	0	0	0	0	0	0	0	0	0	0	0	0	0	0	0	0	0	0	0	0	0	0	0	0	0	0	0	0	0	0	0	0	0	0	0	0	0	0	0	0	0	0	0	0	0
Dclre1c	14	0	0	0	0	0	0	0	0	0	0	0	0	0	0	0	0	0	0	1.4715	0	0	0	0	0	0	0	0	0	0	0	0	0	0	0	0	0	0	0	0	0	0	0	0	0	0	0	0	0
Rasl2-9	14	0	0	0	0	0	0	0	0	0	0	0	0	0	0	0	0	0	0	0	0	0	0	0	0	0	0	0	0	0	0	0	0	0	0	0	0	0	0	0	0	0	0	0	0	0	0	0	0
Ophn1	14	0	0	0	0	0	0	0	0	0	0	0	0	1.8136	0	0	0	0	0	0	0	0	0	0	0	0	0	0	0	0	0	0	0	0	0	0	0	2.0158	0	0	0	0	0	0	0	0	0	0	0
Cd209a	15	0	0	0	0	0	0	0	0	0	0	0	0	0	0	0	0	0	0	0	0	0	0	0	0	0	0	0	0	0	0	0	0	0	0	0	0	0	0	0	0	0	0	0	0	0	0	0	0
Lmo1	15	0	0	0	0	0	0	0	0	0	0	0	0	0	0	0	0	0	0	0	0	0	0	0	0	0	0	0	0	0	1.8097	0	0	0	0	0	0	0	0	0	0	0	0	0	0	0	0	0	0
Mgl2	15	0	0	0	0	0	0	0	0	0	0	0	0	0	0	0	0	0	0	0	0	0	0	0	0	0	0	0	0	0	0	0	0	0	0	0	0	0	0	0	0	0	0	0	0	0	0	0	0
Flt3	15	0	0	0	0	0	0	0	0	0	0	0	0	0	0	0	0	0	0	0	0	0	0	0	0	0	0	0	0	0	0	0	0	0	0	0	0	0	0	0	0	0	0	0	0	0	0	0	0
Ccl17	15	0	0	0	0	0	0	0	0	0	0	0	0	1.8136	0	0	0	0	0	0	0	0	0	0	0	0	0	0	0	0	0	0	0	0	0	0	0	0	0	0	0	0	0	0	0	0	0	0	0
Hepacam2	15	0	0	0	0	0	0	0	0	0	0	0	0	0	0	0	0	0	0	0	0	0	0	0	0	0	0	0	0	0	0	0	0	0	0	0	0	0	0	0	0	0	0	0	0	0	0	0	0
Pak1	15	0	0	0	0	0	0	0	0	0	0	0	0	0	0	0	0	0	0	0	0	0	0	0	1.9831	0	0	0	0	0	0	0	0	0	0	0	0	0	0	0	0	0	0	0	0	0	0	0	0
Plbd1	15	0	0	0	0	0	0	0	0	0	0	0	0	0	0	0	0	0	0	0	0	0	0	0	0	0	0	0	0	0	0	0	0	0	0	0	0	0	0	0	0	0	0	0	0	0	0	0	0
Nccrp1	15	0	0	0	0	0	0	0	0	0	0	0	0	0	0	0	0	0	0	0	0	0	0	0	0	0	0	0	0	0	0	0	0	0	0	0	0	0	0	0	0	1.3596	0	0	0	0	0	0	0
Amica1	15	0	0	0	0	0	0	0	0	0	0	0	0	0	0	0	0	0	0	0	0	0	0	0	0	0	0	0	0	0	0	0	0	0	0	0	0	0	0	0	0	0	0	0	0	0	0	0	0
Clec4b1	15	0	0	0	0	0	0	0	0	0	0	0	0	0	0	0	0	0	0	0	0	0	0	0	0	0	0	0	0	0	0	0	0	0	0	0	0	0	0	0	0	0	0	0	0	0	0	0	0
Sept3	15	0	0	0	0	0	0	0	0	0	0	0	0	0	0	0	0	0	0	0	0	0	0	0	0	0	0	0	0	0	0	0	0	0	0	0	0	0	0	0	0	0	0	0	0	0	0	0	0
Aif1	15	0	0	0	0	0	0	0	0	0	0	0	0	0	0	0	0	0	0	0	0	0	0	0	0	0	0	0	0	0	0	0	0	0	0	0	0	0	0	0	0	0	0	0	0	0	0	0	0
Il1rl1	15	0	0	0	0	0	0	0	0	0	0	0	0	0	0	0	0	0	0	0	0	0	0	0	0	0	0	0	0	0	0	0	0	0	0	0	0	0	0	0	0	0	0	0	0	0	0	0	0
AA467197	15	0	0	0	0	0	0	0	0	0	0	0	0	0	0	0	0	0	0	0	0	0	0	0	0	0	0	0	0	0	0	0	0	0	0	0	1.6535	0	0	0	0	0	0	0	0	0	0	0	0
Tnni2	15	0	0	0	0	0	0	0	0	0	0	0	0	0	0	0	0	0	0	0	0	0	0	0	0	0	0	0	0	0	0	0	0	0	0	0	0	0	0	0	0	0	1.2132	0	0	0	0	0	0
Tnip3	15	0	0	0	0	0	0	0	0	0	0	0	0	0	0	0	0	0	0	0	0	0	0	0	0	0	0	0	0	0	0	0	0	0	0	0	0	0	0	0	0	0	0	0	0	0	0	0	0
Ppfia4	15	0	0	0	0	0	0	0	0	0	0	0	0	0	0	0	0	0	0	0	0	0	0	0	0	0	0	0	0	0	0	0	0	0	0	0	0	0	0	0	0	0	0	0	0	0	0	0	0
Pid1	15	0	0	2.0017	0	0	1.4079	0	0	0	0	0	0	0	0	0	0	0	0	0	0	0	0	0	0	0	0	0	0	0	0	0	0	0	0	0	0	0	0	0	0	0	0	0	0	0	0	1.7075	1.1668
Batf3	15	0	0	0	0	0	0	0	0	0	0	0	0	0	0	0	0	0	0	0	0	0	0	0	0	0	0	1.327	0	0	0	0	0	0	0	0	0	0	0	0	0	0	0	0	0	0	0	0	0
Xcr1	15	0	0	0	0	0	0	0	0	0	0	0	0	0	0	0	0	0	0	0	0	0	0	0	0	0	0	0	0	0	0	0	0	0	0	0	0	0	0	0	0	0	0	0	0	0	0	0	0
H2-DMb1	15	0	0	0	0	0	0	0	0	1.7768	0	0	0	0	0	1.7476	0	0	0	0	0	0	0	0	0	0	0	1.327	0	1.8551	1.8097	0	0	0	0	0	0	0	0	1.7596	0	1.3596	0	0	0	0	0	0	0
Ltb4r1	15	0	0	0	0	0	0	0	0	0	0	0	0	0	0	0	0	0	0	0	0	2.5322	2.2857	0	0	0	0	0	0	0	0	0	0	0	0	0	0	0	0	0	0	0	0	0	0	0	0	0	0
Clec10a	15	0	0	0	0	0	0	0	0	0	0	0	0	0	0	0	0	0	0	0	0	0	0	0	0	0	0	0	0	0	0	0	0	0	0	0	0	0	0	0	0	0	0	0	0	0	0	0	0
Gcsam	15	0	0	0	0	0	0	0	0	0	0	0	0	0	0	0	0	0	0	0	0	0	0	0	0	0	0	0	0	0	0	0	0	0	0	0	0	0	0	0	0	0	0	0	0	0	0	0	0
Fcgr2b	15	0	0	0	0	0	0	2.0201	0	0	0	0	0	0	0	0	0	0	0	0	0	0	0	0	0	0	0	0	0	0	0	0	0	0	0	0	0	0	0	0	0	0	0	0	0	0	0	0	0
Qpct	15	0	0	0	0	1.3723	0	0	0	0	0	0	0	0	0	0	0	0	0	0	0	0	0	0	0	0	0	0	0	0	0	0	0	0	0	0	0	0	0	0	0	0	0	1.7187	0	0	0	0	0
Cst3	15	-0.162	1.3997	1.1189	0.8326	0.5991	0.654	-0.1123	-0.1363	0.3313	0.7412	1.3377	0.6349	0.3802	1.4674	0.7819	-0.5691	-1.139	0.3155	0.7504	0.6717	0.4944	-1.5518	0.5308	0.948	0.394	0.7556	0.7251	-0.4083	1.397	0.7202	-0.0041	-0.1991	0.4223	0.4826	-3.8375	1.3055	0.4304	0.6356	-0.1448	0.1578	0.221	-0.6819	0.9953	-0.617	0.9818	0.8836	0.8588	0.99
Cd207	15	0	0	0	0	0	0	0	0	0	0	0	0	0	0	0	0	0	0	0	0	0	0	0	0	0	0	0	0	0	0	0	0	0	0	0	0	0	0	0	0	0	0	0	0	0	0	0	0
Fndc7	15	0	0	0	0	0	0	0	0	0	0	0	0	0	0	0	0	0	0	0	0	0	0	0	0	0	0	0	0	0	0	0	0	0	0	0	0	0	0	0	0	0	0	0	0	0	0	0	0
Wdfy4	15	0	0	0	0	0	0	0	0	0	0	0	0	0	0	0	0	0	0	0	0	0	0	0	0	0	0	0	0	0	0	0	0	0	0	0	0	0	0	0	0	0	0	0	0	0	0	0	1.1668
Cldn1	15	0	0	0	0	0	0	0	0	0	0	0	0	0	0	0	0	0	0	0	0	0	0	0	0	0	0	0	0	0	0	0	0	0	0	0	1.6535	0	0	0	0	0	0	0	0	0	0	0	0
Slamf7	15	0	0	0	0	0	0	0	0	0	0	0	0	0	0	0	0	0	0	0	0	0	0	0	0	0	0	0	0	0	0	0	0	0	0	0	0	0	0	0	0	0	0	0	0	0	0	0	0
Cd209d	15	0	0	0	0	0	0	0	0	0	0	0	0	0	0	0	0	0	0	0	0	0	0	0	0	0	0	0	0	0	0	0	0	0	0	0	0	0	0	0	0	0	0	0	0	0	0	0	0
Olfm1	15	0	0	0	2.168	0	2.1066	0	0	0	0	0	0	0	0	0	0	0	0	0	0	0	0	0	1.9831	0	0	0	0	0	0	1.5329	0	0	0	0	0	0	0	1.7596	0	0	0	0	0	0	0	0	0
Ifi205	15	0	0	0	0	0	0	0	0	0	0	0	0	0	0	0	0	0	0	0	0	0	0	0	0	0	0	0	0	0	0	0	0	0	0	0	0	0	0	0	0	0	0	0	0	0	0	0	0
Rbpj	15	0	0	0	0	0	1.4079	0	0	1.7768	0	0	0	0	0	0	0	0	0	0	0	0	0	0	0	0	1.4074	0	0	0	0	0	0	0	0	0	0	0	0	0	1.5203	0	0	0	0	0	0	0	0
Kctd14	15	0	0	0	0	0	0	0	0	0	0	0	0	0	0	0	0	0	0	0	0	0	0	0	0	0	0	0	0	0	0	0	0	0	0	0	0	0	0	0	0	0	0	0	0	0	0	0	0
Cysltr1	15	0	0	0	0	0	0	0	0	0	0	0	0	0	0	0	0	0	0	0	0	0	0	0	0	0	0	0	0	0	0	0	0	0	0	0	0	0	0	0	0	0	0	0	0	0	0	0	0
Celf4	15	0	0	0	0	0	0	0	0	0	0	0	0	0	0	0	0	0	0	0	0	0	0	0	0	0	0	0	0	0	0	0	0	0	0	0	0	0	0	0	0	0	0	0	0	0	0	0	0
St3gal5	15	0	0	0	0	1.3723	0	0	0	0	0	0	0	0	0	0	0	1.9053	0	0	0	0	0	0	0	0	0	0	0	0	0	0	0	0	0	0	0	2.0158	1.4685	1.7596	0	0	0	0	0	0	0	0	0
A530099J19Rik	15	0	0	0	0	0	0	0	0	0	0	0	0	0	0	0	0	0	0	0	0	0	0	0	0	0	0	0	0	0	0	0	0	0	0	0	0	0	0	0	0	0	0	0	0	0	0	0	0
Clec9a	15	0	0	0	0	0	0	0	0	0	0	0	0	0	0	0	0	0	0	0	0	0	0	0	0	0	0	0	0	0	0	0	0	0	0	0	0	0	0	0	0	0	0	0	0	0	0	0	0
Cd209c	15	0	0	0	0	0	0	0	0	0	0	0	0	0	0	0	0	0	0	0	0	0	0	0	0	0	0	0	0	0	0	0	0	0	0	0	0	0	0	0	0	0	0	0	0	0	0	0	0
Tspan33	15	0	0	0	0	0	0	0	0	0	0	0	0	0	0	0	0	0	0	0	0	0	0	0	0	0	0	0	0	0	0	0	0	0	0	0	0	0	0	0	0	0	0	0	0	0	0	1.7075	0
Tep1	15	0	0	0	0	0	1.4079	0	0	0	0	0	0	0	0	0	0	0	0	0	0	0	0	0	0	0	0	0	0	0	0	0	0	0	0	0	0	0	0	0	0	0	0	0	0	0	0	0	0
Cyth4	15	0	0	0	0	0	0	2.0201	0	0	0	0	0	0	1.7078	0	0	0	0	0	0	0	0	0	0	0	0	0	0	0	1.8097	0	0	0	0	0	0	0	0	0	0	0	0	0	0	0	0	0	0
Ccr5	15	0	0	0	0	0	0	0	0	0	0	0	0	0	0	0	0	0	0	0	0	0	0	0	0	0	0	0	0	0	0	0	0	0	0	0	0	0	0	0	0	0	0	0	0	0	0	0	0
Upb1	15	0	0	0	0	0	0	0	0	0	0	0	0	0	0	0	0	0	0	0	0	0	0	0	0	0	0	0	0	0	0	0	0	0	0	0	0	0	0	0	0	0	0	1.7187	0	0	0	0	0
Pianp	15	0	0	0	0	0	0	0	0	0	0	0	0	0	0	0	0	0	0	0	0	0	0	0	0	0	0	0	0	0	0	0	0	0	0	0	0	0	0	0	0	0	0	0	0	0	0	0	0
Plp2	15	0	1.6041	0	0	0	1.4079	0	0	0	1.2816	0	0	0	0	0	0	0	0	0	0	0	2.2857	0	1.9831	0	0	0	0	0	0	0	0	2.4697	0	0	0	0	0	0	0	0	0	0	0	0	0	0	1.1668
Basp1	15	0	0	0	0	0	0	0	0	0	0	0	0	0	0	0	0	0	0	0	0	0	0	0	0	0	0	0	0	0	0	0	0	0	0	0	0	0	0	0	0	0	0	0	0	0	0	0	0
Timd4	15	0	0	0	0	0	0	0	0	0	0	0	0	0	0	0	0	0	0	0	0	0	0	0	0	0	0	0	0	0	0	0	0	0	0	0	0	0	0	0	0	0	0	0	0	0	0	0	0
Atox1	15	0.0527	0.2171	-2.1278	-2.1278	0.751	-0.7199	-2.1278	0.1949	-0.351	0.6216	0.7574	1.2064	0.9674	0.3403	0.3872	0.8556	0.5708	-0.0041	0.532	1.2412	0.4045	1.0018	0.658	0.6602	0.4766	-0.7204	-0.8008	-0.0378	-0.2727	0.4599	0.1314	-0.5874	-2.1278	-0.1572	-2.1278	0.276	0.6977	0.0533	-0.3682	0.9552	1.2503	0.1813	-0.409	-0.5047	-2.1278	-0.3051	0.3401	0.1158
Rgag4	15	0	0	0	0	0	0	0	0	0	0	0	0	0	0	0	0	0	0	0	0	0	0	0	0	0	0	0	0	0	0	0	0	0	0	0	0	0	0	0	0	0	0	0	0	0	0	0	0
Ctnnd2	15	0	0	0	0	0	0	0	0	0	0	0	0	0	0	0	0	0	0	0	0	0	0	0	0	0	0	0	0	0	0	0	0	0	0	0	0	0	0	0	0	0	0	0	0	0	0	0	0
Xlr	15	0	0	0	0	0	0	0	0	0	0	0	0	0	0	0	0	0	0	0	0	0	0	0	0	0	0	1.327	0	0	0	0	0	0	0	0	0	0	0	0	0	0	0	0	0	0	0	0	0
Pip4k2a	15	0	0	0	0	0	0	0	0	0	0	2.0683	0	0	0	0	0	0	0	0	0	0	0	0	0	0	0	0	0	0	0	0	0	0	0	0	0	0	1.4685	0	0	0	0	0	0	0	0	0	0
Tlr11	15	0	0	0	0	0	0	0	0	0	0	0	0	0	0	0	0	0	0	0	0	0	0	0	0	0	0	0	0	0	0	0	0	0	0	0	0	0	0	0	0	0	0	0	0	0	0	0	0
Camk1d	15	0	0	0	0	0	0	0	0	0	0	0	0	0	0	0	0	0	0	0	0	0	0	0	0	0	0	0	0	0	0	0	0	0	0	0	0	0	0	0	0	0	0	0	0	0	0	0	0
Treml1	16	0	0	0	0	0	0	0	0	0	0	0	0	0	0	0	0	0	0	0	0	0	0	0	0	0	0	0	0	0	0	0	0	0	0	0	0	0	0	0	0	0	0	0	0	0	0	0	0
Mpl	16	0	0	0	0	0	0	0	0	0	0	0	0	0	0	0	0	0	0	0	0	0	0	0	0	0	0	0	0	0	0	0	0	0	0	0	0	0	0	0	0	0	0	0	0	0	0	0	0
Tmem40	16	0	0	0	0	0	0	0	0	0	0	0	0	0	0	0	0	0	0	0	0	0	0	0	0	0	0	0	0	0	0	0	0	0	0	0	0	0	0	0	0	0	0	0	0	0	0	0	0
Gp6	16	0	0	0	0	0	0	0	0	0	0	0	0	0	0	0	0	0	0	0	0	0	0	0	0	0	0	0	0	0	0	0	0	0	0	2.4292	0	0	0	0	0	0	0	0	0	0	0	0	0
Gp5	16	0	0	0	0	0	0	0	0	0	0	0	0	0	0	0	0	0	0	0	0	0	0	0	0	0	0	0	0	0	0	1.5329	0	0	0	0	0	0	0	0	0	0	0	0	0	0	0	0	0
Alox12	16	0	0	0	0	0	0	0	0	0	0	0	0	0	0	0	0	0	0	0	0	0	0	0	0	0	0	0	0	0	0	0	0	0	0	0	0	0	0	0	0	0	0	0	0	0	0	0	1.1668
Ly6g6f	16	0	0	0	0	0	0	0	0	0	0	0	0	0	0	0	0	0	0	0	0	0	0	0	0	0	0	0	0	0	0	0	0	0	0	0	0	0	0	0	0	0	0	0	0	0	0	0	0
Itga2b	16	0	0	0	0	0	0	0	0	0	0	0	0	0	1.7078	0	0	0	0	0	0	0	0	0	0	0	0	0	0	1.8551	0	0	0	0	0	0	0	0	0	0	0	0	0	0	1.6231	0	0	0	0
Gp1bb	16	0	0	0	0	0	0	0	0	0	0	0	0	0	0	0	0	0	0	0	0	0	0	0	0	0	0	0	0	0	0	0	0	0	0	0	0	0	0	0	0	0	0	0	0	0	0	0	0
Gp9	16	0	0	2.0017	0	0	0	0	0	0	1.2816	0	0	0	0	0	0	0	0	0	0	0	0	0	0	0	0	0	0	0	0	0	0	0	0	0	0	0	0	0	1.5203	0	0	0	0	0	0	0	1.1668
Nrgn	16	0	0	0	0	0	0	0	0	1.7768	0	0	0	0	0	0	0	0	0	0	0	0	0	0	0	0	0	0	0	0	0	0	0	0	0	0	0	0	0	0	0	0	0	1.7187	0	0	0	0	0
Samd14	16	0	0	0	0	0	0	0	0	0	0	0	0	0	0	0	0	0	0	0	0	0	0	0	0	0	0	0	0	0	0	0	0	0	0	0	0	0	0	0	0	0	0	0	0	0	0	0	0
Gnaz	16	0	0	0	0	0	0	0	0	0	0	0	0	0	0	0	0	0	0	0	0	0	0	0	0	0	0	0	0	0	0	0	0	0	0	0	0	0	0	0	0	0	0	0	0	0	0	0	0
Clec1b	16	0	0	0	0	0	0	0	1.5855	0	0	0	0	1.8136	0	0	0	0	0	0	0	0	0	0	0	0	0	0	0	0	0	1.5329	0	0	0	0	0	0	0	0	0	0	0	0	0	0	1.8227	0	0
Gsta2	16	0	0	0	0	0	0	0	0	0	0	0	0	0	0	0	0	0	0	0	0	0	0	0	0	0	0	0	0	0	0	0	0	0	0	0	0	0	0	0	0	0	0	0	0	0	0	0	0
Pls1	16	0	0	0	0	0	0	0	0	0	0	0	0	0	0	0	0	0	0	0	0	0	0	0	0	0	0	0	0	0	0	0	0	0	0	0	0	0	0	0	0	0	0	0	0	0	0	0	0
F2rl2	16	0	0	0	0	0	0	0	0	0	0	0	0	0	0	0	0	0	0	0	0	0	0	0	0	0	0	0	0	0	0	0	0	0	0	0	0	0	0	0	0	0	0	0	0	0	0	0	0
Gata1	16	0	0	0	0	0	0	0	0	0	0	0	0	0	0	0	0	0	0	0	0	0	0	0	0	0	0	0	0	0	0	0	0	0	0	0	0	0	0	0	0	0	0	0	0	0	0	0	0
Ankrd35	16	0	0	0	0	0	0	0	0	0	0	0	0	0	0	0	0	0	0	0	0	0	0	0	0	0	0	0	0	0	0	0	0	0	0	0	0	0	0	0	0	0	0	0	0	0	0	0	0
P2ry12	16	0	0	0	0	0	0	0	0	0	0	0	0	0	0	0	0	0	0	0	0	0	0	0	0	0	0	0	0	0	0	0	0	0	1.2984	0	0	0	0	0	0	0	0	0	0	0	0	0	0
Ppbp	16	1.7465	0	2.0017	0	0	0	0	1.5855	0	0	2.0683	0	0	0	0	0	0	0	0	0	2.5322	0	0	0	0	0	0	0	0	0	1.5329	0	0	0	0	0	0	0	0	2.2439	1.3596	0	0	0	0	0	0	0
Mfsd2b	16	0	0	0	0	0	0	0	0	0	0	0	0	0	0	0	0	0	0	0	0	0	0	0	0	0	0	0	0	0	0	0	0	0	0	0	0	0	0	0	0	0	0	0	0	0	0	0	0
Ccdc92	16	0	0	0	0	0	0	0	0	0	0	0	0	0	0	0	0	0	0	0	0	0	0	0	0	0	0	0	0	0	0	0	0	0	0	0	0	0	0	0	0	0	0	0	0	0	0	0	0
Gfi1b	16	0	0	0	0	0	0	0	0	0	0	0	0	0	0	0	0	0	0	0	0	0	0	0	0	0	0	0	0	0	0	0	0	0	0	0	0	0	0	0	0	0	0	0	0	0	0	0	0
P2ry1	16	0	0	0	0	0	0	0	0	0	0	0	0	0	0	0	0	0	0	0	0	0	0	0	0	0	0	0	0	0	0	0	0	0	0	0	0	0	0	0	0	0	0	0	0	0	0	0	0
Capn3	16	0	0	0	0	0	0	0	0	0	0	0	0	0	0	0	0	0	0	0	0	0	0	0	0	0	0	0	0	0	0	0	0	0	0	0	0	0	0	0	0	0	0	0	0	0	0	0	0
Hist1h4h	16	0	0	0	0	0	0	0	0	0	0	0	0	0	0	0	0	0	0	0	0	0	0	0	1.9831	0	0	0	0	0	0	0	0	0	0	0	0	0	0	0	0	0	0	0	0	2.6885	0	0	0
Gp1ba	16	0	0	0	0	0	0	0	0	0	0	0	0	0	0	0	0	0	0	0	0	0	0	0	0	0	0	0	0	0	0	0	0	0	0	0	0	0	0	0	0	0	0	0	0	0	0	0	0
Nlrp6	16	0	0	0	0	0	0	0	0	0	0	0	0	0	0	0	0	0	0	0	0	0	0	0	0	0	0	0	0	0	0	0	0	0	0	0	0	0	0	0	0	0	0	0	0	0	0	0	0
Cxcl5	16	0	0	0	0	0	0	0	0	0	0	0	0	0	0	0	0	0	0	0	0	0	0	0	0	0	0	0	0	0	0	0	0	0	0	0	0	0	0	0	0	0	0	0	0	0	0	0	0
Kalrn	16	0	0	0	0	0	0	0	0	0	0	0	0	0	0	0	0	0	0	0	0	0	0	0	0	0	0	1.327	0	0	0	0	0	0	0	0	0	0	0	0	0	0	0	0	0	0	0	0	0
Stx11	16	0	0	0	0	0	0	0	0	0	0	0	0	0	0	0	0	0	0	0	0	0	0	0	0	0	0	0	0	0	0	0	0	0	0	0	0	0	0	1.7596	0	0	0	0	1.6231	0	0	0	0
Ttll11	16	0	0	0	0	0	0	0	0	0	0	0	0	0	0	0	0	1.9053	0	0	0	0	0	0	0	0	0	0	0	0	0	0	0	0	0	0	0	0	0	0	0	0	0	0	0	0	0	0	0
Cass4	16	0	0	0	0	0	0	0	0	0	0	0	0	0	0	0	0	0	0	0	0	0	0	0	0	0	0	0	0	0	0	0	0	0	0	0	0	0	0	0	0	0	0	0	0	0	0	0	0
Rgs18	16	0	0	0	0	0	1.4079	0	0	0	0	0	0	0	0	0	0	0	0	0	0	0	0	0	0	0	0	0	0	0	0	0	0	0	0	0	0	0	0	0	0	0	1.2132	0	0	0	0	0	0
Hist1h4i	16	0	0	0	0	0	0	0	0	0	0	0	0	0	0	0	0	0	0	0	0	0	0	0	0	0	0	0	0	1.8551	0	0	0	0	0	0	0	0	0	0	0	0	0	0	0	0	0	0	0
Smim3	16	0	0	0	0	0	0	2.0201	1.5855	0	0	0	0	0	0	0	0	0	0	0	0	0	0	0	0	0	0	0	0	0	0	0	0	0	0	0	0	0	0	0	0	0	0	0	0	0	0	0	0
Slc2a3	16	0	0	0	0	0	0	0	0	0	0	0	0	0	0	0	0	0	0	0	0	0	0	0	0	0	0	0	0	0	0	0	0	0	0	0	0	0	0	0	0	0	0	0	0	0	0	0	0
Proser2	16	0	0	0	0	0	0	0	0	0	0	0	0	0	0	0	0	0	0	0	0	0	0	0	0	0	0	0	0	0	0	0	0	0	0	0	0	0	0	0	0	0	0	0	0	0	0	0	0
Itgb3	16	0	0	0	0	0	0	0	0	0	0	0	0	0	0	0	0	0	0	0	0	0	0	0	0	0	0	0	0	0	0	0	0	0	0	0	0	0	0	0	0	0	0	0	0	0	0	0	0
Rab27b	16	0	0	0	0	0	0	0	0	0	0	0	0	0	0	0	0	0	0	0	0	0	0	0	0	0	0	0	0	0	0	0	0	2.4697	0	0	0	0	0	0	0	0	0	0	0	0	0	0	0
Arhgap10	16	0	0	0	0	0	0	0	0	0	0	0	0	0	0	0	0	0	0	0	0	0	0	1.5682	0	0	0	0	0	1.8551	0	0	0	0	0	0	0	0	0	0	0	1.3596	0	0	1.6231	0	0	0	0
Sytl4	16	0	0	0	0	0	0	0	0	0	0	0	0	0	0	0	0	0	0	0	0	0	0	0	0	0	0	0	0	0	0	0	0	0	0	0	0	0	0	0	0	0	0	0	0	0	0	0	0
Sptb	16	0	0	0	0	0	0	0	0	0	0	0	0	0	0	0	0	0	0	0	0	0	0	0	0	0	0	0	0	0	0	0	0	0	0	0	0	0	0	0	0	0	0	0	0	0	0	0	0
Ache	16	0	0	0	0	0	0	0	0	0	0	0	0	0	0	0	0	0	0	0	0	0	0	0	0	0	0	0	0	0	0	0	0	0	0	0	0	0	0	0	0	0	0	0	0	0	0	0	0
Nfe2	16	0	0	0	0	0	1.4079	0	0	0	0	0	0	0	0	0	0	0	0	0	0	0	0	0	0	0	0	0	0	0	0	0	0	0	0	0	0	0	0	0	0	0	0	0	0	0	0	0	1.1668
Ly6g6c	16	0	0	0	0	0	0	0	0	0	0	0	0	0	0	0	0	0	0	0	0	0	0	0	0	0	0	0	0	0	0	0	0	0	0	0	0	0	0	0	0	0	0	0	0	0	0	0	0
Cdh23	16	0	0	0	0	0	0	0	0	0	0	0	0	0	0	0	0	0	0	0	0	0	0	0	0	0	0	0	0	0	0	0	0	0	0	0	0	0	0	0	0	0	0	0	0	0	0	0	0
Pf4	16	1.7465	1.6041	0	0	1.3723	0	0	0	0	1.2816	0	0	0	0	1.7476	1.4474	0	0	1.4715	0	0	0	0	0	0	1.4074	1.327	0	1.8551	0	0	0	0	0	0	0	0	1.4685	0	0	2.5106	0	1.7187	0	0	0	0	0
4930550C14Rik	16	0	0	0	0	0	0	0	0	0	0	0	0	0	0	0	0	0	0	0	0	0	0	0	0	0	0	0	0	0	0	0	0	0	0	0	0	0	0	0	0	0	0	0	0	0	0	0	0
Nlrx1	16	0	0	0	0	0	0	0	0	0	0	0	0	0	0	0	0	0	0	0	0	0	0	0	0	0	0	0	0	0	0	0	0	0	0	0	0	0	0	0	0	0	0	0	0	0	0	0	0
Ppif	16	0	0	0	0	0	0	0	0	0	0	0	0	0	0	0	0	0	0	0	0	0	0	0	0	0	0	0	0	0	0	0	0	0	1.2984	0	0	0	0	0	0	0	0	0	0	0	0	0	0
Cdc42ep5	16	0	0	0	0	0	1.4079	0	0	0	0	0	0	0	0	0	0	0	0	0	0	0	0	0	0	1.824	0	0	0	0	0	0	0	0	0	0	0	0	0	0	0	0	0	0	0	0	0	0	0
Ssx2ip	16	0	0	0	0	0	0	0	0	0	0	0	0	0	0	0	0	0	0	0	0	0	0	0	0	0	0	0	0	0	0	0	0	0	0	0	0	0	0	0	0	0	0	0	0	0	0	0	0
Cited4	16	0	0	0	0	0	0	0	0	0	0	0	0	0	0	0	0	0	0	0	0	0	0	0	0	0	0	0	0	0	0	0	0	0	0	0	0	0	0	0	0	0	0	0	0	0	0	0	0
Cd59b	16	0	0	0	0	0	0	0	0	0	0	0	0	0	0	0	0	0	0	0	0	0	0	0	0	0	0	0	0	0	0	0	0	0	0	0	0	0	0	0	0	0	0	0	0	0	0	0	0
Prokr1	16	0	0	0	0	0	0	0	0	0	0	0	0	0	0	0	0	0	0	0	0	0	0	0	0	0	0	0	0	0	0	0	0	0	0	0	0	0	0	0	0	0	0	0	0	0	0	0	0
Mmd	16	0	0	0	0	0	0	0	0	1.7768	1.2816	2.0683	0	0	0	0	0	0	0	0	0	3.4018	0	0	0	0	1.4074	0	0	0	0	0	0	0	0	0	0	0	0	0	0	1.3596	0	0	1.6231	0	0	0	0
Srxn1	16	0	0	0	0	0	0	0	1.5855	1.7768	0	0	0	0	0	0	0	0	0	0	0	0	0	0	0	0	0	0	0	0	0	0	0	0	0	0	0	0	0	0	0	0	0	0	0	0	0	0	0
Fermt3	16	0	0	0	0	0	0	0	0	0	1.2816	0	0	0	0	0	0	0	0	0	0	0	0	0	0	0	0	0	0	0	0	0	0	0	0	0	0	0	0	0	0	0	0	0	0	0	0	0	0
Slc7a10	17	0	0	0	0	0	0	0	0	0	0	0	0	0	1.7078	0	0	0	0	0	0	0	0	0	0	0	0	0	0	0	0	0	0	0	0	0	0	0	0	0	0	0	0	0	0	0	0	0	0
Cdo1	17	0	0	0	0	0	1.4079	0	0	0	0	0	0	0	0	0	1.4474	0	0	0	0	0	0	0	0	0	0	0	0	0	0	0	0	0	0	0	0	0	0	0	0	1.3596	0	0	0	2.6885	0	0	0
Pdgfra	17	0	0	0	0	0	0	0	0	0	1.2816	0	0	0	0	0	0	0	0	0	0	0	0	0	0	0	0	0	0	0	0	0	0	0	0	0	0	0	0	0	0	0	0	0	0	0	0	0	0
Col13a1	17	0	0	0	0	0	0	0	0	0	0	0	0	0	0	0	0	0	0	0	0	0	0	0	0	0	0	0	0	0	0	0	0	0	0	0	0	0	0	0	0	0	0	0	0	2.6885	0	0	0
Tcf21	17	0	0	0	0	0	0	0	0	0	0	2.0683	0	0	0	0	0	0	0	0	0	0	0	0	0	0	0	0	0	0	0	0	0	0	0	0	0	0	0	0	0	0	0	0	0	0	0	0	0
Npnt	17	0	1.6041	0	0	0	0	0	0	0	0	0	0	0	0	0	0	0	0	0	0	0	0	0	0	0	0	0	0	0	0	1.5329	0	0	0	0	0	0	0	0	0	0	0	0	0	0	0	0	0
Upk1b	17	0	0	0	0	0	0	0	0	0	0	0	0	0	0	0	0	0	0	0	0	0	0	0	0	0	0	0	0	0	0	0	0	0	0	0	0	0	0	0	0	0	0	0	0	0	0	0	0
Cxcl14	17	0	1.6041	0	0	0	0	0	0	0	0	0	0	0	0	2.515	1.4474	0	0	0	0	0	0	0	0	0	0	0	0	0	0	1.5329	0	0	0	0	0	0	0	0	1.5203	0	0	0	0	4.116	0	0	0
Ms4a4d	17	0	0	0	0	0	0	0	0	0	0	0	0	0	0	0	0	0	0	0	0	0	0	0	0	0	0	0	0	0	0	0	0	0	0	0	0	0	0	0	0	0	0	0	0	0	0	0	0
Ogn	17	0	0	0	0	0	0	0	0	0	0	0	0	0	0	0	0	0	0	0	0	0	0	0	0	0	0	0	0	0	0	0	0	0	0	0	0	0	0	0	0	0	0	0	1.6231	3.5721	0	1.7075	0
Slc38a5	17	0	0	0	0	0	0	0	0	0	0	0	0	0	0	0	0	0	0	0	0	0	0	0	0	0	0	0	0	0	0	0	0	0	0	0	0	0	0	0	0	0	0	0	0	0	0	0	0
Tmem119	17	0	0	0	0	0	0	0	0	0	0	0	0	0	0	0	0	0	0	0	0	0	0	0	0	0	0	0	0	0	0	0	0	0	0	0	0	0	0	0	0	0	0	0	0	0	0	0	0
Spon1	17	0	0	0	0	0	0	0	0	0	0	0	0	0	0	0	0	0	0	0	0	0	0	0	0	0	0	0	0	0	0	0	0	0	0	0	1.6535	0	0	0	0	0	0	0	0	0	0	0	0
Mfap4	17	0	0	0	0	1.3723	2.1066	0	1.5855	0	0	0	0	0	0	0	0	0	0	0	0	2.5322	2.2857	0	0	0	1.4074	1.327	0	0	0	1.5329	0	0	0	2.4292	0	2.0158	0	1.7596	0	1.3596	0	0	0	5.6444	0	0	0
Scarf2	17	0	0	0	0	0	0	0	0	0	0	0	0	0	0	0	0	0	0	1.4715	0	0	0	0	0	0	0	0	0	0	0	0	0	0	0	0	0	0	0	0	0	1.3596	0	0	0	0	0	0	0
Dpep1	17	0	0	0	0	0	0	0	0	0	0	0	0	0	0	0	0	0	0	1.4715	0	0	0	0	0	0	0	0	0	0	0	0	0	0	0	0	0	0	0	0	0	0	0	0	0	2.6885	0	0	0
Scube2	17	0	0	0	0	0	0	0	0	0	0	0	0	0	0	0	0	0	0	0	0	0	0	0	0	0	0	0	0	0	0	0	0	0	0	0	0	0	0	0	0	0	0	0	0	0	0	0	0
Colq	17	0	0	0	0	0	0	0	0	0	0	0	0	0	0	0	0	0	0	0	0	0	0	0	0	0	0	0	0	0	0	0	0	0	0	0	0	0	0	0	0	0	0	0	0	0	0	0	0
Figf	17	0	0	0	0	0	0	0	0	0	0	0	0	0	0	0	0	0	0	0	0	0	0	1.5682	0	0	0	0	0	0	0	0	0	0	0	0	0	0	0	0	0	0	0	0	0	0	0	0	0
Wnt2	17	0	0	0	0	0	0	0	0	0	0	0	0	0	0	0	0	0	0	0	0	0	0	0	0	0	0	0	0	0	0	0	0	0	0	0	0	0	0	0	0	0	0	0	0	0	0	0	0
Olfml3	17	0	0	0	0	0	0	0	0	0	0	0	0	0	1.7078	0	0	0	0	0	0	0	0	0	0	0	0	1.327	0	0	0	0	0	0	0	0	1.6535	0	0	0	0	0	0	0	0	0	0	0	0
Slc36a2	17	0	0	0	0	0	0	0	0	0	0	0	0	0	0	0	0	0	0	0	0	0	0	0	0	0	0	0	0	0	0	0	0	0	0	0	0	0	0	0	0	0	0	0	0	0	0	0	0
Atp1a2	17	0	0	0	0	0	0	0	0	0	0	0	2.0102	0	0	0	0	0	0	0	0	0	0	0	0	0	0	0	0	0	0	0	0	0	0	0	0	0	0	0	0	0	0	0	1.6231	0	0	0	0
Inmt	17	1.1228	0	0	2.168	1.3723	0	0	2.3226	0	0	0	0	1.8136	0	1.7476	1.4474	0	0	1.4715	2.0393	3.4018	0	2.3018	1.9831	0	1.4074	2.4663	2.0899	1.8551	1.8097	1.5329	1.5404	2.4697	0	0	0	0	0	0	0	2.047	2.3091	2.481	0	4.8193	1.8227	2.9631	0
Aldh1a1	17	0	0	0	0	0	0	0	1.5855	0	0	0	2.0102	0	0	0	0	0	0	0	0	0	0	0	0	1.824	0	0	2.0899	0	0	0	0	0	0	0	0	0	1.4685	0	1.5203	0	0	0	0	0	0	0	0
G0s2	17	0	0	2.0017	0	0	0	0	1.5855	0	0	0	0	0	0	0	0	0	0	0	0	0	0	0	0	0	0	0	0	0	0	0	0	0	0	0	0	0	0	0	0	0	0	0	1.6231	0	0	0	0
Cdh11	17	0	0	0	0	0	0	0	0	0	0	0	0	0	0	0	0	0	0	0	0	0	0	0	0	0	0	0	0	0	0	0	0	0	0	0	0	0	0	0	0	0	0	0	0	0	0	0	0
Prelp	17	0	0	0	0	0	0	0	0	0	0	0	0	0	0	0	0	0	0	0	0	0	0	0	0	0	0	0	0	0	1.8097	0	0	0	0	0	0	0	0	0	0	0	0	0	0	2.6885	0	0	0
Sod3	17	0	0	0	0	0	0	0	0	0	1.2816	0	0	0	0	0	0	0	0	0	0	0	0	1.5682	0	0	0	0	0	0	0	0	0	0	0	0	0	0	0	0	1.5203	1.3596	0	0	0	2.6885	0	0	0
Hsd11b1	17	0	0	0	0	1.3723	0	0	0	0	0	0	0	0	1.7078	1.7476	0	0	0	0	2.0393	0	0	0	0	0	1.4074	0	0	0	0	0	0	0	0	0	0	0	0	0	0	0	0	0	0	4.116	0	0	1.1668
Lrat	17	0	0	0	0	0	0	0	0	0	0	0	0	0	0	0	0	0	0	0	0	0	0	0	0	0	0	0	0	0	0	0	0	0	0	0	0	0	0	0	0	0	0	0	0	0	0	0	0
Nebl	17	0	0	0	0	0	0	0	0	0	0	0	0	0	0	0	0	0	2.1237	0	0	0	0	0	0	0	0	0	0	0	0	0	0	0	0	0	0	0	0	0	0	0	0	0	0	0	0	0	0
Gpx3	17	0	0	3.324	3.5213	1.3723	1.4079	2.0201	2.8081	3.0496	1.2816	0	0	1.8136	1.7078	0	0	2.6985	0	0	0	2.5322	3.1296	2.3018	1.9831	0	1.4074	0	0	0	0	1.5329	0	2.4697	2.7737	0	1.6535	2.0158	0	1.7596	1.5203	2.047	0	2.481	1.6231	5.2901	0	0	1.8034
Rbp1	17	0	0	0	0	0	0	2.0201	0	0	0	0	0	0	0	0	0	0	0	0	0	0	0	0	0	0	0	0	0	0	0	0	0	0	0	0	0	0	0	0	0	1.3596	1.2132	0	0	0	0	0	0
Limch1	17	1.1228	0	0	0	0	0	0	0	0	0	0	0	0	0	0	0	0	0	0	0	0	0	0	0	0	0	1.327	0	0	0	0	0	0	0	0	0	0	0	0	1.5203	1.3596	0	0	0	3.5721	0	0	0
Fgf7	17	0	0	0	0	0	0	0	0	0	0	0	0	0	0	0	0	0	0	0	0	0	0	0	0	0	0	0	0	0	0	0	0	0	0	0	0	0	0	0	0	0	0	0	0	0	0	0	0
Igfbp3	17	0	0	0	0	0	0	0	0	0	0	0	0	0	0	0	0	0	0	0	0	0	0	0	0	0	0	0	0	0	0	0	0	0	0	0	0	0	0	0	0	0	0	0	0	0	0	0	0
Mxra8	17	0	0	0	2.168	0	1.4079	0	0	0	0	0	0	0	0	1.7476	0	0	0	0	0	0	0	0	0	0	0	0	0	0	0	1.5329	0	0	0	0	0	2.0158	0	0	1.5203	0	0	1.7187	0	0	0	0	0
Plxdc2	17	0	0	0	0	0	0	0	0	0	0	0	0	0	0	0	0	0	0	0	0	0	0	0	0	1.824	0	0	0	0	0	0	1.5404	0	0	0	0	0	0	0	0	0	0	0	0	0	0	0	0
Pcolce2	17	2.1805	1.6041	0	2.9979	0	0	0	0	0	2.7493	2.0683	0	3.0951	0	0	2.1552	0	0	0	2.0393	0	0	0	0	0	0	0	0	1.8551	1.8097	0	2.7498	2.4697	1.2984	0	2.4038	0	0	1.7596	0	0	2.9246	3.3457	2.3675	2.6885	0	1.7075	1.8034
Scn3a	17	0	0	0	0	0	0	0	0	0	0	0	0	0	0	0	0	0	0	0	0	0	0	0	0	0	0	0	0	0	0	0	0	0	0	0	0	0	0	0	0	0	1.2132	0	0	0	0	0	0
Wisp2	17	0	0	0	0	0	0	0	1.5855	0	0	0	0	0	0	1.7476	0	0	0	0	0	0	0	0	0	0	0	0	0	0	0	0	0	0	0	0	1.6535	0	0	0	0	0	0	0	0	0	0	0	0
Serping1	17	0	1.6041	0	0	0	0	0	0	0	0	0	2.0102	0	0	0	0	0	0	1.4715	0	2.5322	0	0	0	0	0	0	0	1.8551	0	0	0	0	0	0	0	0	0	0	0	0	0	0	1.6231	0	2.6028	1.7075	1.1668
Adamtsl2	17	0	0	0	0	1.3723	0	0	0	0	0	0	0	0	0	0	0	0	0	0	0	0	0	0	0	0	0	0	0	0	0	0	0	0	0	0	0	0	0	0	0	0	0	0	0	0	0	0	0
Svep1	17	0	0	0	0	0	0	0	0	0	0	0	0	0	0	0	0	0	0	0	0	0	0	0	0	0	0	0	0	0	0	0	0	0	0	0	0	0	0	0	0	0	0	0	0	0	0	0	0
Colec12	17	0	0	0	0	0	0	0	1.5855	0	0	0	0	0	0	0	0	0	0	0	0	0	0	0	0	0	0	0	0	0	0	0	0	0	0	0	0	0	0	0	0	0	0	0	0	0	0	0	0
Gsta3	17	0	0	0	0	0	0	0	0	0	0	0	0	0	0	1.7476	0	0	0	0	0	0	0	0	0	0	0	0	0	0	0	0	0	0	0	0	0	0	0	0	0	0	0	0	0	0	0	0	0
Robo2	17	0	0	0	0	0	0	0	0	0	0	0	0	0	0	0	0	0	0	0	0	0	0	0	0	0	0	0	0	0	0	0	0	0	0	0	0	0	0	0	0	0	0	0	0	0	0	0	0
C1qtnf7	17	0	0	0	0	0	0	0	1.5855	0	0	0	2.0102	0	0	0	0	0	0	0	0	0	0	0	0	0	0	0	0	0	0	0	0	0	0	0	1.6535	0	0	0	0	0	0	0	0	0	0	0	0
Cp	17	0	0	0	0	0	0	0	0	0	0	0	0	0	0	0	0	0	0	0	0	0	0	0	0	0	0	0	0	0	0	0	0	0	0	0	0	0	0	0	0	0	0	0	0	0	0	0	0
Pcolce	17	0	0	0	0	0	0	0	0	0	0	0	0	0	0	0	0	0	0	0	0	0	0	0	0	0	0	0	0	0	0	0	1.5404	0	0	0	0	0	0	1.7596	0	0	0	0	0	0	0	0	0
Nol3	17	0	0	0	0	0	0	0	0	0	0	0	0	0	0	0	0	0	0	0	0	0	0	0	0	0	0	0	0	0	0	0	0	0	0	0	0	0	0	1.7596	0	0	0	0	0	2.6885	0	0	0
Efemp1	17	0	0	0	0	0	1.4079	0	0	0	0	0	0	0	0	0	0	0	0	0	0	0	0	1.5682	0	0	1.4074	0	0	0	0	0	0	0	0	0	0	0	0	0	0	0	0	0	0	2.6885	0	0	0
Ptprd	17	0	0	0	0	0	0	0	0	0	0	0	0	0	0	0	0	0	0	0	0	0	0	0	0	0	0	0	0	0	0	0	0	0	0	0	0	0	0	0	0	0	0	0	0	0	0	0	0
Gpc3	17	0	0	0	0	0	0	0	0	0	0	0	0	0	0	0	0	0	0	0	0	0	0	0	0	0	0	0	0	0	0	0	0	0	0	0	0	0	0	0	0	0	0	0	0	0	0	0	0
Vgll3	17	0	0	0	0	0	0	0	0	0	0	0	0	0	0	0	0	0	0	0	0	0	0	0	0	0	0	0	0	0	0	0	0	0	0	0	0	0	0	0	0	0	0	0	0	0	0	0	0
Mamdc2	17	0	0	0	0	0	0	0	0	0	0	0	0	0	0	0	0	0	0	0	0	0	0	0	0	0	0	0	0	0	0	0	0	0	0	0	0	0	0	0	0	0	0	0	0	0	0	0	0
Adrb3	17	0	0	0	0	0	0	0	0	0	0	0	0	0	0	0	0	0	0	0	0	0	0	0	0	0	0	0	0	0	0	0	0	0	0	0	0	0	0	0	0	0	0	0	0	0	0	0	0
Lox	17	0	0	0	0	0	0	0	0	0	0	0	0	0	0	0	0	0	0	0	0	0	0	0	0	0	0	0	0	0	0	0	0	0	0	0	0	0	0	0	0	0	0	0	0	0	0	0	0
Cfh	17	0	0	0	0	1.3723	1.4079	0	0	0	0	0	0	0	0	0	0	0	0	0	0	0	0	0	0	0	0	0	0	0	0	0	0	0	0	0	0	0	1.4685	0	0	0	0	0	0	0	0	0	0
Serpinf1	18	0	0	0	0	0	0	0	0	0	0	0	0	0	0	0	0	0	0	0	0	0	0	0	0	0	0	0	0	0	0	0	1.5404	0	0	0	0	0	0	0	0	0	0	0	0	0	0	0	0
Dcn	18	0	0	0	0	0	0	0	0	0	0	0	0	0	0	0	0	0	0	0	0	0	0	0	0	0	0	0	2.0899	0	0	0	1.5404	0	1.2984	0	0	0	0	0	0	1.3596	0	0	1.6231	0	0	0	0
Cygb	18	0	0	0	0	0	0	0	0	0	0	0	0	0	0	0	0	0	0	0	0	0	0	0	0	0	0	0	0	0	0	0	0	0	0	0	0	0	0	0	0	0	0	0	0	0	0	0	0
Clec3b	18	0	0	2.8093	0	0	0	0	0	1.7768	0	0	0	0	0	0	0	0	0	0	0	0	0	0	0	0	0	0	0	0	0	0	1.5404	0	0	0	0	0	0	0	0	0	0	0	0	0	0	0	0
Adamts2	18	0	0	0	0	0	0	0	0	0	0	0	0	0	0	0	0	0	0	0	0	0	0	0	0	0	0	0	0	0	0	0	0	0	0	0	0	0	0	0	0	0	0	0	0	0	0	0	0
Fbln1	18	0	0	0	0	0	0	0	0	0	0	0	0	0	0	0	1.4474	0	0	0	0	0	0	0	0	0	0	0	0	0	0	0	0	0	0	0	0	0	0	0	0	0	0	0	0	0	0	0	0
Col14a1	18	0	0	0	0	0	0	0	0	0	0	0	0	0	0	0	0	0	0	0	0	0	0	0	0	0	0	0	0	0	0	0	0	0	0	0	0	0	0	0	0	0	0	0	0	0	0	0	0
Mfap5	18	0	0	0	0	0	0	0	0	0	0	2.0683	0	0	0	0	0	0	0	0	0	0	0	0	0	0	1.4074	0	0	0	0	0	0	0	0	0	0	0	0	0	0	0	1.2132	0	0	0	0	0	0
Pi16	18	0	0	0	0	0	0	0	0	0	0	0	2.0102	0	0	0	0	0	0	0	0	0	0	0	0	0	0	0	0	0	0	0	0	0	0	0	0	0	0	0	0	1.3596	0	0	0	0	0	0	0
Itgbl1	18	0	0	0	0	0	0	0	0	0	0	0	0	0	0	0	0	0	0	0	0	0	0	0	0	0	0	0	0	0	0	0	0	0	0	0	0	0	0	0	0	0	0	0	0	0	0	0	0
Apod	18	0	0	0	0	0	0	0	0	0	0	0	0	0	0	0	0	0	0	0	0	0	0	0	0	0	0	0	0	0	0	0	0	0	0	0	0	0	0	0	0	1.3596	0	0	0	0	0	0	0
Entpd2	18	0	0	0	0	0	0	0	0	0	0	0	0	0	0	0	0	0	0	0	0	0	0	0	0	1.824	0	0	0	0	0	0	0	0	0	0	0	0	0	0	0	0	0	0	0	0	0	0	0
Col1a1	18	0	0	0	0	0	0	0	0	0	0	0	0	0	0	0	0	0	0	0	0	0	0	1.5682	0	0	0	1.327	0	0	0	0	0	0	0	0	0	0	0	0	0	0	0	0	0	2.6885	0	0	0
Cpxm1	18	0	0	0	0	0	0	0	0	0	0	0	0	0	0	0	0	0	0	0	0	0	0	0	0	0	0	0	0	0	0	0	0	0	0	0	0	0	0	0	0	0	0	0	0	0	0	0	0
Mmp2	18	0	0	0	0	0	0	0	0	0	0	0	0	0	0	0	0	0	0	0	0	0	0	0	0	0	0	0	0	0	0	0	0	0	0	0	0	0	0	0	0	0	0	0	0	0	0	0	0
Dpt	18	1.1228	0	0	0	0	0	0	0	0	0	0	0	0	0	0	0	0	0	0	0	0	0	0	0	0	0	0	0	0	0	0	0	0	0	0	0	0	0	0	0	0	0	0	0	0	0	0	0
Ccl11	18	0	0	0	0	0	0	0	0	0	0	0	0	0	0	0	0	0	0	0	0	0	0	0	0	0	0	0	0	0	0	0	0	0	0	0	0	0	0	0	0	0	0	0	0	0	0	0	0
3632451O06Rik	18	0	0	0	0	0	0	0	0	0	0	0	0	0	0	0	0	0	0	0	0	0	0	0	0	0	0	0	0	0	0	0	0	0	0	0	0	0	0	0	0	0	0	0	0	0	0	0	0
Gas1	18	0	0	0	0	0	1.4079	0	0	0	0	0	0	0	0	0	0	0	0	0	0	0	0	0	0	0	0	0	0	0	0	0	0	0	0	0	0	0	0	0	0	0	0	0	0	0	0	0	0
Col1a2	18	0	0	0	0	0	1.4079	0	0	0	0	0	0	0	0	0	0	0	0	0	0	0	0	0	0	0	0	0	0	0	0	0	0	0	1.2984	0	0	0	0	0	0	0	1.2132	0	0	0	0	0	0
Lum	18	0	0	0	0	0	0	0	0	0	0	0	0	0	0	0	0	0	0	0	0	0	0	0	0	0	0	0	0	0	0	0	0	0	0	0	0	0	0	0	0	0	0	0	0	0	0	0	0
Scara5	18	0	0	0	0	0	0	0	0	0	0	0	0	0	0	0	0	0	0	0	0	0	0	0	0	0	0	0	0	0	0	0	0	0	0	0	0	0	0	0	0	0	0	0	0	0	0	0	0
Col3a1	18	0	0	0	0	0	0	0	0	1.7768	0	0	0	0	0	0	0	0	0	0	0	0	0	0	0	0	0	0	0	1.8551	0	0	0	0	0	0	0	0	0	0	0	0	0	0	0	0	0	1.7075	0
Smoc2	18	0	0	0	0	0	0	0	0	0	0	0	0	0	0	0	0	0	0	0	0	0	0	0	0	0	0	0	0	0	0	0	0	0	0	0	0	0	0	0	0	0	0	0	0	0	0	0	0
Rbp4	18	0	0	0	0	0	0	0	0	0	0	0	0	0	0	0	0	0	0	0	0	0	0	0	0	0	0	0	0	0	0	0	0	0	0	0	0	0	0	0	0	1.3596	0	0	0	0	0	0	0
Gdf10	18	0	0	0	0	0	0	0	0	0	0	0	0	0	0	0	0	0	0	0	0	0	0	0	0	0	0	0	0	0	0	0	0	0	0	0	0	0	0	0	0	0	0	0	0	0	0	0	0
Pamr1	18	0	0	0	0	0	0	0	0	0	0	0	0	0	0	0	0	0	0	0	0	0	0	0	0	0	0	0	0	0	0	0	0	0	0	0	0	0	0	0	0	0	1.2132	0	0	0	0	0	0
Abcc9	18	0	0	0	0	0	0	0	0	0	0	0	0	0	0	0	0	0	0	0	0	0	0	0	0	0	0	0	0	0	0	0	0	0	0	0	0	0	0	0	0	0	0	0	0	0	0	0	0
Aebp1	18	0	0	0	0	0	0	0	0	0	0	0	0	0	0	0	0	0	0	0	0	0	0	0	0	0	0	0	0	0	0	0	0	0	0	0	0	0	0	0	0	0	0	0	0	0	0	0	0
Igfbp6	18	0	0	0	0	0	1.4079	0	0	0	0	0	0	0	0	0	0	0	0	0	0	0	0	0	0	0	0	0	0	0	0	0	1.5404	0	0	0	0	0	1.4685	0	0	0	0	0	0	0	0	0	0
Htra3	18	0	0	0	0	0	0	0	0	0	0	0	0	0	0	0	0	0	0	0	0	0	0	0	0	0	0	0	0	0	0	0	0	0	0	0	0	0	0	0	0	0	0	0	0	0	0	0	0
C1ra	18	0	0	0	0	0	0	0	0	0	0	0	0	0	0	0	0	0	0	0	0	0	0	0	0	0	0	0	0	0	0	0	0	0	0	0	0	0	0	0	0	0	0	0	0	2.6885	0	0	0
Islr	18	0	0	0	0	0	0	0	0	0	0	0	0	0	0	0	0	0	0	0	0	0	0	0	0	0	0	0	0	0	0	0	0	0	0	0	0	0	0	0	0	0	0	0	0	0	0	0	0
Lama2	18	0	0	0	0	0	0	0	0	0	0	0	0	0	0	0	0	0	0	0	0	0	0	0	0	0	0	0	0	0	0	0	0	0	0	0	0	0	0	0	0	0	0	0	0	0	0	0	0
Cd248	18	0	0	0	0	0	0	0	0	0	0	0	0	0	0	0	0	0	0	0	0	0	0	0	0	0	0	0	0	0	0	0	0	0	0	0	0	0	0	0	0	0	0	0	0	0	0	0	0
Pdgfrl	18	0	0	0	0	0	0	0	0	0	0	0	0	0	0	0	0	0	0	0	0	0	0	0	0	0	0	0	0	0	0	0	0	0	0	0	0	0	0	0	0	0	0	0	0	0	0	0	0
Srpx	18	0	0	0	0	0	0	0	0	0	0	0	0	0	0	0	0	0	0	0	0	0	0	0	0	0	0	0	0	0	0	0	0	0	0	0	0	0	0	0	0	0	0	0	0	0	0	0	0
Clec11a	18	0	0	0	0	0	0	0	0	0	0	0	0	0	0	0	0	0	0	0	0	0	0	0	0	0	0	0	0	0	0	0	0	0	0	0	0	0	0	0	0	0	0	0	0	0	0	0	0
C4b	18	0	0	0	0	0	0	0	0	0	0	0	0	0	0	0	0	0	0	0	0	0	0	0	0	0	0	0	0	0	0	0	0	0	0	0	0	0	0	0	0	0	0	0	0	0	0	0	0
Col6a2	18	0	0	0	0	0	0	0	0	0	0	0	0	0	0	0	0	0	0	0	0	0	0	0	0	0	0	0	0	0	0	0	0	0	0	0	0	0	0	0	0	0	0	0	0	0	0	0	0
Igf1	18	0	0	0	0	0	0	0	0	0	0	0	0	0	0	0	0	0	0	0	0	0	0	0	0	0	0	0	0	0	0	0	0	0	0	0	0	0	0	0	0	0	0	0	0	0	0	0	0
Rcn3	18	0	0	0	0	0	0	2.0201	0	0	0	0	0	0	0	0	0	0	0	0	0	0	0	0	0	0	0	1.327	0	0	0	0	0	0	0	0	1.6535	0	0	0	0	0	0	0	0	0	0	0	0
Cilp	18	0	0	0	0	0	0	0	0	0	0	0	0	0	0	0	0	0	0	0	0	0	0	0	0	0	0	0	0	0	0	0	0	0	0	0	0	0	0	0	0	0	0	0	0	0	0	0	0
Tnfaip6	18	0	0	0	0	0	0	0	0	0	0	0	0	0	0	0	0	0	0	0	0	0	0	0	0	0	0	0	0	0	0	0	0	0	0	0	0	0	0	0	0	0	0	0	0	0	0	0	0
Podn	18	0	0	0	0	0	0	0	0	0	0	0	0	0	0	0	0	0	0	0	0	0	0	0	0	0	0	0	0	0	0	0	0	0	0	0	0	0	0	0	0	0	0	0	0	0	0	0	0
Dact1	18	0	0	0	0	0	0	0	0	0	0	0	0	0	0	0	0	0	0	0	0	0	0	0	0	0	0	0	0	0	0	0	0	0	0	0	0	0	0	0	0	0	0	0	0	0	0	0	0
Sult5a1	18	0	0	0	0	0	0	0	0	0	0	0	0	0	0	0	0	0	0	0	0	0	0	0	0	0	0	0	0	0	0	0	0	0	0	0	0	0	0	0	0	0	0	0	0	0	0	0	0
Twist2	18	0	0	0	0	0	0	0	0	0	0	0	0	0	0	0	0	0	0	0	0	0	0	0	0	0	0	0	0	0	0	0	0	0	0	0	0	0	0	0	0	0	0	0	0	0	0	0	0
Osr1	18	0	0	0	0	0	0	0	0	0	0	0	0	0	0	0	0	0	0	0	0	0	0	0	0	0	0	0	0	0	0	0	0	0	0	0	0	0	0	0	0	0	0	0	0	0	0	0	0
Spon2	18	0	0	0	0	0	0	0	0	0	0	0	0	0	0	0	0	0	0	0	0	0	0	0	0	0	0	0	0	0	0	1.5329	0	0	0	0	1.6535	0	0	0	0	0	0	0	0	0	0	0	0
Bicc1	18	0	0	0	0	0	0	0	0	0	0	0	0	0	1.7078	0	0	0	0	0	0	0	0	0	0	0	0	0	0	0	0	0	0	0	0	0	0	0	0	1.7596	0	0	0	0	0	0	0	0	0
Vit	18	0	0	0	0	0	0	0	0	0	0	0	0	0	0	0	0	0	0	0	0	0	0	0	0	0	0	0	0	0	0	0	0	0	0	0	0	0	0	0	0	0	0	0	0	0	0	0	0
Ptgfr	18	0	0	0	0	0	0	0	0	0	0	0	0	0	0	0	0	0	0	0	0	0	0	0	0	0	0	0	0	0	0	0	0	0	0	0	0	0	0	0	0	0	0	0	0	0	0	0	0
Igsf10	18	0	0	0	0	0	0	0	0	0	0	0	0	0	0	0	0	0	0	0	0	0	0	0	0	0	0	0	0	0	0	0	0	0	0	0	0	0	0	0	0	0	0	0	0	0	0	0	0
Lsamp	18	0	0	0	0	0	0	0	0	0	0	0	0	0	0	0	0	0	0	0	0	0	0	0	0	0	0	0	0	0	0	0	0	0	0	0	0	0	0	0	0	0	0	0	0	0	0	0	0
Mmp3	18	0	0	0	0	0	0	0	0	0	0	0	0	0	0	0	0	0	0	0	0	0	0	0	0	0	0	0	0	0	0	0	0	0	0	0	0	0	0	0	0	0	0	0	0	0	0	0	0
Nbl1	18	0	1.6041	0	0	0	0	2.0201	0	1.7768	0	0	0	1.8136	1.7078	1.7476	2.6279	0	0	3.0165	0	0	0	2.3018	0	1.824	2.1061	2.0063	0	0	0	1.5329	0	0	3.0528	0	1.6535	0	0	0	2.7236	0	1.2132	1.7187	1.6231	0	1.8227	0	1.8034
Timp1	18	0	0	0	0	0	0	0	0	0	0	0	0	0	0	0	0	0	0	0	0	0	0	0	0	0	0	0	0	0	0	0	0	0	0	0	0	0	0	0	0	0	0	0	0	0	0	0	0
C3	18	0	0	0	0	0	0	0	0	0	0	0	0	0	0	0	0	0	0	0	0	0	0	0	0	0	0	0	0	0	0	0	1.5404	0	0	0	0	0	0	0	0	0	0	0	0	2.6885	0	0	0
Sfrp4	18	0	0	0	0	0	0	0	0	0	0	0	0	0	0	0	0	0	0	0	0	0	0	0	0	0	0	0	0	0	0	0	0	0	0	0	0	0	0	0	0	0	0	0	0	0	0	0	0
Cnn1	19	0	0	0	0	0	0	0	0	0	0	0	0	0	0	1.7476	0	0	0	0	0	0	2.2857	0	0	0	0	0	0	0	0	0	0	0	0	0	0	0	0	0	0	0	1.2132	0	0	0	0	0	0
Myh11	19	0	0	0	2.168	0	0	0	0	0	0	0	0	0	0	0	0	0	0	0	0	0	2.2857	0	0	0	0	1.327	0	0	0	0	0	0	0	0	0	0	0	0	0	1.3596	0	0	0	0	0	0	0
Actg2	19	0	0	0	0	0	0	0	0	0	0	0	0	0	0	0	0	0	0	1.4715	0	0	0	0	0	0	0	0	0	0	0	0	0	0	0	0	0	0	0	0	0	0	0	0	0	0	0	0	0
Hspb7	19	0	0	0	0	0	0	0	0	0	0	0	0	0	0	0	0	0	0	0	0	0	0	0	0	0	0	0	0	0	0	0	0	0	0	0	0	0	0	0	0	0	0	0	0	0	0	0	0
Synpo2	19	0	0	0	0	0	0	0	0	0	0	0	0	0	0	0	0	0	0	0	0	0	0	0	0	0	0	0	0	0	0	0	0	0	0	0	0	0	0	0	0	0	0	0	0	0	0	0	0
Sh3bgr	19	0	0	0	0	0	0	0	0	0	0	0	0	0	0	0	0	0	0	0	0	0	0	0	0	0	0	0	0	0	0	0	0	0	0	0	0	0	0	0	0	0	0	0	0	0	0	0	0
Lmod1	19	0	0	0	0	0	0	0	0	0	0	0	0	0	0	0	0	0	0	0	0	0	0	0	0	0	0	0	0	0	0	0	0	0	0	0	0	0	1.4685	0	0	0	0	0	0	0	0	0	0
Des	19	0	0	0	0	0	0	0	0	0	0	0	0	0	0	0	0	0	0	0	2.0393	0	0	0	0	0	0	0	0	0	0	0	0	0	0	0	0	2.0158	0	0	0	0	0	0	0	0	0	0	0
Actc1	19	0	0	0	0	0	0	0	0	0	0	0	0	0	0	0	0	0	0	0	0	0	0	0	0	0	1.4074	0	0	0	0	0	0	0	0	0	0	2.0158	0	0	0	0	0	0	0	0	0	0	0
Tagln	19	0	1.6041	2.8093	0	0	0	0	0	0	0	0	0	0	0	1.7476	1.4474	0	0	1.4715	0	0	0	0	0	0	0	0	0	0	0	0	0	0	0	0	0	0	0	1.7596	1.5203	0	0	0	0	0	0	0	0
Hspb6	19	0	0	0	0	0	0	0	0	0	0	0	0	0	0	0	0	0	0	0	0	0	0	0	0	0	0	0	0	0	0	0	0	0	0	0	0	0	0	0	0	1.3596	0	0	0	0	0	0	0
Tpm2	19	1.1228	0	2.0017	0	0	0	0	0	0	0	0	0	0	0	0	1.4474	0	0	0	0	0	0	0	0	0	1.4074	0	0	0	0	1.5329	0	0	0	0	0	2.0158	0	0	0	1.3596	0	0	0	0	1.8227	0	0
Col18a1	19	0	0	0	0	0	0	0	0	0	0	0	0	0	0	0	0	0	0	0	0	0	0	0	0	0	0	0	0	0	1.8097	0	0	0	0	0	0	0	0	0	0	1.3596	0	0	0	2.6885	0	0	0
Adcy5	19	0	0	0	0	0	0	0	0	0	0	0	0	0	0	0	0	0	0	0	0	0	0	0	0	0	0	0	0	0	0	0	0	0	0	0	0	0	0	0	0	0	0	0	0	0	0	0	0
Nov	19	0	0	0	0	0	0	0	0	0	0	0	0	0	0	0	0	0	0	0	0	0	0	0	0	0	0	0	0	0	0	0	0	0	0	0	0	0	0	0	0	0	0	0	0	0	0	0	0
Ctgf	19	0	0	0	0	0	0	0	0	0	0	0	0	0	0	0	0	0	0	0	0	0	0	0	0	0	0	0	0	0	0	0	0	0	0	0	1.6535	0	0	0	0	0	0	0	0	0	0	0	0
Aoc3	19	0	0	0	0	0	0	0	0	0	0	0	0	0	0	0	0	0	0	0	0	0	0	0	0	0	0	0	0	0	0	0	0	0	0	0	0	0	0	0	0	0	0	0	0	0	0	0	0
Acta2	19	1.1228	1.6041	2.0017	2.168	0	2.1066	0	0	0	0	2.0683	0	1.8136	0	1.7476	1.4474	0	0	0	2.0393	2.5322	3.1296	0	2.788	1.824	1.4074	0	2.9097	0	1.8097	1.5329	1.5404	2.4697	0	0	0	0	0	0	1.5203	0	1.8628	1.7187	0	0	0	2.4678	0
Myl9	19	0	2.3448	0	2.9979	0	0	0	0	0	1.2816	2.0683	0	2.5922	0	0	0	0	0	0	0	0	0	0	0	1.824	0	2.0063	2.0899	0	0	0	0	2.4697	0	2.4292	0	0	0	0	0	0	0	0	0	0	0	0	0
Optc	19	0	0	0	0	0	0	0	0	0	0	0	0	0	0	0	0	0	0	0	0	0	0	0	0	0	0	0	0	0	0	0	0	0	0	0	0	0	0	0	0	0	0	0	0	0	0	0	0
Pcdh7	19	0	0	0	0	0	0	0	0	0	0	0	0	0	0	0	0	0	0	0	0	0	0	0	0	0	0	0	0	0	0	0	0	0	0	0	0	0	0	0	0	0	0	0	0	0	0	0	0
Id4	19	0	0	0	0	0	0	0	0	0	0	0	0	0	0	0	0	0	0	0	0	0	0	0	0	0	0	0	0	0	0	0	0	0	0	0	0	0	0	0	0	0	0	0	0	0	0	0	0
Timp4	19	0	0	0	0	0	0	2.0201	0	0	0	0	0	0	0	0	0	0	0	0	0	0	0	0	0	0	0	0	0	0	0	0	0	0	0	0	0	0	0	0	0	0	0	0	0	0	0	0	0
Scube3	19	0	0	0	0	0	0	0	0	0	0	0	0	0	0	0	0	0	0	0	0	0	0	0	0	0	0	0	0	0	0	0	0	0	0	0	0	0	0	0	0	0	0	0	0	0	0	0	0
Gpc6	19	0	0	0	0	0	0	0	0	0	0	0	0	0	0	0	0	0	0	0	0	0	0	0	0	0	0	0	0	0	0	0	0	0	0	0	0	0	0	0	0	0	0	0	0	0	0	0	0
Kcnmb1	19	0	0	0	0	0	0	0	0	0	0	0	0	0	0	0	0	0	0	0	0	0	0	0	0	0	0	0	0	0	0	0	0	0	0	0	0	0	0	0	0	0	0	0	0	0	0	0	0
Pi15	19	0	0	0	0	0	0	0	0	0	0	0	0	0	0	0	0	0	0	0	0	0	0	0	0	0	1.4074	0	0	0	0	0	0	0	0	0	0	0	0	0	0	0	0	0	0	0	0	0	0
Plin4	19	0	0	0	0	0	0	0	0	0	0	0	0	0	0	0	0	0	0	0	0	0	0	0	0	0	0	0	0	0	0	0	0	0	0	0	0	0	0	0	0	0	0	0	0	0	0	0	0
Sgcg	19	0	0	0	0	0	0	0	0	0	0	0	0	0	0	0	0	0	0	0	0	0	0	0	0	0	0	0	0	0	0	0	0	0	0	0	0	0	0	0	0	0	0	0	0	0	0	0	0
Npy1r	19	0	0	0	0	0	0	0	0	0	0	0	0	0	0	0	0	0	0	0	0	0	0	0	0	0	0	0	0	0	0	0	0	0	0	0	0	0	0	0	0	0	0	0	0	0	0	0	0
Fbxl22	19	0	0	0	0	0	0	0	0	0	0	0	0	0	0	0	0	0	0	0	0	0	0	0	0	0	0	0	0	0	0	0	0	0	0	0	0	0	0	0	0	0	0	0	0	0	0	0	0
Tcap	19	0	0	2.0017	0	1.3723	0	0	0	0	0	0	0	0	0	0	1.4474	0	0	0	0	0	0	0	0	0	0	0	0	0	0	0	1.5404	0	0	0	0	0	0	0	0	0	0	0	0	0	0	0	0
Itga8	19	0	0	0	0	0	0	0	0	1.7768	1.2816	0	0	0	0	0	1.4474	0	0	0	0	0	0	0	0	0	0	0	0	0	0	0	0	0	0	0	0	0	0	0	0	0	0	0	0	2.6885	0	0	0
Fblim1	19	0	0	0	0	0	0	0	0	1.7768	0	0	0	0	0	1.7476	0	0	0	0	0	0	0	0	0	0	0	0	0	0	0	0	0	0	0	0	0	0	0	0	0	0	0	0	0	0	0	0	0
Mustn1	19	0	0	0	0	0	1.4079	0	1.5855	0	1.9494	0	0	0	1.7078	0	0	0	0	0	0	0	3.1296	0	0	1.824	0	0	0	1.8551	0	0	0	0	0	0	0	0	0	1.7596	0	1.3596	1.2132	0	1.6231	0	0	0	0
Ldb3	19	0	0	0	0	0	0	0	0	0	0	0	0	0	0	0	0	0	0	0	0	0	0	0	0	0	0	0	0	0	0	0	0	0	0	0	0	0	0	0	0	0	0	0	0	0	0	0	0
Rrad	19	0	0	0	0	0	0	0	0	0	0	0	0	0	0	0	0	0	0	0	2.0393	0	0	0	0	0	0	0	0	0	0	0	0	0	0	0	0	0	0	0	0	0	0	0	0	2.6885	0	0	0
Map3k7cl	19	0	0	0	0	0	0	0	0	0	0	0	0	0	0	0	0	0	0	0	0	0	0	0	0	0	0	0	0	0	0	0	0	0	0	0	0	0	0	0	0	0	0	0	0	0	0	0	0
P2rx1	19	0	0	0	0	0	0	0	0	0	0	0	0	0	1.7078	0	0	0	0	0	0	0	0	0	0	0	0	0	0	0	0	0	0	0	0	0	0	0	0	0	0	0	0	0	0	0	0	0	0
Myom1	19	0	0	0	0	0	0	0	0	0	0	0	0	0	0	0	0	0	0	0	0	0	0	0	0	0	0	0	0	0	0	0	0	0	0	0	0	0	0	0	0	0	0	0	0	0	0	0	0
Lgr6	19	0	0	0	0	0	0	0	0	0	0	0	0	0	0	0	0	0	0	0	0	0	0	0	0	0	0	0	0	0	0	0	0	0	0	0	0	0	0	0	0	0	0	0	0	0	0	0	0
Smarcd3	19	0	0	0	0	0	0	0	0	0	0	0	0	0	0	0	0	0	0	0	0	0	0	0	0	0	0	0	0	0	0	0	0	0	0	0	0	0	0	0	0	1.3596	0	0	0	0	0	0	0
Adam33	19	0	0	0	0	0	0	0	0	0	0	0	0	0	0	0	0	0	0	0	0	0	0	0	0	0	0	0	0	0	0	0	0	0	0	0	0	0	0	0	0	0	0	0	0	0	0	0	0
Pdlim3	19	0	0	0	0	0	0	0	0	0	0	0	0	0	0	0	0	1.9053	0	0	0	0	0	0	0	0	0	0	0	0	0	0	0	0	0	0	0	0	0	0	0	0	0	0	0	0	0	0	0
Map1b	19	1.1228	0	0	0	1.3723	0	0	0	0	1.2816	0	0	0	1.7078	0	0	0	0	1.4715	0	0	0	1.5682	0	0	0	2.0063	0	0	0	0	0	0	0	0	1.6535	0	0	1.7596	0	0	1.2132	0	0	0	1.8227	0	0
Jph2	19	0	0	0	0	0	0	0	0	0	0	0	0	0	0	0	0	0	0	0	0	0	0	0	0	0	0	0	0	0	0	0	0	0	0	0	0	0	0	0	0	0	0	0	0	0	0	0	0
Cdh13	19	0	0	0	0	0	0	0	0	0	0	0	0	0	1.7078	0	0	0	2.1237	0	0	0	0	0	0	0	0	0	0	0	0	0	1.5404	0	0	0	0	0	0	0	0	0	0	0	0	0	0	0	0
Dmpk	19	0	0	0	0	0	0	0	0	0	0	0	0	0	0	0	0	0	0	0	0	0	0	0	0	1.824	0	0	0	0	0	0	0	0	0	0	0	0	0	0	0	0	0	0	0	0	0	0	0
Enah	19	0	0	0	0	0	0	0	0	0	0	0	0	0	0	0	0	0	0	0	0	0	0	0	0	0	0	0	0	0	0	0	0	0	0	0	0	0	0	0	1.5203	0	0	0	0	0	0	0	0
Ppp1r14a	19	0	0	0	0	0	0	0	1.5855	0	0	0	0	1.8136	0	0	0	0	2.1237	0	0	0	0	0	0	0	0	1.327	0	1.8551	0	0	0	0	0	0	0	0	0	0	0	0	0	0	1.6231	0	0	0	0
Rhobtb1	19	0	0	0	0	0	1.4079	0	0	0	0	0	0	0	0	0	0	0	0	0	0	0	0	0	0	0	0	0	0	0	0	0	0	0	0	0	0	0	0	0	0	0	0	0	0	0	0	0	0
Kcna5	19	0	0	0	0	0	0	0	0	0	0	0	0	0	0	0	0	0	0	0	0	0	0	0	0	0	0	0	0	0	0	0	0	0	0	0	0	0	0	0	0	0	0	0	0	0	0	0	0
Fxyd1	19	1.1228	0	0	0	0	1.4079	0	0	0	0	0	0	0	0	0	0	0	0	0	0	0	0	0	0	0	0	1.327	0	0	0	0	0	0	0	0	0	2.0158	0	0	0	0	1.2132	1.7187	1.6231	0	0	0	0
Thsd4	19	0	0	0	0	0	0	0	0	0	0	0	0	0	0	0	1.4474	0	0	0	0	0	0	0	0	0	1.4074	0	0	0	0	0	0	0	0	0	0	2.0158	0	0	0	0	0	0	0	0	0	0	0
Nexn	19	0	0	0	0	0	0	2.0201	0	0	0	0	0	1.8136	1.7078	0	0	1.9053	0	0	0	0	0	0	0	0	0	0	0	0	0	0	0	0	0	0	0	0	0	0	0	0	0	0	0	0	0	0	0
Pdlim4	19	0	0	0	0	0	0	0	0	0	0	0	0	0	0	0	0	0	0	0	0	0	0	0	0	0	0	0	0	0	0	0	0	0	0	0	0	0	0	0	0	0	1.2132	0	0	0	0	0	0
Speg	19	0	0	0	0	0	0	0	0	0	0	0	0	0	0	0	0	0	0	0	0	0	0	0	0	0	0	0	0	0	0	0	0	0	0	0	0	0	0	0	0	0	0	0	0	0	0	0	0
Smtn	19	1.1228	0	0	0	0	0	0	0	0	0	0	0	0	0	0	0	0	0	1.4715	0	0	0	1.5682	0	0	0	0	0	0	1.8097	0	0	0	0	2.4292	0	0	0	0	0	0	0	0	0	0	0	0	0
Cpe	19	0	0	0	0	0	0	0	0	0	0	0	0	0	0	0	0	0	0	0	0	0	0	0	0	0	0	0	0	0	0	0	0	0	0	0	0	0	0	0	0	1.3596	0	0	0	0	0	0	0
Ntf3	19	0	0	0	0	0	0	0	0	0	0	0	0	0	0	0	0	0	0	0	0	0	0	0	0	0	0	0	0	0	0	1.5329	0	0	0	0	0	0	0	0	0	0	0	0	0	0	0	0	1.1668
Vtn	20	0	0	0	0	0	0	0	0	0	0	0	0	0	0	0	0	0	0	0	0	0	0	0	0	0	0	0	0	0	0	0	0	0	0	0	1.6535	0	0	0	0	0	0	0	0	0	0	0	0
Higd1b	20	0	0	0	0	0	0	0	0	1.7768	0	0	0	0	0	0	0	0	0	0	2.0393	0	0	0	0	0	0	0	0	0	0	0	0	0	0	0	0	0	0	0	0	0	0	0	0	0	0	0	0
Agtr1a	20	0	0	0	0	0	0	0	0	0	0	0	0	0	0	0	0	0	0	0	0	0	0	0	0	0	0	0	0	0	0	0	0	0	0	0	0	0	0	0	0	0	0	0	0	0	0	0	0
Gap43	20	0	0	0	0	0	0	0	0	0	0	0	0	0	0	0	1.4474	0	0	0	0	0	0	0	0	0	0	0	0	0	0	0	0	0	0	0	0	0	0	0	0	0	0	0	0	0	0	0	0
Lipg	20	0	0	0	0	0	0	0	0	0	0	0	0	0	0	0	0	0	0	0	0	0	0	0	0	0	0	0	0	0	0	0	0	0	0	0	0	0	0	0	0	0	0	0	0	0	0	0	0
Trpc6	20	0	0	0	0	0	0	0	0	0	0	0	0	0	0	0	0	0	0	0	0	0	0	0	0	0	0	0	0	0	0	0	0	0	0	0	0	0	0	0	0	0	0	0	0	0	0	0	0
Vsnl1	20	0	0	0	0	0	0	0	0	0	0	0	0	0	0	0	0	0	0	0	0	0	0	0	0	0	0	0	0	0	0	0	0	0	0	0	0	0	0	0	0	0	0	0	0	0	0	0	0
Ndufa4l2	20	0	0	0	0	0	0	0	0	0	0	0	0	0	0	0	0	0	0	0	0	0	0	0	0	0	0	0	0	0	0	0	1.5404	0	0	0	0	0	1.4685	0	0	0	0	0	0	0	0	0	0
Cox4i2	20	0	1.6041	0	0	0	0	0	0	0	0	0	0	0	0	0	0	0	0	0	0	0	0	0	0	0	0	1.327	0	0	0	0	0	0	0	0	0	0	1.4685	0	0	0	0	0	0	0	1.8227	0	0
9230104L09Rik	20	0	0	0	0	0	0	0	0	0	0	0	2.0102	0	0	0	0	0	0	0	0	0	0	0	0	0	0	0	0	0	0	0	0	0	0	0	0	0	0	0	0	0	0	0	0	0	0	0	0
Fam162b	20	0	0	0	0	0	0	0	0	0	0	0	0	0	0	0	0	0	0	0	0	0	0	0	0	0	0	0	0	0	0	0	0	0	0	0	0	0	0	0	0	0	0	0	0	0	0	0	0
Gucy1b3	20	0	0	0	0	0	0	0	0	0	0	0	0	0	0	0	0	0	0	0	0	0	0	0	0	0	0	0	0	0	0	0	0	0	1.9706	0	0	0	0	0	1.5203	0	0	0	0	0	0	0	0
Gucy1a3	20	0	0	0	0	0	0	0	0	0	0	0	2.0102	1.8136	0	0	0	0	0	0	0	0	0	0	0	0	0	0	0	0	0	0	0	0	0	0	0	0	0	0	0	0	0	0	0	0	0	0	0
Pdgfrb	20	0	0	0	0	0	0	0	0	0	0	0	0	0	0	0	0	0	0	0	0	0	0	0	0	0	0	0	0	0	0	0	0	0	0	0	0	0	0	0	0	0	0	0	0	0	0	0	0
Nkain4	20	0	0	0	0	0	0	0	0	0	0	0	0	0	0	0	0	0	0	0	0	0	0	0	0	0	0	0	0	0	0	0	0	0	0	0	0	0	0	0	0	0	0	0	0	0	0	0	0
Adcy8	20	0	0	0	0	0	0	0	0	0	0	0	0	0	0	0	0	0	0	0	0	0	0	0	0	0	0	0	0	0	0	0	0	0	0	0	0	0	0	0	0	0	0	0	0	0	0	0	0
Ltbp2	20	0	1.6041	0	0	0	0	0	0	0	0	0	0	0	0	0	0	0	0	0	0	0	0	0	0	0	0	0	0	0	0	0	0	0	0	0	0	0	0	0	0	0	0	0	0	0	0	0	0
Postn	20	0	0	0	0	0	0	0	0	0	0	0	0	0	0	0	0	0	0	0	0	0	0	0	0	0	0	0	2.0899	0	0	0	0	0	0	0	0	0	0	0	0	0	0	0	0	0	0	0	0
Art3	20	0	0	0	0	0	0	0	0	0	0	0	0	0	0	0	0	0	0	0	0	0	0	0	0	0	0	0	0	0	0	0	0	0	0	0	0	0	0	0	0	0	0	0	0	0	0	0	0
Pde5a	20	0	0	0	2.168	1.3723	0	0	0	0	0	0	0	0	0	0	0	0	2.1237	0	0	0	0	0	0	0	0	0	0	0	0	0	0	0	0	0	0	0	0	1.7596	0	0	0	0	0	0	0	0	0
Tmem178	20	0	0	0	0	0	0	0	0	0	0	0	0	0	0	0	0	0	0	0	0	0	0	0	0	0	0	0	0	1.8551	0	0	0	0	0	0	0	0	0	0	0	0	0	0	0	0	0	0	0
Pcdh18	20	0	0	0	0	0	0	0	0	0	0	0	0	0	0	0	0	0	0	0	2.0393	0	0	0	0	0	0	0	0	0	0	0	0	0	0	0	0	0	0	0	0	0	0	0	0	0	0	0	0
Fst	20	0	0	0	0	0	0	0	0	0	0	0	0	0	0	0	0	0	0	0	0	0	0	0	0	0	0	0	0	0	0	0	0	0	0	0	0	0	0	0	0	0	0	0	0	0	0	0	0
Klhl23	20	0	0	0	0	0	0	0	0	0	0	0	0	0	0	0	0	0	0	0	0	0	0	0	0	0	0	0	0	0	0	0	0	0	0	0	0	0	0	0	0	0	0	0	0	0	0	0	0
Emid1	20	0	0	0	0	0	0	0	0	0	0	0	0	0	0	0	0	0	0	0	0	0	0	0	0	0	0	0	0	0	0	0	0	0	0	0	0	0	0	0	0	0	0	0	0	0	0	0	0
Notch3	20	0	0	0	0	0	0	0	0	0	0	0	0	0	0	0	0	0	0	0	0	0	0	0	0	0	0	0	0	0	0	0	0	0	1.2984	0	0	0	0	0	0	0	0	0	0	0	0	0	0
Kcnk3	20	0	0	0	0	0	0	0	0	0	0	0	2.0102	0	0	0	0	0	0	0	0	0	0	0	0	0	0	0	0	1.8551	0	0	0	0	0	0	0	0	0	0	0	0	0	0	0	0	0	0	0
Spp1	20	0	0	2.0017	0	0	0	0	0	0	0	0	0	0	0	0	0	0	2.1237	0	0	0	0	0	0	0	0	0	0	0	0	1.5329	0	0	0	0	1.6535	0	0	0	0	0	0	0	0	0	0	0	0
Ism1	20	0	0	0	0	0	0	0	0	0	0	0	0	0	0	0	0	0	0	0	0	0	0	0	0	0	0	0	0	0	0	0	0	0	0	0	0	0	0	0	0	0	0	0	0	0	0	0	0
Lmcd1	20	0	0	0	0	0	0	0	0	0	0	0	0	0	0	0	0	0	0	1.4715	0	0	0	1.5682	0	0	0	0	0	0	0	0	0	0	0	0	0	0	1.4685	0	1.5203	0	0	0	0	2.6885	0	0	0
Wfdc6a	20	0	0	0	0	0	0	0	0	0	0	0	0	0	0	0	0	0	0	0	0	0	0	0	0	0	0	0	0	0	0	0	0	0	0	0	0	0	0	0	0	0	0	0	0	0	0	0	0
Cdkn1c	20	0	0	0	0	0	0	0	0	0	0	0	0	0	0	0	0	1.9053	0	0	0	0	0	0	0	0	0	0	0	0	0	0	0	0	0	0	0	0	1.4685	0	0	0	0	0	0	0	0	0	0
Nr2f1	20	0	0	0	0	0	0	0	0	0	0	0	0	0	0	0	0	0	0	0	0	0	0	0	0	0	0	0	0	0	0	0	0	0	0	0	0	0	0	0	0	0	0	0	0	0	0	0	0
Ifitm1	20	0	0	0	0	0	0	0	0	0	0	0	0	1.8136	0	0	0	0	0	0	0	0	0	0	0	0	0	0	0	0	0	0	0	0	1.2984	0	0	0	0	0	0	0	0	0	0	0	0	0	0
Pdzd2	20	1.1228	0	0	0	1.3723	0	0	0	0	1.2816	0	0	0	0	0	0	0	2.1237	0	0	0	0	0	0	0	0	0	0	0	0	0	1.5404	0	0	0	0	0	1.4685	0	1.5203	0	0	0	0	0	0	0	0
Rerg	20	0	0	0	0	0	0	0	0	0	0	0	0	0	0	0	0	0	0	0	0	0	0	0	0	0	0	0	0	0	0	0	0	0	0	0	0	0	0	0	0	0	0	0	0	0	0	0	0
Vstm4	20	0	0	0	0	0	0	0	0	0	0	0	0	0	0	0	0	0	0	0	0	0	0	0	0	0	0	0	0	0	0	1.5329	0	0	0	0	0	0	0	0	0	0	0	0	0	0	0	0	0
Il34	20	0	1.6041	0	0	0	0	0	0	0	0	0	0	0	0	0	0	0	0	0	0	0	0	0	0	0	0	0	0	0	0	0	0	0	0	0	0	0	0	0	0	0	0	0	0	0	0	0	0
Mettl21e	20	0	0	0	0	0	0	0	0	0	0	0	0	0	0	0	0	0	0	0	0	0	0	0	0	0	0	0	0	0	0	0	0	0	0	0	0	0	0	0	0	0	0	0	0	0	0	0	0
Cdk18	20	0	0	0	0	0	0	0	0	0	0	0	0	0	0	0	0	0	0	0	0	0	0	0	0	0	0	0	0	0	0	0	0	0	0	0	0	0	0	0	0	0	0	0	0	0	0	0	0
Reck	20	0	0	0	0	0	0	0	0	0	0	0	0	0	0	0	0	0	0	0	2.0393	0	0	0	0	0	0	0	0	0	0	0	0	0	0	0	0	0	0	0	0	0	0	0	0	0	0	0	0
Tmem200a	20	0	0	0	0	0	0	0	0	0	0	0	0	0	0	0	0	0	0	0	0	0	0	0	0	0	0	0	0	0	0	0	0	0	0	0	0	0	0	0	0	0	0	0	0	0	0	0	0
Angptl2	20	0	0	0	0	0	0	0	0	0	0	0	0	0	0	0	0	0	0	0	0	0	0	0	0	0	0	0	0	0	0	0	0	0	0	0	0	0	0	0	0	0	0	0	0	0	0	0	0
Sdc2	20	0	0	0	0	0	0	0	0	0	0	0	0	0	0	0	0	0	0	0	0	2.5322	0	0	0	0	0	0	0	0	0	0	0	0	0	0	0	0	0	0	0	0	0	0	0	2.6885	0	0	0
Col8a1	20	0	0	0	0	0	0	0	0	0	0	0	0	0	0	0	0	0	0	0	0	0	0	0	0	0	0	0	0	0	0	0	0	0	0	0	0	0	0	0	0	0	0	0	1.6231	0	0	0	0
Arhgef17	20	0	0	0	0	0	0	0	0	0	0	0	0	0	0	0	0	0	0	0	0	0	0	0	0	0	0	0	0	0	0	0	0	0	0	0	0	0	0	0	0	0	0	0	0	0	0	0	0
Chn1	20	0	0	0	0	0	0	0	0	0	0	0	0	0	0	0	0	0	0	0	0	0	0	0	1.9831	0	0	0	0	0	0	0	0	0	0	0	0	0	0	0	0	0	0	0	0	0	0	0	0
Ephx3	20	0	0	0	0	0	0	0	0	0	0	0	0	0	0	0	0	0	0	0	0	0	0	0	0	0	0	0	0	0	0	0	0	0	0	0	0	0	0	0	0	0	0	0	0	0	0	0	0
Foxf2	20	0	0	0	0	0	0	0	0	0	0	0	0	0	0	0	0	0	0	0	0	0	0	0	0	0	0	0	0	0	0	0	0	0	0	0	0	0	0	0	0	0	0	0	0	0	0	0	0
Arhgap42	20	0	0	0	0	0	0	0	0	0	0	0	0	0	0	0	0	0	0	0	0	0	0	0	0	0	0	0	0	0	0	0	0	0	0	0	0	0	0	0	0	0	0	0	0	0	0	0	0
Pcdh19	20	0	0	0	0	0	0	0	0	0	0	0	0	0	0	0	0	0	0	0	0	0	0	0	0	0	0	0	0	0	0	0	0	0	0	0	0	0	0	0	0	0	0	0	0	0	0	0	0
Akr1b7	20	0	0	0	0	0	0	0	0	0	0	0	0	0	0	0	0	0	0	0	0	0	0	0	0	0	0	0	0	0	0	0	0	0	0	0	0	0	0	0	0	0	0	0	0	0	0	0	0
Vstm2b	20	0	0	0	0	0	0	0	0	0	0	0	0	0	0	0	0	0	0	0	0	0	0	0	0	0	0	0	0	0	0	0	0	0	0	0	0	0	0	0	0	0	0	0	0	0	0	0	0
Fjx1	20	0	0	0	0	0	0	0	0	0	0	0	0	0	0	0	0	0	0	0	0	0	0	0	0	0	0	0	0	0	0	0	0	0	0	0	0	0	0	0	0	0	0	0	0	0	0	0	0
Tusc5	20	0	0	0	0	0	0	0	0	0	0	0	0	0	0	0	0	0	0	0	0	0	0	0	0	0	0	0	0	0	0	0	0	0	0	0	0	0	0	0	0	0	0	0	0	0	0	0	0
Clstn2	20	0	0	0	0	0	0	0	0	0	0	0	0	0	0	0	1.4474	0	0	0	0	0	0	0	0	0	0	0	0	0	0	0	0	0	0	0	0	0	0	0	0	0	0	0	0	0	0	0	0
Rasl11a	20	0	0	0	0	0	0	0	0	0	0	0	0	0	0	0	0	0	0	0	0	0	0	0	0	0	0	0	0	0	0	0	0	0	0	0	0	0	0	0	0	0	0	0	0	0	0	0	0
Adap2	20	0	0	0	0	0	0	0	0	0	0	0	0	0	0	0	0	0	0	0	0	0	0	0	0	0	0	0	0	0	0	0	0	0	0	0	0	0	0	0	0	0	0	0	0	0	0	0	0
Gpc4	20	0	0	0	0	0	0	0	0	0	0	0	0	0	0	0	0	0	0	0	0	0	0	0	0	0	0	0	0	0	0	0	0	0	0	0	0	0	0	0	0	0	0	0	0	0	0	0	0
Nr1h3	20	0	0	0	0	0	0	0	0	0	0	0	0	0	0	0	0	0	0	0	0	0	0	0	0	0	0	0	0	0	0	0	0	0	0	0	0	0	0	0	0	0	0	0	0	0	1.8227	0	0
Scnn1g	21	0	0	0	0	0	0	0	0	0	0	0	0	0	0	0	0	0	0	0	0	0	0	0	0	0	0	0	0	0	0	0	0	0	0	0	0	0	0	0	0	0	0	0	0	0	0	0	0
Rtkn2	21	0	0	0	0	0	0	0	0	0	0	0	0	1.8136	0	0	0	0	0	0	0	0	0	0	0	0	0	0	0	0	0	0	0	0	0	0	0	0	0	1.7596	0	0	0	0	0	0	0	0	0
Igfbp2	21	0	1.6041	0	0	0	0	0	0	0	0	0	0	0	0	0	0	0	0	0	0	0	0	0	0	0	0	0	0	0	0	0	0	0	0	0	0	0	0	0	0	1.3596	0	0	0	0	0	1.7075	0
Col4a3	21	0	0	0	0	0	0	0	0	0	0	0	0	0	0	0	0	0	0	0	0	0	0	0	0	0	0	0	0	0	0	0	0	0	0	0	0	0	0	0	1.5203	0	0	0	0	0	0	0	0
Flrt3	21	0	0	0	0	0	0	0	0	0	0	0	0	0	0	0	0	0	0	0	0	0	0	0	0	0	0	0	0	0	0	0	0	0	0	0	0	0	0	0	0	0	0	0	0	0	0	0	0
Spock2	21	0	0	0	0	0	0	0	0	0	0	0	0	0	0	0	0	0	0	0	0	0	0	0	0	1.824	0	0	0	0	0	0	0	0	0	0	0	0	0	0	0	0	0	0	0	0	0	0	0
Ndnf	21	0	0	0	0	0	0	0	0	0	0	0	0	0	0	0	0	0	0	0	0	0	0	0	0	0	0	0	0	0	0	0	0	0	0	0	0	0	0	0	0	0	0	0	0	0	0	0	0
Bdnf	21	0	0	0	0	0	0	0	0	0	0	0	0	0	0	0	0	0	0	0	0	0	0	1.5682	0	0	0	0	0	0	0	0	0	0	0	0	0	0	0	0	0	0	0	0	0	0	0	0	0
Pdpn	21	0	0	0	0	0	0	0	0	0	0	0	0	0	0	0	0	0	0	0	0	0	2.2857	0	0	0	0	0	0	0	0	0	0	0	0	0	0	0	0	0	0	0	0	0	0	0	0	0	0
Cyp2b10	21	0	0	0	0	0	0	0	0	0	0	0	0	1.8136	0	0	0	0	0	0	0	0	0	0	0	0	0	0	0	0	0	0	0	0	0	0	0	0	0	0	0	0	0	0	0	0	0	0	0
Krt7	21	0	0	0	0	0	0	0	0	0	0	0	0	0	0	0	0	1.9053	0	0	0	0	0	0	0	0	0	0	0	0	0	0	0	0	0	0	0	0	0	0	0	2.047	0	0	0	0	0	0	0
2210011C24Rik	21	0	0	0	0	0	0	0	0	0	0	0	0	0	0	0	0	0	0	0	0	0	0	0	0	0	0	0	0	0	0	0	0	0	0	0	0	0	0	0	0	0	0	0	0	0	0	0	0
Plb1	21	0	0	0	0	0	0	0	0	0	0	0	0	0	0	0	0	0	0	0	0	0	0	0	0	0	0	0	0	0	0	0	0	0	0	0	0	0	0	0	0	0	0	0	0	0	0	0	0
Scel	21	0	0	0	0	0	0	0	0	0	0	0	0	0	0	0	0	0	0	0	0	0	0	0	0	0	0	0	0	0	0	0	0	0	0	0	0	0	0	0	0	0	0	0	0	0	0	0	0
Scnn1b	21	0	0	0	0	0	0	0	0	0	0	0	0	0	0	0	0	0	0	0	0	0	0	0	0	0	0	0	0	0	0	0	0	0	0	0	0	0	0	0	0	0	0	0	0	0	0	0	0
Tacstd2	21	0	0	0	0	0	0	0	0	0	0	0	0	0	0	0	0	0	0	0	0	0	0	0	0	0	0	0	0	0	0	0	0	0	0	0	0	0	0	0	0	0	0	0	0	0	0	0	0
Akap5	21	0	0	0	0	0	0	0	0	0	0	0	0	0	0	0	0	0	0	0	0	0	0	0	1.9831	0	0	0	0	0	0	0	0	0	0	0	0	0	0	0	0	0	0	0	0	0	0	0	0
Itgb6	21	0	0	0	0	0	0	0	0	0	0	0	0	0	0	0	0	0	0	0	0	0	0	0	0	0	0	0	0	0	0	0	0	0	0	0	0	0	0	0	0	0	0	0	0	0	0	0	0
Col4a4	21	0	0	0	0	0	0	2.0201	0	0	0	0	2.0102	0	0	0	0	0	0	0	0	0	0	0	0	0	0	0	0	0	0	0	0	0	0	0	0	0	0	0	0	0	0	0	0	0	0	0	0
Sema3e	21	0	0	0	0	0	0	0	0	0	0	0	0	0	0	0	0	0	0	0	0	0	0	0	0	0	0	0	0	0	0	0	0	0	0	0	0	0	0	0	0	0	0	0	0	0	0	0	0
Spink4	21	0	0	0	0	0	0	0	0	0	0	0	0	0	0	0	0	0	0	0	0	0	0	0	0	0	0	0	0	0	0	0	0	0	0	0	0	0	0	0	0	0	0	0	0	0	0	0	0
Lamc2	21	0	0	0	0	0	0	0	0	0	0	0	0	0	0	0	0	0	0	0	0	0	0	0	0	0	0	0	0	0	0	0	0	0	0	0	0	0	0	0	0	0	0	0	0	0	0	0	0
Slc6a14	21	0	0	0	0	0	0	0	0	0	0	0	0	0	0	0	0	0	0	0	0	0	0	0	0	0	0	0	0	0	0	0	0	0	0	0	0	0	0	0	0	0	0	0	0	0	0	0	0
Popdc3	21	0	0	0	0	0	0	0	0	0	0	0	0	0	0	0	0	0	0	0	0	0	0	0	0	0	0	0	0	0	0	0	0	0	0	0	0	0	0	0	0	0	0	0	0	0	0	0	0
Gprc5a	21	0	0	2.0017	0	0	0	0	1.5855	0	1.2816	0	2.0102	0	0	2.515	0	0	0	0	2.0393	0	0	1.5682	0	0	1.4074	0	0	0	0	0	0	0	1.2984	0	0	0	0	2.5291	0	1.3596	0	0	0	2.6885	0	1.7075	0
Clic3	21	0	0	0	0	0	0	0	0	0	0	0	0	0	0	0	0	0	0	0	0	2.5322	0	0	1.9831	0	0	0	0	0	0	0	0	0	0	0	0	0	0	0	0	0	0	0	0	0	0	0	0
Gpm6a	21	0	0	0	0	0	0	0	0	0	0	0	0	0	0	0	0	0	0	0	0	0	0	0	0	0	0	0	0	0	0	0	0	0	0	0	0	0	0	0	0	0	0	0	0	0	0	0	0
Aqp5	21	0	0	0	0	0	0	0	0	0	0	0	0	0	0	1.7476	0	0	0	0	0	0	2.2857	0	0	0	0	0	0	0	0	0	0	0	0	0	0	0	0	1.7596	0	0	0	0	0	0	0	0	0
Wnt3a	21	0	0	0	0	0	0	0	0	0	0	0	0	0	0	0	0	0	0	0	0	0	0	0	0	0	0	0	0	0	0	0	0	0	0	0	0	0	0	0	0	0	0	0	0	0	0	0	0
Mal2	21	0	1.6041	0	0	0	0	0	0	0	0	0	0	0	0	0	0	0	0	0	0	0	0	0	0	0	0	0	2.0899	0	0	0	0	0	0	0	1.6535	0	0	0	0	0	0	0	0	0	0	0	0
2310007B03Rik	21	0	0	0	0	0	0	0	0	0	0	0	0	0	0	0	0	0	0	0	0	0	0	0	0	0	0	0	0	0	0	0	0	0	0	0	0	0	0	0	0	0	0	0	0	0	0	0	0
Pard6b	21	0	0	0	0	0	0	0	0	0	0	0	0	0	0	0	0	0	0	0	0	0	0	0	0	0	1.4074	0	0	0	0	0	0	0	0	0	0	0	0	0	0	0	0	0	0	0	0	0	0
Slc39a8	21	0	0	0	0	0	0	0	0	0	0	0	0	0	0	0	0	0	0	0	0	0	0	0	0	0	0	0	0	1.8551	0	0	0	0	0	0	0	0	0	0	0	0	0	0	0	0	0	0	0
Slc39a4	21	0	0	0	0	0	0	0	0	0	1.2816	0	0	0	0	0	0	0	0	0	2.0393	0	0	0	0	0	0	0	0	0	0	0	0	0	0	0	0	0	0	0	0	0	0	0	0	0	0	0	0
Ano1	21	0	0	0	0	0	0	0	0	0	0	0	0	0	0	0	0	0	0	0	0	0	0	0	0	0	0	0	0	0	0	0	0	0	0	0	0	0	0	0	0	0	0	0	0	0	0	0	0
Sh3rf2	21	0	0	0	0	0	0	0	0	0	0	0	0	0	0	0	0	0	0	0	0	0	0	0	0	0	0	0	0	0	0	0	0	0	0	0	0	0	0	0	0	0	0	0	0	0	0	0	0
Arxes2	21	0	0	0	0	0	0	0	0	0	0	0	0	0	0	0	0	0	0	0	0	0	0	0	0	0	0	0	0	0	0	0	0	0	0	0	0	0	0	0	0	0	0	0	0	0	0	0	0
Sema3a	21	0	0	0	0	0	0	0	0	0	0	0	0	0	0	0	0	0	0	0	0	0	0	0	0	0	0	0	0	0	0	0	0	0	0	0	0	0	0	0	0	0	0	0	0	0	0	0	0
Sec14l3	21	0	0	0	0	0	0	0	0	0	0	0	0	0	0	0	0	0	0	0	0	0	0	0	0	0	0	1.327	0	0	0	0	0	0	0	0	0	0	0	0	1.5203	0	0	0	0	0	0	0	0
Crlf1	21	0	0	0	0	0	0	0	0	0	0	0	0	0	0	0	0	0	0	0	0	0	0	0	0	0	0	0	0	0	0	0	0	0	0	0	0	0	0	0	0	0	0	0	0	0	0	0	0
Sphk1	21	0	0	0	0	0	0	0	0	0	0	0	0	0	0	0	0	0	0	0	0	0	0	0	0	0	0	0	0	0	0	0	0	0	0	0	0	0	0	0	0	0	0	0	0	0	0	0	0
Serinc2	21	0	0	0	0	0	0	0	1.5855	0	0	0	0	0	0	0	0	0	0	0	0	0	0	0	0	0	0	0	0	0	0	0	0	0	0	0	0	0	0	0	0	0	0	0	0	0	0	0	0
Abca5	21	0	0	0	0	0	0	0	0	0	0	0	0	0	0	0	0	0	0	0	0	0	0	0	0	0	0	0	0	0	0	0	0	0	0	0	0	0	0	0	0	0	0	0	0	0	0	0	0
Pkp2	21	0	0	0	0	0	0	0	0	0	0	0	0	0	0	0	0	0	0	0	0	0	0	0	0	0	0	0	0	0	0	0	0	0	0	0	0	0	0	0	0	0	0	0	0	0	0	0	0
Tmem37	21	1.1228	0	0	0	0	0	2.0201	0	0	0	0	0	1.8136	0	0	0	0	0	1.4715	0	0	0	0	0	1.824	0	0	0	0	0	0	0	0	0	0	0	0	0	0	0	0	1.2132	0	0	2.6885	0	0	0
Cxadr	21	0	0	0	0	0	0	0	0	0	0	0	0	0	0	0	0	0	0	0	0	0	0	0	0	0	0	0	0	0	0	0	1.5404	0	0	0	0	0	0	0	0	0	0	0	0	0	0	0	0
Matn4	21	0	0	0	0	0	0	0	0	0	0	0	0	0	0	0	0	1.9053	0	0	0	0	0	0	0	0	0	0	0	0	0	0	0	0	0	0	0	0	0	0	0	0	0	0	0	0	0	0	0
Gipc2	21	0	0	0	0	0	0	0	0	1.7768	0	0	0	0	0	0	0	0	0	0	0	0	0	0	0	0	0	0	0	0	0	0	0	0	0	0	0	0	0	0	0	0	0	0	0	0	0	0	0
Ptprn	21	0	0	0	0	0	0	0	0	0	0	0	0	0	0	0	0	0	0	0	0	0	0	0	0	0	0	0	0	0	0	0	0	0	0	0	0	0	0	0	0	0	0	0	0	0	0	0	0
Slc7a4	21	0	0	0	0	0	0	0	0	0	0	0	0	0	0	0	0	0	0	0	0	0	0	0	0	0	0	0	0	0	0	0	0	0	0	0	0	0	0	0	0	0	0	0	0	0	0	0	0
Tmprss2	21	0	0	0	0	0	0	0	0	0	0	0	0	0	0	0	0	0	0	0	0	0	0	0	0	0	0	0	0	0	0	0	0	0	0	0	0	0	0	0	0	0	0	0	0	0	0	0	0
Cgn	21	0	0	0	0	0	0	0	0	0	0	0	0	0	0	0	0	0	0	0	0	0	0	0	0	0	0	0	0	0	0	0	0	0	0	0	0	0	0	0	0	0	0	0	0	0	0	0	0
Ager	21	0.0575	-1.0653	0.9364	1.1027	0.307	-1.0653	0.9548	1.2573	1.4839	0.2162	1.0029	0.9449	0.7482	0.6424	0.6822	1.0898	0.8399	-1.0653	1.1193	0.9739	-1.0653	1.2204	-1.0653	-1.0653	-1.0653	1.8626	0.2616	-1.0653	0.7898	-1.0653	0.4675	1.6845	-1.0653	-1.0653	-1.0653	0.5881	0.9505	-1.0653	-1.0653	-1.0653	-1.0653	-1.0653	-1.0653	1.3022	1.6232	0.7574	-1.0653	0.1015
Dapk2	21	0	0	0	0	0	0	0	0	0	0	0	0	0	0	0	0	0	0	0	0	0	0	0	0	0	0	0	0	0	0	0	0	0	0	0	0	0	0	0	0	0	0	0	0	0	0	0	0
Sybu	21	0	0	0	0	0	0	0	0	0	0	0	0	0	0	0	0	0	0	0	0	0	0	0	0	0	0	0	0	0	0	0	0	0	0	0	0	0	0	0	0	0	0	0	0	0	0	0	0
Mthfd1	21	0	0	0	0	0	0	0	0	0	0	0	0	0	0	1.7476	0	0	0	0	0	0	0	1.5682	0	1.824	1.4074	0	0	1.8551	0	0	0	0	0	0	0	0	0	0	0	0	0	0	0	0	0	0	1.8034
Il17re	21	0	0	0	0	0	0	0	0	0	0	0	0	0	0	0	0	0	0	0	0	0	0	0	0	0	0	0	0	0	0	0	0	0	0	0	0	0	0	0	0	0	0	0	0	0	0	0	0
Dusp14	21	0	0	0	0	0	0	0	0	0	0	0	0	0	0	0	0	0	0	0	0	0	0	0	0	0	0	0	0	1.8551	0	0	0	0	0	0	0	0	0	0	0	0	0	0	0	0	0	0	0
Liph	21	0	0	0	0	0	0	0	0	0	0	0	0	0	0	0	0	0	0	0	0	0	0	0	0	0	0	0	0	0	0	0	0	0	0	0	0	0	0	0	0	0	0	0	0	0	0	0	0
Hs2st1	21	0	0	0	0	0	0	0	0	0	0	0	0	1.8136	0	0	0	0	0	0	0	0	0	0	0	0	0	0	0	0	0	0	1.5404	0	0	0	0	0	0	0	0	0	0	0	0	0	1.8227	0	0
Mmrn1	22	0	0	0	0	0	0	0	0	0	0	0	0	0	0	0	0	0	0	0	0	0	0	0	0	0	0	0	0	0	0	0	0	0	0	0	0	0	0	0	0	0	0	0	1.6231	0	0	0	0
Reln	22	0	0	0	0	0	0	0	0	0	0	0	0	0	0	0	0	0	0	0	0	0	0	0	0	0	0	0	0	0	0	0	0	0	0	0	0	0	0	0	0	0	0	0	0	0	0	0	0
Prox1	22	0	0	0	0	0	0	0	0	0	0	0	0	0	0	0	0	0	0	0	0	0	0	0	0	0	0	0	0	0	0	0	0	0	0	0	0	0	0	0	0	0	0	0	0	0	0	0	0
Fxyd6	22	0	0	0	0	0	0	0	0	0	0	0	0	0	0	0	0	0	0	0	0	0	0	0	0	0	0	0	0	0	0	0	0	0	0	0	0	0	0	0	0	0	0	0	0	0	0	1.7075	0
Slc45a3	22	0	0	0	0	0	0	0	0	0	0	0	0	0	0	0	0	0	0	0	0	0	0	0	0	0	0	0	0	0	0	0	0	0	0	0	0	0	0	0	0	0	0	0	0	0	0	0	0
Pcsk6	22	0	0	0	0	0	0	0	0	0	0	0	0	0	0	0	0	0	0	0	0	0	0	0	0	0	0	0	0	0	0	0	0	0	0	0	0	0	0	0	0	0	0	0	0	0	0	0	0
Apba2	22	0	0	0	0	0	0	0	0	0	0	0	0	0	0	0	0	0	0	0	0	0	0	0	0	0	0	0	0	0	0	0	0	0	0	0	0	0	0	0	0	0	0	0	0	0	0	0	0
Ccl21a	22	0	0	0	0	0	0	0	0	0	0	0	0	0	0	0	0	0	0	0	0	0	0	0	0	0	0	0	0	0	0	0	0	0	0	0	0	0	0	0	0	0	0	0	0	0	0	0	0
Ptx3	22	0	0	0	0	0	0	0	0	0	0	0	0	0	0	0	0	0	0	0	0	0	0	0	0	0	0	0	0	0	0	0	0	0	0	0	0	0	0	0	0	0	0	0	0	0	0	0	0
Ccl21b	22	0	0	0	0	0	0	0	0	0	0	0	0	0	0	0	0	0	0	0	0	0	0	0	0	0	0	0	0	0	0	0	0	0	0	0	0	0	0	0	0	0	0	0	0	0	0	0	0
Scn1b	22	0	0	0	0	0	0	0	0	0	0	0	0	0	0	0	0	0	0	0	0	0	0	0	0	0	0	0	0	0	0	0	0	0	0	0	0	0	0	0	0	0	0	0	0	2.6885	0	0	0
Hoxd9	22	0	0	0	0	0	0	0	0	0	0	0	0	0	0	0	0	0	0	0	0	0	0	0	0	0	0	0	0	0	0	0	0	0	0	0	0	0	0	0	0	0	0	0	0	0	0	0	0
Pld5	22	0	0	0	0	0	0	0	0	0	0	0	0	0	0	0	0	0	0	0	0	0	0	0	0	0	0	0	0	0	0	0	0	0	0	0	0	0	0	0	0	0	0	0	0	0	0	0	0
Tbx1	22	0	0	0	0	0	0	0	0	0	0	0	0	0	0	0	0	0	0	0	0	0	0	0	0	0	0	0	0	0	0	0	0	0	0	0	0	0	0	0	0	0	0	0	0	0	0	0	0
Klhl4	22	0	0	0	0	0	0	0	0	0	0	0	0	0	0	0	0	0	0	0	0	0	0	0	0	0	0	0	0	0	0	0	0	0	0	0	0	0	0	0	0	0	0	0	0	0	0	0	0
Lrrn4cl	22	0	0	0	0	0	0	0	0	0	0	0	0	0	0	0	0	0	0	0	0	0	0	0	0	0	0	0	0	0	0	0	0	0	0	0	0	0	0	0	0	0	0	0	0	0	0	0	0
Cldn11	22	0	0	0	0	0	0	0	0	0	0	0	0	0	0	0	0	0	0	0	0	0	0	0	0	0	0	0	0	0	0	0	0	0	0	0	0	0	0	0	0	0	0	0	0	0	0	0	0
Duoxa2	22	0	0	0	0	0	0	0	0	0	0	0	0	0	0	0	0	0	0	0	0	0	0	0	0	0	0	0	0	0	0	0	0	0	0	0	0	0	0	0	0	0	0	0	0	0	0	0	0
Bok	22	0	0	0	0	0	0	0	0	0	1.2816	0	0	0	0	0	0	0	0	0	0	0	0	0	0	0	0	0	0	0	0	0	0	0	0	0	0	0	0	0	0	0	0	0	0	0	0	0	0
Stab2	22	0	0	0	0	0	0	0	0	0	0	0	0	0	0	0	0	0	0	0	0	0	0	0	0	0	0	0	0	0	0	0	0	0	0	0	0	0	0	0	0	0	0	0	0	0	0	0	0
Rasd1	22	0	0	0	0	0	0	0	0	0	0	0	0	0	0	0	0	0	0	0	0	0	0	0	0	0	0	0	0	0	0	0	0	0	0	0	0	0	0	0	0	0	0	0	0	0	0	0	0
Sh3gl3	22	0	0	0	0	0	0	0	0	0	0	0	0	0	0	0	0	0	0	0	0	0	0	0	0	0	0	0	0	0	0	0	0	0	0	0	0	0	0	0	0	0	0	0	0	0	0	0	0
Cpne7	22	0	0	0	0	0	0	0	0	0	0	0	0	0	0	0	0	0	0	0	0	0	0	0	0	0	0	0	0	0	0	0	0	0	0	0	0	0	0	0	0	0	0	0	0	0	0	0	0
Maf	22	0	0	0	0	0	0	0	0	0	0	0	0	0	0	0	0	0	0	0	0	0	0	0	0	0	0	0	0	0	0	0	0	0	0	0	0	0	0	0	0	0	0	0	0	0	0	0	0
Col26a1	22	0	0	0	0	0	0	0	0	0	0	0	0	0	0	0	0	0	0	0	0	0	0	0	0	0	0	0	0	0	0	0	0	0	0	0	0	0	0	0	0	0	0	0	0	0	0	0	0
Atp8a2	22	0	0	0	0	0	0	0	0	0	0	0	0	0	0	0	0	0	0	0	0	0	0	0	0	0	0	0	0	0	0	0	0	0	0	0	0	0	0	0	0	0	0	0	0	0	0	0	0
Spsb4	22	0	0	0	0	0	0	0	0	0	0	0	0	0	0	0	0	0	0	0	0	0	0	0	0	0	0	0	0	0	0	0	0	0	0	0	0	0	0	0	0	0	0	0	0	0	0	0	0
Flt4	22	0	1.6041	0	0	1.3723	0	0	0	0	0	0	0	0	1.7078	0	0	0	0	0	0	0	0	0	0	0	0	0	0	0	0	0	0	0	0	0	0	0	1.4685	0	0	1.3596	0	0	0	0	0	0	0
Itih5	22	0	0	0	0	0	0	0	0	0	0	0	0	0	0	0	0	0	0	0	0	0	0	0	0	0	0	0	0	0	0	0	0	0	0	0	0	0	0	0	0	0	0	0	0	0	0	0	0
Sema3d	22	0	0	0	0	0	0	0	0	0	0	0	0	0	0	0	0	0	0	0	0	0	0	0	0	0	0	0	0	0	0	0	0	0	0	0	0	0	0	0	0	0	0	0	0	0	0	0	0
Il7	22	0	0	0	0	0	0	0	0	0	0	0	0	0	0	0	0	0	0	0	0	0	0	0	0	0	0	0	0	0	0	0	0	0	0	0	0	0	0	0	0	0	0	0	0	0	0	0	0
Ank	22	0	0	0	0	0	0	0	0	0	1.2816	0	0	0	0	0	0	0	0	0	0	0	0	0	0	0	0	0	0	0	0	0	0	0	0	0	0	0	0	0	0	0	0	0	0	0	0	0	0
F8	22	0	0	0	0	0	0	0	0	0	0	0	0	0	0	0	0	0	0	0	0	0	0	0	0	0	0	0	0	0	0	0	0	0	0	0	0	0	0	0	0	0	0	0	0	0	0	0	0
Pvrl2	22	0	0	0	0	0	0	0	0	0	0	0	0	0	0	0	0	0	0	0	0	0	0	0	0	0	1.4074	0	0	0	0	0	0	0	0	0	0	2.0158	0	0	1.5203	0	0	0	0	0	0	0	0
Susd4	22	0	0	0	0	0	0	0	0	0	0	0	0	0	0	0	0	0	0	0	0	0	0	0	0	0	0	0	0	0	0	0	0	0	0	0	0	0	0	0	0	0	0	0	0	0	0	0	0
Tshz2	22	0	0	0	0	0	0	0	0	1.7768	0	0	2.0102	0	0	1.7476	0	0	0	0	0	0	0	0	0	0	0	0	0	0	0	0	0	0	0	0	0	0	0	0	0	0	0	0	0	0	0	0	0
Sned1	22	0	0	0	0	0	0	0	0	0	0	0	0	0	0	0	0	0	0	0	0	0	0	0	0	0	0	0	0	0	0	0	0	0	0	0	0	0	0	0	0	0	0	0	0	0	0	0	0
6430573F11Rik	22	0	0	0	0	0	0	0	0	0	0	0	0	0	0	0	0	0	0	0	0	0	0	0	0	0	0	0	0	0	0	0	0	0	0	0	0	0	0	0	0	0	0	0	0	0	0	0	0
Pear1	22	0	0	0	0	0	0	0	0	0	0	0	0	0	0	0	0	0	0	0	0	0	0	0	0	0	0	0	0	0	0	0	0	0	0	0	0	0	0	0	0	0	0	0	0	0	0	0	0
Stab1	22	0	0	2.0017	0	1.3723	0	2.0201	0	0	0	2.0683	0	1.8136	0	0	0	2.6985	0	0	0	0	2.2857	1.5682	0	1.824	0	0	0	0	1.8097	1.5329	0	0	0	0	0	0	0	1.7596	0	0	0	0	0	0	0	0	0
Kcng2	22	0	0	0	0	0	0	0	0	0	0	0	0	0	0	0	0	0	0	0	0	0	0	0	0	0	0	0	0	0	0	0	0	0	0	0	0	0	0	0	0	0	0	0	0	0	0	0	0
Lhfpl2	22	0	0	0	0	0	0	0	0	0	0	0	0	1.8136	0	0	0	0	0	0	2.0393	0	0	0	0	0	0	0	0	0	0	0	0	0	0	0	0	0	0	0	0	0	0	0	0	0	0	0	0
Cpne2	22	0	0	0	0	0	1.4079	2.0201	0	1.7768	0	0	0	0	0	0	0	0	2.1237	0	0	0	2.2857	0	0	0	0	0	0	0	0	0	0	0	1.9706	0	0	0	0	0	0	0	0	0	0	0	0	0	0
Gprc5b	22	0	0	0	0	0	0	0	0	0	0	0	0	0	0	0	0	0	0	0	0	0	0	0	0	0	0	0	0	0	0	0	0	0	0	0	0	0	0	0	0	0	0	0	0	0	0	0	0
Ebf4	22	0	0	0	0	0	0	0	0	0	0	0	0	0	0	0	0	0	0	0	0	0	0	0	0	0	0	0	0	0	0	0	0	0	0	0	0	0	0	0	0	0	0	0	0	0	0	0	0
1110032F04Rik	22	0	0	0	0	0	0	0	0	0	0	0	0	0	0	0	0	0	0	0	0	0	0	0	0	0	0	0	0	0	0	0	0	0	0	0	0	0	0	0	0	0	0	0	0	0	0	0	0
Itih3	22	0	0	0	0	0	0	0	0	0	0	0	0	0	0	0	0	0	0	0	0	0	0	0	0	0	0	0	0	0	0	0	0	0	0	0	0	0	0	0	0	0	0	0	0	0	0	0	0
Apoc4	22	0	0	0	0	0	0	0	0	0	0	0	0	0	0	0	0	0	0	0	0	0	0	0	0	0	0	0	0	0	0	0	0	0	0	0	0	0	0	0	0	0	0	0	0	0	0	0	0
Thsd7a	22	0	0	0	0	0	0	0	0	0	0	0	0	0	0	0	0	0	0	0	0	0	0	0	0	0	0	0	0	0	0	0	0	0	0	0	0	0	0	0	0	0	0	0	0	0	0	0	0
Ppfibp1	22	0	0	0	0	0	0	0	0	0	0	0	0	0	0	0	0	0	0	0	0	0	0	0	0	0	0	0	0	0	0	0	0	0	1.2984	0	0	0	0	0	0	0	0	1.7187	0	0	0	0	0
Tagln3	22	0	0	0	0	0	0	0	0	0	0	0	0	0	0	0	0	0	0	0	0	0	0	0	0	0	0	0	0	0	0	0	0	0	0	0	0	0	0	0	0	0	0	0	0	0	0	0	0
Arl4a	22	0	0	0	2.168	1.3723	0	0	0	0	0	0	0	0	0	0	0	0	0	0	0	0	0	0	0	0	0	0	0	1.8551	0	0	0	0	0	0	0	0	1.4685	0	0	0	1.2132	0	0	0	0	0	0
Flywch2	22	0	0	0	0	0	0	0	0	0	0	0	0	0	0	0	1.4474	0	0	0	0	0	0	0	0	0	0	0	0	0	0	0	0	0	0	0	0	0	0	0	0	0	0	0	0	0	0	0	0
Tnfaip8l1	22	0	0	0	0	0	0	0	0	0	0	0	0	0	0	0	0	0	0	0	0	0	0	0	0	0	0	0	0	0	0	0	0	0	0	0	0	0	0	0	0	0	0	0	0	0	0	0	1.1668
Fscn1	22	0	0	0	0	0	0	0	0	0	0	0	0	1.8136	0	0	0	0	0	0	0	0	0	0	0	0	0	0	0	0	0	0	0	0	0	0	0	0	0	0	0	0	0	0	1.6231	0	0	0	0
Tbc1d4	22	0	0	0	0	0	0	0	0	0	1.2816	0	0	0	0	0	0	1.9053	0	0	0	0	0	0	0	0	0	0	0	1.8551	0	1.5329	0	0	0	0	0	0	0	0	1.5203	1.3596	0	0	0	0	0	0	0
Cst6	22	0	0	0	0	0	0	0	0	0	0	0	0	0	0	0	0	0	0	0	0	0	2.2857	0	0	0	0	0	0	0	0	0	0	0	0	0	0	0	0	0	0	0	0	0	0	0	0	0	0
Lrrc4c	22	0	0	0	0	0	0	0	0	0	0	0	0	0	0	0	0	0	0	0	0	0	0	0	0	0	0	0	0	0	0	0	0	0	0	0	0	0	0	0	0	0	0	0	0	0	0	0	0
Hjurp	22	1.1228	0	0	0	0	0	0	0	0	0	0	0	0	0	1.7476	0	0	0	0	0	0	0	0	0	0	0	0	0	0	1.8097	1.5329	0	0	0	0	0	0	0	0	0	0	1.2132	1.7187	0	0	1.8227	0	0
Ephb1	22	0	0	0	0	0	0	0	0	0	0	0	0	0	0	0	0	0	0	0	0	0	0	0	0	0	0	0	0	0	0	0	0	0	0	0	0	0	0	0	0	0	0	0	0	0	0	0	0
Hba-a1	23	-0.0246	-0.4426	0.2782	0.3146	-0.6166	-0.4059	0.5326	-0.6687	-0.0235	0.1672	0.4456	0.3703	0.1839	0.307	-0.3365	-0.4205	-0.3392	-0.8094	-0.0397	0.2413	0.4438	0.023	0.3322	0.1681	0.3398	-0.3348	-0.0412	0.6231	0.1641	-0.2514	0.4752	0.1243	-0.605	-0.0878	-0.251	-0.4683	-0.3165	0.1287	0.0333	-1.1255	-0.2765	-0.2306	-0.2799	-0.24	0.6278	0.1201	-0.1199	0.2067
Hba-a2	23	-0.1484	0.5115	0.2973	-0.2756	0.159	-1.3006	-0.8579	-0.086	-0.7798	0.3259	-0.2367	1.072	0.3202	0.0885	-0.0433	-0.2916	-0.0459	-0.3309	0.1256	0.2416	0.8506	-0.531	0.4588	-0.1989	-0.0426	0.0268	0.4005	0.7668	0.1033	-0.2952	0.3462	-0.2422	0.5393	0.1523	-0.6121	-0.175	-0.3035	-0.1749	0.4028	-0.0972	0.1389	-0.8488	0.6157	-0.6848	0.5132	0.6313	0.1734	-0.0177
Alas2	23	1.1228	0	0	0	1.3723	0	0	1.5855	0	0	0	0	0	0	0	0	0	0	0	0	0	0	0	0	0	0	1.327	0	0	0	0	1.5404	0	0	0	0	0	1.4685	0	1.5203	0	0	0	0	0	0	0	0
Snca	23	0	0	0	0	0	0	0	0	0	0	0	2.0102	1.8136	2.4681	0	0	0	0	0	0	0	0	1.5682	0	1.824	0	0	0	1.8551	0	0	0	0	0	0	0	0	2.181	0	0	0	0	0	0	0	0	0	1.1668
Bpgm	23	0	0	0	2.9979	1.3723	0	2.8304	1.5855	0	0	0	0	0	1.7078	0	2.1552	0	0	0	0	0	0	0	0	0	0	1.327	0	0	0	2.74	0	0	0	0	0	2.0158	0	0	2.2439	0	0	0	1.6231	0	0	2.4678	1.8034
Ube2l6	23	0	1.6041	0	2.168	1.3723	0	0	0	0	0	0	0	0	1.7078	2.515	0	1.9053	0	1.4715	0	0	2.2857	0	0	0	0	0	2.0899	1.8551	0	0	1.5404	0	0	0	0	0	0	0	0	1.3596	1.2132	0	0	0	0	1.7075	1.1668
Fech	23	1.1228	0	0	0	1.3723	0	0	2.3226	0	0	0	0	0	0	0	1.4474	1.9053	0	0	2.0393	0	0	0	0	0	0	0	0	1.8551	1.8097	0	0	0	0	0	2.4038	0	0	0	0	0	0	0	0	0	0	0	0
Isg20	23	0	0	0	2.168	0	0	0	0	0	0	0	0	0	0	0	1.4474	0	0	0	0	0	0	0	1.9831	1.824	0	0	0	1.8551	0	0	0	0	0	0	0	0	1.4685	0	0	0	0	0	0	0	0	0	1.1668
Mkrn1	23	2.1805	1.6041	2.0017	0	2.5277	0	0	1.5855	0	1.2816	0	0	0	1.7078	2.515	0	0	0	1.4715	0	0	0	1.5682	1.9831	0	1.4074	0	0	0	1.8097	2.74	2.7498	2.4697	2.7737	0	0	2.0158	1.4685	1.7596	1.5203	1.3596	1.2132	0	0	0	0	0	1.1668
Fam220a	23	0	0	0	0	1.3723	1.4079	0	0	0	1.9494	0	2.0102	0	0	0	0	0	0	0	0	0	2.2857	0	0	0	0	0	0	1.8551	0	0	1.5404	0	1.2984	0	0	0	1.4685	0	0	0	0	0	0	0	0	0	1.1668
Fam46c	23	0	0	0	0	0	0	0	1.5855	0	0	0	0	0	0	0	0	0	0	0	2.0393	0	0	0	0	0	0	0	0	0	0	0	0	0	0	0	0	0	0	0	0	0	0	1.7187	1.6231	0	0	0	0
Gypa	23	0	0	0	0	0	0	0	0	0	0	0	0	0	0	0	0	0	0	0	0	0	0	0	0	0	0	0	0	0	0	0	0	0	0	0	0	0	0	0	0	0	0	0	0	0	0	0	0
Rsad2	23	0	0	0	0	0	0	0	0	0	0	0	0	0	0	0	0	0	0	0	0	0	0	0	0	0	0	0	0	0	0	0	0	0	0	0	0	0	0	0	0	0	0	0	0	0	0	0	0
Tspo2	23	0	0	0	0	0	0	0	0	0	0	0	0	0	0	0	0	0	0	0	0	0	0	0	0	0	0	0	0	0	0	0	0	0	0	0	0	0	0	0	0	0	0	0	0	0	0	0	0
Trim10	23	0	0	0	0	0	0	0	0	0	0	0	0	0	0	0	0	0	0	0	0	0	0	0	0	0	0	0	0	0	0	0	0	0	0	0	0	0	0	0	0	0	0	0	0	0	0	0	0
Slc4a1	23	0	0	0	0	0	0	0	0	0	0	0	0	0	0	0	0	0	0	0	0	0	0	0	0	0	0	0	0	0	0	0	0	0	0	0	0	0	0	0	0	0	0	0	0	0	0	0	0
Paqr9	23	0	0	0	0	0	0	0	0	0	0	0	0	0	0	0	0	0	0	0	0	0	0	0	0	0	0	0	0	0	0	0	0	0	0	0	0	0	0	0	0	0	0	0	0	0	0	0	0
Slc25a37	23	0	0	0	0	0	0	0	0	0	0	0	0	0	0	0	0	0	2.1237	0	0	0	0	0	0	0	0	0	0	0	0	0	0	0	0	0	0	0	0	0	0	0	0	0	0	0	0	0	0
Fam213a	23	0	0	0	0	0	0	0	0	0	1.2816	0	0	0	0	0	0	0	0	0	0	0	0	0	0	0	0	0	0	0	0	0	0	0	0	0	0	0	0	0	0	0	0	0	0	0	0	0	0
Hbq1b	23	0	0	0	0	0	0	0	0	0	0	0	0	0	0	0	0	0	0	0	0	0	0	0	0	0	0	0	0	0	0	0	0	0	0	0	0	0	0	0	0	0	0	0	0	0	0	0	0
Isca1	23	0	0	0	0	1.3723	0	0	0	0	1.2816	0	0	0	0	0	0	0	0	0	0	0	0	1.5682	0	0	0	0	0	0	0	0	1.5404	0	0	0	0	0	0	0	0	0	0	0	0	0	0	0	0
Ube2c	23	0	1.6041	0	0	0	0	0	0	0	0	0	0	0	0	0	0	0	0	0	0	0	0	0	0	0	0	0	0	0	0	0	0	0	0	0	0	0	0	0	0	0	0	0	0	0	0	1.7075	0
Dhrs11	23	0	0	0	0	0	0	0	0	0	0	0	0	0	0	0	0	0	0	0	0	0	0	0	0	0	0	0	0	0	0	0	0	0	0	0	0	0	1.4685	0	0	0	0	0	0	0	0	0	0
Ccndbp1	23	0	1.6041	0	0	1.3723	0	2.0201	1.5855	0	1.2816	0	0	0	2.4681	0	1.4474	0	0	0	0	0	0	0	0	0	0	1.327	0	0	1.8097	0	0	0	0	0	2.4038	0	1.4685	0	0	0	0	0	0	0	0	0	0
Ppp1cb	23	1.7465	0	2.0017	2.168	2.5277	1.4079	0	0	0	1.9494	0	0	0	0	1.7476	2.1552	0	0	1.4715	2.0393	0	0	1.5682	1.9831	0	0	0	0	0	0	1.5329	0	3.3332	1.2984	0	1.6535	2.0158	1.4685	1.7596	0	1.3596	0	0	0	0	0	1.7075	1.1668
Nusap1	23	0	0	0	0	0	0	0	0	0	0	0	0	0	0	0	0	0	0	0	0	0	0	0	0	0	1.4074	0	0	0	0	0	0	0	0	0	0	0	0	0	0	0	0	0	0	0	0	0	0
Hbq1a	23	0	0	0	0	0	0	0	0	0	0	0	0	0	0	0	0	0	0	0	0	0	0	0	0	0	0	0	0	0	0	0	0	0	0	0	0	0	0	0	0	0	0	0	0	0	0	0	0
Tfdp2	23	0	0	0	0	0	0	0	0	0	0	0	0	0	0	0	0	0	0	0	0	0	0	1.5682	0	0	0	0	0	0	0	0	0	0	1.2984	0	0	0	1.4685	0	0	0	0	0	0	0	0	0	0
Apol11b	23	0	0	0	0	0	0	0	0	0	0	0	0	0	0	0	0	0	0	0	0	0	0	0	0	0	0	0	0	0	0	0	0	0	0	0	0	0	0	0	0	0	0	0	0	0	0	0	0
March2	23	0	0	2.0017	0	1.3723	1.4079	0	0	1.7768	1.2816	2.0683	2.0102	1.8136	0	1.7476	0	0	2.1237	1.4715	0	2.5322	2.2857	2.3018	0	1.824	0	1.327	0	0	0	2.2592	0	2.4697	1.2984	0	1.6535	0	2.6559	0	1.5203	2.047	1.8628	1.7187	1.6231	0	0	1.7075	1.1668
Dcaf12	23	1.1228	1.6041	0	0	0	0	0	0	0	0	0	0	0	1.7078	0	0	0	0	0	2.8522	0	0	0	0	0	2.5748	0	0	0	0	1.5329	1.5404	0	0	0	1.6535	0	0	0	0	0	1.2132	0	0	0	0	0	0
Bnip3l	23	1.1711	-2.0374	1.2866	0.1306	-0.6651	0.538	-2.0374	0.2852	-0.2606	-0.0881	-2.0374	-0.0272	-0.2239	0.926	-2.0374	-0.59	-0.1322	1.8138	0.1472	0.8147	1.3644	1.0922	-2.0374	-0.0543	1.0706	0.0687	-0.7105	0.0525	-0.1823	1.0529	1.5904	0.7124	-2.0374	1.9257	0.3918	-2.0374	-0.0216	0.1436	0.9908	0.6862	0.0095	-0.1746	0.4436	1.1831	0.6511	-0.2147	0.4304	-0.8706
Rhd	23	0	0	0	0	0	0	0	0	0	0	0	0	0	0	0	0	0	0	0	0	0	0	0	0	0	0	0	0	0	0	0	0	0	0	0	0	0	0	0	0	0	0	0	0	0	0	0	0
Hemgn	23	0	0	0	0	0	0	0	0	0	0	0	0	0	0	0	0	0	0	0	0	0	0	0	0	0	0	0	0	0	0	0	0	0	0	0	0	0	0	0	0	0	0	0	0	0	0	0	0
AK157302	23	0	0	0	0	0	0	0	0	0	1.2816	0	0	0	0	0	0	0	0	0	0	0	0	0	0	0	1.4074	0	0	0	0	0	0	0	0	0	0	0	0	0	1.5203	0	0	0	0	0	0	0	0
Rnf10	23	1.1228	0	0	0	1.3723	2.1066	0	2.8081	1.7768	1.2816	2.0683	0	2.5922	0	0	2.1552	0	0	0	0	0	0	1.5682	0	1.824	2.1061	0	0	1.8551	1.8097	1.5329	2.7498	0	0	0	0	2.0158	0	2.5291	1.5203	1.3596	1.8628	0	2.3675	0	0	3.3312	1.1668
Slc25a39	23	1.1228	0	0	0	0	0	0	1.5855	0	0	0	0	0	0	0	0	0	0	0	0	0	0	0	0	0	0	1.327	0	0	0	0	2.2683	0	0	0	0	0	0	1.7596	1.5203	0	0	0	0	0	0	0	0
Hagh	23	0	0	0	2.168	1.3723	0	0	0	1.7768	0	0	0	0	0	0	1.4474	1.9053	0	0	0	0	0	0	0	0	0	0	0	1.8551	0	1.5329	0	0	1.2984	0	0	0	0	0	1.5203	0	0	1.7187	1.6231	0	0	0	0
Spta1	23	0	0	0	0	0	0	0	0	0	0	0	0	0	0	0	0	0	0	0	0	0	0	0	0	0	0	0	0	0	0	0	0	0	0	0	0	0	0	0	0	0	0	0	0	0	0	0	0
Pnpo	23	0	0	0	0	0	0	0	0	0	0	0	0	0	0	0	0	0	0	0	0	0	0	0	0	0	0	1.327	0	0	0	0	0	0	0	0	0	0	0	1.7596	0	0	0	0	0	0	0	0	0
Sfta2	24	0	0	0	0	0	0	0	1.5855	0	0	0	0	0	0	0	1.4474	0	0	0	0	0	0	0	0	0	0	0	0	0	0	0	0	0	0	0	0	0	0	0	0	0	1.8628	0	0	0	0	0	0
Hc	24	0	0	0	2.168	0	1.4079	0	0	0	1.2816	0	0	0	0	0	0	0	2.1237	0	0	0	0	0	0	0	1.4074	0	0	0	0	0	0	0	1.2984	0	0	0	0	0	0	0	0	0	1.6231	0	0	1.7075	0
Lamp3	24	0	0	0	0	0	0	0	0	0	0	0	0	0	2.4681	0	1.4474	1.9053	0	0	0	0	0	0	0	0	1.4074	0	0	0	0	0	0	0	1.2984	0	0	0	0	0	0	0	0	0	0	0	0	1.7075	0
S100g	24	0	1.6041	0	0	0	0	0	0	0	0	0	0	0	0	0	0	0	0	0	0	0	0	0	0	0	0	0	0	1.8551	0	0	2.2683	0	0	0	0	2.0158	0	0	0	0	1.2132	0	0	2.6885	0	0	0
Bex4	24	0	0	0	2.168	0	0	0	0	1.7768	0	0	0	0	0	0	0	0	0	0	0	0	0	0	0	0	0	0	0	1.8551	0	0	0	0	0	0	0	0	1.4685	0	0	0	0	0	0	0	0	0	0
Pla2g1b	24	0	0	0	0	0	0	0	0	0	0	0	0	0	0	0	0	0	0	0	0	0	0	0	0	0	0	0	0	0	0	0	0	0	0	0	0	0	0	0	0	0	0	0	0	0	0	0	0
Sftpc	24	0.1476	-0.2297	0.1598	-0.6873	0.2801	0.2532	0.0069	0.0727	-0.2273	-0.2871	-0.2455	0.0852	-0.3645	-0.0813	0.1158	0.1799	0.3974	-0.2973	-0.5022	-0.5382	0.6424	-0.2297	-0.2099	-0.243	0.3503	-0.8542	-0.1597	-0.1051	-0.7785	-0.5855	-0.4902	-0.0542	0.1276	-0.3144	0.079	0.2848	0.0925	-0.1626	0.1326	-0.1469	0.2597	-0.402	-0.1421	0.1852	-0.7236	-0.1644	-0.2383	0.1931
Egfl6	24	0	0	0	0	0	0	0	0	0	0	0	0	0	0	0	0	0	0	0	0	0	0	0	0	0	0	0	0	0	0	0	0	0	0	0	0	0	0	0	0	0	0	0	0	0	0	0	0
Slc34a2	24	0	0	0	2.168	0	0	0	0	0	0	2.0683	0	0	1.7078	0	0	0	0	0	0	2.5322	0	0	0	0	0	2.0063	0	2.6405	0	0	0	2.4697	0	0	1.6535	2.0158	0	0	0	0	0	1.7187	0	2.6885	0	0	1.1668
Sftpd	24	1.1228	0	0	0	2.0627	0	0	0	0	0	0	0	1.8136	0	0	1.4474	0	0	0	0	0	2.2857	0	1.9831	0	2.1061	0	0	0	0	0	0	0	1.2984	0	0	2.0158	1.4685	1.7596	0	0	0	0	1.6231	0	0	0	1.1668
Muc1	24	0	0	0	0	0	0	0	0	0	0	0	0	0	0	0	0	0	0	0	0	0	0	0	0	0	0	0	0	0	0	0	0	0	0	0	0	0	0	0	0	0	0	0	0	0	0	0	0
Lcn2	24	0	1.6041	0	0	0	0	0	0	0	0	0	0	0	0	0	0	0	0	0	0	0	0	0	0	0	0	0	0	0	0	0	0	0	1.2984	0	0	0	1.4685	0	0	0	0	0	0	2.6885	0	0	1.1668
Lgi3	24	0	0	0	0	0	0	0	0	0	0	0	0	0	0	0	0	0	0	0	0	0	0	0	0	0	0	0	0	0	0	0	0	0	0	0	0	0	0	0	1.5203	0	0	0	0	0	0	0	0
Sftpb	24	0	2.3448	2.0017	0	1.3723	2.1066	2.0201	1.5855	0	2.4041	2.8851	0	0	0	0	1.4474	2.6985	0	2.1846	2.0393	3.9405	2.2857	0	0	0	1.4074	0	2.0899	0	1.8097	2.74	1.5404	0	0	3.2886	0	0	1.4685	0	0	1.3596	1.2132	2.481	1.6231	0	0	0	1.1668
Bex2	24	0	0	0	0	0	1.4079	0	0	0	0	0	0	0	1.7078	0	0	0	0	0	0	0	0	0	1.9831	1.824	0	0	0	0	0	1.5329	0	0	0	0	0	0	0	0	0	1.3596	1.2132	0	0	0	0	0	0
Ank3	24	0	0	0	0	0	0	0	0	0	0	0	0	1.8136	0	0	0	0	0	0	0	0	0	0	0	0	0	0	0	0	0	0	0	0	0	0	0	0	0	0	0	0	0	0	0	0	0	0	0
Dram1	24	0	1.6041	0	0	0	0	0	0	0	0	0	0	0	0	0	0	0	0	0	0	0	0	0	0	0	0	0	2.0899	0	0	0	0	0	0	2.4292	1.6535	0	0	0	0	0	1.2132	0	0	0	0	0	0
Ppp1r14c	24	0	0	0	0	0	0	0	0	0	0	0	0	0	0	0	0	0	2.1237	0	0	0	0	0	0	0	0	1.327	2.0899	0	0	0	0	0	0	0	0	0	0	0	0	0	0	0	0	0	0	0	0
Fasn	24	0	0	0	0	0	0	0	0	0	0	0	0	0	0	0	0	0	0	1.4715	0	0	0	0	0	0	0	0	0	0	0	0	0	0	1.2984	0	0	0	0	0	0	0	0	0	0	0	0	0	1.1668
Scd1	24	1.7465	0	0	0	0	1.4079	0	0	0	0	0	2.0102	3.4673	2.9634	0	1.4474	0	0	0	2.0393	0	0	0	0	2.6044	1.4074	0	0	0	1.8097	1.5329	0	2.4697	1.2984	0	0	0	0	1.7596	0	1.3596	0	0	1.6231	0	0	0	1.1668
Wfdc2	24	1.1228	0	0	2.168	0	0	2.0201	2.3226	0	0	0	0	0	2.4681	2.515	0	2.6985	2.1237	0	0	0	2.2857	0	0	0	2.1061	0	0	0	1.8097	0	0	0	1.9706	3.2886	1.6535	0	2.181	0	1.5203	1.3596	1.2132	1.7187	0	0	0	0	2.2435
Sftpa1	24	-0.6269	-0.0285	-0.3716	-0.2053	0.7876	-2.3734	-0.3532	-2.3734	0.1759	-0.424	1.4107	0.4457	-0.5598	0.59	-0.6258	-0.926	0.3252	1.4778	-0.9019	-2.3734	1.0285	1.6714	0.4124	0.4146	-2.3734	-0.9659	0.9561	1.0558	0.7729	0.717	-0.1142	-0.1051	0.0963	-1.0749	0.0558	0.0304	-2.3734	-0.9048	1.3193	-0.1294	-1.0137	-0.5106	-2.3734	-0.7503	-2.3734	1.4014	0.0945	0.207
Snhg11	24	0	0	0	0	0	0	0	0	0	0	0	0	0	0	0	0	0	0	0	0	0	0	0	0	0	0	0	0	0	0	0	0	0	0	0	0	0	0	0	0	0	0	0	0	0	0	0	0
Cox6a2	24	0	0	0	0	0	0	0	0	0	0	0	0	0	0	0	0	0	0	0	0	0	0	0	0	0	0	0	0	0	0	0	0	0	1.2984	0	0	0	0	0	0	0	0	0	0	0	0	0	0
Etv5	24	0	0	0	0	1.3723	0	0	0	0	0	0	0	0	0	0	0	0	0	0	0	2.5322	0	0	0	1.824	0	0	0	0	0	0	0	0	0	0	0	0	0	0	0	0	0	0	0	0	0	0	0
Atp6v1c2	24	0	0	0	0	0	0	0	0	0	0	0	0	0	0	0	0	0	0	0	0	0	0	0	0	0	0	0	0	0	0	0	0	0	0	0	0	0	0	0	0	0	0	0	0	0	0	0	0
Ptprf	24	0	1.6041	0	0	1.3723	0	0	0	0	0	0	0	0	0	0	0	0	0	0	0	0	0	0	0	0	0	0	0	0	0	1.5329	0	0	0	0	0	0	0	0	0	0	0	0	0	0	0	0	0
Mlc1	24	0	0	0	0	0	0	0	0	0	0	0	0	0	0	1.7476	0	0	0	0	0	0	0	0	0	0	0	0	0	0	0	0	0	0	0	0	0	0	0	0	0	0	0	0	0	0	0	0	0
Atp1b1	24	0	0	0	0	0	0	0	0	0	0	0	0	0	0	0	0	0	0	0	0	0	0	0	1.9831	0	0	0	0	0	0	0	0	0	0	0	0	0	0	0	0	0	0	0	0	0	0	0	0
Cbr2	24	0	0	0	0	0	0	0	0	1.7768	1.9494	0	0	0	0	0	0	1.9053	0	1.4715	0	0	0	0	0	0	0	1.327	2.0899	0	0	0	1.5404	2.4697	0	0	0	0	0	0	1.5203	0	1.2132	0	0	0	0	0	0
Npw	24	0	0	0	0	0	0	0	0	0	0	0	0	0	0	0	0	0	0	0	0	0	0	0	0	0	0	0	0	0	2.5877	0	0	0	0	0	0	0	0	0	0	0	0	0	0	0	0	0	0
Nkx2-1	24	0	0	0	0	0	0	0	0	0	0	0	0	0	0	0	0	0	0	0	0	0	0	0	0	0	0	0	0	1.8551	0	0	0	0	0	0	0	0	0	0	0	0	0	0	0	0	0	0	0
Cldn18	24	0	0	0	0	0	0	0	1.5855	0	0	0	0	0	0	0	0	0	0	1.4715	0	0	0	0	0	0	0	0	0	0	0	0	0	0	0	0	0	0	0	0	0	0	0	0	1.6231	0	0	1.7075	0
Cldn3	24	0	0	0	0	0	0	0	0	0	0	0	0	0	0	0	0	0	0	0	2.0393	0	0	0	0	0	0	0	0	0	0	0	0	2.4697	0	0	0	0	0	0	0	0	0	0	0	0	0	0	0
Acoxl	24	0	0	0	0	0	0	0	0	0	0	0	0	0	0	0	0	0	0	0	0	0	0	0	0	0	0	0	0	0	0	0	0	0	0	0	0	0	0	0	0	1.3596	0	0	0	0	0	0	0
Slco4c1	24	0	0	0	0	0	0	0	0	0	0	0	0	0	0	0	0	0	0	0	0	0	0	0	0	0	0	0	0	0	0	0	0	0	0	0	0	0	0	0	0	0	0	0	0	0	0	0	0
Smim6	24	0	0	0	0	0	0	0	0	0	0	0	0	0	0	0	0	0	0	0	0	0	0	0	0	0	1.4074	0	0	0	0	0	0	0	0	0	0	0	0	0	0	0	1.2132	0	0	0	0	0	0
Scgb1c1	24	0	0	0	0	0	0	0	0	0	0	0	0	0	0	0	0	0	0	0	0	0	0	0	0	0	0	0	0	0	0	0	0	0	0	0	0	0	0	0	0	0	0	0	0	0	0	0	0
Rbpjl	24	0	0	0	0	0	0	0	0	0	0	0	0	0	0	0	0	0	0	0	0	0	0	0	0	0	0	0	0	0	0	0	0	0	0	0	0	0	0	0	0	0	0	0	0	0	0	0	0
Irx3	24	0	0	0	0	1.3723	0	0	0	0	0	0	0	0	0	0	0	0	0	0	0	0	0	0	0	0	0	0	0	0	0	0	0	0	0	0	0	0	0	0	0	0	0	0	0	0	0	0	0
Apoc1	24	0	0	0	0	0	0	0	0	0	0	0	0	0	0	0	0	0	0	0	0	0	0	0	0	0	1.4074	0	0	0	0	0	0	0	0	0	0	0	0	0	0	0	0	0	0	0	0	0	0
Sdc1	24	0	0	0	0	0	0	0	0	0	0	0	0	0	0	0	0	0	0	0	0	0	0	0	0	1.824	0	0	0	0	0	0	0	0	0	0	0	0	0	0	0	0	0	0	0	0	0	0	0
Abca3	24	0	0	0	0	0	0	0	0	1.7768	0	2.0683	0	0	0	0	0	0	0	0	0	0	0	0	0	0	0	0	0	0	0	0	0	0	0	0	0	0	1.4685	0	0	0	0	1.7187	0	0	0	0	0
Ang	24	0	0	0	0	0	0	0	0	0	0	0	0	0	0	0	0	0	0	0	0	0	0	0	0	0	0	0	0	0	0	0	0	0	0	0	0	0	1.4685	0	0	0	0	0	0	0	0	0	0
Tfcp2l1	24	0	0	0	0	0	0	0	0	0	0	0	0	0	0	0	0	0	0	0	0	0	0	0	0	0	0	0	0	0	0	0	0	0	0	0	0	0	0	0	0	0	0	0	0	0	0	0	0
C6	24	0	0	0	2.168	0	0	0	0	0	0	0	0	0	0	0	0	0	0	0	0	0	0	0	0	0	0	0	0	0	0	0	0	0	0	0	0	0	0	0	0	0	0	0	0	0	0	0	0
Cpm	24	1.1228	0	0	0	0	0	0	0	0	0	0	0	0	0	0	0	0	0	0	0	2.5322	0	1.5682	0	0	0	0	0	0	0	0	0	0	0	0	0	0	0	0	0	0	0	0	0	0	0	0	0
Kcnj15	24	0	0	0	0	0	0	0	0	0	0	0	0	0	0	0	0	0	0	0	0	0	0	0	0	0	0	0	0	0	0	0	0	0	0	0	0	0	0	0	0	0	0	0	0	0	0	0	0
Alcam	24	0	0	0	0	0	0	0	0	0	0	0	0	0	0	0	0	0	0	0	0	0	0	0	0	0	0	0	0	0	0	0	0	0	0	0	1.6535	0	0	0	0	0	0	0	0	0	0	1.7075	0
Fabp5	24	1.1228	1.6041	0	0	1.3723	0	2.0201	0	1.7768	0	0	0	0	0	1.7476	1.4474	0	2.1237	0	0	0	0	0	0	0	0	2.0063	0	0	1.8097	2.2592	1.5404	0	0	0	0	0	0	0	0	1.3596	1.2132	1.7187	0	0	0	0	1.1668
Krt23	24	0	0	0	0	0	0	0	0	0	0	0	0	0	0	0	0	0	0	0	0	0	0	0	0	0	0	0	0	0	0	0	0	0	0	0	0	0	0	0	0	0	0	0	0	0	0	0	0
Irx1	24	0	0	2.0017	0	0	0	0	0	0	0	0	0	0	0	0	0	0	0	0	0	0	0	0	0	0	0	0	0	0	0	0	0	0	0	0	0	0	0	0	0	0	0	0	0	0	0	0	0
Acot7	24	1.7465	0	0	0	0	1.4079	0	0	0	1.2816	0	0	0	0	0	0	0	0	1.4715	0	0	0	1.5682	0	1.824	0	0	2.0899	0	0	0	0	0	1.9706	0	0	0	0	0	1.5203	2.047	2.3091	0	0	0	1.8227	1.7075	1.8034
Il33	24	0	0	0	0	0	0	0	0	0	0	0	0	0	0	0	0	0	0	0	2.0393	0	0	0	0	0	0	0	0	0	0	0	0	0	0	0	0	0	0	0	0	0	0	1.7187	0	0	0	0	0
Rnase4	24	0	1.6041	0	0	0	0	0	0	0	0	0	0	0	1.7078	0	0	0	0	0	0	2.5322	0	1.5682	1.9831	1.824	0	0	0	0	0	1.5329	0	2.4697	0	0	0	0	0	2.5291	0	0	1.2132	1.7187	1.6231	0	0	1.7075	0
Pi4k2b	24	0	0	0	0	0	0	0	0	0	0	2.0683	0	0	1.7078	0	0	0	0	0	0	0	0	0	0	1.824	0	0	0	0	0	0	0	0	0	0	0	0	0	0	0	0	0	0	0	0	0	0	0
Kcnc3	24	0	0	0	0	0	0	0	0	0	0	0	0	0	0	0	0	0	0	0	0	0	0	0	0	0	0	0	0	0	0	0	0	0	0	0	0	0	0	0	0	0	0	0	0	0	0	0	0
Prnp	24	0	0	0	0	0	0	0	0	0	0	0	0	0	0	0	0	0	0	0	0	0	0	0	0	0	0	0	0	0	0	0	0	0	0	0	0	0	0	0	0	0	0	0	0	0	0	0	0
5330417C22Rik	24	0	0	0	0	0	0	0	0	0	0	0	0	0	0	0	0	0	0	0	0	0	0	0	0	0	0	0	0	0	0	0	0	0	0	0	0	0	0	0	0	0	0	0	0	0	0	0	0
Aox3	24	0	0	0	0	0	0	0	1.5855	0	0	0	0	0	0	0	0	0	0	0	0	0	0	0	0	0	0	0	0	0	0	0	0	0	0	0	0	0	0	0	0	0	0	0	0	0	0	1.7075	0
Mapk15	25	0	0	0	0	0	0	0	0	0	0	0	0	0	0	0	0	0	0	0	0	0	0	0	0	0	0	0	0	0	0	0	0	0	0	0	0	0	0	0	0	0	0	0	0	0	0	0	0
Tekt1	25	0	0	0	0	0	0	0	0	0	0	0	0	0	0	0	0	0	0	0	0	0	0	0	0	0	0	0	0	0	0	0	0	0	0	0	0	0	0	0	0	0	0	0	0	0	0	0	0
Iqca	25	0	0	0	0	0	0	0	0	0	0	0	0	0	0	0	0	0	0	0	0	0	0	0	0	0	0	0	0	0	0	0	0	0	0	0	0	0	0	0	0	0	0	0	0	0	0	0	0
Cdhr3	25	0	0	0	0	0	0	0	0	0	0	0	0	0	0	0	0	0	0	0	0	0	0	0	0	0	0	0	0	0	0	0	0	0	0	0	0	0	0	0	0	0	0	0	0	0	0	0	0
Sntn	25	0	0	0	0	0	0	0	0	0	0	0	0	0	0	0	0	0	0	0	0	0	0	0	0	0	0	0	0	0	0	0	0	0	0	0	0	0	0	0	0	0	0	0	0	0	0	0	0
1700001C02Rik	25	0	0	0	0	0	0	0	0	0	0	0	0	0	0	0	0	0	0	0	0	0	0	0	0	0	0	0	0	0	0	0	0	0	0	0	0	0	0	0	0	0	0	0	0	0	0	0	0
Ccdc65	25	0	0	0	0	0	0	0	0	0	0	0	0	0	0	0	0	0	0	0	0	0	0	0	0	0	0	0	0	0	0	0	0	0	0	0	0	0	0	0	0	0	0	0	0	0	0	0	0
Fam166b	25	0	0	0	0	0	0	0	0	0	0	0	0	0	0	0	0	0	0	0	0	0	0	0	0	0	0	0	0	0	0	0	0	0	0	0	0	0	0	0	0	0	0	0	0	0	0	0	0
1700007K13Rik	25	0	0	0	0	0	0	0	0	0	0	0	0	0	0	0	0	0	0	0	0	0	0	0	0	0	0	0	0	0	0	0	0	0	0	0	0	0	0	0	0	0	0	0	0	0	0	0	0
Ppp1r36	25	0	0	0	0	0	0	0	0	0	0	0	0	0	0	0	0	0	0	0	0	0	0	0	0	0	0	0	0	0	0	0	0	0	0	0	0	0	0	0	0	0	0	0	0	0	0	0	0
Fam216b	25	0	0	0	0	0	0	0	0	0	0	0	0	0	0	0	0	0	0	0	0	0	0	0	0	0	0	0	0	0	0	0	0	0	0	0	0	0	0	0	0	0	0	0	0	0	0	0	0
BC051019	25	0	0	0	0	0	0	0	0	0	0	0	0	0	0	0	0	0	0	0	0	0	0	0	0	0	0	0	0	0	0	0	0	0	0	0	0	0	0	0	0	0	0	0	0	0	0	0	0
1110017D15Rik	25	0	0	0	0	0	0	0	0	0	1.2816	0	0	0	0	0	0	0	0	0	0	2.5322	0	0	0	0	0	0	0	0	0	0	0	0	0	0	0	0	0	0	0	0	0	0	0	0	0	0	0
Rsph1	25	0	0	0	0	0	0	0	0	0	0	0	0	0	0	0	0	0	0	0	0	0	0	0	0	0	0	0	0	0	0	0	0	0	0	0	0	0	0	0	1.5203	0	0	0	0	0	0	0	0
Clic6	25	0	0	0	0	0	0	0	0	0	0	0	0	0	0	0	0	0	0	0	0	0	0	0	0	0	0	0	0	0	0	0	0	0	0	0	0	0	0	0	0	0	0	0	0	0	0	0	0
Ccdc153	25	0	0	0	0	0	0	0	0	0	0	0	0	0	0	0	0	0	0	0	0	0	0	0	0	0	0	0	0	0	0	0	0	0	0	0	0	0	0	0	0	0	0	0	0	0	0	0	0
Ccdc113	25	0	0	0	0	0	0	0	0	0	0	0	0	0	0	0	0	0	0	0	0	0	0	0	0	0	0	0	0	0	0	0	0	0	0	0	0	0	0	0	0	0	0	0	0	0	0	0	0
Acox2	25	0	0	0	0	0	0	0	0	0	0	0	0	0	0	0	0	0	0	0	0	0	0	0	0	0	0	0	0	0	0	0	0	0	0	0	0	0	0	0	0	0	0	0	0	0	0	0	0
Tmem212	25	0	0	0	0	0	0	0	0	0	0	0	0	0	0	0	0	0	0	0	0	0	0	0	0	0	0	0	0	0	0	0	0	0	0	0	0	0	0	0	0	0	0	0	0	0	0	0	0
Spag17	25	0	0	0	0	0	0	0	0	0	0	0	0	0	0	0	0	0	0	0	0	0	0	0	0	0	0	0	0	0	0	0	0	0	0	0	0	0	0	0	0	0	0	0	0	0	0	0	0
Ccdc39	25	0	0	0	0	0	0	0	0	0	0	0	0	0	0	0	0	0	0	0	0	0	0	0	0	0	0	0	0	0	0	0	0	0	0	0	0	0	0	0	0	0	0	0	0	0	0	0	0
Arhgdig	25	0	0	0	0	0	0	0	0	0	0	0	0	0	0	0	0	0	0	0	0	0	0	0	0	0	0	0	0	0	0	0	0	0	0	0	0	0	0	0	0	0	0	0	0	0	0	0	0
Dcdc2a	25	0	0	0	0	0	0	0	0	0	0	0	0	0	0	0	0	0	0	0	0	0	0	0	0	0	0	0	0	0	0	0	0	0	0	0	0	0	0	0	0	0	0	0	0	0	0	0	0
1700016K19Rik	25	0	0	0	0	0	0	0	0	0	0	0	0	0	0	0	0	0	0	0	0	0	0	0	0	0	0	0	0	0	0	0	0	0	0	0	0	0	0	0	0	0	0	0	0	0	0	0	0
Riiad1	25	0	0	0	0	0	0	0	0	0	0	0	0	0	0	0	0	0	0	0	0	0	0	0	0	0	0	0	0	0	0	0	0	0	0	0	0	0	0	0	0	0	0	0	0	0	0	0	0
Fam183b	25	0	0	0	0	0	0	0	0	0	0	0	0	0	0	0	0	0	0	0	0	0	0	0	0	0	0	0	0	0	0	0	0	0	0	0	0	0	0	0	0	0	0	0	0	0	0	0	0
9530053A07Rik	25	0	0	0	0	0	0	0	0	0	0	0	0	0	0	0	0	0	0	0	0	0	0	0	0	0	0	0	0	0	0	0	0	0	0	0	0	0	0	0	0	0	0	0	0	0	0	0	0
Syt5	25	0	0	0	0	0	0	0	0	0	0	0	0	0	0	0	0	0	0	0	0	0	0	0	0	0	0	0	0	0	0	0	0	0	0	0	0	0	0	0	0	0	0	0	0	0	0	0	0
Efcab10	25	0	0	0	0	0	0	0	0	0	0	0	0	0	0	0	0	0	0	0	0	0	0	0	0	0	0	0	0	0	0	0	0	0	0	0	0	0	0	0	0	0	0	0	0	0	0	0	0
Tctex1d4	25	0	0	0	0	0	0	0	0	0	0	0	0	0	0	0	0	0	0	0	0	0	0	0	0	0	0	0	0	0	0	0	0	0	0	0	1.6535	0	0	0	0	0	0	0	0	0	0	0	0
1700001L19Rik	25	0	0	0	0	0	0	0	0	0	0	0	0	0	0	0	0	0	0	0	0	0	0	0	0	0	0	0	0	0	0	0	0	0	0	0	0	0	0	0	0	0	0	0	0	0	0	0	0
Fam92b	25	0	0	0	0	0	0	0	0	0	0	0	0	0	0	0	0	0	0	0	0	0	0	0	0	0	0	0	0	0	0	0	0	0	0	0	0	0	0	0	0	0	0	0	0	0	0	0	0
Cyp2s1	25	0	0	0	0	0	0	0	0	0	0	0	0	0	0	0	0	0	0	0	0	0	0	0	0	0	0	0	0	0	0	0	0	0	0	0	0	0	0	0	0	0	0	0	0	0	0	0	0
Ubxn10	25	0	0	0	0	0	0	0	0	0	0	0	0	1.8136	0	0	0	0	0	0	0	0	0	0	0	0	0	0	0	0	0	0	0	0	0	0	0	0	0	0	0	0	0	0	0	0	0	0	0
Foxj1	25	0	0	0	0	0	0	0	0	0	0	0	0	0	0	0	0	0	0	0	0	0	0	0	0	0	0	0	0	0	0	0	0	0	0	0	0	0	0	0	0	0	0	0	0	0	0	0	0
Ldlrad1	25	0	0	0	0	0	0	0	0	0	0	0	0	0	0	0	0	0	0	0	0	0	0	0	0	0	0	0	0	0	0	0	0	0	0	0	0	0	0	0	0	0	0	0	0	0	0	0	0
Fermt1	25	0	0	0	0	0	0	0	0	0	0	0	0	0	0	0	0	0	0	0	0	0	0	0	0	0	0	0	0	0	0	0	0	0	0	0	0	0	0	0	0	0	0	0	0	0	0	0	0
Pifo	25	0	0	0	0	0	0	0	0	0	0	0	0	0	0	0	0	0	0	0	0	0	0	0	0	0	0	0	0	0	0	0	0	0	0	0	0	0	0	0	0	0	0	0	0	0	0	0	0
Lrrc10b	25	0	0	0	0	0	0	0	0	0	0	0	0	0	0	0	0	0	0	0	0	0	0	0	0	0	0	0	0	0	0	0	0	0	0	0	0	0	0	0	0	0	0	0	0	0	0	0	0
Hydin	25	0	0	0	0	0	0	0	0	0	0	0	0	0	0	0	0	0	0	0	0	0	0	0	0	0	0	0	0	0	0	0	0	0	0	0	0	0	0	0	0	0	0	0	0	0	0	0	0
Cyp2f2	25	0	0	0	0	0	0	0	0	0	0	0	0	0	0	0	1.4474	0	0	0	0	0	0	0	0	0	0	0	0	0	0	0	0	0	0	0	0	0	0	0	1.5203	0	0	0	0	0	0	0	0
Anxa8	25	0	0	0	0	0	0	0	0	0	0	0	0	0	0	0	0	0	0	0	0	0	0	0	0	0	0	0	0	0	0	0	0	0	0	0	0	0	0	0	0	0	0	0	0	0	0	0	0
6430531B16Rik	25	0	0	0	0	0	0	0	0	0	0	0	0	0	0	0	0	0	0	0	0	0	0	0	0	0	0	0	0	0	0	0	0	0	0	0	0	0	0	0	0	0	0	0	0	0	0	0	0
Dmkn	25	0	0	0	0	0	0	0	0	0	0	0	0	0	0	0	0	0	0	0	0	0	0	0	0	0	0	0	0	0	0	0	0	0	0	0	0	0	0	0	0	0	0	0	0	0	0	0	0
Meig1	25	1.1228	0	0	0	0	0	0	0	0	0	0	0	0	0	0	0	0	0	0	0	0	0	0	0	0	0	0	0	0	0	0	0	0	0	0	0	0	0	0	0	0	0	0	0	0	0	0	0
Nek5	25	0	0	0	0	0	0	0	0	0	0	0	0	0	0	0	0	0	0	0	0	0	0	0	0	0	0	0	0	0	0	0	0	0	0	0	0	0	0	0	0	0	0	0	0	0	0	0	0
Dynlrb2	25	0	0	0	0	0	0	0	0	0	0	0	0	0	0	0	0	0	0	0	0	0	0	0	0	0	0	0	0	0	0	0	0	0	0	0	0	0	0	0	0	0	0	0	0	0	0	0	0
Stmnd1	25	0	0	0	0	0	0	0	0	0	0	0	0	0	0	0	0	0	0	1.4715	0	0	0	0	0	0	0	0	0	0	0	0	0	0	0	0	0	0	0	0	0	0	0	0	0	0	0	0	0
Mycbpap	25	0	0	0	0	0	0	0	0	0	0	0	0	0	0	0	0	0	0	0	0	0	0	0	0	0	0	0	0	0	0	0	0	0	0	0	0	0	0	0	0	0	0	0	0	0	0	0	0
1700024G13Rik	25	0	0	0	0	0	0	0	0	0	0	0	0	0	0	0	0	0	0	0	0	0	0	0	0	0	0	0	0	0	0	0	0	0	0	0	0	0	0	0	0	0	0	0	0	0	0	0	0
Rsph4a	25	0	0	0	0	0	0	0	0	0	0	0	0	0	0	0	0	0	0	0	0	0	0	0	0	0	0	0	0	0	0	0	0	0	0	0	0	0	0	0	0	0	0	0	0	0	0	0	0
Wdr66	25	0	0	0	0	0	0	0	0	0	0	0	0	0	0	0	0	0	0	0	0	0	0	0	0	0	0	0	0	0	0	0	0	0	0	0	0	0	0	0	0	0	0	0	0	0	0	0	0
2410004P03Rik	25	0	0	0	0	0	0	0	0	0	0	0	0	0	0	0	0	0	0	0	0	0	0	0	0	0	0	0	0	0	0	0	0	0	0	0	0	0	0	0	0	0	0	0	0	0	0	0	0
1700013F07Rik	25	0	0	0	0	0	0	0	0	0	0	0	0	0	0	0	0	0	0	0	0	0	0	0	0	0	0	0	0	0	0	0	0	0	0	0	0	0	0	0	0	0	0	0	0	0	0	0	0
Ankrd65	25	0	0	0	0	0	0	0	0	0	0	0	0	0	0	0	0	0	0	0	0	0	0	0	0	0	0	0	0	0	0	0	0	0	0	0	0	0	0	0	0	0	0	0	0	0	0	0	0
Fam47e	25	0	0	0	0	0	0	0	0	0	0	0	0	0	0	0	0	0	0	0	0	0	0	0	0	0	0	0	0	0	0	0	0	0	0	0	0	0	0	0	0	0	0	0	0	0	0	0	0
Rgs22	25	0	0	0	0	0	0	0	0	0	0	0	0	0	0	0	0	0	0	0	0	0	0	0	0	0	0	0	0	0	0	0	0	0	0	0	0	0	0	0	0	0	0	0	0	0	0	0	0
Capsl	25	0	0	0	0	0	0	0	0	0	0	0	0	0	0	0	0	0	0	0	0	0	0	0	0	0	0	0	0	0	0	0	0	0	0	0	0	0	0	0	0	0	0	0	0	0	0	0	0
Ak7	25	0	0	0	0	0	0	0	0	0	0	0	0	0	0	0	0	0	0	0	0	0	0	0	0	0	0	0	0	0	0	0	0	0	0	0	0	0	0	0	0	0	0	0	0	0	0	0	0
Eno4	25	0	0	0	0	0	0	0	0	0	0	0	0	0	0	0	0	0	0	0	0	0	0	0	0	0	0	0	0	0	0	0	0	0	0	0	0	0	0	0	0	0	0	0	0	0	0	0	0
[truncated: 5,000 more columns]
