# Supplementary material for: Short-term exposure to intermittent hypoxia leads to changes in gene expression seen in chronic pulmonary disease
Source: eLife. 2021 Feb 18;10:e63003. doi: 10.7554/eLife.63003 (PMC7909952; doi:10.7554/eLife.63003)
Supplement: Figure 2—source data 1. [file elife-63003-fig2-data1.zip › Figure2-SourceData/Figure2B.csv]

cellID	Library	Group	ClusterID	CellTypeAlias	UMAP1	UMAP2
AGCTCTCAGGACACCA	10X_Control_20180727	Control	1	Endo	-1.4636409	-5.255127
GTGAAGGAGCATCATC	10X_Control_20180727	Control	1	Endo	-1.8351535	-4.9444485
TCAGGATGTTCCACAA	10X_Control_20180727	Control	1	Endo	-1.5716178	-5.5993814
ATGCGATTCTGCTGCT	10X_Control_20180727	Control	1	Endo	-0.7288013	-4.5946655
CGCTGGAAGACTAAGT	10X_Control_20180727	Control	1	Endo	-2.4217794	-4.4486566
CTGTGCTCAGCGTTCG	10X_Control_20180727	Control	1	Endo	-1.6167963	-4.066586
CGAGCACCACGTCTCT	10X_Control_20180727	Control	1	Endo	-1.8400999	-4.6091323
ATGAGGGAGAAACCTA	10X_Control_20180727	Control	1	Endo	-2.3863804	-5.3069415
CACCAGGGTGTTAAGA	10X_Control_20180727	Control	1	Endo	-1.0986658	-4.8384495
TTTGCGCGTGTTTGTG	10X_Control_20180727	Control	1	Endo	-1.2918675	-5.2600465
GGGAATGCATGGATGG	10X_Control_20180727	Control	1	Endo	-1.3254882	-4.912285
AAAGATGCAAACAACA	10X_Control_20180727	Control	1	Endo	-1.9440994	-5.1681614
GGGAGATGTCCGAAGA	10X_Control_20180727	Control	1	Endo	-1.3662221	-4.676539
CAGCCGACACACCGCA	10X_Control_20180727	Control	1	Endo	-1.1279634	-4.8966312
TGACTAGAGAGTGACC	10X_Control_20180727	Control	1	Endo	-0.98091	-4.2930045
GGGAGATCATGAGCGA	10X_Control_20180727	Control	1	Endo	-1.5418155	-5.482626
AGCAGCCGTCCTCTTG	10X_Control_20180727	Control	1	Endo	-1.8462292	-5.0490236
CTCGGGAGTGTGGCTC	10X_Control_20180727	Control	1	Endo	-1.8102797	-5.003418
CTCTACGGTAGCGTCC	10X_Control_20180727	Control	1	Endo	-1.5182188	-5.2775645
GCATGCGAGTGTACGG	10X_Control_20180727	Control	1	Endo	-1.4244572	-5.084233
TTGACTTAGATATGGT	10X_Control_20180727	Control	1	Endo	-1.4588977	-5.292303
GTTAAGCGTTCCATGA	10X_Control_20180727	Control	1	Endo	-1.5927382	-3.981631
CACACTCCAGCTCGCA	10X_Control_20180727	Control	1	Endo	-1.8377411	-4.1655164
AAGGCAGCATCCGTGG	10X_Control_20180727	Control	1	Endo	-2.1961548	-4.24582
TTTGTCAAGAATGTGT	10X_Control_20180727	Control	1	Endo	-1.8457175	-4.3986807
AATCCAGTCGGTCCGA	10X_Control_20180727	Control	1	Endo	-2.5023215	-4.5799127
GCATACACATTGCGGC	10X_Control_20180727	Control	1	Endo	-1.1829962	-4.9296036
AACTTTCGTCACCCAG	10X_Control_20180727	Control	1	Endo	-1.1958163	-6.0007396
TAAACCGAGGAGCGAG	10X_Control_20180727	Control	1	Endo	-1.2283106	-4.322213
CGATTGAGTAGCGTCC	10X_Control_20180727	Control	1	Endo	-2.3628452	-5.7980237
GTTCGGGTCCCATTAT	10X_Control_20180727	Control	1	Endo	-0.5335931	-4.6654644
GATCGTAGTATGGTTC	10X_Control_20180727	Control	1	Endo	-1.7243812	-5.589844
AGAGTGGTCTTCATGT	10X_Control_20180727	Control	1	Endo	-2.8637462	-5.019633
CGATTGATCAGCGACC	10X_Control_20180727	Control	1	Endo	-1.2017796	-4.7818084
GTCATTTGTTTACTCT	10X_Control_20180727	Control	1	Endo	-2.077395	-5.5792828
GCTGGGTGTGGCTCCA	10X_Control_20180727	Control	1	Endo	-1.3674039	-5.443723
AACACGTGTTAAGATG	10X_Control_20180727	Control	1	Endo	-2.0937667	-4.7135763
TTGCGTCCATTTCACT	10X_Control_20180727	Control	1	Endo	-1.4362347	-4.3214803
CATTCGCTCAGGCGAA	10X_Control_20180727	Control	1	Endo	-1.9142089	-4.828626
TGGCGCAAGCACAGGT	10X_Control_20180727	Control	1	Endo	-2.2324986	-5.1603465
GGTGCGTCAGATGGCA	10X_Control_20180727	Control	1	Endo	-0.35852894	-4.516658
TTATGCTGTGTTAAGA	10X_Control_20180727	Control	1	Endo	-1.8053205	-4.4854856
CTGTTTAAGACCTTTG	10X_Control_20180727	Control	1	Endo	-1.7892345	-4.6379437
CCTAGCTAGTCTCGGC	10X_Control_20180727	Control	1	Endo	-2.1859803	-5.339538
TCTTCGGCAGGGAGAG	10X_Control_20180727	Control	1	Endo	-2.334101	-5.550934
GTTCATTGTAGCGCAA	10X_Control_20180727	Control	1	Endo	-1.6909789	-3.9438913
AAAGCAAAGATGTGTA	10X_Control_20180727	Control	1	Endo	-1.8751982	-5.1192207
GGTGTTAGTATGGTTC	10X_Control_20180727	Control	1	Endo	-2.7632189	-4.470253
TACTCGCGTAAACGCG	10X_Control_20180727	Control	1	Endo	-1.130283	-5.3343096
CAAGATCGTGTTAAGA	10X_Control_20180727	Control	1	Endo	-0.9534558	-4.5987687
TGGCTGGTCATCTGCC	10X_Control_20180727	Control	1	Endo	-0.24913262	-3.8372798
TCAGATGGTGGCAAAC	10X_Control_20180727	Control	1	Endo	-1.4068651	-5.376509
CAAGAAACATCTGGTA	10X_Control_20180727	Control	1	Endo	-1.4681137	-4.737383
CATATTCTCGCCAGCA	10X_Control_20180727	Control	1	Endo	-1.5136415	-4.8736916
CGCTGGAAGCCCAACC	10X_Control_20180727	Control	1	Endo	-2.0993733	-3.8743489
GCATGTATCCAAACAC	10X_Control_20180727	Control	1	Endo	-1.7914584	-5.2352934
GGTGTTATCGGTTAAC	10X_Control_20180727	Control	1	Endo	-1.9074754	-4.5657277
TACCTTATCGAGGTAG	10X_Control_20180727	Control	1	Endo	-1.1259801	-5.244957
AGTTGGTAGGACACCA	10X_Control_20180727	Control	1	Endo	-2.2915914	-4.836765
GGTGCGTCATCGGTTA	10X_Control_20180727	Control	1	Endo	-2.3006163	-5.066883
CTAAGACAGGCTAGGT	10X_Control_20180727	Control	1	Endo	-1.565904	-5.0627327
TTCTACAGTATGAATG	10X_Control_20180727	Control	1	Endo	-2.6430993	-5.1826377
ACCCACTTCAACACAC	10X_Control_20180727	Control	1	Endo	-2.3466644	-5.6868486
GAAATGACATTTGCTT	10X_Control_20180727	Control	1	Endo	-1.3530195	-4.6597166
CAACCAAGTAGCTAAA	10X_Control_20180727	Control	1	Endo	-1.9770873	-3.5942667
CCCTCCTAGGGCTCTC	10X_Control_20180727	Control	1	Endo	-1.972361	-3.125125
TACTCGCAGCGACGTA	10X_Control_20180727	Control	1	Endo	-1.966626	-4.781478
CCACCTATCTAACCGA	10X_Control_20180727	Control	1	Endo	-1.8736861	-5.173585
CCTTCGAGTACCCAAT	10X_Control_20180727	Control	1	Endo	-1.6017538	-4.802353
GAATGAAGTAGTGAAT	10X_Control_20180727	Control	1	Endo	-1.6521585	-5.287984
TCACAAGTCATACGGT	10X_Control_20180727	Control	1	Endo	-1.8181144	-5.876073
ACATCAGTCCTAGAAC	10X_Control_20180727	Control	1	Endo	-2.8802836	-5.1080403
CTCGGGAGTTCCCGAG	10X_Control_20180727	Control	1	Endo	-1.1100389	-5.1156983
CCTAGCTTCTGGCGAC	10X_Control_20180727	Control	1	Endo	-1.5617762	-5.6977715
CCACCTACAAGGACAC	10X_Control_20180727	Control	1	Endo	-1.2269664	-4.9603405
TCTTCGGGTGAACCTT	10X_Control_20180727	Control	1	Endo	-1.5023165	-3.4431956
CTAAGACTCTTGTACT	10X_Control_20180727	Control	1	Endo	-1.6827859	-4.462235
GAGGTGACATCACGTA	10X_Control_20180727	Control	1	Endo	-1.4684938	-5.5627418
GTGGGTCGTCGATTGT	10X_Control_20180727	Control	1	Endo	-2.0707407	-5.485139
TGGCGCACAAGGACTG	10X_Control_20180727	Control	1	Endo	-0.9641828	-4.442389
AACTCAGGTGCAACGA	10X_Control_20180727	Control	1	Endo	-1.8954381	-3.8126378
GTGCAGCGTGTTGAGG	10X_Control_20180727	Control	1	Endo	-1.3066157	-5.6799006
TTAGGACTCGCTTAGA	10X_Control_20180727	Control	1	Endo	-1.3733526	-5.4245195
CTCCTAGCATCGACGC	10X_Control_20180727	Control	1	Endo	-1.0141281	-4.820661
ACTGAACAGCCGGTAA	10X_Control_20180727	Control	1	Endo	0.33290496	-5.7958684
TACCTTACAAGCGAGT	10X_Control_20180727	Control	1	Endo	-0.932997	-4.5995364
CCCATACTCGTCTGCT	10X_Control_20180727	Control	1	Endo	-1.1967121	-5.3640656
GGGAATGGTCGCATCG	10X_Control_20180727	Control	1	Endo	-1.8239975	-5.0543575
GTATCTTGTACTCAAC	10X_Control_20180727	Control	1	Endo	-1.4816444	-4.793297
TGCTACCGTCGAGATG	10X_Control_20180727	Control	1	Endo	-1.2317313	-5.0524426
ATCACGAAGTACGACG	10X_Control_20180727	Control	1	Endo	-1.5253805	-5.161519
TGGCCAGGTTATCCGA	10X_Control_20180727	Control	1	Endo	-1.0313529	-5.1679697
ATAACGCAGGTGCTAG	10X_Control_20180727	Control	1	Endo	-1.4174929	-4.7547836
GGGTTGCCATGGTAGG	10X_Control_20180727	Control	1	Endo	-1.09286	-5.4598994
GAGGTGAAGCGTGAGT	10X_Control_20180727	Control	1	Endo	-2.5163445	-4.517712
TGTTCCGTCGGCTTGG	10X_Control_20180727	Control	1	Endo	-1.7347275	-4.2972455
GGCGTGTTCAGAGCTT	10X_Control_20180727	Control	1	Endo	-2.1309237	-5.21203
TTCGAAGGTAAAGGAG	10X_Control_20180727	Control	1	Endo	-2.7239447	-4.8597684
CGTTAGACATATACCG	10X_Control_20180727	Control	1	Endo	-2.3049634	-4.655093
GTACTTTAGACAATAC	10X_Control_20180727	Control	1	Endo	-1.5426836	-5.5490694
ACTGCTCTCCCTCAGT	10X_Control_20180727	Control	1	Endo	-3.0310693	-4.41109
AGGGATGTCCGTACAA	10X_Control_20180727	Control	1	Endo	-1.769008	-4.903268
TATCAGGTCGAGAACG	10X_Control_20180727	Control	1	Endo	-1.0336887	-5.60769
ATGGGAGTCGTAGATC	10X_Control_20180727	Control	1	Endo	-1.2270153	-5.336587
AGTGGGATCACGAAGG	10X_Control_20180727	Control	1	Endo	-1.0359585	-5.2084217
TTTACTGTCACAAACC	10X_Control_20180727	Control	1	Endo	-2.4406185	-4.6945305
AGATCTGGTAGAGGAA	10X_Control_20180727	Control	1	Endo	-1.3887447	-5.4452496
TGCGCAGGTAGGACAC	10X_Control_20180727	Control	1	Endo	-1.719294	-4.2765145
ACGGAGAGTATAGTAG	10X_Control_20180727	Control	1	Endo	-1.7374287	-4.3591766
CTGTTTAAGGCACATG	10X_Control_20180727	Control	1	Endo	-1.8942132	-4.8581247
TACCTTACAGGATTGG	10X_Control_20180727	Control	1	Endo	-2.7263842	-5.088053
TACTTACGTACTCGCG	10X_Control_20180727	Control	1	Endo	-2.1748	-4.787418
TCAGGATGTCGTCTTC	10X_Control_20180727	Control	1	Endo	-1.9759055	-4.9968414
TTATGCTTCTACCTGC	10X_Control_20180727	Control	1	Endo	0.5066968	-6.023588
GTGCATACAGCGTTCG	10X_Control_20180727	Control	1	Endo	-1.3928051	-4.599244
GGTGTTACAGTATAAG	10X_Control_20180727	Control	1	Endo	-1.6283959	-4.686677
GAAGCAGCATCGGAAG	10X_Control_20180727	Control	1	Endo	-1.7085301	-5.393969
ACATCAGAGGGAGTAA	10X_Control_20180727	Control	1	Endo	-2.2917798	-5.634137
CAGCTAAGTAGCTTGT	10X_Control_20180727	Control	1	Endo	-1.6588793	-5.642476
TGCTGCTCACGCGAAA	10X_Control_20180727	Control	1	Endo	-1.8735353	-4.291182
CTGCGGACAGCCTTTC	10X_Control_20180727	Control	1	Endo	-1.2743425	-5.5690513
CACCACTCAGCGATCC	10X_Control_20180727	Control	1	Endo	-1.9431397	-5.535201
CATTCGCAGTGTTAGA	10X_Control_20180727	Control	1	Endo	-0.5247877	-3.8937745
TCTCATAGTGGCTCCA	10X_Control_20180727	Control	1	Endo	-1.4546796	-5.098209
GCTCCTAGTAGCACGA	10X_Control_20180727	Control	1	Endo	-1.3936942	-5.374292
GCTCCTAAGGACTGGT	10X_Control_20180727	Control	1	Endo	-1.7659969	-4.6403155
CCACCTAAGTATGACA	10X_Control_20180727	Control	1	Endo	-2.0656261	-5.7209997
ACGGAGAGTCCTCTTG	10X_Control_20180727	Control	1	Endo	-2.4786792	-4.8762593
AGAGCGAAGAATGTTG	10X_Control_20180727	Control	1	Endo	-1.0416161	-5.059654
CTCGAGGCATCGGGTC	10X_Control_20180727	Control	1	Endo	-1.756738	-5.3783326
CTCGAGGAGTGAAGTT	10X_Control_20180727	Control	1	Endo	-1.8177236	-5.335113
ATTATCCCAACACCCG	10X_Control_20180727	Control	1	Endo	-0.93400085	-4.7560115
AAACCTGCATCGACGC	10X_Control_20180727	Control	1	Endo	-1.234361	-5.598486
ACTTGTTAGCTAAGAT	10X_Control_20180727	Control	1	Endo	-1.0427601	-5.2921305
CACAAACTCTCATTCA	10X_Control_20180727	Control	1	Endo	-1.9906398	-3.0937614
ACGCAGCGTTACCGAT	10X_Control_20180727	Control	1	Endo	-1.2698076	-5.322632
GCGCAGTCAAGAGGCT	10X_Control_20180727	Control	1	Endo	-2.0644956	-3.7352674
ACTGATGCAGCCTTTC	10X_Control_20180727	Control	1	Endo	-0.91700166	-4.130148
CACACCTCATGAACCT	10X_Control_20180727	Control	1	Endo	-2.0034833	-4.896186
GTGTGCGAGGATCGCA	10X_Control_20180727	Control	1	Endo	-1.6930844	-4.92406
TTGCGTCGTTCCAACA	10X_Control_20180727	Control	1	Endo	-1.2114271	-5.377504
TACTCGCCAATAGAGT	10X_Control_20180727	Control	1	Endo	-1.3397436	-5.143269
GCAGTTACAGCTTCGG	10X_Control_20180727	Control	1	Endo	-0.94129866	-5.619303
GTTCGGGTCTCTGCTG	10X_Control_20180727	Control	1	Endo	-2.2994926	-5.1004033
ACTGATGCAGACTCGC	10X_Control_20180727	Control	1	Endo	-1.2584244	-5.202423
GTACGTAAGCGGCTTC	10X_Control_20180727	Control	1	Endo	-2.290213	-5.1752667
TAAACCGGTGTTTGTG	10X_Control_20180727	Control	1	Endo	-1.1674075	-5.279597
TGGCTGGAGTCGTTTG	10X_Control_20180727	Control	1	Endo	-1.7317554	-4.4058247
TACTCATTCAAACGGG	10X_Control_20180727	Control	1	Endo	-1.7749348	-5.8338413
TGCGGGTAGTGAAGTT	10X_Control_20180727	Control	1	Endo	-1.1284518	-5.7112308
TGGGCGTGTCTTTCAT	10X_Control_20180727	Control	1	Endo	-1.4456264	-5.835289
AGACGTTGTAGGAGTC	10X_Control_20180727	Control	1	Endo	-1.8599863	-5.912758
ATGGGAGGTCCGAATT	10X_Control_20180727	Control	1	Endo	-2.328251	-4.9901314
ATTCTACAGTTAAGTG	10X_Control_20180727	Control	1	Endo	-0.819864	-4.4279423
GGACAGAAGAAACCGC	10X_Control_20180727	Control	1	Endo	-2.4598634	-5.417593
AACACGTTCGCAAGCC	10X_Control_20180727	Control	1	Endo	-2.4729714	-5.7326403
CAGATCAGTTGTTTGG	10X_Control_20180727	Control	1	Endo	0.404776	-6.0270987
GTTACAGCAAACAACA	10X_Control_20180727	Control	1	Endo	-3.5252538	-4.089327
TGTATTCCAGGAATGC	10X_Control_20180727	Control	1	Endo	-1.4057527	-4.621071
TGCACCTGTCAATGTC	10X_Control_20180727	Control	1	Endo	-0.47966006	-4.6414456
TGTGGTATCCTATGTT	10X_Control_20180727	Control	1	Endo	-1.4264504	-5.5764832
CGTGAGCCACAGGCCT	10X_Control_20180727	Control	1	Endo	-1.462114	-5.524247
TCTGGAACATCCTAGA	10X_Control_20180727	Control	1	Endo	-1.615333	-5.387712
TGCCCATCAGTCACTA	10X_Control_20180727	Control	1	Endo	-3.5217967	-5.0770936
TTCGAAGGTATAGGGC	10X_Control_20180727	Control	1	Endo	-1.5280122	-5.1983085
CCGGTAGAGCGTCTAT	10X_Control_20180727	Control	1	Endo	-1.4212729	-4.280062
GCACTCTCATCCGGGT	10X_Control_20180727	Control	1	Endo	-1.2989845	-4.871233
ACCCACTCACGACGAA	10X_Control_20180727	Control	1	Endo	-1.8847773	-4.9407015
ACATCAGGTTGACGTT	10X_Control_20180727	Control	1	Endo	-0.9518806	-5.459432
CACTCCACAGTCGATT	10X_Control_20180727	Control	1	Endo	-1.1451365	-5.639229
CACTCCAGTGTCTGAT	10X_Control_20180727	Control	1	Endo	-2.1011307	-5.080468
ACCGTAACACTATCTT	10X_Control_20180727	Control	1	Endo	-1.9416578	-4.2332425
TACACGATCCAGAAGG	10X_Control_20180727	Control	1	Endo	-1.3814938	-4.7653246
ACGAGGACAGCATACT	10X_Control_20180727	Control	1	Endo	-1.3391966	-5.3145704
CGATTGACATCCGTGG	10X_Control_20180727	Control	1	Endo	-1.5004752	-4.6367474
TTAACTCCAATGACCT	10X_Control_20180727	Control	1	Endo	-1.2861255	-4.8509293
GCATGATCACGCATCG	10X_Control_20180727	Control	1	Endo	-0.8627373	-3.3257825
AACTCTTCATGGATGG	10X_Control_20180727	Control	1	Endo	-1.5237831	-4.6267776
GAACATCAGAGACTAT	10X_Control_20180727	Control	1	Endo	-2.880861	-5.2006183
ACCTTTACATGAGCGA	10X_Control_20180727	Control	1	Endo	-1.7236873	-5.6118317
ATTACTCGTATATCCG	10X_Control_20180727	Control	1	Endo	-2.408656	-3.3928964
TCTCTAAGTCAGGACA	10X_Control_20180727	Control	1	Endo	-1.44658	-5.6261497
AAATGCCAGCTACCGC	10X_Control_20180727	Control	1	Endo	-1.718885	-3.3088295
CATCGAATCATGCTCC	10X_Control_20180727	Control	1	Endo	-0.935305	-4.9391103
CTCTAATTCTGTCTAT	10X_Control_20180727	Control	1	Endo	-1.9703826	-5.055003
ATCACGACACAGAGGT	10X_Control_20180727	Control	1	Endo	-1.3300264	-4.2232876
TATGCCCCATGCAATC	10X_Control_20180727	Control	1	Endo	-1.9660534	-3.090237
ACTGAGTGTCGACTAT	10X_Control_20180727	Control	1	Endo	-1.7622187	-4.970604
CACACAAGTCCGAATT	10X_Control_20180727	Control	1	Endo	-2.6684265	-5.528719
CAGCTGGTCATGTCCC	10X_Control_20180727	Control	1	Endo	-1.9307303	-2.0313172
AGTGGGACAGACGCCT	10X_Control_20180727	Control	1	Endo	-1.3676448	-5.3337717
ACTTTCAAGCCACGCT	10X_Control_20180727	Control	1	Endo	-0.13483422	-3.5667164
GATCGTACACCTCGGA	10X_Control_20180727	Control	1	Endo	-1.0811688	-4.860296
AGTCTTTCACGGCTAC	10X_Control_20180727	Control	1	Endo	-1.4392903	-5.446762
GACGGCTTCATGCAAC	10X_Control_20180727	Control	1	Endo	-1.066103	-4.5604887
AGGGTGAAGATCCCAT	10X_Control_20180727	Control	1	Endo	-7.0081863	0.99960154
CGAGAAGAGTAAGTAC	10X_Control_20180727	Control	1	Endo	-0.7027421	-4.7677555
GCGACCACATTCTTAC	10X_Control_20180727	Control	1	Endo	-1.6714906	-5.5899177
ATCTGCCAGGTGGGTT	10X_Control_20180727	Control	1	Endo	-2.053918	-5.187963
CGTGTAAGTCCATGAT	10X_Control_20180727	Control	1	Endo	-1.2869476	-5.163341
CATGCCTCACGACTCG	10X_Control_20180727	Control	1	Endo	-1.645157	-5.1670313
GGTGCGTTCCTAAGTG	10X_Control_20180727	Control	1	Endo	-1.9549125	-4.9516487
GATCGATTCCGTTGCT	10X_Control_20180727	Control	1	Endo	-1.9720542	-4.85804
AGATTGCCAAGACACG	10X_Control_20180727	Control	1	Endo	-1.976712	-5.2550526
ACTGATGCATGTCCTC	10X_Control_20180727	Control	1	Endo	-1.3762941	-5.4214225
AGGGTGAGTTGGTAAA	10X_Control_20180727	Control	1	Endo	-2.130925	-3.7345169
TAAGAGATCTGTCTAT	10X_Control_20180727	Control	1	Endo	-1.9711486	-3.5614781
CCGTTCATCCTCGCAT	10X_Control_20180727	Control	1	Endo	-1.7084485	-3.3863525
CGCCAAGGTGTAACGG	10X_Control_20180727	Control	1	Endo	-1.6098778	-5.1716146
GACCTGGAGTGAAGAG	10X_Control_20180727	Control	1	Endo	-1.8408084	-4.2391615
TATGCCCTCTGTCTCG	10X_Control_20180727	Control	1	Endo	-1.2678893	-5.469004
CTACCCAAGTACGTTC	10X_Control_20180727	Control	1	Endo	-1.056499	-5.2609735
CTGTTTATCTATCCCG	10X_Control_20180727	Control	1	Endo	-1.8790486	-3.8858404
GCCAAATAGCTGTTCA	10X_Control_20180727	Control	1	Endo	-1.4462013	-5.558664
TAGTTGGAGTCAATAG	10X_Control_20180727	Control	1	Endo	-1.2967662	-5.898289
TGGCCAGTCGCACTCT	10X_Control_20180727	Control	1	Endo	-1.9991002	-5.474537
CACCAGGGTAGAAAGG	10X_Control_20180727	Control	1	Endo	-2.244682	-2.2894483
TGGCCAGGTAATCGTC	10X_Control_20180727	Control	1	Endo	-1.3327444	-5.845502
CTTTGCGAGTGCGATG	10X_Control_20180727	Control	1	Endo	-1.7959551	-5.1700554
TGAGGGACAGTATAAG	10X_Control_20180727	Control	1	Endo	-1.7332958	-5.721352
CCTTCCCAGGCATGGT	10X_Control_20180727	Control	1	Endo	-1.0511804	-5.5297685
TCAACGAGTTCAGGCC	10X_Control_20180727	Control	1	Endo	-0.8306821	-4.8421264
ACGGGCTGTGAGGGTT	10X_Control_20180727	Control	1	Endo	-1.4583408	-5.22122
TTATGCTTCCGAGCCA	10X_Control_20180727	Control	1	Endo	-1.1642582	-4.8051057
TTAACTCGTAGGGTAC	10X_Control_20180727	Control	1	Endo	-2.8036172	-4.827242
GTCACAACATGCCTAA	10X_Control_20180727	Control	1	Endo	-0.9437203	-5.353476
GTATCTTCACCACGTG	10X_Control_20180727	Control	1	Endo	-0.89133835	-5.435124
TGACTTTGTAGAGTGC	10X_Control_20180727	Control	1	Endo	-1.1138147	-3.9859827
ATGAGGGCATCCTAGA	10X_Control_20180727	Control	1	Endo	-2.388842	-4.4293847
GAACCTAGTGTTTGTG	10X_Control_20180727	Control	1	Endo	-1.1808906	-5.50732
GAACGGATCACCATAG	10X_Control_20180727	Control	1	Endo	-3.104786	-4.175025
AACCGCGCATGCCACG	10X_Control_20180727	Control	1	Endo	-2.1043117	-4.946092
GGATTACAGTCAAGGC	10X_Control_20180727	Control	1	Endo	-3.0218995	-4.6649213
TATTACCGTATATGGA	10X_Control_20180727	Control	1	Endo	-1.5235742	-3.7513866
GTTCGGGTCTACTATC	10X_Control_20180727	Control	1	Endo	-1.4716154	-5.1552405
CGATCGGAGTCCGTAT	10X_Control_20180727	Control	1	Endo	-2.681001	-4.2518086
GCGCAGTCACCAACCG	10X_Control_20180727	Control	1	Endo	-1.1582593	-4.725486
TCCCGATCATTGCGGC	10X_Control_20180727	Control	1	Endo	-1.6061901	-5.275854
ACGAGCCCATTAGGCT	10X_Control_20180727	Control	1	Endo	-2.2225347	-4.702893
GGCTGGTCACTCTGTC	10X_Control_20180727	Control	1	Endo	-1.995779	-3.382408
ACGATGTGTAGGGTAC	10X_Control_20180727	Control	1	Endo	-0.7724456	-3.7673867
GTGTTAGCACTAGTAC	10X_Control_20180727	Control	1	Endo	-1.7160063	-5.484404
TCGAGGCCAGCCTTGG	10X_Control_20180727	Control	1	Endo	-1.3134392	-5.3235292
CGGACTGAGAGTACCG	10X_Control_20180727	Control	1	Endo	-1.8566747	-5.313103
GCTCTGTAGGACAGAA	10X_Control_20180727	Control	1	Endo	-2.551024	-5.5509477
TGTATTCCAGCTGCAC	10X_Control_20180727	Control	1	Endo	-1.1926239	-5.5695424
TCTCTAAGTTTGACTG	10X_Control_20180727	Control	1	Endo	-1.3745412	-5.057369
GTCAAGTGTGAGGGAG	10X_Control_20180727	Control	1	Endo	-1.3904474	-5.5241437
TGAGGGAGTTTGTTGG	10X_Control_20180727	Control	1	Endo	-1.762028	-5.250795
AAGCCGCGTTAAAGTG	10X_Control_20180727	Control	1	Endo	-0.95716023	-5.144867
TGCGTGGTCCAAGTAC	10X_Control_20180727	Control	1	Endo	-1.1701248	-5.182769
GACGCGTCAGGCTGAA	10X_Control_20180727	Control	1	Endo	-0.97016317	-3.1925862
TCTGGAAGTCTCCACT	10X_Control_20180727	Control	1	Endo	-1.7264856	-4.0638537
CCACTACGTTATGTGC	10X_Control_20180727	Control	1	Endo	-1.7078756	-5.277841
AAGTCTGTCATAGCAC	10X_Control_20180727	Control	1	Endo	-1.62112	-2.6154685
TCAGGTATCACGACTA	10X_Control_20180727	Control	1	Endo	-2.2270122	-5.0195217
CCTTCGAGTATGGTTC	10X_Control_20180727	Control	1	Endo	-1.4800371	-4.9956837
CGGAGTCTCCAGAAGG	10X_Control_20180727	Control	1	Endo	-2.8989186	-4.429814
CTACGTCAGAGCTATA	10X_Control_20180727	Control	1	Endo	-2.9508946	-4.8055606
AACTCTTTCGTGTAGT	10X_Control_20180727	Control	1	Endo	-1.3773757	-4.9909554
CTTCTCTTCCAAGTAC	10X_Control_20180727	Control	1	Endo	0.026801921	-3.757703
TCCCGATAGGCATTGG	10X_Control_20180727	Control	1	Endo	-6.2989492	-1.8678907
AACTCTTGTCTAGTCA	10X_Control_20180727	Control	1	Endo	-1.7810009	-5.4283295
ATCGAGTGTAGAGCTG	10X_Control_20180727	Control	1	Endo	-1.9138335	-4.622444
GGATGTTTCAACACGT	10X_Control_20180727	Control	1	Endo	-2.8512084	-5.1060534
ATAACGCTCCGTTGCT	10X_Control_20180727	Control	1	Endo	-1.4348528	-5.2661223
CAGCTGGCAAGCGAGT	10X_Control_20180727	Control	1	Endo	-1.7043865	-5.520518
TCGTAGAAGCGGCTTC	10X_Control_20180727	Control	1	Endo	-10.200085	2.248528
CTCGAGGCAGGACCCT	10X_Control_20180727	Control	1	Endo	-1.372705	-4.5119305
TGCCCTAAGCGACGTA	10X_Control_20180727	Control	1	Endo	-0.7639395	-3.476078
CTGGTCTTCGTTACAG	10X_Control_20180727	Control	1	Endo	-1.7593223	-4.7101846
TAAGAGAAGAGGTACC	10X_Control_20180727	Control	1	Endo	-1.5240924	-4.654071
TGGCCAGTCAGCAACT	10X_Control_20180727	Control	1	Endo	-2.0196402	-4.9355073
CACCTTGAGACTCGGA	10X_Control_20180727	Control	1	Endo	-1.4032269	-5.519481
AGCTCTCAGATATGGT	10X_Control_20180727	Control	1	Endo	-1.1070212	-5.0805717
GGACATTTCAGCCTAA	10X_Control_20180727	Control	1	Endo	-1.7115371	-4.8363757
CCGTGGATCTAACTGG	10X_Control_20180727	Control	1	Endo	-1.6454468	-5.11025
GGGCACTAGCGATGAC	10X_Control_20180727	Control	1	Endo	-1.7432518	-4.6278133
AGACGTTCAGCCTTTC	10X_Control_20180727	Control	1	Endo	-2.4182138	-3.2943602
CGGGTCATCCCAAGTA	10X_Control_20180727	Control	1	Endo	-1.2151781	-5.607446
AAATGCCAGCTCAACT	10X_Control_20180727	Control	1	Endo	-2.0185456	-5.5250754
AGCGGTCTCTTTCCTC	10X_Control_20180727	Control	1	Endo	-1.301456	-5.385432
CAACTAGTCACGATGT	10X_Control_20180727	Control	1	Endo	-0.574921	-4.7672777
AGAATAGGTTGTACAC	10X_Control_20180727	Control	1	Endo	-1.8269105	-5.3307395
CACATTTGTGCGATAG	10X_Control_20180727	Control	1	Endo	-0.9425707	-5.2631125
ACGTCAATCAGTGTTG	10X_Control_20180727	Control	1	Endo	-1.5618273	-5.4592986
TAAGAGACAAGCGATG	10X_Control_20180727	Control	1	Endo	-1.1125387	-5.5821776
CTCACACCAATGGAAT	10X_Control_20180727	Control	1	Endo	11.136273	10.309555
GAAATGAAGCAGCCTC	10X_Control_20180727	Control	1	Endo	-1.1088524	-4.940654
ATGCGATAGGGTCTCC	10X_Control_20180727	Control	1	Endo	-1.6034575	-5.548516
ACTTTCATCACCCGAG	10X_Control_20180727	Control	1	Endo	-1.6494485	-3.0157347
GTATCTTCAAGCTGAG	10X_Control_20180727	Control	1	Endo	-2.201318	-4.111421
TCAGGTAAGTCGTTTG	10X_Control_20180727	Control	1	Endo	7.1001353	2.070101
TAAGTGCCATACTCTT	10X_Control_20180727	Control	1	Endo	-2.3653436	-2.1779063
ACACCGGTCAGATAAG	10X_Control_20180727	Control	1	Endo	-2.9056804	-5.605674
CGTCACTCAGGAACGT	10X_Control_20180727	Control	1	Endo	9.761699	9.928776
CGTGTCTCATCTATGG	10X_Control_20180727	Control	1	Endo	-1.5572239	-4.7665787
CGGACACCAATTGCTG	10X_Control_20180727	Control	1	Endo	-0.2587002	-5.462732
GATCGATCAAGGCTCC	10X_Control_20180727	Control	1	Endo	4.8417196	5.6420636
GAACATCTCTTCCTTC	10X_Control_20180727	Control	1	Endo	-1.4561894	-4.7911463
CTGGTCTGTCCATGAT	10X_Control_20180727	Control	1	Endo	10.3585415	2.1518753
GGGAATGGTGAGTGAC	10X_Control_20180727	Control	1	Endo	-6.408609	-1.2116271
CTCATTACAACACCTA	10X_Control_20180727	Control	1	Endo	4.4772224	-6.6103926
TGGCCAGTCAAGATCC	10X_Control_20180727	Control	2	Endo	-5.17171	-5.210977
GACTAACGTAATCGTC	10X_Control_20180727	Control	2	Endo	-6.797444	-4.281239
CACATAGCAAACGTGG	10X_Control_20180727	Control	2	Endo	-6.624966	-4.462022
CGGGTCAAGACAAAGG	10X_Control_20180727	Control	2	Endo	-5.2742696	-3.2234733
CATCGGGCAATCGAAA	10X_Control_20180727	Control	2	Endo	-6.3706675	-4.3556895
TCGCGAGTCCTCAACC	10X_Control_20180727	Control	2	Endo	-5.138214	-3.54167
GCAGTTAGTTGCCTCT	10X_Control_20180727	Control	2	Endo	-6.219744	-4.2830324
CACCACTCAGTCACTA	10X_Control_20180727	Control	2	Endo	-2.4911642	-1.5980976
TAAGCGTGTTCCGTCT	10X_Control_20180727	Control	2	Endo	-4.1482162	-2.6555738
GTCATTTAGAGTCTGG	10X_Control_20180727	Control	2	Endo	-6.2692633	-4.182047
CCTTACGCACGGCGTT	10X_Control_20180727	Control	2	Endo	-3.0292056	-1.7915566
AACTCTTAGCACGCCT	10X_Control_20180727	Control	2	Endo	-6.1111565	-3.5779796
GAATAAGAGTTTCCTT	10X_Control_20180727	Control	2	Endo	-5.522321	-3.4846158
ACATACGCACCGAAAG	10X_Control_20180727	Control	2	Endo	-5.0602384	-3.9429047
TAGACCATCTGAGTGT	10X_Control_20180727	Control	2	Endo	-4.1754417	-2.5400226
TCATTACTCCAAATGC	10X_Control_20180727	Control	2	Endo	-2.6395152	-1.4333975
GAGGTGACAGATCGGA	10X_Control_20180727	Control	2	Endo	-4.9537225	-3.224935
GCACATAAGAGATGAG	10X_Control_20180727	Control	2	Endo	-6.776559	-4.4641194
ACACTGACAGTCTTCC	10X_Control_20180727	Control	2	Endo	-4.8333874	-4.599591
GGGAGATTCTTGTACT	10X_Control_20180727	Control	2	Endo	-3.0932822	-1.8056183
TCAATCTGTTACAGAA	10X_Control_20180727	Control	2	Endo	-3.3091395	-2.8445485
CTAATGGAGGGATGGG	10X_Control_20180727	Control	2	Endo	-4.146999	-3.5606024
CCAATCCAGCAGGCTA	10X_Control_20180727	Control	2	Endo	-3.7326186	-2.7234511
TCACGAAAGCGTTCCG	10X_Control_20180727	Control	2	Endo	-6.0747194	-3.5023572
CCCAATCCATTCTTAC	10X_Control_20180727	Control	2	Endo	-4.9599586	-4.0089192
CTAGTGAGTTCAACCA	10X_Control_20180727	Control	2	Endo	-5.5429077	-2.8189318
TTCTCAAGTCAAACTC	10X_Control_20180727	Control	2	Endo	-5.514771	-4.666564
CACACTCGTGGAAAGA	10X_Control_20180727	Control	2	Endo	-4.4528036	-2.8146586
TTATGCTCATCGATGT	10X_Control_20180727	Control	2	Endo	-2.1606457	-0.76184875
TCATTTGAGATCGGGT	10X_Control_20180727	Control	2	Endo	-4.9155912	-3.0586488
CTCTACGAGATATGCA	10X_Control_20180727	Control	2	Endo	-5.5244484	-3.8708797
TCTCATACACTAGTAC	10X_Control_20180727	Control	2	Endo	-6.196396	-3.8051574
CCTATTACACGTGAGA	10X_Control_20180727	Control	2	Endo	-6.3636765	-4.1788445
ATCTGCCTCTGTCTAT	10X_Control_20180727	Control	2	Endo	-4.9343944	-3.0911357
TAGGCATGTTGACGTT	10X_Control_20180727	Control	2	Endo	-5.2291427	-3.1475403
ATCATGGAGACATAAC	10X_Control_20180727	Control	2	Endo	-5.58205	-3.776982
TGTATTCTCGCGGATC	10X_Control_20180727	Control	2	Endo	-4.181239	-3.001448
TCTATTGCACCTCGTT	10X_Control_20180727	Control	2	Endo	-4.981807	-3.422322
CCTACCAAGGAGCGAG	10X_Control_20180727	Control	2	Endo	0.1299996	-2.4964201
GTCCTCACATGCAATC	10X_Control_20180727	Control	2	Endo	-6.7988644	-4.0658493
GTTACAGGTTCGTCTC	10X_Control_20180727	Control	2	Endo	-1.658069	-1.4850047
ATGGGAGCACGGCGTT	10X_Control_20180727	Control	2	Endo	-5.4288974	-3.597817
ATGAGGGAGGCATTGG	10X_Control_20180727	Control	2	Endo	-4.233645	-3.9278378
CACATTTTCGCGTAGC	10X_Control_20180727	Control	2	Endo	-5.1602154	-3.1389623
CCCTCCTAGGCTAGCA	10X_Control_20180727	Control	2	Endo	0.5162308	-5.7505913
AAGGCAGAGCAAATCA	10X_Control_20180727	Control	2	Endo	-4.6911125	-3.268969
AGTGTCAGTCCCTACT	10X_Control_20180727	Control	2	Endo	-4.295459	-1.8594027
GTATTCTTCTGCTGCT	10X_Control_20180727	Control	2	Endo	-4.9097075	-3.420185
ACAGCTAGTTCTCATT	10X_Control_20180727	Control	2	Endo	-4.2809873	-3.2253044
CTAGCCTTCTGTACGA	10X_Control_20180727	Control	2	Endo	-6.4127965	-3.8566191
CTGATAGCACTAGTAC	10X_Control_20180727	Control	2	Endo	-3.880807	-2.3157885
TAGGCATGTGGAAAGA	10X_Control_20180727	Control	2	Endo	-5.331236	-3.6651473
TAAGTGCAGGTTCCTA	10X_Control_20180727	Control	2	Endo	-6.344517	-2.5475173
GTTACAGGTCACCTAA	10X_Control_20180727	Control	2	Endo	-4.2450776	-2.8793294
GTATTCTTCACCACCT	10X_Control_20180727	Control	2	Endo	-5.917394	-3.4024873
GTGTTAGAGTACGATA	10X_Control_20180727	Control	2	Endo	-5.1087418	-3.7058854
TAGTGGTGTAGCCTCG	10X_Control_20180727	Control	2	Endo	-6.28072	-4.5941973
TAGCCGGGTGATGTCT	10X_Control_20180727	Control	2	Endo	-5.2173543	-3.5347586
GCGCGATGTCAACTGT	10X_Control_20180727	Control	2	Endo	-5.7989564	-3.5078218
CCGTACTAGCGCCTTG	10X_Control_20180727	Control	2	Endo	-4.5643806	-2.7218528
TGGACGCCAAACTGCT	10X_Control_20180727	Control	2	Endo	-4.1362987	-2.7968063
CACCACTTCATATCGG	10X_Control_20180727	Control	2	Endo	-4.7668123	-3.0175188
GCGGGTTCAAGTCTAC	10X_Control_20180727	Control	2	Endo	-5.0254393	-3.7243845
TTTCCTCTCTGTTGAG	10X_Control_20180727	Control	2	Endo	-5.191656	-3.2780154
GTTAAGCAGGCAAAGA	10X_Control_20180727	Control	2	Endo	-3.6233802	-2.847092
GACCTGGAGCAGCCTC	10X_Control_20180727	Control	2	Endo	-4.976114	-2.5855827
TGTTCCGCAATGAATG	10X_Control_20180727	Control	2	Endo	-5.0064826	-3.3693597
TCAGATGAGATGAGAG	10X_Control_20180727	Control	2	Endo	-4.026943	-2.9324436
GACCAATAGGCTCTTA	10X_Control_20180727	Control	2	Endo	-5.435417	-4.3235536
ATCACGATCATGCATG	10X_Control_20180727	Control	2	Endo	-4.4018445	-2.4406233
TTGACTTTCAAGAAGT	10X_Control_20180727	Control	2	Endo	-4.8578625	-3.7003098
AGACGTTAGGTACTCT	10X_Control_20180727	Control	2	Endo	-6.761639	-3.9335136
CACATTTAGGCTCATT	10X_Control_20180727	Control	2	Endo	11.477724	10.790095
GCTGGGTCACAAGTAA	10X_Control_20180727	Control	2	Endo	-1.0708392	-0.90062034
CGATTGATCACTCTTA	10X_Control_20180727	Control	2	Endo	-4.626159	-3.2134545
AGATTGCGTAATTGGA	10X_Control_20180727	Control	2	Endo	-3.9839065	-2.1460805
GATCAGTTCATAAAGG	10X_Control_20180727	Control	2	Endo	-4.7353806	-1.4510657
TGACTAGAGAATTGTG	10X_Control_20180727	Control	2	Endo	-5.918547	-3.8730967
TAGTGGTTCCGCATCT	10X_Control_20180727	Control	2	Endo	-5.7983694	-3.6739037
ATTGGTGCAACACGCC	10X_Control_20180727	Control	2	Endo	-7.547565	-1.919849
TTGCCGTGTGCGGTAA	10X_Control_20180727	Control	2	Endo	-4.916266	-2.7766843
TACCTATGTTCGGCAC	10X_Control_20180727	Control	2	Endo	-6.8281264	-3.9435747
GGGATGAGTGCAGACA	10X_Control_20180727	Control	2	Endo	-4.9764013	-3.5653484
GCTGCGATCGTCCGTT	10X_Control_20180727	Control	2	Endo	-4.8863187	-3.0931275
CGGACGTTCATCACCC	10X_Control_20180727	Control	2	Endo	-6.392913	-1.4122778
ATTGGACCACATAACC	10X_Control_20180727	Control	2	Endo	-5.767045	-3.7906547
AACCATGTCGGCGGTT	10X_Control_20180727	Control	2	Endo	-3.7168422	-2.302519
CCGGGATGTACACCGC	10X_Control_20180727	Control	2	Endo	-2.2779207	-1.9906311
CAGATCAAGTGATCGG	10X_Control_20180727	Control	2	Endo	-5.9282947	-3.3628786
CCGGTAGGTTTAGCTG	10X_Control_20180727	Control	2	Endo	-5.806453	-3.5329616
ATTATCCGTCAGTGGA	10X_Control_20180727	Control	2	Endo	-5.7445154	-4.7537565
TGCTGCTCATCACAAC	10X_Control_20180727	Control	2	Endo	-6.705564	-4.504863
TTTGCGCTCAGGCGAA	10X_Control_20180727	Control	2	Endo	-1.5619133	-0.80027497
CGCTTCAGTGCAACTT	10X_Control_20180727	Control	2	Endo	-2.5830014	-0.567622
TCCACACAGAGCTGCA	10X_Control_20180727	Control	2	Endo	-2.538521	-1.5120862
AGGTCATGTTTAGCTG	10X_Control_20180727	Control	2	Endo	4.9312873	-1.0879263
ACACCCTTCAGATAAG	10X_Control_20180727	Control	2	Endo	-4.2155595	-4.9532194
AGCTTGATCACAGGCC	10X_Control_20180727	Control	2	Endo	-6.8472342	-4.5995917
AAAGCAATCTGGCGAC	10X_Control_20180727	Control	2	Endo	-2.3254936	-2.8180077
CTAACTTAGTGCGTGA	10X_Control_20180727	Control	2	Endo	-3.3922954	-4.0235105
ACGTCAATCAACACAC	10X_Control_20180727	Control	2	Endo	-5.046584	-2.758609
TGAGCATGTGAGTGAC	10X_Control_20180727	Control	2	Endo	-3.851683	-1.0100523
CATCCACCAAGCCGCT	10X_Control_20180727	Control	2	Endo	-5.9785986	-4.234888
CCGTACTCATCACGAT	10X_Control_20180727	Control	2	Endo	-6.761017	-4.0407286
ACGGGTCGTCTTGCGG	10X_Control_20180727	Control	2	Endo	-6.614637	-1.4922017
GGCGTGTAGATAGTCA	10X_Control_20180727	Control	2	Endo	-2.3516622	-2.6949291
AACTTTCGTGCAGGTA	10X_Control_20180727	Control	2	Endo	-4.3251214	-3.049757
TAGGCATAGTACGACG	10X_Control_20180727	Control	2	Endo	-5.348745	-4.600176
TCAGGTAAGGAGTACC	10X_Control_20180727	Control	2	Endo	-5.3923965	-4.1306353
CCACTACTCTGATACG	10X_Control_20180727	Control	2	Endo	-3.9306755	-5.361946
ATCTGCCGTGTAATGA	10X_Control_20180727	Control	2	Endo	-5.1015406	-3.3552284
AAACGGGAGTGCCATT	10X_Control_20180727	Control	2	Endo	-3.4712584	2.6165287
TGAGGGAGTGATAAGT	10X_Control_20180727	Control	2	Endo	-5.8883224	-2.1266787
CTCGAAAGTACTTAGC	10X_Control_20180727	Control	2	Endo	-4.2884436	-2.715003
ATTCTACAGATCTGAA	10X_Control_20180727	Control	2	Endo	-1.4997461	-1.2797707
CTGAAGTCATCACCCT	10X_Control_20180727	Control	2	Endo	-4.8495345	-2.7392852
TGAGCCGGTTAAAGTG	10X_Control_20180727	Control	2	Endo	-3.146073	-1.1664199
CTCTGGTAGTTACCCA	10X_Control_20180727	Control	2	Endo	-6.7706547	-4.453878
ATCTGCCTCGGATGGA	10X_Control_20180727	Control	2	Endo	-4.593858	-2.45237
CGATGTAAGATGGCGT	10X_Control_20180727	Control	2	Endo	-6.1019473	-4.897086
TCGCGAGGTAGCTGCC	10X_Control_20180727	Control	2	Endo	-4.220373	-2.7719622
GCTTGAAAGTCATCCA	10X_Control_20180727	Control	2	Endo	-2.6194773	-0.5004914
CCTTCCCTCTTCATGT	10X_Control_20180727	Control	2	Endo	-1.5812591	-1.1565635
CTAGCCTGTAAGAGAG	10X_Control_20180727	Control	2	Endo	-6.694214	-1.4044439
GACAGAGGTATCACCA	10X_Control_20180727	Control	2	Endo	-6.8119173	-2.497684
ATGGGAGGTTCCACTC	10X_Control_20180727	Control	2	Endo	-6.7372437	-3.8770826
TACCTATAGACTTGAA	10X_Control_20180727	Control	2	Endo	-5.524695	-3.6333942
CGAGAAGGTGTAAGTA	10X_Control_20180727	Control	2	Endo	-5.701985	-4.817008
CACCAGGAGCTGGAAC	10X_Control_20180727	Control	2	Endo	-4.9077773	-2.88564
CCTTACGAGCACCGTC	10X_Control_20180727	Control	2	Endo	-4.1207457	-1.4970556
TTCCCAGTCCGCAGTG	10X_Control_20180727	Control	2	Endo	-4.947087	-2.9070694
CTCGTACAGGGAAACA	10X_Control_20180727	Control	2	Endo	-2.486863	-2.5210752
CTGTGCTTCGTCGTTC	10X_Control_20180727	Control	2	Endo	-1.9605521	0.3203448
AGATCTGGTTAAGAAC	10X_Control_20180727	Control	2	Endo	-5.3235416	-2.977492
TACGGTAGTCCAAGTT	10X_Control_20180727	Control	2	Endo	-2.7924688	-2.0854378
GTGCGGTCATCAGTCA	10X_Control_20180727	Control	2	Endo	-9.68975	0.9359131
AGGTCATAGTGCTGCC	10X_Control_20180727	Control	2	Endo	6.0570717	2.2266147
ACGGGTCCACACGCTG	10X_Control_20180727	Control	2	Endo	-4.5125713	-3.715094
CTGTGCTAGAGAACAG	10X_Control_20180727	Control	2	Endo	-5.9744406	-4.6740065
TGGCTGGAGAGAACAG	10X_Control_20180727	Control	2	Endo	-5.464557	-2.2345886
CATTATCAGGCTCAGA	10X_Control_20180727	Control	2	Endo	-1.7930534	-0.26893565
TCACAAGCATGTCGAT	10X_Control_20180727	Control	2	Endo	-2.8652186	0.97704375
TGTCCCACACAGACTT	10X_Control_20180727	Control	2	Endo	-5.116828	-3.8843193
ACGATACCATGCATGT	10X_Control_20180727	Control	2	Endo	-5.9626775	-3.567879
CAACTAGAGATGTTAG	10X_Control_20180727	Control	2	Endo	-4.246785	-3.2963963
CAACCAATCACCCTCA	10X_Control_20180727	Control	2	Endo	-5.352295	-2.4931958
TTTCCTCGTGTCAATC	10X_Control_20180727	Control	2	Endo	-6.032743	-3.5290008
TCAGCTCTCTGCAAGT	10X_Control_20180727	Control	2	Endo	-4.7912602	-3.1696258
ACTGATGTCGTAGGAG	10X_Control_20180727	Control	2	Endo	-2.737591	-1.4237583
ACACCAAGTAGCGCAA	10X_Control_20180727	Control	2	Endo	-5.2801013	-3.8984504
CAGCATATCCATGAAC	10X_Control_20180727	Control	2	Endo	-2.9483602	-1.2177954
CTTCTCTTCAACCATG	10X_Control_20180727	Control	2	Endo	1.66674	-1.7567242
TGCACCTAGCGCCTCA	10X_Control_20180727	Control	2	Endo	-4.535969	-3.0675812
ACCCACTCATCCCACT	10X_Control_20180727	Control	2	Endo	-5.911942	-3.1193056
ACTGATGGTAAGTTCC	10X_Control_20180727	Control	2	Endo	-5.1311164	-4.7224517
GTCCTCAAGAGTCGGT	10X_Control_20180727	Control	2	Endo	-8.1277895	-2.9400196
GTAACGTCAGACAAGC	10X_Control_20180727	Control	2	Endo	-3.0111837	-1.8161488
TCAATCTGTAACGTTC	10X_Control_20180727	Control	2	Endo	-2.9931793	-0.86425024
GCAATCACAATGGTCT	10X_Control_20180727	Control	2	Endo	-6.548046	-1.8532566
TCTCATAAGGAATTAC	10X_Control_20180727	Control	2	Endo	-3.1139119	-1.9553134
GGGAATGTCACCATAG	10X_Control_20180727	Control	2	Endo	-3.2176995	-1.3571281
TACTCGCAGCAGACTG	10X_Control_20180727	Control	2	Endo	-5.8988724	-4.8251343
CATGGCGAGATGGGTC	10X_Control_20180727	Control	2	Endo	-4.7489543	-1.0996101
AAGCCGCAGGGTTCCC	10X_Control_20180727	Control	2	Endo	-4.2115254	-2.5684268
CACATAGGTTAAAGTG	10X_Control_20180727	Control	2	Endo	-6.0288672	-1.8552159
CTAATGGGTAAAGTCA	10X_Control_20180727	Control	2	Endo	-6.733483	-2.841679
CATCAGACAGTGACAG	10X_Control_20180727	Control	2	Endo	-2.628355	-0.2094616
CGACTTCGTCGATTGT	10X_Control_20180727	Control	2	Endo	-6.980092	-1.9962991
TTGCCGTAGTCCATAC	10X_Control_20180727	Control	2	Endo	-5.5607014	-3.4834435
GTATTCTCAGACAAAT	10X_Control_20180727	Control	2	Endo	1.2008907	-0.39307854
CGCTATCAGCGATGAC	10X_Control_20180727	Control	2	Endo	-5.5017786	-0.8573081
GTTACAGAGTGATCGG	10X_Control_20180727	Control	2	Endo	-7.17856	-1.7130063
CGATGTAGTAAAGGAG	10X_Control_20180727	Control	2	Endo	-4.7965	-3.1378813
AAAGATGGTCAAGCGA	10X_Control_20180727	Control	2	Endo	-6.4738426	-3.261821
ACACCCTTCCGTACAA	10X_Control_20180727	Control	2	Endo	-6.978511	-2.2256389
ACTTTCAAGTTCGCAT	10X_Control_20180727	Control	2	Endo	0.44783872	-2.586573
TTTGGTTAGGATGGTC	10X_Control_20180727	Control	2	Endo	-7.6719513	-2.7895322
CCCTCCTCACCAGCAC	10X_Control_20180727	Control	2	Endo	-3.079023	-0.1137316
GGCGACTGTACAGACG	10X_Control_20180727	Control	2	Endo	-7.003437	-2.1633587
CACTCCAGTCTAGCGC	10X_Control_20180727	Control	2	Endo	-6.656484	-2.1471615
AACCATGAGCTAAGAT	10X_Control_20180727	Control	2	Endo	-6.4786143	-2.3215172
GTACTCCAGATCTGCT	10X_Control_20180727	Control	2	Endo	-6.838495	-2.29489
ATTATCCAGCCCAATT	10X_Control_20180727	Control	2	Endo	-6.2761507	-2.4850054
GTCGGGTCATGACATC	10X_Control_20180727	Control	2	Endo	-6.710031	-2.2943974
GGCCGATGTTGGGACA	10X_Control_20180727	Control	2	Endo	-6.7196198	-1.3864408
CTGATAGCAACTTGAC	10X_Control_20180727	Control	2	Endo	-7.1073527	-2.0930865
AACCATGTCTGCCCTA	10X_Control_20180727	Control	2	Endo	-7.308743	-1.7178602
ATTGGACGTCTTGATG	10X_Control_20180727	Control	2	Endo	-5.912459	-1.9854056
CGCTATCCACTTCTGC	10X_Control_20180727	Control	2	Endo	-6.9796376	-2.2691054
GTAGGCCCAACGCACC	10X_Control_20180727	Control	2	Endo	-7.1015015	-2.457723
GGACAGACACGGCTAC	10X_Control_20180727	Control	2	Endo	10.65743	11.286625
TCTCTAAGTGATAAGT	10X_Control_20180727	Control	2	Endo	-6.865891	-2.274554
GGCTCGAGTCGCATCG	10X_Control_20180727	Control	3	Endo	-2.6724486	0.028664669
AACCATGCACGCCAGT	10X_Control_20180727	Control	3	Endo	-2.1283405	0.6428198
AGCGGTCCAGGAATGC	10X_Control_20180727	Control	3	Endo	-2.1149178	-0.43181625
CCAATCCAGTGCGTGA	10X_Control_20180727	Control	3	Endo	-1.7382858	-2.2331638
TACGGTACACTCTGTC	10X_Control_20180727	Control	3	Endo	-3.5368736	-3.4389834
TGTTCCGTCAGATAAG	10X_Control_20180727	Control	3	Endo	-4.889043	0.023673773
ATCCACCAGAGTACCG	10X_Control_20180727	Control	3	Endo	-3.3251069	-1.4299767
CTGAAACAGTGGTAAT	10X_Control_20180727	Control	3	Endo	-2.057025	0.33617428
AGCGTCGAGCAGACTG	10X_Control_20180727	Control	3	Endo	-1.9891696	-1.7010821
CTACGTCCATCGTCGG	10X_Control_20180727	Control	3	Endo	-4.0179343	-2.2813559
GGGCACTTCCAAATGC	10X_Control_20180727	Control	3	Endo	-3.0199971	-0.83053964
TTCCCAGCAACGCACC	10X_Control_20180727	Control	3	Endo	-2.2282708	-1.4811021
TTGCCGTGTCCGACGT	10X_Control_20180727	Control	3	Endo	-3.845975	-4.526979
CGACTTCAGTCACGCC	10X_Control_20180727	Control	3	Endo	-6.690232	-3.799916
AGATCTGGTGCACGAA	10X_Control_20180727	Control	3	Endo	-2.199641	0.2373707
TGGTTAGCACCATGTA	10X_Control_20180727	Control	3	Endo	-1.6018608	-1.5699017
ACTGAACCACGTGAGA	10X_Control_20180727	Control	3	Endo	-1.5076092	-0.6222849
ATGAGGGCAACTTGAC	10X_Control_20180727	Control	3	Endo	-2.6627526	-0.03945682
CGGCTAGAGAAACCGC	10X_Control_20180727	Control	3	Endo	-3.2827532	-0.7016353
CGTAGCGAGCGAAGGG	10X_Control_20180727	Control	3	Endo	-1.7325082	-0.9239949
TAAGCGTGTGCACTTA	10X_Control_20180727	Control	3	Endo	-5.4797606	-1.5021414
CTGTTTAGTCCGTGAC	10X_Control_20180727	Control	3	Endo	-2.0394926	-1.5077401
ATTGGACCACATGTGT	10X_Control_20180727	Control	3	Endo	-4.7836547	-2.3697598
CATGACACAGTTAACC	10X_Control_20180727	Control	3	Endo	-1.7024865	-1.4007044
AGCAGCCCATCGGAAG	10X_Control_20180727	Control	3	Endo	-3.2226808	-2.66504
GCCTCTACATCGATGT	10X_Control_20180727	Control	3	Endo	-1.81242	-1.1388115
AGCTTGATCTATGTGG	10X_Control_20180727	Control	3	Endo	-1.9859984	0.95575464
TAAGTGCCATTGGTAC	10X_Control_20180727	Control	3	Endo	-2.297716	-0.27380148
GATGAAACAGAGTGTG	10X_Control_20180727	Control	3	Endo	-1.8771977	-0.19527043
GGCGTGTTCACTGGGC	10X_Control_20180727	Control	3	Endo	-2.0426679	0.1371074
CCCAATCCACGACGAA	10X_Control_20180727	Control	3	Endo	1.1152549	-6.2851944
TGGGAAGCACTGTCGG	10X_Control_20180727	Control	3	Endo	-4.488696	1.7104218
TAAACCGGTGTTGAGG	10X_Control_20180727	Control	3	Endo	-2.7171078	-0.48590183
TTGGCAATCGGAGGTA	10X_Control_20180727	Control	3	Endo	-2.2547493	0.1989691
AGGTCATGTCTCAACA	10X_Control_20180727	Control	3	Endo	-4.0660324	-1.6242399
TGACAACCAGCATGAG	10X_Control_20180727	Control	3	Endo	-2.8012702	-1.1425202
GAGTCCGTCCGTCATC	10X_Control_20180727	Control	3	Endo	-1.5695379	-2.7329495
AGTGAGGCATAGTAAG	10X_Control_20180727	Control	3	Endo	-1.6350946	0.208536
CTGCGGATCTTTAGTC	10X_Control_20180727	Control	3	Endo	-1.6355467	-0.6109306
GTAACGTGTTGCGCAC	10X_Control_20180727	Control	3	Endo	-1.9024334	-0.10313942
TACTTGTAGTGGTAGC	10X_Control_20180727	Control	3	Endo	-1.7351526	-0.16410957
GCCTCTAAGAGAGCTC	10X_Control_20180727	Control	3	Endo	-2.6295402	0.22764434
CAGCATAAGGACCACA	10X_Control_20180727	Control	3	Endo	-3.1652896	-1.4849393
TGATTTCTCGCCCTTA	10X_Control_20180727	Control	3	Endo	-3.8399801	-3.4263067
ATTACTCTCGTTACAG	10X_Control_20180727	Control	3	Endo	-1.5969062	-0.95519036
GATCGATTCTACCTGC	10X_Control_20180727	Control	3	Endo	-2.6550481	-0.36894822
CCTACACTCTGTCAAG	10X_Control_20180727	Control	3	Endo	-2.9704945	-2.819377
TCGTAGATCGCAAGCC	10X_Control_20180727	Control	3	Endo	-1.6889502	-0.34113288
CAGTAACGTCTCTTTA	10X_Control_20180727	Control	3	Endo	-0.446702	-2.8675222
ACCAGTAGTGTGAATA	10X_Control_20180727	Control	3	Endo	-2.454814	-1.2504196
GTCTCGTTCGAATCCA	10X_Control_20180727	Control	3	Endo	-1.9130075	0.8250265
ACACTGAGTATGCTTG	10X_Control_20180727	Control	3	Endo	-3.4927285	-2.1060555
CGCTTCAAGCAGATCG	10X_Control_20180727	Control	3	Endo	-2.0996008	0.08155707
GGCAATTTCCAGTATG	10X_Control_20180727	Control	3	Endo	-3.227775	0.94602007
TAGCCGGCAAGCTGTT	10X_Control_20180727	Control	3	Endo	4.4348683	0.9373037
ACACTGATCTCCGGTT	10X_Control_20180727	Control	3	Endo	-3.0381503	-1.6501127
TTAGTTCCATTGGCGC	10X_Control_20180727	Control	3	Endo	-0.3005489	-1.7224792
GCGACCATCGAGGTAG	10X_Control_20180727	Control	3	Endo	-7.9697843	-2.1950262
TCAGGTAGTTTGCATG	10X_Control_20180727	Control	3	Endo	-1.3514938	-0.06739967
TTGCCGTCAATGAAAC	10X_Control_20180727	Control	3	Endo	-3.12253	-1.0935981
GGGTTGCCAGCGAACA	10X_Control_20180727	Control	3	Endo	-2.78903	-2.7437508
GTGAAGGGTACCAGTT	10X_Control_20180727	Control	3	Endo	-2.1715631	0.2458893
CGGTTAATCCTATTCA	10X_Control_20180727	Control	3	Endo	-2.5651958	-0.43018833
ACCAGTACACAGTCGC	10X_Control_20180727	Control	3	Endo	-2.1972995	-0.38124502
GCCAAATAGTTAGGTA	10X_Control_20180727	Control	3	Endo	-4.2621465	-1.1636425
CGATGGCGTACATGTC	10X_Control_20180727	Control	3	Endo	4.9709816	-8.181381
GTGGGTCCAACAACCT	10X_Control_20180727	Control	3	Endo	-2.0455475	0.18629614
GCTGCGATCAGAGCTT	10X_Control_20180727	Control	3	Endo	-2.1479268	-1.2263161
GTCTTCGCATGCCCGA	10X_Control_20180727	Control	3	Endo	-3.2272193	0.72338057
TGACGGCGTCAATGTC	10X_Control_20180727	Control	3	Endo	-1.8473314	-0.44816405
AGAGCTTGTCTGGAGA	10X_Control_20180727	Control	3	Endo	-2.5903444	-0.68505526
TAGTTGGCAGCTGCAC	10X_Control_20180727	Control	3	Endo	-3.6893508	-3.4193387
CACACAAAGCTAGGCA	10X_Control_20180727	Control	3	Endo	-1.4564676	0.024139086
TGCGTGGTCAACCATG	10X_Control_20180727	Control	3	Endo	-1.5161185	-1.439581
GCAAACTAGATCTGAA	10X_Control_20180727	Control	3	Endo	-4.0621676	-1.929325
TCATTACCACTGCCAG	10X_Control_20180727	Control	3	Endo	0.25805593	-3.3681614
ACGCCGATCCGCGGTA	10X_Control_20180727	Control	3	Endo	-2.1166127	0.4380469
CACAGTACAAGCTGAG	10X_Control_20180727	Control	3	Endo	-2.2148716	0.17601179
GTGGGTCTCGTGGACC	10X_Control_20180727	Control	3	Endo	-1.8334755	0.16469389
CGAACATAGTAACCCT	10X_Control_20180727	Control	3	Endo	-3.8922157	-2.9333599
TGGCCAGCATGTAAGA	10X_Control_20180727	Control	3	Endo	-4.1894617	-2.319012
CGTGAGCGTGAGGGTT	10X_Control_20180727	Control	3	Endo	-2.4090676	-0.42300016
CACTCCATCGAATCCA	10X_Control_20180727	Control	3	Endo	-2.3495889	0.25747085
CCTACACCATGATCCA	10X_Control_20180727	Control	3	Endo	-2.0451496	0.69114393
AGGTCATAGTGTTTGC	10X_Control_20180727	Control	3	Endo	-3.4442587	-0.53747207
AGCTTGAGTCTTGATG	10X_Control_20180727	Control	3	Endo	-1.7987041	0.6913188
GTGTGCGGTAGCGCTC	10X_Control_20180727	Control	3	Endo	-6.4780645	-2.7974198
TTGTAGGGTCATATGC	10X_Control_20180727	Control	3	Endo	-1.9628931	0.5178326
ATTGGACAGTCCGGTC	10X_Control_20180727	Control	3	Endo	-1.2474108	-1.8530822
GTAGGCCAGCCAGTAG	10X_Control_20180727	Control	3	Endo	-0.74844587	-2.1789002
CAGTCCTTCTCTAAGG	10X_Control_20180727	Control	3	Endo	-1.7228392	-0.45253628
TTAGGACGTCACTGGC	10X_Control_20180727	Control	3	Endo	-1.5041417	-1.5578313
GTGGGTCTCTTTACGT	10X_Control_20180727	Control	3	Endo	-2.3269336	1.0416311
CAGCATACACCTTGTC	10X_Control_20180727	Control	3	Endo	-5.031492	-0.3426587
ACTGTCCGTACTCTCC	10X_Control_20180727	Control	3	Endo	-2.4862604	0.49766436
GTGTTAGGTAGATTAG	10X_Control_20180727	Control	3	Endo	-3.8882422	0.25341192
TCAGGTAAGTACCGGA	10X_Control_20180727	Control	3	Endo	-2.8779685	0.2260328
TTATGCTGTGTGCGTC	10X_Control_20180727	Control	3	Endo	-2.9616761	1.5694407
CGTAGGCCAGTCGATT	10X_Control_20180727	Control	3	Endo	-2.3474846	0.4468309
CGACTTCTCAATCACG	10X_Control_20180727	Control	3	Endo	-2.6168027	0.36103767
CTGAAGTCATACCATG	10X_Control_20180727	Control	3	Endo	-1.5085874	-0.34922886
TCCACACGTATATGGA	10X_Control_20180727	Control	3	Endo	-1.7965236	0.25607195
GTAGTCAGTACAGCAG	10X_Control_20180727	Control	3	Endo	-3.338855	-1.9769375
GATGCTATCGCCATAA	10X_Control_20180727	Control	3	Endo	-2.321154	-1.0366299
CATCGAATCTCGCTTG	10X_Control_20180727	Control	3	Endo	-2.6016095	-0.34181562
AAGTCTGGTCTTGTCC	10X_Control_20180727	Control	3	Endo	-2.3838215	1.5006719
CTCGTACAGCAGATCG	10X_Control_20180727	Control	3	Endo	-1.3515992	-0.07098966
AGTGGGATCACAGTAC	10X_Control_20180727	Control	3	Endo	-2.7345037	0.3393803
ACGGGTCGTCATCCCT	10X_Control_20180727	Control	3	Endo	-2.208885	-1.709283
CGATGTACAGTAACGG	10X_Control_20180727	Control	3	Endo	-4.1623588	-2.0817704
AGCTTGAGTCTAGCCG	10X_Control_20180727	Control	3	Endo	-3.9427085	-1.6709158
AGCTCCTAGGCTAGAC	10X_Control_20180727	Control	3	Endo	-2.1090689	0.014385723
TTTCCTCCAGTAGAGC	10X_Control_20180727	Control	3	Endo	-3.152051	-2.9930544
CAGCTAAGTGCTCTTC	10X_Control_20180727	Control	3	Endo	-3.8418152	-1.4789586
GATGCTACAGTCCTTC	10X_Control_20180727	Control	3	Endo	-3.2578628	-1.0809977
CTGGTCTCAGTTCCCT	10X_Control_20180727	Control	3	Endo	-2.5665474	-0.8746003
AAACCTGAGAAACCTA	10X_Control_20180727	Control	3	Endo	-1.6462392	-1.249585
GTCATTTGTGTAACGG	10X_Control_20180727	Control	3	Endo	-2.3086088	0.17081136
GTGAAGGCACTTCGAA	10X_Control_20180727	Control	3	Endo	-2.7216249	-1.6924653
CGACTTCGTCTAGAGG	10X_Control_20180727	Control	3	Endo	-3.575012	-2.5905771
CTACCCATCATAAAGG	10X_Control_20180727	Control	3	Endo	-2.3539264	0.78609747
GAGCAGAAGCGCCTCA	10X_Control_20180727	Control	3	Endo	-2.5883698	-1.5705767
CGCCAAGGTTCTGTTT	10X_Control_20180727	Control	3	Endo	-1.5135977	-0.5270368
CCTACACCAGGACCCT	10X_Control_20180727	Control	3	Endo	-2.6727946	-0.7057185
TTAGTTCTCTAACTTC	10X_Control_20180727	Control	3	Endo	-4.0854197	0.04566885
CTACATTCAATAGAGT	10X_Control_20180727	Control	3	Endo	-2.8491223	-0.94121236
CAGAATCTCTGCTGTC	10X_Control_20180727	Control	3	Endo	-1.6546386	-0.5661671
CACAAACGTATTCGTG	10X_Control_20180727	Control	3	Endo	-4.0894585	-2.0052705
CTGTTTACAGCTATTG	10X_Control_20180727	Control	3	Endo	-8.206329	-3.0388005
GGTGTTACACCGAATT	10X_Control_20180727	Control	3	Endo	-2.3319907	-1.1011516
AACTCCCTCAAAGACA	10X_Control_20180727	Control	3	Endo	-6.9715877	-4.6069536
TTAGGCAAGGCATGTG	10X_Control_20180727	Control	3	Endo	-3.2838576	-1.5577439
CACATAGCATGAACCT	10X_Control_20180727	Control	3	Endo	-2.5646539	0.29406646
GACGCGTCAGCCTTGG	10X_Control_20180727	Control	3	Endo	-3.556106	1.326934
GCAGCCAGTTCACGGC	10X_Control_20180727	Control	3	Endo	-1.3054788	-2.3114328
GCGAGAACAGTGAGTG	10X_Control_20180727	Control	3	Endo	-7.3853645	-1.6893717
TCAATCTGTGATGATA	10X_Control_20180727	Control	3	Endo	-1.0051903	-2.064811
ACTTTCAGTCGACTAT	10X_Control_20180727	Control	3	Endo	-3.7039065	-1.4730989
TGGCCAGGTCCAACTA	10X_Control_20180727	Control	3	Endo	-5.3976803	-5.794966
GGCTCGAAGCAGCGTA	10X_Control_20180727	Control	3	Endo	-2.5816357	-0.720623
TTGGAACAGTCATCCA	10X_Control_20180727	Control	3	Endo	-2.8290453	-0.35967746
AACTTTCTCGTACGGC	10X_Control_20180727	Control	3	Endo	-3.6964533	-2.32621
GCTTCCAAGACCGGAT	10X_Control_20180727	Control	3	Endo	-3.794984	-1.5543578
CTGAAGTGTCGAGATG	10X_Control_20180727	Control	3	Endo	-2.4187217	-1.3770336
TGTGTTTCAGCTGGCT	10X_Control_20180727	Control	3	Endo	-2.9535666	-1.1486952
TAAGCGTTCTTCGAGA	10X_Control_20180727	Control	3	Endo	-2.116471	-0.87490094
TGGGCGTGTTCGAATC	10X_Control_20180727	Control	3	Endo	-0.06135459	3.2218993
TCTCTAAAGCTCCTCT	10X_Control_20180727	Control	3	Endo	-2.042802	-0.19853276
GCAGTTAAGGCAATTA	10X_Control_20180727	Control	3	Endo	-2.1897428	1.1619725
CAGCATAAGTCCGTAT	10X_Control_20180727	Control	3	Endo	-2.2550817	-1.3650951
AATCCAGCACGGCCAT	10X_Control_20180727	Control	3	Endo	-3.283992	-1.2469449
CTCAGAAAGAGAACAG	10X_Control_20180727	Control	3	Endo	-4.4512534	-4.860119
CGATGTAGTCTAACGT	10X_Control_20180727	Control	3	Endo	-1.280246	-1.2703435
CGGCTAGCACACTGCG	10X_Control_20180727	Control	3	Endo	-2.6953666	1.0411377
GTACGTAAGCGTGAAC	10X_Control_20180727	Control	3	Endo	-2.5455956	-0.12678924
ACACCAAAGTAGATGT	10X_Control_20180727	Control	3	Endo	-4.700817	-1.7931933
ATTCTACGTGACGCCT	10X_Control_20180727	Control	3	Endo	-2.509982	0.96066844
TCGGGACCAGTAAGAT	10X_Control_20180727	Control	3	Endo	-2.3091307	-1.5990611
GGACAGAAGCTACCTA	10X_Control_20180727	Control	3	Endo	-2.9369044	1.5958503
CGAATGTGTTGGTTTG	10X_Control_20180727	Control	3	Endo	-6.333121	-2.5453928
TTGAACGTCTAAGCCA	10X_Control_20180727	Control	3	Endo	-3.3851905	-2.9004488
GCATGCGTCATCGATG	10X_Control_20180727	Control	3	Endo	-2.7023852	-2.8343892
TAGTTGGGTGCATCTA	10X_Control_20180727	Control	3	Endo	-2.950329	-1.4449205
CAGAATCAGGACACCA	10X_Control_20180727	Control	3	Endo	-1.3462576	-2.9100137
GGTGTTAAGGCACATG	10X_Control_20180727	Control	3	Endo	-3.8984346	-2.2389643
TACTCATCAAACGTGG	10X_Control_20180727	Control	3	Endo	-1.8305418	0.7289975
CCTATTAGTTACTGAC	10X_Control_20180727	Control	3	Endo	-2.814895	0.22352819
CATCAAGGTAATTGGA	10X_Control_20180727	Control	3	Endo	-3.0322287	0.41553664
CAAGATCGTGCAGACA	10X_Control_20180727	Control	3	Endo	-4.1860313	-4.208133
TCTCATAGTACGCACC	10X_Control_20180727	Control	3	Endo	-3.1809678	-2.2545035
GGCCGATGTTCGGGCT	10X_Control_20180727	Control	3	Endo	-1.9070452	0.23801175
ACGGCCACACTTAAGC	10X_Control_20180727	Control	3	Endo	-5.881676	-1.2071347
AGCATACGTCCCGACA	10X_Control_20180727	Control	3	Endo	-1.9279801	0.35866636
CTAGAGTAGCTCAACT	10X_Control_20180727	Control	3	Endo	-2.7959645	1.1400195
GTGTTAGAGAAGATTC	10X_Control_20180727	Control	3	Endo	-2.4467933	-0.23959997
CGAGAAGGTTCTGAAC	10X_Control_20180727	Control	3	Endo	-4.106446	-1.2203368
CCCAATCTCTAGCACA	10X_Control_20180727	Control	3	Endo	-2.1855013	0.47456217
TCTTCGGAGGCCCTCA	10X_Control_20180727	Control	3	Endo	-2.2939548	0.110520005
ACATACGCATGCTGGC	10X_Control_20180727	Control	3	Endo	-2.0285633	-2.518783
TCACAAGTCAGCATGT	10X_Control_20180727	Control	3	Endo	-2.176607	0.21623845
CGATCGGGTAAGTGTA	10X_Control_20180727	Control	3	Endo	-2.1242726	0.20161435
TGGCTGGGTGATGATA	10X_Control_20180727	Control	3	Endo	-2.191151	0.5380559
TGTATTCAGCTACCGC	10X_Control_20180727	Control	3	Endo	-1.3707962	-3.173902
TAAGTGCCAGTTCCCT	10X_Control_20180727	Control	3	Endo	-6.4115596	-1.5064878
CATGGCGGTTATCGGT	10X_Control_20180727	Control	3	Endo	0.66814506	-2.6909084
AGAGCTTAGTGAATTG	10X_Control_20180727	Control	3	Endo	-2.087402	-1.512516
CGAGAAGCAAAGGCGT	10X_Control_20180727	Control	3	Endo	-1.5764912	-0.37927672
ACTATCTAGAAGATTC	10X_Control_20180727	Control	3	Endo	-4.13025	-1.3760942
CTAGAGTAGGGAGTAA	10X_Control_20180727	Control	3	Endo	-2.5396209	1.4455181
ATTATCCTCATAAAGG	10X_Control_20180727	Control	3	Endo	-2.3753545	-1.7900192
TCTGAGATCTCTTATG	10X_Control_20180727	Control	3	Endo	-2.9449604	1.302551
CCACCTAAGTACGCGA	10X_Control_20180727	Control	3	Endo	-2.2076626	0.4769317
GAATAAGGTGAAATCA	10X_Control_20180727	Control	3	Endo	-2.7667396	-3.1732414
GTGCAGCCAATTGCTG	10X_Control_20180727	Control	3	Endo	-7.291987	-1.6441538
TCGGGACTCAATAAGG	10X_Control_20180727	Control	3	Endo	-2.8157113	1.1395999
AAGGTTCGTATAGGTA	10X_Control_20180727	Control	3	Endo	-1.7823285	0.6662572
CGCTTCAGTGCGCTTG	10X_Control_20180727	Control	3	Endo	-1.8272487	-0.88056296
GTCGTAACAAGTTGTC	10X_Control_20180727	Control	3	Endo	-6.2678504	-1.7606002
TGCACCTAGGAATCGC	10X_Control_20180727	Control	3	Endo	-2.040834	-0.06554412
ACGCAGCAGAGTCTGG	10X_Control_20180727	Control	3	Endo	-2.8974032	-1.9626561
CATTCGCAGGTGTGGT	10X_Control_20180727	Control	3	Endo	-2.610726	0.8732377
AATCCAGAGTGGAGAA	10X_Control_20180727	Control	3	Endo	-2.7732196	-1.2559671
CGTTGGGAGTGATCGG	10X_Control_20180727	Control	3	Endo	-2.855101	0.43253264
AGATCTGTCTCAAACG	10X_Control_20180727	Control	3	Endo	-2.380433	0.65763825
GTAGTCAGTAGCGTGA	10X_Control_20180727	Control	3	Endo	-2.7170382	0.76958305
CTTTGCGAGCTAGTCT	10X_Control_20180727	Control	3	Endo	1.0370301	-4.154088
CGGACTGGTCTCTTAT	10X_Control_20180727	Control	3	Endo	-1.3798345	-1.2085608
CAGGTGCCATATGGTC	10X_Control_20180727	Control	3	Endo	-2.3559182	0.7971982
ACGATACTCATTTGGG	10X_Control_20180727	Control	3	Endo	-6.805278	-1.8499864
CATTATCCACCTCGTT	10X_Control_20180727	Control	3	Endo	-2.3473012	0.32881844
CCCAGTTAGTGGACGT	10X_Control_20180727	Control	3	Endo	-3.4908018	-3.7866604
ATCCGAAAGATGGCGT	10X_Control_20180727	Control	3	Endo	-1.2835981	-0.51241636
CCTAGCTAGGGTTCCC	10X_Control_20180727	Control	3	Endo	-1.7112769	-1.1349623
TCGTAGATCAGTTTGG	10X_Control_20180727	Control	3	Endo	1.3075387	-1.8492697
GTATCTTTCTCTGCTG	10X_Control_20180727	Control	3	Endo	-2.6481545	0.53861517
ATGCGATCACATGTGT	10X_Control_20180727	Control	3	Endo	-1.9117258	-0.49330676
ACCAGTAAGCACACAG	10X_Control_20180727	Control	3	Endo	-2.4822564	0.92434406
AGCGTCGTCCGCATAA	10X_Control_20180727	Control	3	Endo	-4.52122	-1.6784396
AGCAGCCTCTTGCAAG	10X_Control_20180727	Control	3	Endo	-4.8979316	-1.4542477
CGTCAGGAGACCTTTG	10X_Control_20180727	Control	3	Endo	-0.3477834	-1.8047913
ACCTTTAAGGAGTTTA	10X_Control_20180727	Control	3	Endo	-2.2274213	0.4336182
TACGGATGTAGATTAG	10X_Control_20180727	Control	3	Endo	-2.760564	-1.4333701
CTCCTAGAGACTTTCG	10X_Control_20180727	Control	3	Endo	-3.008474	-1.1663766
TGAGCCGGTGGCAAAC	10X_Control_20180727	Control	3	Endo	-3.101083	-0.66425544
CCTTCCCTCCTCGCAT	10X_Control_20180727	Control	3	Endo	-2.1547146	0.3977763
AAGTCTGGTCACAAGG	10X_Control_20180727	Control	3	Endo	-2.4167078	-1.141236
AGCTCCTGTAGTACCT	10X_Control_20180727	Control	3	Endo	-2.1074588	-0.32090557
AGTGAGGGTGTGGTTT	10X_Control_20180727	Control	3	Endo	-1.838637	0.7804717
GTCACAATCAAAGTAG	10X_Control_20180727	Control	3	Endo	-6.977579	4.0850625
AGTTGGTTCTGACCTC	10X_Control_20180727	Control	3	Endo	-2.2226758	-1.9444029
TTTCCTCGTCGATTGT	10X_Control_20180727	Control	3	Endo	6.9373474	9.08499
CAACCTCGTTAGATGA	10X_Control_20180727	Control	3	Endo	-2.1167727	-0.55937177
ATCCGAACAATTGCTG	10X_Control_20180727	Control	3	Endo	-1.0815898	-2.3195763
TGGGCGTGTAATCACC	10X_Control_20180727	Control	3	Endo	-3.673621	-1.1971552
CAGAGAGTCATTATCC	10X_Control_20180727	Control	3	Endo	-3.4883738	-1.3959978
TTGAACGAGAGACTAT	10X_Control_20180727	Control	3	Endo	-1.960515	-0.67095715
CTTAACTTCACATACG	10X_Control_20180727	Control	3	Endo	-7.681642	-5.623369
GCATGATGTTCCCGAG	10X_Control_20180727	Control	3	Endo	1.7017022	-7.207628
CTGCCTATCTGCTGCT	10X_Control_20180727	Control	3	Endo	-0.92284757	-2.523376
GTCATTTCATCCTAGA	10X_Control_20180727	Control	3	Endo	-2.5792193	0.7415815
GAACATCCACAGACTT	10X_Control_20180727	Control	3	Endo	-3.42304	1.0804529
AACTCTTGTGCTGTAT	10X_Control_20180727	Control	3	Endo	-6.667104	-1.4206922
GTGAAGGTCGGTCCGA	10X_Control_20180727	Control	3	Endo	-1.700484	-0.10990614
TACCTATCAAATACAG	10X_Control_20180727	Control	3	Endo	6.5475984	8.205949
TACACGAGTCATTAGC	10X_Control_20180727	Control	3	Endo	-6.996411	-1.9876999
CGAATGTGTCCAGTGC	10X_Control_20180727	Control	3	Endo	-2.471255	-0.92364585
GTACTCCCACCTTGTC	10X_Control_20180727	Control	3	Endo	-4.3509755	-2.6011782
TTGCGTCCATCACAAC	10X_Control_20180727	Control	3	Endo	-3.973616	-1.8874416
AAGGCAGTCCCTGACT	10X_Control_20180727	Control	3	Endo	-2.8014872	0.047323126
AGCTCTCCAGTATCTG	10X_Control_20180727	Control	3	Endo	5.400947	2.012056
AGCTCCTTCGGAAATA	10X_Control_20180727	Control	3	Endo	-2.5589259	-0.95591486
TAGTGGTTCTATGTGG	10X_Control_20180727	Control	3	Endo	1.1307379	-4.3031125
TCAACGATCTGTCTCG	10X_Control_20180727	Control	3	Endo	-2.0995138	-0.091835186
CCTTCCCGTAAAGTCA	10X_Control_20180727	Control	3	Endo	-1.9262179	-0.19443655
TTGACTTGTGCAGTAG	10X_Control_20180727	Control	3	Endo	-1.6364896	-0.86343235
CTACATTAGCAAATCA	10X_Control_20180727	Control	3	Endo	2.28856	-1.9570664
CAGGTGCTCAGAGCTT	10X_Control_20180727	Control	3	Endo	7.9590163	5.8342443
ATTACTCCACGAAAGC	10X_Control_20180727	Control	3	Endo	-3.0878022	-2.207106
TACTCGCGTACATCCA	10X_Control_20180727	Control	3	Endo	-2.7173193	-0.61918944
TCTGGAACAAGGTTCT	10X_Control_20180727	Control	3	Endo	-2.855216	-0.72733915
ATTCTACTCACAACGT	10X_Control_20180727	Control	3	Endo	-4.2553215	-1.8389745
CTTTGCGGTTACGTCA	10X_Control_20180727	Control	3	Endo	-3.0993729	1.2439386
AATCCAGCAGCCAGAA	10X_Control_20180727	Control	3	Endo	-1.6782026	-2.601392
TCAGATGTCTGCCAGG	10X_Control_20180727	Control	3	Endo	-2.339202	0.93889695
GCAGTTAAGGAATGGA	10X_Control_20180727	Control	3	Endo	-1.7236706	-1.1540475
ACACTGATCCAGAGGA	10X_Control_20180727	Control	3	Endo	-0.66000706	-1.9489222
ACCCACTCATACGCTA	10X_Control_20180727	Control	3	Endo	-1.4445319	-0.12363649
ACTTACTCATTTCAGG	10X_Control_20180727	Control	3	Endo	-3.0584683	-1.6353925
CAGCCGACAAACAACA	10X_Control_20180727	Control	3	Endo	-2.5481246	0.028815173
CTACCCAGTGGTGTAG	10X_Control_20180727	Control	3	Endo	-0.32305598	-2.9468045
GATGAAAGTCGGGTCT	10X_Control_20180727	Control	3	Endo	-3.3371217	-0.3879481
TCAGATGAGTTAAGTG	10X_Control_20180727	Control	3	Endo	-7.438245	-0.16327617
CGTCTACTCGACAGCC	10X_Control_20180727	Control	3	Endo	-1.5237054	0.068269
GGAACTTAGCTACCGC	10X_Control_20180727	Control	3	Endo	-7.585714	-5.7373233
TCAGATGAGTATCGAA	10X_Control_20180727	Control	3	Endo	-1.0568641	-0.9651466
GCACATACACTTACGA	10X_Control_20180727	Control	3	Endo	-5.0498753	-2.6968296
TCTTTCCCAATCGGTT	10X_Control_20180727	Control	3	Endo	-7.5019846	-1.7617115
GAACGGAGTATAAACG	10X_Control_20180727	Control	3	Endo	-2.3675604	-1.3327979
ACGATGTCATTCCTGC	10X_Control_20180727	Control	3	Endo	-2.8729646	-3.0410323
TAGACCAAGTCCATAC	10X_Control_20180727	Control	3	Endo	1.7011473	-1.7007093
ACCGTAACAAGTTCTG	10X_Control_20180727	Control	3	Endo	2.8750792	-0.51376283
ACGCCGAGTCAAGCGA	10X_Control_20180727	Control	3	Endo	-1.6188006	-1.2564572
GTAACGTGTGCAGGTA	10X_Control_20180727	Control	3	Endo	4.150225	-8.298971
AGAATAGTCATGCAAC	10X_Control_20180727	Control	3	Endo	-2.517411	0.63709396
CCATGTCAGAGCAATT	10X_Control_20180727	Control	3	Endo	-2.7470903	-0.67757684
TGGGCGTGTCACCTAA	10X_Control_20180727	Control	3	Endo	-6.4043856	-2.2663555
CGGACACGTAGCGCTC	10X_Control_20180727	Control	3	Endo	-2.6269524	-0.6311707
GGGCACTCAGGGATTG	10X_Control_20180727	Control	3	Endo	-3.1950397	-0.7494782
GCGCAACAGATGCGAC	10X_Control_20180727	Control	3	Endo	-5.733846	-2.9036515
AACACGTTCAAACAAG	10X_Control_20180727	Control	3	Endo	-2.665508	-1.1573839
ATCCACCTCCTGCTTG	10X_Control_20180727	Control	3	Endo	-2.6464891	-0.17262939
CTACCCACAAGCCGCT	10X_Control_20180727	Control	3	Endo	2.9577367	-0.5453578
ATCGAGTGTCAAGCGA	10X_Control_20180727	Control	3	Endo	-6.303319	-1.6309265
TCTTCGGTCCGGGTGT	10X_Control_20180727	Control	3	Endo	2.3350837	-0.6488324
AGAGCTTAGGAATGGA	10X_Control_20180727	Control	3	Endo	-5.9582763	-1.8437395
CAAGTTGGTAGCTGCC	10X_Control_20180727	Control	3	Endo	-6.8010645	-1.9740044
CTCACACTCGTAGGAG	10X_Control_20180727	Control	4	Endo	-3.1020892	-1.6732129
CATCAGATCCCACTTG	10X_Control_20180727	Control	4	Endo	-1.6561413	-0.7029362
CGAGCCAAGACATAAC	10X_Control_20180727	Control	4	Endo	-2.1144893	-0.8654212
TGAGCATTCAAAGTAG	10X_Control_20180727	Control	4	Endo	-4.8432736	-1.0498103
ACGATGTAGATAGCAT	10X_Control_20180727	Control	4	Endo	-2.3107672	-1.5691957
TGGCCAGGTGCGATAG	10X_Control_20180727	Control	4	Endo	-7.164192	-0.20748873
CGTTCTGTCCTTGGTC	10X_Control_20180727	Control	4	Endo	-2.5246406	-1.0218956
TGTGTTTTCCGAGCCA	10X_Control_20180727	Control	4	Endo	-3.3201828	-1.6813325
CCACGGAAGCAGCCTC	10X_Control_20180727	Control	4	Endo	-5.1527367	-0.12157439
CGACCTTGTACTTCTT	10X_Control_20180727	Control	4	Endo	-5.0849624	-3.1252325
TGCTACCGTACCCAAT	10X_Control_20180727	Control	4	Endo	-3.224728	-0.9631454
CTCATTACAGACGCCT	10X_Control_20180727	Control	4	Endo	-2.4274309	-1.1237156
TTTATGCGTGCCTTGG	10X_Control_20180727	Control	4	Endo	-5.248235	-2.0824609
GTCACAATCGTTGCCT	10X_Control_20180727	Control	4	Endo	-3.3899841	1.0946971
CCTAGCTCACCACCAG	10X_Control_20180727	Control	4	Endo	-0.43553087	-1.5753918
TCTCTAAAGACCTAGG	10X_Control_20180727	Control	4	Endo	-4.2078013	-0.17933069
GTTTCTAAGCTAGTTC	10X_Control_20180727	Control	4	Endo	-2.1043327	1.3710803
GCCAAATGTGTCTGAT	10X_Control_20180727	Control	4	Endo	-5.1602154	-0.768052
CACACTCAGCCGCCTA	10X_Control_20180727	Control	4	Endo	-1.8827693	0.50101995
AAAGTAGAGAGACGAA	10X_Control_20180727	Control	4	Endo	-1.9593627	0.2389004
CAGCTAAGTGAAGGCT	10X_Control_20180727	Control	4	Endo	-3.2732248	-0.83839154
CAACCAAAGCGCCTCA	10X_Control_20180727	Control	4	Endo	-5.4861155	-0.13590556
CCGTGGAAGGAATGGA	10X_Control_20180727	Control	4	Endo	-4.8850603	-0.17751147
CGCGTTTGTATAGGGC	10X_Control_20180727	Control	4	Endo	1.2900872	-1.6467026
GTACGTATCTAACGGT	10X_Control_20180727	Control	4	Endo	-2.9171834	-0.30080736
TGCCCATTCTTTAGTC	10X_Control_20180727	Control	4	Endo	-2.8135295	-2.0182579
ATAGACCTCCAAACTG	10X_Control_20180727	Control	4	Endo	-2.0257695	-0.29654914
CAGCCGACACTGTCGG	10X_Control_20180727	Control	4	Endo	-2.4406576	0.9178245
GATCTAGGTTTAGCTG	10X_Control_20180727	Control	4	Endo	-2.8158422	0.20617601
CTAAGACAGTTCCACA	10X_Control_20180727	Control	4	Endo	-2.721347	-1.2764038
CAACCAACACAGGTTT	10X_Control_20180727	Control	4	Endo	-2.6916099	-0.9488175
GTGCGGTAGGATGGAA	10X_Control_20180727	Control	4	Endo	-1.2426182	-1.0268443
CGGACACTCCGAAGAG	10X_Control_20180727	Control	4	Endo	-2.839116	-0.5241912
GTAACGTAGTCCTCCT	10X_Control_20180727	Control	4	Endo	-3.8079376	-0.47937578
GATCGTACATAAAGGT	10X_Control_20180727	Control	4	Endo	-2.8487954	-1.1197094
CAGCAGCCATGCTGGC	10X_Control_20180727	Control	4	Endo	-8.113631	-2.8105118
CGTAGGCTCAACGGGA	10X_Control_20180727	Control	4	Endo	-1.3796316	-1.0384817
GACACGCTCTGGAGCC	10X_Control_20180727	Control	4	Endo	-2.7902713	1.068261
TCAATCTCATGATCCA	10X_Control_20180727	Control	4	Endo	-2.7868855	-1.7949319
CAGTCCTCAGGATTGG	10X_Control_20180727	Control	4	Endo	1.2540822	-1.5964924
GAGGTGACAAGCGCTC	10X_Control_20180727	Control	4	Endo	-2.3312852	-0.6032853
ATTCTACGTATTCTCT	10X_Control_20180727	Control	4	Endo	-3.26642	-2.0399737
TCGCGAGCAGGTTTCA	10X_Control_20180727	Control	4	Endo	-2.4323616	-0.15786508
GTGCGGTCAAACCCAT	10X_Control_20180727	Control	4	Endo	-3.0754619	-2.261578
GCAAACTCACTAGTAC	10X_Control_20180727	Control	4	Endo	-2.5726	-0.53674036
GTCTCGTAGTGGTAAT	10X_Control_20180727	Control	4	Endo	-4.9751954	-1.729893
GACAGAGGTCAGAATA	10X_Control_20180727	Control	4	Endo	-5.9033127	-2.6165383
ACGATGTAGGCGACAT	10X_Control_20180727	Control	4	Endo	-1.1095392	-0.6263119
CAACCAACACCGCTAG	10X_Control_20180727	Control	4	Endo	-2.7727602	0.80329704
GAACATCAGCACCGTC	10X_Control_20180727	Control	4	Endo	-3.7241313	0.5031738
TCCCGATAGGCGACAT	10X_Control_20180727	Control	4	Endo	-1.1540225	-1.9019442
CACAGTACACCTCGGA	10X_Control_20180727	Control	4	Endo	-3.015825	1.0151272
GCCTCTATCTGATACG	10X_Control_20180727	Control	4	Endo	-2.6168776	-1.7423698
CAGAATCGTCTGGAGA	10X_Control_20180727	Control	4	Endo	-2.9870112	-1.4846087
CGTAGGCAGAAACCTA	10X_Control_20180727	Control	4	Endo	-2.9613397	-0.52341723
CAGCTAATCTATCGCC	10X_Control_20180727	Control	4	Endo	-1.8640448	-0.83887386
ACACCGGTCAAAGACA	10X_Control_20180727	Control	4	Endo	-3.7189596	-2.1122642
CAGAATCCAGTCCTTC	10X_Control_20180727	Control	4	Endo	-4.293855	-2.151377
CGAGAAGTCTGGGCCA	10X_Control_20180727	Control	4	Endo	-2.9572146	-3.2356865
ACACCAAAGCTATGCT	10X_Control_20180727	Control	4	Endo	-3.4547427	-0.87394637
ACAGCTAAGGATGTAT	10X_Control_20180727	Control	4	Endo	-3.2158694	-3.4454927
CTGAAACAGCCTATGT	10X_Control_20180727	Control	4	Endo	-2.0542693	-0.000902944
CCACGGAAGGTAGCCA	10X_Control_20180727	Control	4	Endo	-2.7315073	-2.809186
CCACCTAAGACGCTTT	10X_Control_20180727	Control	4	Endo	-4.3206286	-3.0964777
CCTAGCTAGCTCCTCT	10X_Control_20180727	Control	4	Endo	-3.5079389	-3.4620569
CGATGTAAGTAATCCC	10X_Control_20180727	Control	4	Endo	-2.0413978	-0.39222103
CCACCTAGTGGTCCGT	10X_Control_20180727	Control	4	Endo	-1.979086	-0.2909216
TGGGAAGTCTCAAACG	10X_Control_20180727	Control	4	Endo	-1.9104025	0.41703668
CTGCCTATCCTTCAAT	10X_Control_20180727	Control	4	Endo	-2.6789594	-0.64384514
TTGCGTCAGAGCTGGT	10X_Control_20180727	Control	4	Endo	-2.5926027	-1.5931568
GTTCTCGTCCCTAACC	10X_Control_20180727	Control	4	Endo	-1.4964045	-1.073813
GGGCATCTCACAGGCC	10X_Control_20180727	Control	4	Endo	-3.2903755	-0.26583025
TGAGAGGCAGCTGTGC	10X_Control_20180727	Control	4	Endo	-3.210364	-1.8887281
GCTTGAAGTGATGTGG	10X_Control_20180727	Control	4	Endo	-3.4070804	-0.8192989
TTCTCAACAAGCCTAT	10X_Control_20180727	Control	4	Endo	-2.1929953	-1.6600156
CAGCATATCAACTCTT	10X_Control_20180727	Control	4	Endo	-2.2506466	-0.06577263
CCAGCGACACAGGAGT	10X_Control_20180727	Control	4	Endo	-3.094871	-0.3796387
ACTGTCCGTAATCACC	10X_Control_20180727	Control	4	Endo	-3.0775642	-1.8533598
CGAGCCAAGAATCTCC	10X_Control_20180727	Control	4	Endo	-3.4698696	-0.07134783
GGGCACTAGTGACATA	10X_Control_20180727	Control	4	Endo	-5.578915	-0.048839405
AAGACCTAGTCGTTTG	10X_Control_20180727	Control	4	Endo	-2.2103925	0.78935647
AGAGTGGCACACTGCG	10X_Control_20180727	Control	4	Endo	-3.9877841	-3.0913491
GGAAAGCGTTTGCATG	10X_Control_20180727	Control	4	Endo	-1.928229	0.5941439
TCAGCAACAAAGTCAA	10X_Control_20180727	Control	4	Endo	-5.673622	-2.6255295
ACTTACTCAGCTGCAC	10X_Control_20180727	Control	4	Endo	-2.42175	-0.5604898
GTAACGTGTACCGAGA	10X_Control_20180727	Control	4	Endo	-3.32475	0.81473374
TCTCTAATCCAAACAC	10X_Control_20180727	Control	4	Endo	-2.7306685	-1.0293543
CAGAATCTCCTTTCGG	10X_Control_20180727	Control	4	Endo	-4.1315207	-0.78554493
GTAGTCACAAGCCTAT	10X_Control_20180727	Control	4	Endo	-2.5872102	0.34551823
CTCTAATTCCTCAATT	10X_Control_20180727	Control	4	Endo	-3.5982761	-2.3722844
GTAACTGTCAGTACGT	10X_Control_20180727	Control	4	Endo	-3.0828006	-0.1425946
CAACCTCCATTGAGCT	10X_Control_20180727	Control	4	Endo	-2.3694808	1.2558513
ATGAGGGCAGACGCTC	10X_Control_20180727	Control	4	Endo	-4.418903	-1.8494512
TGGACGCTCGAACTGT	10X_Control_20180727	Control	4	Endo	-4.8011956	-1.0728778
GTGTGCGCATCACAAC	10X_Control_20180727	Control	4	Endo	-4.112718	1.1247811
AACTCTTTCACGGTTA	10X_Control_20180727	Control	4	Endo	-2.3556466	0.6443883
GACCAATGTCCAAGTT	10X_Control_20180727	Control	4	Endo	-5.29848	0.80959165
GTATCTTTCGCATGAT	10X_Control_20180727	Control	4	Endo	-3.0539672	1.256548
GTCTCGTTCCCTGACT	10X_Control_20180727	Control	4	Endo	-7.8913307	-2.3811653
CGAATGTGTAGCCTCG	10X_Control_20180727	Control	4	Endo	-2.3513708	0.5442031
TTAGTTCTCGGTCTAA	10X_Control_20180727	Control	4	Endo	0.8526948	-1.848318
GAATGAAAGCTGTTCA	10X_Control_20180727	Control	4	Endo	-2.2577314	-2.459425
GGCAATTTCAGCTTAG	10X_Control_20180727	Control	4	Endo	-3.9206433	0.34324884
GATCAGTAGCCACGTC	10X_Control_20180727	Control	4	Endo	-1.7432754	0.6975178
TATGCCCAGTGGAGTC	10X_Control_20180727	Control	4	Endo	-2.4996216	0.49651754
CACCACTAGTAGGCCA	10X_Control_20180727	Control	4	Endo	-2.773092	-0.37490276
CGGTTAAAGCGACGTA	10X_Control_20180727	Control	4	Endo	-2.9492002	1.441679
TCCACACTCAGTTTGG	10X_Control_20180727	Control	4	Endo	-2.3703601	-2.879071
TTAGGACGTTATCGGT	10X_Control_20180727	Control	4	Endo	-3.5565135	-1.7765535
ATGGGAGCAAAGCGGT	10X_Control_20180727	Control	4	Endo	-3.511149	-0.85268015
GATCAGTAGCGATAGC	10X_Control_20180727	Control	4	Endo	-3.3709557	-3.5746498
TATTACCAGCGCCTTG	10X_Control_20180727	Control	4	Endo	-4.200015	-1.282633
GTAACGTAGCAGGTCA	10X_Control_20180727	Control	4	Endo	-5.217603	0.8484992
TATCAGGGTTCTGGTA	10X_Control_20180727	Control	4	Endo	-4.9344893	-0.833086
GTAGGCCCAATGTTGC	10X_Control_20180727	Control	4	Endo	-2.2468429	-1.0447071
TCCCGATCAGCTCGAC	10X_Control_20180727	Control	4	Endo	-2.6729162	0.76870954
ACCCACTAGTGTTTGC	10X_Control_20180727	Control	4	Endo	-1.5597693	-0.54600066
ACATCAGAGACACGAC	10X_Control_20180727	Control	4	Endo	-1.6470528	-0.4224217
CCTACCACAGTACACT	10X_Control_20180727	Control	4	Endo	-3.214665	-0.49263534
GATCGTAGTGCACGAA	10X_Control_20180727	Control	4	Endo	-2.8293738	0.5321859
AGATCTGAGCAAATCA	10X_Control_20180727	Control	4	Endo	-5.74722	-1.2843391
TAGTGGTGTATGGTTC	10X_Control_20180727	Control	4	Endo	-2.2551286	-2.3106897
CTAGAGTCAGTCAGAG	10X_Control_20180727	Control	4	Endo	-2.6766548	0.13195053
CCGTGGACATGTTCCC	10X_Control_20180727	Control	4	Endo	-4.188737	-2.286812
CTGCCTATCACGCATA	10X_Control_20180727	Control	4	Endo	-3.1091216	-1.1472256
CCGGGATCATATGGTC	10X_Control_20180727	Control	4	Endo	-3.8809776	-1.255931
AACACGTGTACCGTAT	10X_Control_20180727	Control	4	Endo	-3.0232465	-0.93082976
TAAACCGAGTCAATAG	10X_Control_20180727	Control	4	Endo	-2.8117201	-0.8258528
TGAGCATGTAACGCGA	10X_Control_20180727	Control	4	Endo	-2.2306352	-2.012642
CTCATTACAACTGCGC	10X_Control_20180727	Control	4	Endo	-1.4650267	-0.5844406
CGTGTAAGTCACACGC	10X_Control_20180727	Control	4	Endo	-4.1139464	-0.8767572
TAAGAGAGTAAGGGCT	10X_Control_20180727	Control	4	Endo	-2.3643267	-2.0256186
GGGCACTGTTCGGCAC	10X_Control_20180727	Control	4	Endo	-2.960479	-0.50162107
TCGTAGAGTCCTCCAT	10X_Control_20180727	Control	4	Endo	-5.6300383	-1.3215443
CACACTCTCGCGATCG	10X_Control_20180727	Control	4	Endo	-5.650162	-0.4161521
ACTGAGTAGGCGATAC	10X_Control_20180727	Control	4	Endo	-2.6836517	-0.87441474
GCTCTGTAGTGTGGCA	10X_Control_20180727	Control	4	Endo	-1.9032633	0.72460407
AAAGATGGTAGCTTGT	10X_Control_20180727	Control	4	Endo	-5.037909	-1.5567698
TGGCTGGAGAAAGTGG	10X_Control_20180727	Control	4	Endo	-3.400629	-1.7156659
GAATGAACAATGGACG	10X_Control_20180727	Control	4	Endo	-5.093878	-1.5043927
CACCTTGCATGACATC	10X_Control_20180727	Control	4	Endo	-3.4238062	0.8440708
GAACGGATCCACTCCA	10X_Control_20180727	Control	4	Endo	-0.526688	-2.8176823
CTGATCCAGCTGAAAT	10X_Control_20180727	Control	4	Endo	-1.6408497	0.40553385
ACTTTCACAGGGTACA	10X_Control_20180727	Control	4	Endo	-4.1488037	-1.2206473
CTCACACAGGAATTAC	10X_Control_20180727	Control	4	Endo	-4.071459	-3.147571
CTACACCGTGCATCTA	10X_Control_20180727	Control	4	Endo	-1.9988219	-2.4187708
ATCTACTTCAACCATG	10X_Control_20180727	Control	4	Endo	-6.7367663	-1.7308019
GTATCTTGTCAGAGGT	10X_Control_20180727	Control	4	Endo	-3.6847634	-3.7809308
TAAGAGATCTGCCCTA	10X_Control_20180727	Control	4	Endo	-4.4176993	1.4270021
CGTGAGCCAGCTTCGG	10X_Control_20180727	Control	4	Endo	-3.0829728	-0.8108652
GACCTGGAGTTACCCA	10X_Control_20180727	Control	4	Endo	-3.6963675	-4.240326
CTACACCTCTCAACTT	10X_Control_20180727	Control	4	Endo	-4.482844	-1.7435044
AATCGGTTCCTTTCTC	10X_Control_20180727	Control	4	Endo	-2.3070443	-0.64979124
ACCGTAACATACGCCG	10X_Control_20180727	Control	4	Endo	-4.211455	-1.9869595
CAAGGCCGTCATCCCT	10X_Control_20180727	Control	4	Endo	-2.2338924	-1.4562166
AAGCCGCAGCGCCTTG	10X_Control_20180727	Control	4	Endo	-5.4592943	-5.788887
AACGTTGAGTGCTGCC	10X_Control_20180727	Control	4	Endo	-3.0774488	-3.2661595
CAGCTGGCACTGTTAG	10X_Control_20180727	Control	4	Endo	-1.5856355	0.88341767
ACGCCAGAGAGCCTAG	10X_Control_20180727	Control	4	Endo	-3.0151122	-0.21702
GTACTTTAGCCACTAT	10X_Control_20180727	Control	4	Endo	-4.242319	-1.388764
TTTCCTCCATCGTCGG	10X_Control_20180727	Control	4	Endo	-2.3044872	-2.2191055
CCATTCGTCTAACTCT	10X_Control_20180727	Control	4	Endo	-1.9439783	-0.3415364
AGAGCTTAGGCAATTA	10X_Control_20180727	Control	4	Endo	-2.4698174	-1.2454715
AACCGCGGTTTGACTG	10X_Control_20180727	Control	4	Endo	-5.3068476	-0.21772473
CAACCAAGTAGCGCTC	10X_Control_20180727	Control	4	Endo	-2.7811773	0.048166856
TCAGGATAGAGACGAA	10X_Control_20180727	Control	4	Endo	4.747349	1.8199297
CCTTACGGTACCGTTA	10X_Control_20180727	Control	4	Endo	-3.9707298	-1.7358078
ACTGAACGTCTAGTCA	10X_Control_20180727	Control	4	Endo	-2.5341918	-0.3357857
TACAGTGTCAACTCTT	10X_Control_20180727	Control	4	Endo	-3.5058956	0.48855564
AACCGCGGTGACTACT	10X_Control_20180727	Control	4	Endo	-3.461519	-1.5807852
GGGAGATCAAGACACG	10X_Control_20180727	Control	4	Endo	-2.6114547	-0.578854
CGTCAGGGTGCTAGCC	10X_Control_20180727	Control	4	Endo	-3.3788922	0.76691854
GAATGAACAATGCCAT	10X_Control_20180727	Control	4	Endo	-2.5933998	-1.3936911
ATCCGAAGTCGTGGCT	10X_Control_20180727	Control	4	Endo	-4.840182	-1.6436528
GCAAACTTCGAACTGT	10X_Control_20180727	Control	4	Endo	-2.9549065	-2.7051077
AACTCAGAGGTCATCT	10X_Control_20180727	Control	4	Endo	-3.3166625	-0.31022668
CGGGTCATCCCAAGAT	10X_Control_20180727	Control	4	Endo	-2.2516806	-1.4019967
TGACTTTGTGGACGAT	10X_Control_20180727	Control	5	Endo	-1.5007678	-0.54460275
GAATGAATCAAACGGG	10X_Control_20180727	Control	5	Endo	-2.7857776	-1.37259
ACGATGTAGTATCTCG	10X_Control_20180727	Control	5	Endo	-1.8679206	-0.34891078
AGGTCCGCACGAAGCA	10X_Control_20180727	Control	5	Endo	-1.9694424	-0.77143943
GCTTCCAGTGAGGGAG	10X_Control_20180727	Control	5	Endo	-2.3735433	-0.9302116
AAGGAGCAGAGACTAT	10X_Control_20180727	Control	5	Endo	-3.8741105	-2.6465805
TTGAACGCATTAGGCT	10X_Control_20180727	Control	5	Endo	-1.9923137	-1.290775
TTCGGTCTCATGCTCC	10X_Control_20180727	Control	5	Endo	-3.0908113	-1.7715776
GCTGCAGCAAAGCAAT	10X_Control_20180727	Control	5	Endo	-1.8724502	-0.9531706
GAGGTGACATCTGGTA	10X_Control_20180727	Control	5	Endo	-1.592093	-1.2187071
CCTCAGTAGTAGCCGA	10X_Control_20180727	Control	5	Endo	-1.7501271	-0.6813495
TCGTAGAGTAAAGGAG	10X_Control_20180727	Control	5	Endo	-2.2984235	-0.23151411
AGGTCATCAAGCTGAG	10X_Control_20180727	Control	5	Endo	-2.2397335	-1.6005661
TGGACGCCATGTCTCC	10X_Control_20180727	Control	5	Endo	-1.9064825	-1.6080014
TCTCATATCTCAACTT	10X_Control_20180727	Control	5	Endo	-2.5885718	-0.9494342
TCTGAGATCATTGCGA	10X_Control_20180727	Control	5	Endo	-2.853661	-2.0129375
ACCGTAAGTAATAGCA	10X_Control_20180727	Control	5	Endo	-2.5942783	-0.6345531
ACGAGCCAGACAGACC	10X_Control_20180727	Control	5	Endo	-5.5145073	-1.5512239
ATAACGCGTATAATGG	10X_Control_20180727	Control	5	Endo	-4.1233697	-1.686596
CCAGCGACAATTGCTG	10X_Control_20180727	Control	5	Endo	-2.7011898	-0.977663
CAAGATCGTCTGGAGA	10X_Control_20180727	Control	5	Endo	-2.2366312	-1.4364791
CCTTTCTTCTTAGAGC	10X_Control_20180727	Control	5	Endo	-4.5407796	-4.055128
TGCCCTACATTGGGCC	10X_Control_20180727	Control	5	Endo	-2.444789	-1.2442492
GATCGCGCATGCCCGA	10X_Control_20180727	Control	5	Endo	-0.41958332	-2.9550846
GGCCGATTCAAACGGG	10X_Control_20180727	Control	5	Endo	-2.7677705	0.5800245
TTGGAACGTTAAGAAC	10X_Control_20180727	Control	5	Endo	-2.8461409	-0.7455112
ATCACGAGTCCATGAT	10X_Control_20180727	Control	5	Endo	-1.9525483	-1.0832722
CTAAGACCATGGTCTA	10X_Control_20180727	Control	5	Endo	-2.9212885	-0.3534286
GTGCGGTGTCTAGCGC	10X_Control_20180727	Control	5	Endo	-1.7542601	-0.45382285
ACCAGTATCAGCATGT	10X_Control_20180727	Control	5	Endo	-1.6732467	-1.1574531
GTTAAGCGTTCGCTAA	10X_Control_20180727	Control	5	Endo	-2.2944696	-1.4002217
CTCACACCACGCTTTC	10X_Control_20180727	Control	5	Endo	-2.0351965	0.07134659
ACATCAGGTTTGTGTG	10X_Control_20180727	Control	5	Endo	-2.5529187	-0.042632993
CAAGATCAGTATGACA	10X_Control_20180727	Control	5	Endo	-2.80274	-0.5828737
TACACGACATGACATC	10X_Control_20180727	Control	5	Endo	-1.5280203	-1.9012183
CAGGTGCGTTCTGGTA	10X_Control_20180727	Control	5	Endo	-2.6167533	-1.1642239
GACCAATAGGTGCTTT	10X_Control_20180727	Control	5	Endo	-1.8756179	-0.30879763
CAACCTCTCGTTTATC	10X_Control_20180727	Control	5	Endo	-2.2442899	0.27015048
AAGACCTGTAGCAAAT	10X_Control_20180727	Control	5	Endo	-3.5050123	-1.442319
CACCACTCAGCCTTGG	10X_Control_20180727	Control	5	Endo	-2.0420637	-1.1660162
GTGGGTCAGCTATGCT	10X_Control_20180727	Control	5	Endo	-2.5088086	-1.7146461
GGTGTTACACAAGTAA	10X_Control_20180727	Control	5	Endo	-2.0140305	0.060672913
GCTGGGTGTGCTCTTC	10X_Control_20180727	Control	5	Endo	-2.7476509	-0.29852805
CGGGTCATCAGAGACG	10X_Control_20180727	Control	5	Endo	-2.2010102	-2.0866923
AGGGTGAAGAGCAATT	10X_Control_20180727	Control	5	Endo	-1.8731813	0.21940202
GACACGCAGTTACCCA	10X_Control_20180727	Control	5	Endo	-2.7144525	-0.7945169
GGAAAGCCACCCATTC	10X_Control_20180727	Control	5	Endo	1.1181017	-4.206504
GTGCGGTCACTGTCGG	10X_Control_20180727	Control	5	Endo	-4.246814	-2.4384768
GACTACAAGCCTTGAT	10X_Control_20180727	Control	5	Endo	-1.6764033	-0.9801034
CCGTTCAGTCATCGGC	10X_Control_20180727	Control	5	Endo	-3.9632652	-2.7665226
TTTCCTCTCCGGGTGT	10X_Control_20180727	Control	5	Endo	-1.9398282	0.5351541
CCACGGAAGTACGACG	10X_Control_20180727	Control	5	Endo	-2.3768675	-1.0097213
GGATTACTCCTGCAGG	10X_Control_20180727	Control	5	Endo	-2.3258424	-1.0281999
CTCTACGAGGCCATAG	10X_Control_20180727	Control	5	Endo	-2.8342426	-1.8284187
GCAGTTACACACCGAC	10X_Control_20180727	Control	5	Endo	-2.5244675	-1.1408501
TGAGCATAGAAACCGC	10X_Control_20180727	Control	5	Endo	-2.3925169	-0.89525175
TGGCTGGGTGCCTGGT	10X_Control_20180727	Control	5	Endo	-2.324697	-1.0929765
CGGCTAGGTGAAGGCT	10X_Control_20180727	Control	5	Endo	-2.0033348	-2.1407325
GTCATTTAGAGGTTAT	10X_Control_20180727	Control	5	Endo	-1.8884833	-1.3827074
AGAATAGAGCAGACTG	10X_Control_20180727	Control	5	Endo	-1.6628036	0.3806734
GGGAGATAGTTGTAGA	10X_Control_20180727	Control	5	Endo	-1.3250087	-0.5987608
CAACCTCAGAAACGCC	10X_Control_20180727	Control	5	Endo	-0.66341573	-2.1237135
CTCTAATGTTACGCGC	10X_Control_20180727	Control	5	Endo	-2.8898163	-0.9342307
CAAGAAACACTGTGTA	10X_Control_20180727	Control	5	Endo	-2.0458684	-3.3802414
ATTACTCTCCCACTTG	10X_Control_20180727	Control	5	Endo	-2.465599	-1.4016312
CGAATGTAGCCGATTT	10X_Control_20180727	Control	5	Endo	-1.3693068	-0.75382435
CAGTAACGTGCAGACA	10X_Control_20180727	Control	5	Endo	-2.3313782	0.24728556
TGAGCATAGAACAACT	10X_Control_20180727	Control	5	Endo	-1.6491541	-0.9639962
CAAGGCCCACCGAATT	10X_Control_20180727	Control	5	Endo	-1.464037	-0.8882881
CACAGGCAGACTGGGT	10X_Control_20180727	Control	5	Endo	-1.9058996	-0.910878
TAGCCGGAGTTAGCGG	10X_Control_20180727	Control	5	Endo	-2.2411938	0.8320533
TGAGAGGAGATATGGT	10X_Control_20180727	Control	5	Endo	-2.312756	0.18406925
CACCACTGTTCTCATT	10X_Control_20180727	Control	5	Endo	-5.3148923	-0.8607115
TACTTGTTCAGCCTAA	10X_Control_20180727	Control	5	Endo	-2.9285712	-1.0124544
ACACCCTTCTGCTGCT	10X_Control_20180727	Control	5	Endo	-2.5542872	-0.26707727
CAGTCCTGTCTCTTTA	10X_Control_20180727	Control	5	Endo	-2.1617777	1.0595937
TTGCGTCCAAGCGTAG	10X_Control_20180727	Control	5	Endo	-2.0681767	-0.41472378
GTTCATTAGAAACCAT	10X_Control_20180727	Control	5	Endo	-2.2497032	-0.04988089
GCGCAACCATCTCCCA	10X_Control_20180727	Control	5	Endo	-1.9869283	-1.0853504
GGGTTGCTCTATCGCC	10X_Control_20180727	Control	5	Endo	-1.9090048	-0.35109288
GGCTCGATCTCTGCTG	10X_Control_20180727	Control	5	Endo	-2.2573435	-1.2013428
CTTCTCTGTCGCATCG	10X_Control_20180727	Control	5	Endo	-3.8823419	-2.9486842
CCGTTCAGTAGAGCTG	10X_Control_20180727	Control	5	Endo	-1.5103587	0.3359993
TCGGTAATCTACCAGA	10X_Control_20180727	Control	5	Endo	-1.7895623	-1.1527445
TGTTCCGGTTAGATGA	10X_Control_20180727	Control	5	Endo	-3.9014993	-2.0968924
TGTGTTTCATTTCAGG	10X_Control_20180727	Control	5	Endo	-0.49867573	-1.9336091
GATCGCGAGCTAAGAT	10X_Control_20180727	Control	5	Endo	-2.0297825	-0.5505855
CGATCGGAGGACACCA	10X_Control_20180727	Control	5	Endo	-2.5556128	-1.4782517
CAGATCACATCGGGTC	10X_Control_20180727	Control	5	Endo	-1.991222	-1.2355181
TGTCCCACAGGATCGA	10X_Control_20180727	Control	5	Endo	-2.6849208	1.4416353
CGTTGGGGTGTCGCTG	10X_Control_20180727	Control	5	Endo	-5.2483683	-5.6909657
CCGGTAGAGGACGAAA	10X_Control_20180727	Control	5	Endo	-3.263049	-1.8787324
CCTATTATCAGAGACG	10X_Control_20180727	Control	5	Endo	-3.602704	-3.1882954
TCGCGAGTCCCTCAGT	10X_Control_20180727	Control	5	Endo	-1.486845	-1.053214
CTGATAGAGAAACCTA	10X_Control_20180727	Control	5	Endo	-1.6200162	-0.17958482
AGGCCACCACCTGGTG	10X_Control_20180727	Control	5	Endo	-1.7028576	-0.5856566
CTCGAGGAGTGTTTGC	10X_Control_20180727	Control	5	Endo	-3.544843	-3.2950938
CTGTTTACAATCGGTT	10X_Control_20180727	Control	5	Endo	-1.6631134	-0.5341927
CCTTACGGTGTGGCTC	10X_Control_20180727	Control	5	Endo	-1.5643097	-1.1195166
AATCGGTGTCAGATAA	10X_Control_20180727	Control	5	Endo	-3.5356975	-0.019055676
CAAGGCCGTATTCGTG	10X_Control_20180727	Control	5	Endo	-2.1300704	-1.253933
TGGCCAGTCCTGTAGA	10X_Control_20180727	Control	5	Endo	-2.7055924	0.034468148
CTTGGCTAGAGACGAA	10X_Control_20180727	Control	5	Endo	-1.6122612	-0.21857008
GACTGCGCAGCTCGCA	10X_Control_20180727	Control	5	Endo	-2.5945141	-1.8490189
TTAGTTCCAGGAATCG	10X_Control_20180727	Control	5	Endo	-4.27129	-1.4822153
GCATGCGTCTTGGGTA	10X_Control_20180727	Control	5	Endo	-7.5294476	-1.7742385
GGTGCGTTCGCCCTTA	10X_Control_20180727	Control	5	Endo	-2.5222695	-1.8187219
CTGCGGACAGGACGTA	10X_Control_20180727	Control	5	Endo	-3.132348	-2.0020266
AATCCAGGTACTCGCG	10X_Control_20180727	Control	5	Endo	-2.3734145	0.69017893
AGCCTAAAGTTCCACA	10X_Control_20180727	Control	5	Endo	-2.9050088	-0.81923985
GCCAAATAGATGAGAG	10X_Control_20180727	Control	5	Endo	-2.6768727	-1.0329552
GCGCAGTAGAAGGCCT	10X_Control_20180727	Control	5	Endo	-1.9666181	-0.99183464
GGGATGACAATAGCGG	10X_Control_20180727	Control	5	Endo	-2.359207	0.89012957
GGCCGATAGTGGTCCC	10X_Control_20180727	Control	5	Endo	-2.2127697	-0.9133979
ATGCGATCATGTTGAC	10X_Control_20180727	Control	5	Endo	-2.3858156	-0.91823506
CATCAAGAGGATGGAA	10X_Control_20180727	Control	5	Endo	-1.6589422	-0.09000185
CTCTGGTCATTCTTAC	10X_Control_20180727	Control	5	Endo	-2.5349607	-1.0793383
TACGGATGTCAGTGGA	10X_Control_20180727	Control	5	Endo	-3.2685227	-1.1654967
GTCTCGTCAATAGCGG	10X_Control_20180727	Control	5	Endo	-2.3739727	-1.0831755
TCAGCTCAGCCCAGCT	10X_Control_20180727	Control	5	Endo	-2.0058503	-1.0179968
ATTCTACAGCGGCTTC	10X_Control_20180727	Control	5	Endo	-2.938637	-0.8626562
TATCTCATCGTCTGAA	10X_Control_20180727	Control	5	Endo	-2.701811	-2.8154268
CATCAGAGTTGAGGTG	10X_Control_20180727	Control	5	Endo	-2.843622	-0.97359043
GTCTTCGCACCATGTA	10X_Control_20180727	Control	5	Endo	-2.9619286	-1.2892858
TTCCCAGCAAGGTTTC	10X_Control_20180727	Control	5	Endo	-2.8899913	1.6180409
ACACCCTTCTACGAGT	10X_Control_20180727	Control	5	Endo	-1.8184849	-0.93976665
GTGTGCGCAAGCCATT	10X_Control_20180727	Control	5	Endo	-3.151823	-2.05
GGGCATCAGCATCATC	10X_Control_20180727	Control	5	Endo	0.8709939	-4.22984
GAAACTCGTTCTGGTA	10X_Control_20180727	Control	5	Endo	-1.8690282	0.22860949
AGACGTTGTAGCACGA	10X_Control_20180727	Control	5	Endo	-1.7808211	-1.8062881
TCGCGTTAGTCAATAG	10X_Control_20180727	Control	5	Endo	-1.2649778	-0.900289
AGGCCGTTCTTGACGA	10X_Control_20180727	Control	5	Endo	-2.1542656	-2.422263
TGCCCATCACGCCAGT	10X_Control_20180727	Control	5	Endo	-2.6035905	-1.5837088
TCAGCTCAGTAGCCGA	10X_Control_20180727	Control	5	Endo	-3.1280494	-0.26981264
AGTGTCAGTGAAAGAG	10X_Control_20180727	Control	5	Endo	-1.7607619	-0.5484265
TGTATTCAGCACAGGT	10X_Control_20180727	Control	5	Endo	-2.1021788	-1.2571356
GCTTCCAGTTGTCTTT	10X_Control_20180727	Control	5	Endo	-1.7228037	-2.030203
TAAGCGTGTGGTCTCG	10X_Control_20180727	Control	5	Endo	-4.8406687	0.5392215
CACACTCGTGGACGAT	10X_Control_20180727	Control	5	Endo	-3.447066	-1.7193562
TCGTACCGTTTCGCTC	10X_Control_20180727	Control	5	Endo	-1.2465932	-1.8112316
TTTCCTCCAAGCCCAC	10X_Control_20180727	Control	5	Endo	-2.5439935	-2.2046213
ATCATGGAGGCCGAAT	10X_Control_20180727	Control	5	Endo	-2.3109937	-0.4517872
CCGTGGATCGGCTACG	10X_Control_20180727	Control	5	Endo	-1.5481275	-0.24863958
GTCACAATCTTGTATC	10X_Control_20180727	Control	5	Endo	-2.124205	0.1794424
TTGTAGGTCTTGGGTA	10X_Control_20180727	Control	5	Endo	-2.0600257	-0.61775434
CACTCCATCCAGTATG	10X_Control_20180727	Control	5	Endo	-1.8745036	0.84479356
AGCCTAACATCGTCGG	10X_Control_20180727	Control	5	Endo	-1.8773646	-0.5145158
TAGTTGGCAGTCGATT	10X_Control_20180727	Control	5	Endo	-2.604719	1.0889975
ACTGCTCGTCCCGACA	10X_Control_20180727	Control	5	Endo	-3.4157853	-2.1501625
CATATGGTCTAACTGG	10X_Control_20180727	Control	5	Endo	-2.2971277	0.3095782
GCACATAGTGCCTGCA	10X_Control_20180727	Control	5	Endo	-2.311208	-0.50325644
TATCTCAAGCAGGCTA	10X_Control_20180727	Control	5	Endo	-3.1030388	-1.2757465
GTGGGTCCAAGTTGTC	10X_Control_20180727	Control	5	Endo	0.8495785	-4.1780643
AAGGAGCTCCGCATCT	10X_Control_20180727	Control	5	Endo	-4.288202	-4.84262
TGCACCTGTGCTAGCC	10X_Control_20180727	Control	5	Endo	-4.1721706	-1.8810589
GATCGCGTCATTCACT	10X_Control_20180727	Control	5	Endo	-2.2401338	0.78561103
CCTACACAGCCATCGC	10X_Control_20180727	Control	5	Endo	-4.856632	-0.40782994
ATCGAGTAGCGCTCCA	10X_Control_20180727	Control	5	Endo	-2.587567	-0.82046616
GGGATGAAGTACGTTC	10X_Control_20180727	Control	5	Endo	-4.2004433	-4.307533
TAGCCGGAGGGAACGG	10X_Control_20180727	Control	5	Endo	-2.0509608	-0.7615137
GTACTCCCAATCCAAC	10X_Control_20180727	Control	5	Endo	-2.7781003	0.2083631
CTCGGAGCAGGGATTG	10X_Control_20180727	Control	5	Endo	-4.4079914	-2.0218058
AGAGCGAGTAGTACCT	10X_Control_20180727	Control	5	Endo	-2.2695014	-1.3902606
CCGTACTCAGCATACT	10X_Control_20180727	Control	5	Endo	-3.7749496	-1.0979329
GGATGTTCACGGCTAC	10X_Control_20180727	Control	5	Endo	-5.359192	-0.31680563
GATTCAGCAGCTATTG	10X_Control_20180727	Control	5	Endo	-4.2210903	-2.3589866
TTTACTGAGACAGACC	10X_Control_20180727	Control	5	Endo	-3.2171795	1.146926
AGTAGTCTCCTCTAGC	10X_Control_20180727	Control	5	Endo	-2.850048	-1.500245
ACTTTCACAAGTCTGT	10X_Control_20180727	Control	5	Endo	-3.6801226	-0.94806385
CAGGTGCCATGATCCA	10X_Control_20180727	Control	5	Endo	-1.8934525	0.15169157
TGCGTGGTCTTGCATT	10X_Control_20180727	Control	5	Endo	-6.801378	-3.4421635
GCATACACATGCTAGT	10X_Control_20180727	Control	5	Endo	-2.0924919	-0.2237558
GGCGTGTCACACAGAG	10X_Control_20180727	Control	5	Endo	-2.856282	1.2305527
CAACCAAGTACCGGCT	10X_Control_20180727	Control	5	Endo	-8.99002	-3.6009512
AGCAGCCGTATTCGTG	10X_Control_20180727	Control	5	Endo	-1.7179137	-2.1664698
AAACCTGTCCACTGGG	10X_Control_20180727	Control	5	Endo	-2.60859	-0.22986922
TACCTATAGTCAAGCG	10X_Control_20180727	Control	5	Endo	-2.1535804	-2.2669377
GCGAGAAAGTACTTGC	10X_Control_20180727	Control	5	Endo	-2.9060547	-1.6537778
CTCGGGAAGCTTATCG	10X_Control_20180727	Control	5	Endo	-2.957177	-2.2003484
TCATTACGTGAGGCTA	10X_Control_20180727	Control	5	Endo	-3.5929964	-3.052996
AGTCTTTCAATGAAAC	10X_Control_20180727	Control	5	Endo	-2.3568952	-0.8749394
TTATGCTAGGACAGCT	10X_Control_20180727	Control	5	Endo	-2.534325	0.28633228
CGCCAAGTCGACAGCC	10X_Control_20180727	Control	5	Endo	-2.8132627	0.9593136
CCCATACGTATCACCA	10X_Control_20180727	Control	5	Endo	-1.4406456	-0.765574
TCGCGAGTCAGCTCGG	10X_Control_20180727	Control	5	Endo	0.04852857	-1.9189
ACGAGGAGTCGAACAG	10X_Control_20180727	Control	5	Endo	-2.20725	-0.13378243
AGCGTATCATGCGCAC	10X_Control_20180727	Control	5	Endo	-2.7455547	-1.1184627
TCATTTGAGTAAGTAC	10X_Control_20180727	Control	5	Endo	-4.0789356	-2.1076717
GCGACCAGTCAAACTC	10X_Control_20180727	Control	5	Endo	-2.5958378	-1.2212622
AGGGAGTCAATAGAGT	10X_Control_20180727	Control	5	Endo	-6.5674195	1.3909562
ATCATGGGTGTGAAAT	10X_Control_20180727	Control	5	Endo	-1.5979944	-0.016095731
GTCTCGTCAGGACCCT	10X_Control_20180727	Control	5	Endo	-3.6146736	-2.4567695
CGTCTACGTTAAAGTG	10X_Control_20180727	Control	5	Endo	-2.0055861	-0.91284305
TAAGTGCGTCACAAGG	10X_Control_20180727	Control	5	Endo	-6.531498	1.5013455
TCTTTCCTCTGCTGTC	10X_Control_20180727	Control	5	Endo	-1.4490161	-1.7933227
GAACATCCAGCCTATA	10X_Control_20180727	Control	5	Endo	-4.1829967	-3.988778
GTGTTAGGTCGCATCG	10X_Control_20180727	Control	5	Endo	-2.0317323	0.6113354
CTGAAGTGTTTACTCT	10X_Control_20180727	Control	5	Endo	-2.3127573	-2.1295385
TGAGAGGCATGTTCCC	10X_Control_20180727	Control	5	Endo	-2.8291762	-2.2449539
CCTAAAGTCTCCAACC	10X_Control_20180727	Control	5	Endo	-2.1774352	0.1992803
AAGCCGCAGATCCTGT	10X_Control_20180727	Control	5	Endo	-2.1300082	-0.29476988
GATGCTAGTCTACCTC	10X_Control_20180727	Control	5	Endo	-1.9937632	-1.1163515
GCGGGTTAGTCTCGGC	10X_Control_20180727	Control	5	Endo	-2.3676822	-0.43678036
CTGCTGTAGTCTCGGC	10X_Control_20180727	Control	5	Endo	-4.5956836	-2.0653517
GGACAGACATGACATC	10X_Control_20180727	Control	5	Endo	-1.7093194	-0.35672083
ACGCAGCAGTAGATGT	10X_Control_20180727	Control	5	Endo	-1.5340227	0.43437836
GCCAAATAGCTTCGCG	10X_Control_20180727	Control	5	Endo	-2.6317935	-0.13107426
TCAGCTCGTACAGCAG	10X_Control_20180727	Control	5	Endo	-1.9960845	-0.57576996
CACTCCATCCTAAGTG	10X_Control_20180727	Control	5	Endo	-2.4508073	-1.3429594
ATTGGTGCATGCGCAC	10X_Control_20180727	Control	5	Endo	-2.4646835	-0.7307976
CCTCAGTAGAAACGCC	10X_Control_20180727	Control	5	Endo	-2.5615344	-0.8639048
TGCCCATAGAGGGCTT	10X_Control_20180727	Control	5	Endo	-2.3840096	0.89659935
GGAATAAGTCGAGATG	10X_Control_20180727	Control	5	Endo	-2.5541735	0.1603032
CTCGTACGTTTGTTTC	10X_Control_20180727	Control	5	Endo	-1.7055454	-0.4448272
GCAAACTCAATGCCAT	10X_Control_20180727	Control	5	Endo	-2.4098725	-0.55338633
CCTTCCCTCACCTTAT	10X_Control_20180727	Control	5	Endo	-2.5201595	-1.0072882
GGCTGGTTCGCCCTTA	10X_Control_20180727	Control	5	Endo	-2.4629374	-0.9819406
ACATCAGAGACTAAGT	10X_Control_20180727	Control	5	Endo	-4.153604	3.1164126
CCTAGCTCACTGTGTA	10X_Control_20180727	Control	5	Endo	-2.8460252	0.35721254
ACACCCTCAAGGCTCC	10X_Control_20180727	Control	5	Endo	-3.1016276	-0.66792506
CAGCCGACAGTTCCCT	10X_Control_20180727	Control	5	Endo	-1.6020863	-0.7334376
GTCTCGTTCGCCGTGA	10X_Control_20180727	Control	5	Endo	-2.685684	-0.01453679
GAACATCTCTACCTGC	10X_Control_20180727	Control	5	Endo	-2.4426796	-0.24183197
ACGCCGACAGCCAATT	10X_Control_20180727	Control	5	Endo	-2.252949	-1.0011859
TACTCGCGTAGCGCAA	10X_Control_20180727	Control	5	Endo	-3.4192955	-0.9097044
TTAGGCATCAGCTCTC	10X_Control_20180727	Control	5	Endo	-3.9412844	-2.236556
TAAACCGGTGAAGGCT	10X_Control_20180727	Control	5	Endo	-2.6924868	-1.6440814
TGCGGGTTCGGTTAAC	10X_Control_20180727	Control	5	Endo	-2.786381	-0.2528087
AGCAGCCCAAGCGATG	10X_Control_20180727	Control	5	Endo	-3.3865771	-1.6251364
TCGGTAAGTGGTCCGT	10X_Control_20180727	Control	5	Endo	-1.9305341	1.1690243
ATCTGCCTCCACTCCA	10X_Control_20180727	Control	5	Endo	-2.6570914	-0.20829773
TTCTCAATCAGGCAAG	10X_Control_20180727	Control	5	Endo	-2.89924	-2.0778034
CCTTACGAGTCAATAG	10X_Control_20180727	Control	5	Endo	-2.5000014	-0.52426815
TGTGGTACAAGGGTCA	10X_Control_20180727	Control	5	Endo	-2.1964488	-0.27222246
ACGCAGCGTGAGTGAC	10X_Control_20180727	Control	5	Endo	-2.459446	-1.1430955
GTCTTCGTCAAGAAGT	10X_Control_20180727	Control	5	Endo	-1.9831314	-0.39298305
GTGCAGCTCGCTAGCG	10X_Control_20180727	Control	5	Endo	-2.2847354	-1.2288141
GTGCTTCCAATGGATA	10X_Control_20180727	Control	5	Endo	-2.9038339	-2.3844755
AGCGTATTCAGGCAAG	10X_Control_20180727	Control	5	Endo	-3.032333	-0.836965
GATCGTATCTGGCGTG	10X_Control_20180727	Control	5	Endo	-2.58665	-0.37141636
CCCTCCTGTGTTAAGA	10X_Control_20180727	Control	5	Endo	-2.0803673	-1.2969157
CGGACTGCACGAAGCA	10X_Control_20180727	Control	5	Endo	-2.1241434	-2.4107213
GGACAAGGTTACGCGC	10X_Control_20180727	Control	5	Endo	-5.9005017	1.1141605
TGAGCCGCACATCCAA	10X_Control_20180727	Control	5	Endo	-2.7415228	1.3883715
ACCGTAAGTGACTACT	10X_Control_20180727	Control	5	Endo	-2.1565537	-0.7955932
TAAGCGTTCGTGGACC	10X_Control_20180727	Control	5	Endo	-3.1885858	-1.1113639
CACAGTACAGATCTGT	10X_Control_20180727	Control	5	Endo	-3.3333027	-2.072356
TTGGCAAGTCACAAGG	10X_Control_20180727	Control	5	Endo	-2.2822406	0.076912105
GGCCGATGTCATACTG	10X_Control_20180727	Control	5	Endo	-3.125419	1.2142185
CATATTCTCAGGTAAA	10X_Control_20180727	Control	5	Endo	-3.016446	-1.047989
TACACGATCTGATACG	10X_Control_20180727	Control	5	Endo	-0.9456649	-2.7445095
GTTAAGCCACATGTGT	10X_Control_20180727	Control	5	Endo	-2.865731	-0.15905671
CGTCCATGTGTGGCTC	10X_Control_20180727	Control	5	Endo	-3.419437	-1.6815516
ATCATGGCACATTTCT	10X_Control_20180727	Control	5	Endo	-2.9594686	-0.2058235
CTCTACGCATACAGCT	10X_Control_20180727	Control	5	Endo	-3.6910057	-1.1452682
GCTGCTTCAGGTCTCG	10X_Control_20180727	Control	5	Endo	-2.9731288	-2.6989517
CCTCAGTCATGTCTCC	10X_Control_20180727	Control	5	Endo	-1.2697784	-0.0722974
CTAACTTGTGTTTGGT	10X_Control_20180727	Control	5	Endo	-1.0438421	-0.8235116
TGATTTCCAATTCCTT	10X_Control_20180727	Control	5	Endo	-1.5900569	0.26419556
CTTACCGAGACAATAC	10X_Control_20180727	Control	5	Endo	-3.343648	-1.0873194
CGACTTCCAGCCTTGG	10X_Control_20180727	Control	5	Endo	-1.3703501	-2.014261
ACGAGGACAACACGCC	10X_Control_20180727	Control	5	Endo	-2.7174811	-0.12728854
GCTGCGAGTTTACTCT	10X_Control_20180727	Control	5	Endo	-2.5214698	-1.4604868
CTACACCTCATTCACT	10X_Control_20180727	Control	5	Endo	-1.9251236	-1.5210093
ATAGACCGTAGGCATG	10X_Control_20180727	Control	5	Endo	-2.0423532	0.23625162
ACGAGGATCTGTCTCG	10X_Control_20180727	Control	5	Endo	-3.0811465	-1.246838
CTGTGCTTCGGCGCTA	10X_Control_20180727	Control	5	Endo	-2.446284	-0.19345832
TGGGAAGGTAAGTTCC	10X_Control_20180727	Control	5	Endo	-2.4289362	-2.0693355
CAGCAGCGTCCAGTAT	10X_Control_20180727	Control	5	Endo	-2.4100895	0.810567
CGAACATGTCCTAGCG	10X_Control_20180727	Control	5	Endo	-2.4307015	-0.5825521
GAAACTCTCCACTCCA	10X_Control_20180727	Control	5	Endo	-2.0125017	-1.6877099
ATGTGTGAGATGTAAC	10X_Control_20180727	Control	5	Endo	-0.9957853	-0.50981444
CCTCAGTTCGGCTACG	10X_Control_20180727	Control	5	Endo	-2.4561734	-0.02646938
ACACCGGTCGCTGATA	10X_Control_20180727	Control	5	Endo	-2.103973	-0.14979987
TATCTCATCTCATTCA	10X_Control_20180727	Control	5	Endo	-4.138423	-0.12229797
GAGTCCGTCGGCGCAT	10X_Control_20180727	Control	5	Endo	-5.288451	-0.09905095
TAGACCAAGCTCCTCT	10X_Control_20180727	Control	5	Endo	-2.4876173	-1.37802
GGCGACTAGCCCGAAA	10X_Control_20180727	Control	5	Endo	-2.5369146	-2.0153043
TGAGGGAAGAGATGAG	10X_Control_20180727	Control	5	Endo	-1.6136343	0.09197288
CGTTGGGCACGACGAA	10X_Control_20180727	Control	5	Endo	-1.5624647	-0.80181
AAATGCCAGGGTCTCC	10X_Control_20180727	Control	5	Endo	-2.5968132	-2.6359594
GACGTGCCATGCATGT	10X_Control_20180727	Control	5	Endo	-2.2973459	-2.10616
GAAACTCGTACTTAGC	10X_Control_20180727	Control	5	Endo	-2.590835	-1.760214
TACTCGCGTGACGCCT	10X_Control_20180727	Control	5	Endo	-2.5562901	-0.4276469
CTACCCATCTCAAGTG	10X_Control_20180727	Control	5	Endo	-2.2602646	-1.291412
GTATCTTGTTAAAGTG	10X_Control_20180727	Control	5	Endo	-3.7703688	-1.8353083
CTAAGACGTTATCCGA	10X_Control_20180727	Control	5	Endo	-2.1496015	-1.2883521
CTCTGGTCAGGTTTCA	10X_Control_20180727	Control	5	Endo	-3.7125993	-1.1867187
CCTAGCTGTGCGAAAC	10X_Control_20180727	Control	5	Endo	-1.9316086	-1.9254366
CTCGTACTCGCCATAA	10X_Control_20180727	Control	5	Endo	-2.8936713	-1.0230783
GGACAAGAGCTACCTA	10X_Control_20180727	Control	5	Endo	-1.8633647	-1.0714122
AGAATAGTCGTATCAG	10X_Control_20180727	Control	5	Endo	-1.9135041	0.29009825
ACAGCCGCAAGTTCTG	10X_Control_20180727	Control	5	Endo	-5.3865485	-1.3879921
GTCGGGTCACAGTCGC	10X_Control_20180727	Control	5	Endo	-4.01496	2.709974
TTGAACGCAGATGGGT	10X_Control_20180727	Control	5	Endo	-5.248788	-1.6927255
ACACCAAAGATCTGCT	10X_Control_20180727	Control	5	Endo	-3.3327093	-1.0031928
ACTATCTTCCCTTGCA	10X_Control_20180727	Control	5	Endo	-3.1315322	1.1732529
TACAGTGGTTCAGACT	10X_Control_20180727	Control	5	Endo	-1.8112772	-0.7346629
CTCCTAGGTGACTCAT	10X_Control_20180727	Control	5	Endo	-1.7829032	0.28444043
ACTGTCCGTTACCAGT	10X_Control_20180727	Control	5	Endo	-2.6299012	-2.6405835
AGAGCGAAGCGTTCCG	10X_Control_20180727	Control	5	Endo	-2.027906	-0.63310283
TACTCGCTCCACGCAG	10X_Control_20180727	Control	5	Endo	-3.56528	-3.07414
TGAAAGACATTCCTGC	10X_Control_20180727	Control	5	Endo	-2.2285476	-0.74105805
ATCTGCCTCCTGTAGA	10X_Control_20180727	Control	5	Endo	-5.2668524	-2.3109279
CAAGTTGCACATCCAA	10X_Control_20180727	Control	5	Endo	-1.673551	-0.4098448
TGCTACCAGCAGCGTA	10X_Control_20180727	Control	5	Endo	-1.8033962	-0.6712101
AAAGTAGCACTATCTT	10X_Control_20180727	Control	5	Endo	-6.443459	-5.048062
ACCCACTCAAGTTAAG	10X_Control_20180727	Control	5	Endo	-1.9040093	-0.59852105
CACCTTGTCCATGCTC	10X_Control_20180727	Control	5	Endo	-4.999456	-2.0073714
CTAACTTGTTCGGGCT	10X_Control_20180727	Control	5	Endo	-2.4739125	-0.49569073
GGGAGATTCTGCGTAA	10X_Control_20180727	Control	5	Endo	-2.9493968	0.22483921
ACGCCGAAGGGAGTAA	10X_Control_20180727	Control	5	Endo	-1.9672467	-1.0770558
GTACTTTAGACGACGT	10X_Control_20180727	Control	5	Endo	-2.7152746	0.43241048
TAAGTGCAGTGGCACA	10X_Control_20180727	Control	5	Endo	-1.4762722	-1.2755107
CTACATTTCTTGTATC	10X_Control_20180727	Control	5	Endo	-2.7729578	-2.504036
TGACTAGAGGAGTCTG	10X_Control_20180727	Control	5	Endo	-2.267252	0.4934469
CTAATGGGTAGTACCT	10X_Control_20180727	Control	5	Endo	-2.1025484	-1.6767138
GATTCAGAGCTAAACA	10X_Control_20180727	Control	5	Endo	-1.596643	-0.4846279
TATCTCAAGATCCTGT	10X_Control_20180727	Control	5	Endo	-4.4365807	-0.7304132
ACTTACTTCCGTCATC	10X_Control_20180727	Control	5	Endo	-3.336788	-1.2792437
TACAGTGGTGCGCTTG	10X_Control_20180727	Control	5	Endo	-4.169834	-1.8627853
TGCACCTAGATCACGG	10X_Control_20180727	Control	5	Endo	-2.1697736	0.24812506
CACCAGGGTCTAGGTT	10X_Control_20180727	Control	5	Endo	-3.2630804	-2.3189657
TGGTTCCGTCTCGTTC	10X_Control_20180727	Control	5	Endo	-3.7440655	-1.4550179
TTTCCTCTCCCAAGTA	10X_Control_20180727	Control	5	Endo	-1.764383	0.26919177
TCGCGTTAGCTGAAAT	10X_Control_20180727	Control	5	Endo	5.481093	2.0531342
GGACATTAGACCCACC	10X_Control_20180727	Control	5	Endo	-2.498125	-0.18311092
GGTATTGCAACTGCGC	10X_Control_20180727	Control	5	Endo	-1.5886263	-0.38768843
ATGAGGGAGCTAGGCA	10X_Control_20180727	Control	5	Endo	-2.7927258	-0.24444221
CCCAGTTCAGTATAAG	10X_Control_20180727	Control	5	Endo	-2.5702293	0.9560368
AAACCTGAGGTGGGTT	10X_Control_20180727	Control	5	Endo	-2.2500427	0.39065027
AACCATGAGATGTGTA	10X_Control_20180727	Control	5	Endo	-3.2456236	-1.9511117
TGACGGCGTCGGCATC	10X_Control_20180727	Control	5	Endo	-2.2663293	0.88534355
TGAGGGACAAGACGTG	10X_Control_20180727	Control	5	Endo	-1.786785	-1.96435
ACTGCTCAGAGGTTAT	10X_Control_20180727	Control	5	Endo	-1.7055413	0.077172935
CACAGTAAGCCACTAT	10X_Control_20180727	Control	5	Endo	-2.491654	-0.69961405
CCTTCCCAGTTCCACA	10X_Control_20180727	Control	5	Endo	-2.7334049	-1.5536814
AAAGTAGTCCGTTGTC	10X_Control_20180727	Control	5	Endo	-1.9308763	-1.0876299
TGACAACAGGTGATAT	10X_Control_20180727	Control	5	Endo	-2.999402	-0.28016368
CGTCACTCATCCCACT	10X_Control_20180727	Control	5	Endo	-4.24567	-4.705581
ATAGACCGTAACGTTC	10X_Control_20180727	Control	5	Endo	-2.1784708	-0.96615595
GGTATTGTCTTAGCCC	10X_Control_20180727	Control	5	Endo	3.1483266	-6.539964
TATCAGGCAGGGATTG	10X_Control_20180727	Control	5	Endo	-2.340804	-1.1275855
GCTGCTTGTCACACGC	10X_Control_20180727	Control	5	Endo	-2.3738108	-0.4448033
ACACTGACAGGAATCG	10X_Control_20180727	Control	5	Endo	-2.3415036	-1.4893634
CGGCTAGTCAGGCCCA	10X_Control_20180727	Control	5	Endo	-2.1980135	-0.24486357
GAATGAACAGTAAGAT	10X_Control_20180727	Control	5	Endo	-4.9309897	0.5190032
ACTGAGTCACCGTTGG	10X_Control_20180727	Control	5	Endo	-1.8113524	-0.09598447
CAAGGCCGTCCGAACC	10X_Control_20180727	Control	5	Endo	-3.1478055	-3.0924506
CTGATAGTCAGTACGT	10X_Control_20180727	Control	5	Endo	-2.5993142	-0.16999659
TTGTAGGGTCTCCACT	10X_Control_20180727	Control	5	Endo	-1.5466982	-0.47776818
TGTGGTAAGGGCATGT	10X_Control_20180727	Control	5	Endo	-3.9809852	-2.0344825
TCTGGAAGTAAACACA	10X_Control_20180727	Control	5	Endo	-1.6758204	-0.1488012
GAATGAATCACAGGCC	10X_Control_20180727	Control	5	Endo	-5.034047	-2.7455497
CCATTCGGTTGGTGGA	10X_Control_20180727	Control	5	Endo	-4.120218	-1.7878722
CGTAGCGAGGCGCTCT	10X_Control_20180727	Control	5	Endo	-1.9870601	-0.48920453
GACGCGTGTGATGTGG	10X_Control_20180727	Control	5	Endo	-2.9555957	-0.33076972
GTCCTCAAGGGATGGG	10X_Control_20180727	Control	5	Endo	-2.2655497	0.6818954
TATCAGGAGAGTAAGG	10X_Control_20180727	Control	5	Endo	-2.9675448	0.5673607
GTCGGGTCACACATGT	10X_Control_20180727	Control	5	Endo	-2.127487	0.23869988
CAGAGAGTCCTAAGTG	10X_Control_20180727	Control	5	Endo	-4.018494	-1.8047315
GAATAAGCATGGTAGG	10X_Control_20180727	Control	5	Endo	-2.1250823	-1.1574739
TTCTTAGTCTACCAGA	10X_Control_20180727	Control	5	Endo	-2.1868148	0.12995458
CTAAGACCAGTGACAG	10X_Control_20180727	Control	5	Endo	-3.1243644	0.6764535
ACATGGTTCGCCTGAG	10X_Control_20180727	Control	5	Endo	-10.195577	-0.084041394
CCTACACTCTGATTCT	10X_Control_20180727	Control	5	Endo	-2.2366302	-0.8603411
CGTAGGCTCAGCAACT	10X_Control_20180727	Control	5	Endo	-1.6363931	-0.2686024
AGAATAGAGGGTTTCT	10X_Control_20180727	Control	5	Endo	-2.772857	-0.3430494
GATCGTAAGTACGATA	10X_Control_20180727	Control	5	Endo	-2.906297	-2.0746806
GAACATCCAAGGACTG	10X_Control_20180727	Control	5	Endo	-2.2784507	-1.020046
GCTGCGAGTTCAGGCC	10X_Control_20180727	Control	5	Endo	-1.6176807	-0.3762226
TCAACGAAGTATTGGA	10X_Control_20180727	Control	5	Endo	-3.2756631	-2.0958116
TCAGGATCATCGGGTC	10X_Control_20180727	Control	5	Endo	-2.0843604	0.5154481
CTTAACTTCACTTCAT	10X_Control_20180727	Control	5	Endo	-0.942389	-0.32891062
GACCAATGTGCCTTGG	10X_Control_20180727	Control	5	Endo	-2.355544	0.24126047
TACTTACAGGAGTTGC	10X_Control_20180727	Control	5	Endo	-2.1265996	-0.66671896
GACCTGGCACTTACGA	10X_Control_20180727	Control	5	Endo	-1.5488193	-0.26304156
ACTGCTCCACAGCCCA	10X_Control_20180727	Control	5	Endo	-2.9682465	1.8190355
GTCTCGTAGATAGTCA	10X_Control_20180727	Control	5	Endo	-3.064121	-2.8391597
TCTGAGAAGCTAGCCC	10X_Control_20180727	Control	5	Endo	-2.2940335	-0.67346317
CACTCCATCCACTGGG	10X_Control_20180727	Control	5	Endo	-3.285555	-1.6310493
GTTCATTCAGCTCCGA	10X_Control_20180727	Control	5	Endo	-2.6607099	-1.1028881
CGACTTCCATCGGACC	10X_Control_20180727	Control	5	Endo	-3.7927177	-0.76489484
ACACCCTCAGTTAACC	10X_Control_20180727	Control	5	Endo	-3.815139	-1.2470369
GTATTCTTCCAGAAGG	10X_Control_20180727	Control	5	Endo	-3.2199743	-1.1070538
GAGTCCGCAATGTAAG	10X_Control_20180727	Control	5	Endo	-6.905407	-3.7917085
CAGCTGGAGTGAACGC	10X_Control_20180727	Control	5	Endo	-2.1136618	-0.5097304
TCAGGTATCAACCATG	10X_Control_20180727	Control	5	Endo	-1.607139	-0.57652956
GGAATAAAGGCACATG	10X_Control_20180727	Control	5	Endo	-2.3552344	-1.1402283
AGGTCATTCATTCACT	10X_Control_20180727	Control	5	Endo	-2.488143	-0.3857322
GACTGCGAGAGCTTCT	10X_Control_20180727	Control	5	Endo	-5.076505	0.09409269
GTTCTCGCACTGAAGG	10X_Control_20180727	Control	5	Endo	-1.850504	-0.37839684
GGACAAGGTATAGGTA	10X_Control_20180727	Control	5	Endo	-3.3014586	-1.1937656
GCATGCGCAAGAGGCT	10X_Control_20180727	Control	5	Endo	-2.6962278	0.734182
TGCCCATGTCCGTTAA	10X_Control_20180727	Control	5	Endo	-3.4242532	-0.55711013
CGATGGCAGAGTGACC	10X_Control_20180727	Control	5	Endo	-6.977179	1.4180064
GGTATTGGTTTGGCGC	10X_Control_20180727	Control	5	Endo	-2.4232163	-2.3828957
TTTCCTCCACATGTGT	10X_Control_20180727	Control	5	Endo	-2.242197	-0.8054441
CGGCTAGGTGTGAAAT	10X_Control_20180727	Control	5	Endo	-1.8380356	0.33488294
GTCACGGGTTGTACAC	10X_Control_20180727	Control	5	Endo	10.711056	10.285096
CATGGCGCATGTCGAT	10X_Control_20180727	Control	5	Endo	-3.5126932	-1.9108118
AGTTGGTAGGCACATG	10X_Control_20180727	Control	5	Endo	-2.0298872	-0.42080826
CTGAAACCAGACAAGC	10X_Control_20180727	Control	5	Endo	-3.0767066	-1.6474172
AAATGCCCACAACGCC	10X_Control_20180727	Control	5	Endo	-1.9418567	-0.30294582
GAACCTAAGCCCAATT	10X_Control_20180727	Control	5	Endo	-2.5746086	-0.66798264
GTCTCGTTCTCGGACG	10X_Control_20180727	Control	5	Endo	-2.0483413	-1.1856025
CACCAGGAGGCGCTCT	10X_Control_20180727	Control	5	Endo	-3.0797868	0.9887505
TGGGCGTTCATGTGGT	10X_Control_20180727	Control	5	Endo	-2.3182428	0.2738045
AGTGAGGGTTCGTTGA	10X_Control_20180727	Control	5	Endo	4.601655	8.513703
TTGACTTCATTTCAGG	10X_Control_20180727	Control	5	Endo	-3.6568851	-3.5402756
ACTTTCACAAACGTGG	10X_Control_20180727	Control	5	Endo	-2.7083933	-1.0875467
CTGCGGACATAAAGGT	10X_Control_20180727	Control	5	Endo	-2.9237204	-0.6602002
TGGTTAGCAATGTTGC	10X_Control_20180727	Control	5	Endo	-2.324532	-0.43457863
AAACGGGAGAGTCGGT	10X_Control_20180727	Control	5	Endo	-5.3944483	-5.8418937
CAGCCGAAGGGATGGG	10X_Control_20180727	Control	5	Endo	-3.7977605	-2.9707024
GACGCGTCACTGTCGG	10X_Control_20180727	Control	5	Endo	-3.1673343	-1.4655883
TTTGGTTGTCTCTCGT	10X_Control_20180727	Control	5	Endo	-5.6965666	-2.9697812
AGCCTAATCAAACGGG	10X_Control_20180727	Control	5	Endo	-1.649418	0.5350431
TGACTTTTCTGCGACG	10X_Control_20180727	Control	5	Endo	-3.011077	-1.9751635
GAAGCAGCACCATGTA	10X_Control_20180727	Control	5	Endo	-4.133727	2.134419
GGACGTCAGCGTCAAG	10X_Control_20180727	Control	5	Endo	-2.292737	0.012775062
GTCGTAAGTTAAGAAC	10X_Control_20180727	Control	5	Endo	-3.3875265	-2.5329466
GACCAATGTCAGAATA	10X_Control_20180727	Control	5	Endo	-2.7937791	0.6395052
GGCAATTGTCATTAGC	10X_Control_20180727	Control	5	Endo	-2.2403219	0.009512492
CTCACACCACCAGGTC	10X_Control_20180727	Control	5	Endo	-1.8583455	-2.1294816
GTTAAGCGTATAGGTA	10X_Control_20180727	Control	5	Endo	-2.7582865	-1.9340426
CCTTTCTGTCATATCG	10X_Control_20180727	Control	5	Endo	-5.7565084	-1.5684806
TGGCGCAGTCAACATC	10X_Control_20180727	Control	5	Endo	-3.7530856	-1.1366498
TCATTTGGTAGGACAC	10X_Control_20180727	Control	5	Endo	-1.512537	-0.6896101
ATCATGGGTACGACCC	10X_Control_20180727	Control	5	Endo	-3.0145009	-2.329879
GCCTCTACAGTGGGAT	10X_Control_20180727	Control	5	Endo	-2.92979	-1.3461981
CCGGTAGCAGCGTCCA	10X_Control_20180727	Control	5	Endo	-2.6922789	-1.1402442
GGAGCAAGTGACTACT	10X_Control_20180727	Control	5	Endo	-2.3499177	1.4895159
CACACCTGTCTCCCTA	10X_Control_20180727	Control	5	Endo	-1.2162274	-0.2478101
ATCCGAAAGTCGAGTG	10X_Control_20180727	Control	5	Endo	-2.6113222	-1.1873454
CTTTGCGAGTGTCCCG	10X_Control_20180727	Control	5	Endo	-2.6093428	0.5386396
CTTCTCTAGTCATGCT	10X_Control_20180727	Control	5	Endo	-2.8991024	-0.034016956
CGAGCCAAGGAATTAC	10X_Control_20180727	Control	5	Endo	-2.3773322	-0.09365207
ATTCTACAGGTGCTTT	10X_Control_20180727	Control	5	Endo	-0.8306304	-2.160414
TACTTGTAGCCATCGC	10X_Control_20180727	Control	5	Endo	-1.8279788	-0.6083932
CAGCTGGAGGAGTCTG	10X_Control_20180727	Control	5	Endo	-2.2587206	0.71776026
GATCTAGTCTAACTGG	10X_Control_20180727	Control	5	Endo	-2.739228	-0.15894258
CTCTGGTCAAGACGTG	10X_Control_20180727	Control	5	Endo	-5.1036596	-0.08747289
CGTAGGCAGGGTATCG	10X_Control_20180727	Control	5	Endo	-2.4443526	-0.96281916
CTGAAGTAGAATCTCC	10X_Control_20180727	Control	5	Endo	-2.2562547	-1.8106785
TCTCTAACAAGAGGCT	10X_Control_20180727	Control	5	Endo	-2.7450752	-2.9837909
TTGTAGGCAGCGATCC	10X_Control_20180727	Control	5	Endo	-2.0931983	0.6279832
GGCTGGTGTCTCGTTC	10X_Control_20180727	Control	5	Endo	-1.8750678	-2.639114
CCACGGAGTGCACGAA	10X_Control_20180727	Control	5	Endo	-1.5931768	-1.1050644
CAGGTGCTCTCCGGTT	10X_Control_20180727	Control	5	Endo	-2.992022	-0.6659799
GTAACGTGTGAAGGCT	10X_Control_20180727	Control	5	Endo	-2.746848	-0.49840578
TAAGTGCAGGGCTTCC	10X_Control_20180727	Control	5	Endo	-3.1322403	0.3448139
GCAGTTACAGCTGCAC	10X_Control_20180727	Control	5	Endo	7.195709	5.917843
TGAGCATCACGGATAG	10X_Control_20180727	Control	5	Endo	-3.7780797	-0.60429627
CCGGTAGTCGGAATCT	10X_Control_20180727	Control	5	Endo	-2.3822782	0.46489277
TGGGCGTTCGCTGATA	10X_Control_20180727	Control	5	Endo	-2.9169216	-0.19076435
GCAAACTCATCTATGG	10X_Control_20180727	Control	5	Endo	-3.0206177	1.0965859
TATCTCATCAGGCGAA	10X_Control_20180727	Control	5	Endo	-2.2403162	-2.2562463
AACTTTCCAAGACACG	10X_Control_20180727	Control	5	Endo	-2.4734457	-0.81116664
TAGACCAAGACCCACC	10X_Control_20180727	Control	5	Endo	-3.1406863	0.11272942
GCGCAGTAGGAATTAC	10X_Control_20180727	Control	5	Endo	-3.119326	-2.689301
CACCAGGAGATCCTGT	10X_Control_20180727	Control	5	Endo	-3.21421	-0.8664491
TTAGTTCGTTCAGACT	10X_Control_20180727	Control	5	Endo	-5.76364	-5.1566877
GGCCGATGTTGCGTTA	10X_Control_20180727	Control	5	Endo	-3.8369045	-4.896331
AGTCTTTAGATGGCGT	10X_Control_20180727	Control	5	Endo	-6.304951	-2.0212295
CGATGGCGTAAGTTCC	10X_Control_20180727	Control	5	Endo	-3.2871964	0.48013973
AACTGGTGTAGCTTGT	10X_Control_20180727	Control	5	Endo	-3.4733126	-3.8049316
CTAGTGATCTGTTTGT	10X_Control_20180727	Control	5	Endo	-1.3556341	-0.651246
TTGGCAATCCTATGTT	10X_Control_20180727	Control	5	Endo	3.3913827	-6.7447867
CATGGCGCACCCAGTG	10X_Control_20180727	Control	5	Endo	-2.8606436	-1.3603745
TGTTCCGGTGGTCTCG	10X_Control_20180727	Control	5	Endo	-3.3799112	-0.5660395
TCTTCGGGTTGCGTTA	10X_Control_20180727	Control	5	Endo	-2.3996181	-0.4326773
AGCTCTCAGTACACCT	10X_Control_20180727	Control	5	Endo	-3.2564976	-0.92006946
CACACTCGTTCCACTC	10X_Control_20180727	Control	5	Endo	-3.6917565	-2.5120459
TGCACCTTCCTCTAGC	10X_Control_20180727	Control	5	Endo	-2.9375124	-1.2786856
AAGGCAGAGCTTCGCG	10X_Control_20180727	Control	5	Endo	-2.4607058	0.4430774
ACTGAGTGTAGAGGAA	10X_Control_20180727	Control	5	Endo	-2.0293474	0.4462321
GAACGGAGTTATCACG	10X_Control_20180727	Control	5	Endo	-3.0839329	0.03216399
GCTTGAATCGGAAATA	10X_Control_20180727	Control	5	Endo	-2.5417712	-1.3268204
TTGGAACCAAAGCGGT	10X_Control_20180727	Control	5	Endo	-3.8606884	-1.7609838
TTGTAGGCACATGTGT	10X_Control_20180727	Control	5	Endo	4.495456	1.0464255
AAGGTTCTCCACGCAG	10X_Control_20180727	Control	5	Endo	-3.0673792	-2.9427092
TAAGCGTAGTGTGAAT	10X_Control_20180727	Control	5	Endo	-2.1238005	0.009619665
CAGCTGGCAAGCCGCT	10X_Control_20180727	Control	5	Endo	-5.830133	-2.0900714
AAGCCGCAGCGATGAC	10X_Control_20180727	Control	5	Endo	-2.915751	-1.6172941
ACTGATGCAGACAAGC	10X_Control_20180727	Control	5	Endo	1.9693224	-1.7578162
CATGGCGAGGCACATG	10X_Control_20180727	Control	5	Endo	-0.9211942	-2.5543365
CAAGATCCAGCGTAAG	10X_Control_20180727	Control	5	Endo	-4.371977	-2.5991895
GTAGTCATCCGTAGGC	10X_Control_20180727	Control	5	Endo	1.0477736	-4.1601357
TCAACGAAGATATGGT	10X_Control_20180727	Control	5	Endo	-1.873754	-1.0154855
ACGGCCACATTTCAGG	10X_Control_20180727	Control	5	Endo	-2.6985595	0.7843092
TGGCTGGTCAAAGACA	10X_Control_20180727	Control	5	Endo	-2.3880088	0.26907715
GCCAAATGTCGGCTCA	10X_Control_20180727	Control	5	Endo	-1.5261488	-0.8216072
CCACTACGTTATCCGA	10X_Control_20180727	Control	5	Endo	-4.474894	-2.4881094
CCCAATCAGCTCCTTC	10X_Control_20180727	Control	5	Endo	-1.9618914	-0.97822344
CTAACTTGTGGAAAGA	10X_Control_20180727	Control	5	Endo	-3.9405107	2.7869673
AGTGGGATCTCGCTTG	10X_Control_20180727	Control	5	Endo	-2.407943	0.36822724
AAGGCAGAGGAGTCTG	10X_Control_20180727	Control	5	Endo	-2.097535	-1.7541032
GACGTGCCAGTAGAGC	10X_Control_20180727	Control	5	Endo	-1.8595594	0.33729625
CGAACATGTCAGAATA	10X_Control_20180727	Control	5	Endo	-3.5216181	-3.291129
TTTACTGGTATTAGCC	10X_Control_20180727	Control	5	Endo	-2.0796933	1.1062592
CTAACTTCATGCTGGC	10X_Control_20180727	Control	5	Endo	-2.8223581	-0.93454415
GATCGATAGGCTCATT	10X_Control_20180727	Control	5	Endo	-2.037674	0.57936907
AACGTTGCAACGATGG	10X_Control_20180727	Control	5	Endo	-3.4404476	1.2356893
CTCTACGTCAGAGGTG	10X_Control_20180727	Control	5	Endo	-4.814398	-1.020179
ATGCGATAGTATCGAA	10X_Control_20180727	Control	5	Endo	-3.128564	0.06543009
CTTGGCTCAACACGCC	10X_Control_20180727	Control	5	Endo	-3.3325276	-0.043372635
AGGCCGTAGTATCGAA	10X_Control_20180727	Control	5	Endo	-3.654936	-0.964785
ACTTGTTTCGCCATAA	10X_Control_20180727	Control	5	Endo	-2.0057664	0.396439
CCCTCCTCACAGACAG	10X_Control_20180727	Control	5	Endo	-1.9174714	-0.058159884
GCAAACTAGATCGATA	10X_Control_20180727	Control	5	Endo	-1.9732815	-1.556371
ACGAGCCCAGTCGTGC	10X_Control_20180727	Control	5	Endo	-2.4422946	-1.5817434
CAAGGCCCAATCCGAT	10X_Control_20180727	Control	5	Endo	-2.6912255	-2.926147
CGATGTATCCAGATCA	10X_Control_20180727	Control	5	Endo	-6.903139	-4.557843
GGACAGATCTCAAGTG	10X_Control_20180727	Control	5	Endo	-1.7195842	-0.6246094
AAGGAGCGTCGGCACT	10X_Control_20180727	Control	5	Endo	-2.017336	-1.0055745
CTCAGAAGTTTGACTG	10X_Control_20180727	Control	5	Endo	-2.655295	-3.0868547
GTAGGCCAGCACACAG	10X_Control_20180727	Control	5	Endo	-4.4087152	-2.3638575
TGGACGCCACGAAATA	10X_Control_20180727	Control	5	Endo	-4.68645	-1.5467207
TGAAAGATCGGATGTT	10X_Control_20180727	Control	5	Endo	-2.0541694	-0.5051852
CACCTTGAGCATGGCA	10X_Control_20180727	Control	5	Endo	-1.9143933	-1.4980968
TTTACTGGTCTGGTCG	10X_Control_20180727	Control	5	Endo	-2.8997865	-0.26290935
TTTGTCAGTGCGAAAC	10X_Control_20180727	Control	5	Endo	-2.8272846	1.652657
TGCCCATAGTGGGATC	10X_Control_20180727	Control	5	Endo	-1.2281882	-0.4411202
TCTCTAAAGTACCGGA	10X_Control_20180727	Control	5	Endo	-5.1084332	-2.29043
ATTACTCAGGCGATAC	10X_Control_20180727	Control	5	Endo	-3.6054282	-2.4087691
GTAGGCCGTGGAAAGA	10X_Control_20180727	Control	5	Endo	-4.6544833	-1.7920135
CTCGTACTCGTTACGA	10X_Control_20180727	Control	5	Endo	-2.891876	-2.699282
GTCACAAAGGCAATTA	10X_Control_20180727	Control	5	Endo	-2.7359428	-2.5488658
TCGTAGAGTTTGTGTG	10X_Control_20180727	Control	5	Endo	-2.332666	-0.7155884
CATGCCTTCCTGCTTG	10X_Control_20180727	Control	5	Endo	-2.6162736	-2.9853616
AAACCTGCAGACAAAT	10X_Control_20180727	Control	5	Endo	-2.1732235	0.18136448
CGGACACTCTAGAGTC	10X_Control_20180727	Control	5	Endo	-1.6070758	-0.86623836
GCGCAGTGTATGCTTG	10X_Control_20180727	Control	5	Endo	-3.1599932	-1.190036
ACCTTTACAGCTCGCA	10X_Control_20180727	Control	5	Endo	-1.2899228	-0.9668466
GTAACGTGTCCAGTGC	10X_Control_20180727	Control	5	Endo	-2.3529737	0.15653592
ATCCACCTCAATAAGG	10X_Control_20180727	Control	5	Endo	-2.0632734	-0.10021356
CCTCTGATCTGAAAGA	10X_Control_20180727	Control	5	Endo	-1.5719584	-0.8801163
GGACATTAGCTCCTTC	10X_Control_20180727	Control	5	Endo	-4.4686813	-1.9470465
CTCATTATCTTGTACT	10X_Control_20180727	Control	5	Endo	-3.562313	-1.9083451
CACACAAAGAGTAATC	10X_Control_20180727	Control	5	Endo	-1.4209913	-0.9305352
GGTGCGTCAAAGTCAA	10X_Control_20180727	Control	5	Endo	-2.1545055	-0.40115264
TTGGAACGTCGAGTTT	10X_Control_20180727	Control	5	Endo	-2.4772358	-0.9290609
GTCAAGTAGAAAGTGG	10X_Control_20180727	Control	5	Endo	-0.91357666	0.22509737
CCTACCACAGACGCAA	10X_Control_20180727	Control	5	Endo	-3.1716702	-0.09270886
AAAGATGGTAAGTGGC	10X_Control_20180727	Control	5	Endo	-2.65286	-0.9483841
CCACTACGTGTCCTCT	10X_Control_20180727	Control	5	Endo	-1.7819728	-0.51537085
TGACAACGTCATGCAT	10X_Control_20180727	Control	5	Endo	-2.2752638	-2.0020459
CCATTCGCAGCAGTTT	10X_Control_20180727	Control	5	Endo	3.235737	-8.983001
TGTCCCATCTAGCACA	10X_Control_20180727	Control	5	Endo	-5.0324817	-1.3525926
CTACGTCGTTTCGCTC	10X_Control_20180727	Control	5	Endo	-2.117866	0.2857299
GTACTTTCAACTGCGC	10X_Control_20180727	Control	5	Endo	-2.2084289	0.17847328
GCTGCTTTCGCCAAAT	10X_Control_20180727	Control	5	Endo	-1.6945989	-0.6284009
TAGTTGGCACGGTGTC	10X_Control_20180727	Control	5	Endo	-3.201543	-3.0555036
GTAGTCAAGATCTGCT	10X_Control_20180727	Control	5	Endo	-1.9516959	0.2002271
AGGTCATCAAAGAATC	10X_Control_20180727	Control	5	Endo	-4.678315	-3.147419
GAGGTGAGTTACCGAT	10X_Control_20180727	Control	5	Endo	-2.7519042	0.76163656
CATCAGAGTTCAGCGC	10X_Control_20180727	Control	5	Endo	-3.6195757	-2.6275764
GGCAATTCACGAAACG	10X_Control_20180727	Control	5	Endo	-3.4053142	1.1857255
CCGGGATCAGATCTGT	10X_Control_20180727	Control	5	Endo	-2.6553195	0.47917446
CAAGATCAGGTGGGTT	10X_Control_20180727	Control	5	Endo	-2.71125	1.5676491
TCGCGAGTCGGTCCGA	10X_Control_20180727	Control	5	Endo	-1.4534854	0.090186685
GTGTTAGGTGGTGTAG	10X_Control_20180727	Control	5	Endo	-3.8179004	-2.358108
TAGTTGGCAAGCGATG	10X_Control_20180727	Control	5	Endo	-2.8804061	-1.0389001
TGACTTTCACGGACAA	10X_Control_20180727	Control	5	Endo	-2.1901283	-0.61299485
TCTGGAAGTCCATGAT	10X_Control_20180727	Control	5	Endo	-2.4686422	0.85686785
GCGGGTTGTTGGAGGT	10X_Control_20180727	Control	5	Endo	-2.640279	1.2793095
CCTAAAGTCGCCTGTT	10X_Control_20180727	Control	5	Endo	-2.3747163	0.16688593
ACGCCAGGTAGGCTGA	10X_Control_20180727	Control	5	Endo	-4.907873	-1.6709707
AACGTTGGTAGTGAAT	10X_Control_20180727	Control	5	Endo	-2.147643	0.724667
ACCGTAAAGTACTTGC	10X_Control_20180727	Control	5	Endo	-2.123962	0.6640371
CGGGTCATCGCGTAGC	10X_Control_20180727	Control	5	Endo	-2.534174	0.3357472
CTTAACTAGCGTGAAC	10X_Control_20180727	Control	5	Endo	-5.0492053	-0.6279645
GGACAGAAGATGCCAG	10X_Control_20180727	Control	5	Endo	1.7770594	-1.8186356
GGTGAAGGTTTGACAC	10X_Control_20180727	Control	5	Endo	-3.3583837	-2.9021628
GTTCGGGGTCCAGTAT	10X_Control_20180727	Control	5	Endo	-2.5460095	0.86295646
CGCTGGAGTGCTTCTC	10X_Control_20180727	Control	5	Endo	-2.47292	-0.52332443
CGTAGCGAGACAAGCC	10X_Control_20180727	Control	5	Endo	-3.8381872	0.033649534
TACTTGTAGCACCGCT	10X_Control_20180727	Control	5	Endo	-3.3609102	-0.802925
GGATGTTCACTGAAGG	10X_Control_20180727	Control	5	Endo	-1.8401524	-2.191325
ATGAGGGTCGCGTAGC	10X_Control_20180727	Control	5	Endo	-2.3903992	-0.1780215
ACGGCCATCTTGTACT	10X_Control_20180727	Control	5	Endo	-5.0345464	-1.8596181
CCTTCGAGTACTTCTT	10X_Control_20180727	Control	5	Endo	-2.822251	-0.47306123
CGGAGCTGTGTTTGTG	10X_Control_20180727	Control	5	Endo	-1.9730711	-0.2389101
ATTTCTGCAGCAGTTT	10X_Control_20180727	Control	5	Endo	-2.0967126	0.5619279
CGGCTAGGTAAGGGAA	10X_Control_20180727	Control	5	Endo	-2.2791736	-1.7772903
ACGGGTCTCTCGCTTG	10X_Control_20180727	Control	5	Endo	-3.311852	-0.8121249
CTTAGGAAGATGTAAC	10X_Control_20180727	Control	5	Endo	-3.1039028	-0.16073471
CGTGAGCGTAGCTGCC	10X_Control_20180727	Control	5	Endo	-2.2757585	0.5217436
TTAGGACCAAGCGAGT	10X_Control_20180727	Control	5	Endo	-3.2644937	0.70503896
ATTCTACAGAAACCTA	10X_Control_20180727	Control	5	Endo	-1.8357209	-0.75430065
CCAATCCGTTCAGACT	10X_Control_20180727	Control	5	Endo	-5.797935	-0.44599074
TGGTTAGGTTCGGGCT	10X_Control_20180727	Control	5	Endo	-3.3937023	-2.575922
TAAGAGACACTAAGTC	10X_Control_20180727	Control	5	Endo	-2.0412662	0.33334813
CATTATCAGGAGTAGA	10X_Control_20180727	Control	5	Endo	-1.459886	-0.2746146
ACTTTCAAGGCCCTTG	10X_Control_20180727	Control	5	Endo	-2.7605922	0.22676338
GCGCAGTCAGCTTCGG	10X_Control_20180727	Control	5	Endo	-1.604738	-0.038571704
TCACGAATCGCCGTGA	10X_Control_20180727	Control	5	Endo	-1.5059652	-0.32561144
GTTAAGCAGATGTCGG	10X_Control_20180727	Control	5	Endo	-6.2177453	-1.4850527
ATAAGAGCACCTTGTC	10X_Control_20180727	Control	5	Endo	-3.76551	-2.7752388
GACCTGGAGACCGGAT	10X_Control_20180727	Control	5	Endo	-6.6610794	-1.649344
GACCTGGAGCGTCAAG	10X_Control_20180727	Control	5	Endo	-3.9024377	-2.134676
CCTCAGTAGAGCCCAA	10X_Control_20180727	Control	5	Endo	-3.0704181	-0.65526485
ACACCAATCTACGAGT	10X_Control_20180727	Control	5	Endo	-2.2037642	-0.81990105
GTCTCGTGTGTCGCTG	10X_Control_20180727	Control	5	Endo	-2.4930768	0.46070233
CACAAACAGACTAGAT	10X_Control_20180727	Control	5	Endo	-2.3733788	0.7092034
TCAGGATCAGTCACTA	10X_Control_20180727	Control	5	Endo	-3.7061894	-1.2652922
CACATTTGTCTAACGT	10X_Control_20180727	Control	5	Endo	-2.4687073	0.13255931
ATCTACTAGCCACGTC	10X_Control_20180727	Control	5	Endo	-4.246871	-4.1716795
ACTATCTAGTGCGTGA	10X_Control_20180727	Control	5	Endo	-3.3429945	-2.965242
GGGAGATCATATGAGA	10X_Control_20180727	Control	5	Endo	-2.2269812	-2.0374017
GATCGCGAGCTGATAA	10X_Control_20180727	Control	5	Endo	-2.3321571	-0.98080444
ACAGCCGGTCTAGCGC	10X_Control_20180727	Control	5	Endo	-1.6845382	-0.76418257
TCAGATGAGGCCGAAT	10X_Control_20180727	Control	5	Endo	-1.6857742	-0.5115459
TCGAGGCTCTACGAGT	10X_Control_20180727	Control	5	Endo	-2.3228126	-1.218528
CTCTAATAGTCGTACT	10X_Control_20180727	Control	5	Endo	-2.6939895	2.3014486
TACTTGTAGCGTTGCC	10X_Control_20180727	Control	5	Endo	-2.6014616	-0.6150333
TGCCCATGTTTAGCTG	10X_Control_20180727	Control	5	Endo	-2.5094144	-2.1172597
ACGGGCTCAGATCGGA	10X_Control_20180727	Control	5	Endo	-1.3648427	-2.2948256
AAAGATGTCATTGCGA	10X_Control_20180727	Control	5	Endo	-2.5726867	0.97241145
AGAGCGACACAGACTT	10X_Control_20180727	Control	5	Endo	-1.2964784	-1.3336086
GGGCACTAGCTAGGCA	10X_Control_20180727	Control	5	Endo	-1.3560429	-0.046441823
CGCTTCAAGGGCACTA	10X_Control_20180727	Control	5	Endo	-2.1404405	-0.5690589
TATTACCGTAGAAGGA	10X_Control_20180727	Control	5	Endo	-1.996967	-0.23462033
AACTCCCCATCCGTGG	10X_Control_20180727	Control	5	Endo	-2.8489654	-0.74537784
CGCTGGAGTTGAGGTG	10X_Control_20180727	Control	5	Endo	-0.48400652	-1.2742856
AGTGGGAGTCCAAGTT	10X_Control_20180727	Control	5	Endo	-2.287541	0.052487098
GGAGCAAAGACAAAGG	10X_Control_20180727	Control	5	Endo	-2.7149296	-1.187885
GGAACTTAGCTCCTTC	10X_Control_20180727	Control	5	Endo	-3.414902	-2.0005589
CACTCCATCGAGAACG	10X_Control_20180727	Control	5	Endo	-2.3926256	0.5024792
TGGCCAGGTTCCACAA	10X_Control_20180727	Control	5	Endo	-5.2411995	-5.931066
CGTTCTGCAAACTGTC	10X_Control_20180727	Control	5	Endo	-2.1471655	-0.62568885
CCTTCCCGTCCAGTAT	10X_Control_20180727	Control	5	Endo	-1.8370973	-0.22736265
ATTATCCAGAAGGTGA	10X_Control_20180727	Control	5	Endo	-1.8324224	-0.27346656
CGTCAGGTCCTATTCA	10X_Control_20180727	Control	5	Endo	-6.062351	-2.3875442
CGATCGGTCGGTTCGG	10X_Control_20180727	Control	5	Endo	-2.2181983	-0.031931635
TCGCGAGCAGACGCAA	10X_Control_20180727	Control	5	Endo	-3.7574866	-2.4338622
CATGCCTCATGTCGAT	10X_Control_20180727	Control	5	Endo	-1.8659335	-0.23526546
GGAAAGCCATCACGAT	10X_Control_20180727	Control	5	Endo	-1.7311442	-0.36441296
TGCGTGGGTTGTACAC	10X_Control_20180727	Control	5	Endo	-2.6373477	1.1765354
GTTCTCGAGGTCGGAT	10X_Control_20180727	Control	5	Endo	-2.8561995	-0.76161796
AAGTCTGGTTGTACAC	10X_Control_20180727	Control	5	Endo	-3.2906082	-1.3294837
CCACCTAGTAGCTTGT	10X_Control_20180727	Control	5	Endo	-3.354229	0.7143861
ATCCGAAAGAGGGCTT	10X_Control_20180727	Control	5	Endo	-2.5709314	0.24010615
GCCAAATGTAGGCATG	10X_Control_20180727	Control	5	Endo	-1.101826	-1.2589653
AAGACCTCACTCGACG	10X_Control_20180727	Control	5	Endo	-1.5808458	-0.41019347
CATGACATCTGAGGGA	10X_Control_20180727	Control	5	Endo	-2.6700141	-1.4431016
CAGTCCTAGGGATGGG	10X_Control_20180727	Control	5	Endo	-2.6779594	-0.9428182
CCCATACAGGACATTA	10X_Control_20180727	Control	5	Endo	0.78676903	-5.6458335
TCATTACCAGATTGCT	10X_Control_20180727	Control	5	Endo	-3.0385532	-1.003963
TTGCCGTAGTACTTGC	10X_Control_20180727	Control	5	Endo	-1.073553	-1.9429628
CGTAGGCAGACTCGGA	10X_Control_20180727	Control	5	Endo	-2.3737936	-0.09721401
GGCGACTTCTGTTGAG	10X_Control_20180727	Control	5	Endo	-1.2682412	-0.007692365
TGGCGCAGTTCACGGC	10X_Control_20180727	Control	5	Endo	-1.8118582	-0.28195187
AGCGTATTCATTCACT	10X_Control_20180727	Control	5	Endo	-2.6041641	0.24103808
TTCGGTCTCTAACTGG	10X_Control_20180727	Control	5	Endo	-3.6971176	-3.6104276
CGGTTAAGTCGAATCT	10X_Control_20180727	Control	5	Endo	-2.106143	-1.4511454
AGACGTTAGGGCACTA	10X_Control_20180727	Control	5	Endo	-3.781565	-1.6169819
GTCCTCAGTTAAAGTG	10X_Control_20180727	Control	5	Endo	-1.9720048	0.46714306
TTTATGCAGGTTCCTA	10X_Control_20180727	Control	5	Endo	-2.1421537	-0.64868903
TGGACGCCAAGAAGAG	10X_Control_20180727	Control	5	Endo	-2.2752008	-0.24734002
ACGATACCATTTCACT	10X_Control_20180727	Control	5	Endo	-3.9737477	1.3694925
CTTAACTTCGGTTCGG	10X_Control_20180727	Control	5	Endo	-2.2477682	-0.043681227
TGCGCAGCAATGGAAT	10X_Control_20180727	Control	5	Endo	-3.3436093	-0.74160826
GAAGCAGTCGTTTAGG	10X_Control_20180727	Control	5	Endo	-2.4198053	0.9034407
TACAGTGGTTCGTCTC	10X_Control_20180727	Control	5	Endo	-2.892779	-0.26233187
CCATTCGAGCCCGAAA	10X_Control_20180727	Control	5	Endo	-2.0763803	-0.9449129
AGAATAGGTGTCCTCT	10X_Control_20180727	Control	5	Endo	-3.8161495	-2.0116732
TTCGGTCTCTCGATGA	10X_Control_20180727	Control	5	Endo	-1.8312149	-0.41305378
CGGACACAGGTGATTA	10X_Control_20180727	Control	5	Endo	-2.7383704	-0.5389198
AAATGCCCATCCTAGA	10X_Control_20180727	Control	5	Endo	-1.0584017	-0.6911535
GGGAATGGTGGAAAGA	10X_Control_20180727	Control	5	Endo	8.033504	5.6758575
GTTCGGGAGAGGACGG	10X_Control_20180727	Control	5	Endo	-10.522459	1.9643556
TAAACCGCAAATCCGT	10X_Control_20180727	Control	5	Endo	-5.1281967	-0.6489747
GATGAGGGTTGTGGCC	10X_Control_20180727	Control	5	Endo	-2.043658	-0.97317326
ACTTACTAGCGGCTTC	10X_Control_20180727	Control	5	Endo	-1.5790839	-1.3529258
GTACGTAAGCTGCGAA	10X_Control_20180727	Control	5	Endo	-2.350508	0.001212503
GCAAACTAGTCTCGGC	10X_Control_20180727	Control	5	Endo	-1.3660345	-1.1417046
GTGAAGGGTGCCTGTG	10X_Control_20180727	Control	5	Endo	-2.734582	-0.82055026
CCTAGCTTCACATAGC	10X_Control_20180727	Control	5	Endo	-3.2652657	-1.517793
CGGCTAGGTAGCGTGA	10X_Control_20180727	Control	5	Endo	-1.5646253	-0.4477967
TACTCATGTAAGGGCT	10X_Control_20180727	Control	5	Endo	2.8987525	-0.48245952
GTGAAGGTCATACGGT	10X_Control_20180727	Control	5	Endo	-2.1090734	-0.72604537
ATAAGAGTCAAAGACA	10X_Control_20180727	Control	5	Endo	-4.9382696	0.24590826
CTCGAAATCATCGGAT	10X_Control_20180727	Control	5	Endo	-3.6222835	2.482824
CAACCTCCAGCCTGTG	10X_Control_20180727	Control	5	Endo	-3.1748428	0.8647705
GAGCAGATCGACGGAA	10X_Control_20180727	Control	5	Endo	-2.408486	-1.2870728
AATCCAGCACTGTGTA	10X_Control_20180727	Control	5	Endo	-4.1327667	-2.50765
TGAGAGGTCTTTAGGG	10X_Control_20180727	Control	5	Endo	-3.1152666	-1.0012981
GTCATTTAGGCACATG	10X_Control_20180727	Control	5	Endo	-2.3719006	0.6858792
CCTTCGAGTCCCTTGT	10X_Control_20180727	Control	5	Endo	-2.6139193	-0.5115424
GTCCTCAGTGCGAAAC	10X_Control_20180727	Control	5	Endo	-2.8329256	-0.01987449
GTCATTTAGTGTACCT	10X_Control_20180727	Control	5	Endo	-4.0600443	-2.5355215
GTTCGGGTCTTCGAGA	10X_Control_20180727	Control	5	Endo	-6.874267	-4.614828
TGCTACCGTCGGATCC	10X_Control_20180727	Control	5	Endo	-1.5091609	-0.3724545
CAGTAACTCCGGCACA	10X_Control_20180727	Control	5	Endo	-4.097545	-1.1750398
CAACCAACAGCTGCTG	10X_Control_20180727	Control	5	Endo	3.6652668	-6.845447
GGCTCGACAACACGCC	10X_Control_20180727	Control	5	Endo	-2.9166505	-0.73671854
GTCCTCAGTACATGTC	10X_Control_20180727	Control	5	Endo	-2.099496	-0.16933945
GAGTCCGGTACAAGTA	10X_Control_20180727	Control	5	Endo	-1.9892882	-0.8957428
AACACGTCAAGCCCAC	10X_Control_20180727	Control	5	Endo	-1.5197116	0.24670297
ACACCGGTCCGAACGC	10X_Control_20180727	Control	5	Endo	-2.8013291	0.6709316
TGCCCATAGGAGTTGC	10X_Control_20180727	Control	5	Endo	-1.1208737	-1.3703086
TGCACCTTCTTTAGGG	10X_Control_20180727	Control	5	Endo	-6.999247	-3.71223
CGATGTATCCGCATAA	10X_Control_20180727	Control	5	Endo	-4.268469	-1.8227792
GTGCGGTTCGATCCCT	10X_Control_20180727	Control	5	Endo	-2.6573162	0.11572524
AGGTCATGTCGAGTTT	10X_Control_20180727	Control	5	Endo	-3.0658064	-3.4485917
AAGTCTGCACAAGTAA	10X_Control_20180727	Control	5	Endo	-3.2900288	-1.3861754
TCGGTAAGTTAGTGGG	10X_Control_20180727	Control	5	Endo	-2.9214299	-0.92221844
AGGTCATTCGTTACGA	10X_Control_20180727	Control	5	Endo	-3.4426303	-2.5385714
CACACTCAGCTTCGCG	10X_Control_20180727	Control	5	Endo	-2.7903206	-0.74341345
AGTGAGGAGAAACCGC	10X_Control_20180727	Control	5	Endo	-2.16553	0.17798345
GGGTTGCGTCCAGTAT	10X_Control_20180727	Control	5	Endo	-1.8604016	0.27654487
AGATCTGGTTCGCGAC	10X_Control_20180727	Control	5	Endo	-2.7804065	-0.6331063
TGATTTCTCAGCTCTC	10X_Control_20180727	Control	5	Endo	-2.568978	0.78558266
GGGATGACAATCGAAA	10X_Control_20180727	Control	5	Endo	-1.3873115	-0.6220301
TGTGGTAGTTATGCGT	10X_Control_20180727	Control	5	Endo	-3.1392453	-2.2002308
AGTAGTCCACGTCAGC	10X_Control_20180727	Control	5	Endo	-2.7635872	-0.4454815
AAGTCTGTCGCTTAGA	10X_Control_20180727	Control	5	Endo	6.8169856	5.2195644
TGATTTCGTCCTGCTT	10X_Control_20180727	Control	5	Endo	5.2750545	-1.2651559
ACTGATGGTATAGGTA	10X_Control_20180727	Control	5	Endo	-2.897231	-0.4245676
CTCTAATTCCTGCTTG	10X_Control_20180727	Control	5	Endo	-3.2463849	-1.519285
AGTAGTCTCTGATACG	10X_Control_20180727	Control	5	Endo	-2.7029886	0.7159705
ACTGATGGTAGTACCT	10X_Control_20180727	Control	5	Endo	-2.3043551	0.16720943
CCGTACTGTAACGACG	10X_Control_20180727	Control	5	Endo	-3.701241	-2.5701213
GTCATTTAGAAGCCCA	10X_Control_20180727	Control	5	Endo	-2.659868	-2.9140952
CTCATTAGTTCAGTAC	10X_Control_20180727	Control	5	Endo	-2.2002077	-1.0818939
ACACCCTAGACATAAC	10X_Control_20180727	Control	5	Endo	-4.867918	-1.6562446
CGTGAGCAGAGTCTGG	10X_Control_20180727	Control	5	Endo	-5.5889425	-2.105406
CATCCACCAGGCAGTA	10X_Control_20180727	Control	5	Endo	-2.388647	-0.5129656
CGTTCTGCACTTCTGC	10X_Control_20180727	Control	5	Endo	-1.6536298	-0.29627243
GGGCATCAGGGTCGAT	10X_Control_20180727	Control	5	Endo	-2.5743122	-0.14583796
CAAGTTGGTTCAGGCC	10X_Control_20180727	Control	5	Endo	-2.9940848	-1.6047835
AGTTGGTCATGGAATA	10X_Control_20180727	Control	5	Endo	-1.7900594	-1.0588701
GGTGCGTGTACAGTGG	10X_Control_20180727	Control	5	Endo	2.574041	-0.3720517
GCATGCGCACGGTGTC	10X_Control_20180727	Control	5	Endo	-4.055867	-0.5641821
AACTCCCTCGAGCCCA	10X_Control_20180727	Control	5	Endo	-3.9303303	-1.5553856
ACTTACTGTCGACTAT	10X_Control_20180727	Control	5	Endo	5.55701	-2.8848507
CGTTGGGGTATCGCAT	10X_Control_20180727	Control	5	Endo	-2.6859791	0.21627985
TCAGGTAAGCAGGTCA	10X_Control_20180727	Control	5	Endo	-2.5344236	-0.011020032
AACTGGTGTGGACGAT	10X_Control_20180727	Control	5	Endo	-1.7891562	-0.9922813
AGTGGGAGTAAGCACG	10X_Control_20180727	Control	5	Endo	10.9300995	3.748096
TGTTCCGTCTAACTTC	10X_Control_20180727	Control	5	Endo	-2.0816112	1.0945388
GTAGTCAGTACAAGTA	10X_Control_20180727	Control	5	Endo	-2.8946807	-0.911423
GTGCAGCTCTTGTCAT	10X_Control_20180727	Control	5	Endo	-1.5659549	-0.33524075
TGACAACAGCGTTTAC	10X_Control_20180727	Control	5	Endo	6.243216	-2.3795824
ACTTACTCACGCTTTC	10X_Control_20180727	Control	5	Endo	10.332644	3.389922
ACTGAACGTAGCGATG	10X_Control_20180727	Control	5	Endo	-1.8251251	-1.2083151
AGACGTTGTTCATGGT	10X_Control_20180727	Control	5	Endo	-3.5106046	-1.4789009
AAATGCCCAAGTTAAG	10X_Control_20180727	Control	5	Endo	-1.8444238	-0.3629064
ACGGCCATCGGTCTAA	10X_Control_20180727	Control	5	Endo	8.415494	2.5780466
GTACTTTAGTACATGA	10X_Control_20180727	Control	5	Endo	-1.4468206	0.89638346
CTTAGGATCCGAATGT	10X_Control_20180727	Control	5	Endo	-3.836108	-0.9886537
ACGAGGACACTAGTAC	10X_Control_20180727	Control	5	Endo	-5.775128	-1.5095224
AACTCAGGTCCAAGTT	10X_Control_20180727	Control	5	Endo	-5.8532386	-2.9907742
CCGTGGAGTGATAAAC	10X_Control_20180727	Control	5	Endo	-1.5691605	0.27525786
CCTAAAGCATGCCCGA	10X_Control_20180727	Control	5	Endo	-6.3799686	-2.7396367
AGCTCCTTCTTTAGTC	10X_Control_20180727	Control	5	Endo	-2.422939	-2.6238043
GGTGTTAAGTTCGCAT	10X_Control_20180727	Control	5	Endo	0.5446393	9.839586
CAGCTAACATACTACG	10X_Control_20180727	Control	6	Bcells	7.4101686	-3.2108107
CTAGAGTAGTACGATA	10X_Control_20180727	Control	6	Bcells	6.7599792	-3.135658
CGCTATCAGGACAGAA	10X_Control_20180727	Control	6	Bcells	5.306882	-2.1024027
TTAGTTCTCTTGGGTA	10X_Control_20180727	Control	6	Bcells	7.566721	-2.8349755
GTAACTGTCGAATGCT	10X_Control_20180727	Control	6	Bcells	7.920766	-3.6672022
CTACATTAGTAGCGGT	10X_Control_20180727	Control	6	Bcells	7.034932	-2.9354184
TAGTGGTGTAGAAGGA	10X_Control_20180727	Control	6	Bcells	6.5499616	-3.3165257
CTCGGAGTCGTAGGTT	10X_Control_20180727	Control	6	Bcells	6.1443954	-2.4464908
GGGAATGTCCAGAGGA	10X_Control_20180727	Control	6	Bcells	7.080849	-3.179358
TGGGAAGGTCACAAGG	10X_Control_20180727	Control	6	Bcells	6.9574347	-3.2742388
CAACTAGGTGTCAATC	10X_Control_20180727	Control	6	Bcells	6.6612844	-3.7472265
CATCCACTCCCAACGG	10X_Control_20180727	Control	6	Bcells	7.270112	-3.460561
CAGATCATCCCTAATT	10X_Control_20180727	Control	6	Bcells	6.373558	-2.2205813
TGGCCAGCAAACCCAT	10X_Control_20180727	Control	6	Bcells	7.5568676	-3.3374527
TGAGAGGAGTCAAGGC	10X_Control_20180727	Control	6	Bcells	7.294949	-2.6776032
GTCATTTAGGCGACAT	10X_Control_20180727	Control	6	Bcells	7.341009	-3.5530157
AAACCTGCAGCTGTGC	10X_Control_20180727	Control	6	Bcells	7.290223	-2.8722794
GTGGGTCAGTGCGTGA	10X_Control_20180727	Control	6	Bcells	6.5687814	-4.6975846
TTTACTGCAGTCAGAG	10X_Control_20180727	Control	6	Bcells	7.221107	-3.3089612
AGCGTCGCATGCCACG	10X_Control_20180727	Control	6	Bcells	4.9376283	0.25889212
ACGAGGAGTCATGCCG	10X_Control_20180727	Control	6	Bcells	6.7702165	-3.4769368
ACGGGTCTCATCGATG	10X_Control_20180727	Control	6	Bcells	6.7783155	-4.4614334
ATTATCCAGTCGATAA	10X_Control_20180727	Control	6	Bcells	3.40084	-3.2372265
GGACAGACACAGCCCA	10X_Control_20180727	Control	6	Bcells	6.9140987	-3.4308822
GAATAAGTCGGCTTGG	10X_Control_20180727	Control	6	Bcells	6.6193323	-3.3008294
CATTATCCACACTGCG	10X_Control_20180727	Control	6	Bcells	6.982767	-3.6309257
AGCGGTCTCAAAGACA	10X_Control_20180727	Control	6	Bcells	7.831781	-2.946858
GCAATCAGTCTCATCC	10X_Control_20180727	Control	6	Bcells	7.251797	-2.3624501
CATCAAGGTGCCTTGG	10X_Control_20180727	Control	6	Bcells	7.057292	-3.110108
ATAACGCTCTACTTAC	10X_Control_20180727	Control	6	Bcells	7.9381247	-1.3185922
AGAGTGGCAAGGACTG	10X_Control_20180727	Control	6	Bcells	7.1203194	-3.5531855
ACCTTTAAGACACGAC	10X_Control_20180727	Control	6	Bcells	6.7517347	-2.983889
GTATTCTCAAGTAGTA	10X_Control_20180727	Control	6	Bcells	5.5281835	-2.117691
GGATTACAGATATGCA	10X_Control_20180727	Control	6	Bcells	6.9915366	-3.203406
CGGCTAGAGCCGGTAA	10X_Control_20180727	Control	6	Bcells	6.9011087	-4.337036
ACGATACCACGGCTAC	10X_Control_20180727	Control	6	Bcells	5.5557065	-4.1079307
GTGCGGTGTCGAAAGC	10X_Control_20180727	Control	6	Bcells	7.0145993	-3.1939597
GACGCGTGTCGGGTCT	10X_Control_20180727	Control	6	Bcells	7.8198605	-2.742729
AAAGTAGAGACTTTCG	10X_Control_20180727	Control	6	Bcells	7.467452	-2.9826436
CGGTTAACATACGCTA	10X_Control_20180727	Control	6	Bcells	5.9457016	-3.9229765
CGATGGCCAGACGCCT	10X_Control_20180727	Control	6	Bcells	7.1749015	-2.133609
GGTGAAGAGCTGTTCA	10X_Control_20180727	Control	6	Bcells	7.46215	-3.4058366
TCGGGACTCGAATCCA	10X_Control_20180727	Control	6	Bcells	6.140655	-4.0942154
CTACATTCAGTTCCCT	10X_Control_20180727	Control	6	Bcells	7.074048	-3.5031934
ACGTCAATCCCATTAT	10X_Control_20180727	Control	6	Bcells	6.2109737	-0.7048913
GACGTGCAGTAGATGT	10X_Control_20180727	Control	6	Bcells	3.3345754	-3.2987127
ATTACTCTCGGAAACG	10X_Control_20180727	Control	6	Bcells	7.0173836	-3.1777477
CTCAGAAGTGCACCAC	10X_Control_20180727	Control	6	Bcells	8.410004	-2.5283623
CCATGTCGTGAAATCA	10X_Control_20180727	Control	6	Bcells	3.415739	10.879526
CTAATGGAGTGTGAAT	10X_Control_20180727	Control	6	Bcells	7.781225	-2.3738463
TGCTACCGTGTGTGCC	10X_Control_20180727	Control	6	Bcells	7.2033906	-3.4937823
GGGTTGCCACGCCAGT	10X_Control_20180727	Control	6	Bcells	6.6168537	-3.166764
AAACCTGGTACCTACA	10X_Control_20180727	Control	6	Bcells	6.000621	-4.0859036
TCGCGTTCACCGATAT	10X_Control_20180727	Control	6	Bcells	6.860783	-3.801847
TCTGGAAGTTACGTCA	10X_Control_20180727	Control	6	Bcells	8.206212	-4.483969
AGAGCTTGTCGCGTGT	10X_Control_20180727	Control	6	Bcells	8.286425	-3.2862253
CTGGTCTTCACTTACT	10X_Control_20180727	Control	6	Bcells	7.4399223	-2.5935655
CCACCTAAGGGTTTCT	10X_Control_20180727	Control	6	Bcells	5.5676765	-4.065098
CCAATCCGTGACTCAT	10X_Control_20180727	Control	6	Bcells	7.2546935	-2.9391923
ATCTACTAGCTATGCT	10X_Control_20180727	Control	6	Bcells	5.524057	-4.965211
TGTATTCAGGATCGCA	10X_Control_20180727	Control	6	Bcells	7.131119	-3.0816867
TCAACGAGTGTGCGTC	10X_Control_20180727	Control	6	Bcells	7.0045323	-3.3007162
AGCTCCTAGTCGTTTG	10X_Control_20180727	Control	6	Bcells	3.8405132	-2.815355
GACTAACCATGCTGGC	10X_Control_20180727	Control	6	Bcells	6.367198	-4.1417317
CAACTAGTCTTACCTA	10X_Control_20180727	Control	6	Bcells	7.7829175	-3.345052
CTCTGGTGTCCAGTAT	10X_Control_20180727	Control	6	Bcells	6.983385	-3.1878512
ATAAGAGCAGAGCCAA	10X_Control_20180727	Control	6	Bcells	7.1138573	-3.3200808
TCAGGATTCGAGCCCA	10X_Control_20180727	Control	6	Bcells	7.008337	-2.645567
CCCAGTTAGACGCACA	10X_Control_20180727	Control	6	Bcells	9.010009	-2.3287878
ACTGATGCAAGGTGTG	10X_Control_20180727	Control	6	Bcells	6.160093	-2.286376
CAGCGACTCTCTAGGA	10X_Control_20180727	Control	6	Bcells	7.211659	-3.5616605
TGACTTTTCACTTACT	10X_Control_20180727	Control	6	Bcells	7.1166644	-3.1370363
CGATCGGGTCTAAAGA	10X_Control_20180727	Control	6	Bcells	7.3855767	-0.2151867
TACCTATAGCACACAG	10X_Control_20180727	Control	6	Bcells	5.6250563	-3.5881448
AGTGTCACAGGTCCAC	10X_Control_20180727	Control	6	Bcells	6.281162	-3.9050238
GGGTTGCAGTGTTTGC	10X_Control_20180727	Control	6	Bcells	6.998262	-3.6882377
TACTCGCGTCAAAGAT	10X_Control_20180727	Control	6	Bcells	7.1154833	-3.0425029
CTCCTAGTCGGCGGTT	10X_Control_20180727	Control	6	Bcells	8.188891	-4.3786325
TACGGTAGTCCTCCAT	10X_Control_20180727	Control	6	Bcells	7.4754357	-3.7419238
TGACAACAGAGCCCAA	10X_Control_20180727	Control	6	Bcells	6.2097955	-2.010727
TACTTACAGGGCACTA	10X_Control_20180727	Control	6	Bcells	6.502907	-3.8419132
TGTCCCACAAAGTCAA	10X_Control_20180727	Control	6	Bcells	7.163714	-0.02908542
AAGGCAGTCATCACCC	10X_Control_20180727	Control	6	Bcells	5.927676	-2.96396
ACTGAGTAGGCATGTG	10X_Control_20180727	Control	6	Bcells	7.2205853	-2.6504126
AAAGATGAGTGGACGT	10X_Control_20180727	Control	6	Bcells	7.133993	-3.1639981
CCCAATCAGCAGGCTA	10X_Control_20180727	Control	6	Bcells	7.184149	-4.677353
GCTGCGAGTCAAAGAT	10X_Control_20180727	Control	6	Bcells	8.281027	-4.2437243
AGACGTTTCCTTGACC	10X_Control_20180727	Control	6	Bcells	8.340835	-3.6780221
CAGCAGCCACAGGAGT	10X_Control_20180727	Control	6	Bcells	6.2603436	-4.0048723
CCGTGGACAGTAAGCG	10X_Control_20180727	Control	6	Bcells	7.1285195	-4.1586437
AAGGCAGGTATAAACG	10X_Control_20180727	Control	6	Bcells	6.9566336	-3.6316712
TTTCCTCAGCCACGCT	10X_Control_20180727	Control	6	Bcells	7.964006	-2.4016554
GCCAAATGTACGCACC	10X_Control_20180727	Control	6	Bcells	8.318117	-2.4458592
CGGACACGTCCATGAT	10X_Control_20180727	Control	6	Bcells	6.542531	-0.52196926
GCTGCTTTCATGTCTT	10X_Control_20180727	Control	6	Bcells	6.1442976	-1.7357763
GTCTTCGTCGCAAACT	10X_Control_20180727	Control	6	Bcells	6.454014	-3.8275642
CAACCAAAGGCAAAGA	10X_Control_20180727	Control	6	Bcells	6.073846	-3.5617332
TAAGAGAGTTGCCTCT	10X_Control_20180727	Control	6	Bcells	7.2554617	-3.2915328
AACTCTTAGGATGTAT	10X_Control_20180727	Control	6	Bcells	8.658056	-3.5363305
GTAACGTCAGCTCGCA	10X_Control_20180727	Control	6	Bcells	7.4093018	-3.3808596
TGAGAGGGTAGCCTAT	10X_Control_20180727	Control	6	Bcells	7.012988	-3.723306
TGGGAAGCATGATCCA	10X_Control_20180727	Control	6	Bcells	8.155051	-3.2404308
ATCTACTGTTGTACAC	10X_Control_20180727	Control	6	Bcells	7.377458	-3.9147043
AAGTCTGGTGGTACAG	10X_Control_20180727	Control	6	Bcells	4.835742	-2.408672
ACTTTCAAGAAGGTTT	10X_Control_20180727	Control	6	Bcells	5.222086	-4.646153
TGAGCATCACATGGGA	10X_Control_20180727	Control	6	Bcells	6.4857154	-3.0150495
TCGGGACGTGAAATCA	10X_Control_20180727	Control	6	Bcells	7.0128493	-3.6571004
GACCAATGTTGATTGC	10X_Control_20180727	Control	6	Bcells	6.133618	12.839573
GTCCTCATCAGCCTAA	10X_Control_20180727	Control	6	Bcells	6.851122	-3.8819153
CTCAGAAGTGCCTGCA	10X_Control_20180727	Control	6	Bcells	6.4046474	-4.464135
TACCTATAGCTGTCTA	10X_Control_20180727	Control	6	Bcells	6.7279563	-3.4413316
CTGATAGCAGCCTGTG	10X_Control_20180727	Control	6	Bcells	7.545578	-3.7106693
CACAAACGTAGCTAAA	10X_Control_20180727	Control	6	Bcells	4.570841	-2.81176
GCAATCAGTTCACCTC	10X_Control_20180727	Control	6	Bcells	7.7349586	-3.6366534
CCTTTCTAGCTCCTCT	10X_Control_20180727	Control	6	Bcells	6.7722445	-2.742315
TCATTTGGTCCAAGTT	10X_Control_20180727	Control	6	Bcells	7.291613	-3.4207475
AAGACCTGTTCAGTAC	10X_Control_20180727	Control	6	Bcells	9.014816	-4.003838
GCATGCGAGTGTGAAT	10X_Control_20180727	Control	6	Bcells	5.5086865	-3.1951897
CATCGGGGTGCACTTA	10X_Control_20180727	Control	6	Bcells	8.322895	-4.570973
GCTGCAGCACACATGT	10X_Control_20180727	Control	6	Bcells	7.4705963	-2.5429916
ATCGAGTTCCACGAAT	10X_Control_20180727	Control	6	Bcells	8.355323	-3.951181
TGGTTAGGTAAGCACG	10X_Control_20180727	Control	6	Bcells	8.109557	8.7248745
GTCCTCAAGCGTAATA	10X_Control_20180727	Control	6	Bcells	7.02655	-4.6779613
TAGGCATGTGATGTCT	10X_Control_20180727	Control	6	Bcells	7.6327586	-3.0186975
CTAGAGTAGTTCCACA	10X_Control_20180727	Control	6	Bcells	6.753506	-3.3634412
CAGTAACAGCGATCCC	10X_Control_20180727	Control	6	Bcells	8.298904	-1.9124454
GACGTTATCGCCAGCA	10X_Control_20180727	Control	6	Bcells	6.5845394	-2.889104
CTAGAGTGTACAGTGG	10X_Control_20180727	Control	6	Bcells	8.481804	-3.3574321
CGGTTAATCTGATTCT	10X_Control_20180727	Control	6	Bcells	7.592392	-3.9294138
AACTCTTCATCTACGA	10X_Control_20180727	Control	6	Bcells	7.165847	-3.889275
TACACGACATCAGTCA	10X_Control_20180727	Control	6	Bcells	8.357434	-3.4337986
GTCTCGTTCTCCAACC	10X_Control_20180727	Control	6	Bcells	8.976635	-4.4876485
TGTCCCAAGCCCTAAT	10X_Control_20180727	Control	6	Bcells	6.3307414	-3.9423656
CATCAGATCCACGACG	10X_Control_20180727	Control	6	Bcells	7.136521	-3.6052408
CGAGCCAGTTGGAGGT	10X_Control_20180727	Control	6	Bcells	5.7454157	-2.6371918
CAGGTGCGTTTGCATG	10X_Control_20180727	Control	6	Bcells	7.761347	-3.5747004
TTGGCAAGTTACGTCA	10X_Control_20180727	Control	6	Bcells	7.755681	-2.5333877
CTTACCGCATCGGTTA	10X_Control_20180727	Control	6	Bcells	6.963922	-4.2075553
CTCGGAGCACTTGGAT	10X_Control_20180727	Control	6	Bcells	7.2424407	-3.7047486
GCATACAGTTCCAACA	10X_Control_20180727	Control	6	Bcells	7.959268	-3.002312
GGAAAGCAGACTTGAA	10X_Control_20180727	Control	6	Bcells	7.5973053	-3.1904078
ACACTGAGTTCAGACT	10X_Control_20180727	Control	6	Bcells	5.470127	-3.3038177
TCAGGATCAACGATCT	10X_Control_20180727	Control	6	Bcells	6.836617	-3.7542455
CAGTCCTGTAAGAGGA	10X_Control_20180727	Control	6	Bcells	6.9076295	-3.6103058
CAGCTAATCATGTCTT	10X_Control_20180727	Control	6	Bcells	4.690961	0.10334873
CATCAAGGTGGACGAT	10X_Control_20180727	Control	6	Bcells	6.7528777	-2.7172103
GGCAATTGTGCACGAA	10X_Control_20180727	Control	6	Bcells	7.7487597	-2.089344
ACTGATGCACTTCGAA	10X_Control_20180727	Control	6	Bcells	8.037372	-2.9960313
GTTACAGTCCAAGTAC	10X_Control_20180727	Control	6	Bcells	7.530005	-1.8263041
ATCCACCAGATGTTAG	10X_Control_20180727	Control	6	Bcells	6.6114206	-5.104506
CTCACACAGCAACGGT	10X_Control_20180727	Control	6	Bcells	4.9820776	-0.13864304
ACCGTAATCACTGGGC	10X_Control_20180727	Control	6	Bcells	6.5631576	-4.090515
GATCGATGTGTGCCTG	10X_Control_20180727	Control	6	Bcells	6.5961246	-2.8094115
TACTCATGTAACGCGA	10X_Control_20180727	Control	6	Bcells	7.3691945	-4.975091
GACTAACCAGCTGTGC	10X_Control_20180727	Control	6	Bcells	8.472053	-4.4164414
GAATGAAAGCTGCGAA	10X_Control_20180727	Control	6	Bcells	6.7530794	-3.270733
AGAATAGCACAGGAGT	10X_Control_20180727	Control	6	Bcells	7.022225	-3.4133892
TACACGATCCGTCAAA	10X_Control_20180727	Control	6	Bcells	7.375349	-2.6950567
CTACACCGTTTCCACC	10X_Control_20180727	Control	6	Bcells	7.1012926	-3.1743557
TTGACTTAGCAAATCA	10X_Control_20180727	Control	6	Bcells	7.9106293	-3.5426097
TCAGGATGTCCATCCT	10X_Control_20180727	Control	6	Bcells	6.919613	-1.8190581
CTCTAATGTAGGGACT	10X_Control_20180727	Control	6	Bcells	6.988126	-4.8208237
CTTAGGATCTGGCGTG	10X_Control_20180727	Control	6	Bcells	6.359563	-0.22792856
GCTGCTTGTATATGGA	10X_Control_20180727	Control	6	Bcells	8.043286	-1.8627287
GGTGCGTGTATTAGCC	10X_Control_20180727	Control	6	Bcells	6.594494	-3.6199226
CCTTTCTTCGGAGCAA	10X_Control_20180727	Control	6	Bcells	-4.7015095	-5.0499954
GCAGCCACAAATTGCC	10X_Control_20180727	Control	6	Bcells	6.7909045	-3.8139298
GTGAAGGAGTGGAGTC	10X_Control_20180727	Control	6	Bcells	7.5199213	-2.7886715
GACTAACCATCCCATC	10X_Control_20180727	Control	6	Bcells	5.5529943	-0.76290625
GTCACGGCAGCGTCCA	10X_Control_20180727	Control	6	Bcells	7.3766403	-5.145544
CTAACTTCACCTTGTC	10X_Control_20180727	Control	6	Bcells	8.124736	-2.4168258
CATATGGTCGGAGGTA	10X_Control_20180727	Control	6	Bcells	6.9861	-2.7387671
AGATCTGCACATGACT	10X_Control_20180727	Control	6	Bcells	6.69004	-3.5591676
CGTTGGGAGGAGCGAG	10X_Control_20180727	Control	6	Bcells	7.213378	-4.8888497
TTCTTAGAGACTAGGC	10X_Control_20180727	Control	6	Bcells	6.346362	-1.7488002
CATATTCTCGCGTTTC	10X_Control_20180727	Control	6	Bcells	7.516819	-5.4037137
GTCTTCGAGTTTGCGT	10X_Control_20180727	Control	6	Bcells	6.7210546	-1.5347446
TCTGAGAGTCAGTGGA	10X_Control_20180727	Control	6	Bcells	7.958388	-5.199021
GCTCCTAGTAGAGGAA	10X_Control_20180727	Control	6	Bcells	7.2880607	-2.9921656
CAGAATCGTGATAAGT	10X_Control_20180727	Control	6	Bcells	7.2306666	-2.3636117
AGCTCCTGTTAGGGTG	10X_Control_20180727	Control	6	Bcells	6.9918885	-3.9698818
TCACAAGAGGGTGTTG	10X_Control_20180727	Control	6	Bcells	6.420741	-3.605611
CAGGTGCGTAGTACCT	10X_Control_20180727	Control	6	Bcells	7.727414	-3.7652538
CAGGTGCCACAACGTT	10X_Control_20180727	Control	6	Bcells	7.410683	-0.2383977
ACGGCCAAGATCTGAA	10X_Control_20180727	Control	6	Bcells	7.032705	-3.1184611
CGTCAGGTCCGATATG	10X_Control_20180727	Control	6	Bcells	7.2216797	-4.140015
AGTGGGATCGTCCGTT	10X_Control_20180727	Control	6	Bcells	7.34946	-3.5976477
CTTCTCTAGACTCGGA	10X_Control_20180727	Control	6	Bcells	6.9314156	-0.5347497
TATGCCCGTTGTACAC	10X_Control_20180727	Control	6	Bcells	5.265442	-3.174209
CCTCAGTGTAAGGGCT	10X_Control_20180727	Control	6	Bcells	7.052045	-3.0751357
TGGCGCAGTCTAGAGG	10X_Control_20180727	Control	6	Bcells	7.170332	-3.333466
GGACGTCGTGTGGCTC	10X_Control_20180727	Control	6	Bcells	6.9791627	-4.4970365
CCATTCGAGTTAGCGG	10X_Control_20180727	Control	6	Bcells	4.5268884	-2.5292604
CTGCCTACAGTAAGCG	10X_Control_20180727	Control	6	Bcells	6.729898	-2.0387788
GTTAAGCGTGTAACGG	10X_Control_20180727	Control	6	Bcells	7.703616	-3.3215706
TACTTGTAGCAATATG	10X_Control_20180727	Control	6	Bcells	5.003398	-2.0950093
ACATGGTGTTCACGGC	10X_Control_20180727	Control	6	Bcells	8.405614	-4.0217547
CTAATGGAGAGGACGG	10X_Control_20180727	Control	6	Bcells	5.8005404	0.69379944
CAAGAAAGTTATCCGA	10X_Control_20180727	Control	6	Bcells	6.389834	-3.7986023
TAGGCATTCGTGACAT	10X_Control_20180727	Control	6	Bcells	7.4201827	-0.3096154
CCGTTCAAGGGATCTG	10X_Control_20180727	Control	6	Bcells	7.6146255	-1.5324261
CCTACACAGGGCTCTC	10X_Control_20180727	Control	6	Bcells	7.290366	-4.50313
GGTGAAGAGCTGCGAA	10X_Control_20180727	Control	6	Bcells	5.673514	-5.4845653
TCCCGATGTCGGCATC	10X_Control_20180727	Control	6	Bcells	6.945097	-4.8693476
GTCGTAAAGCCCTAAT	10X_Control_20180727	Control	6	Bcells	4.7420273	-2.5049217
AGGCCACGTAGGCTGA	10X_Control_20180727	Control	6	Bcells	8.69412	-4.05557
TAGTGGTAGTATGACA	10X_Control_20180727	Control	6	Bcells	7.355714	-2.378927
GATCGCGGTCGCGGTT	10X_Control_20180727	Control	6	Bcells	6.103269	-1.1671666
CCTCTGATCGTATCAG	10X_Control_20180727	Control	6	Bcells	6.996924	-3.72511
CATTCGCAGCAGCCTC	10X_Control_20180727	Control	6	Bcells	7.094988	-3.6832016
TGATTTCCATGGTCAT	10X_Control_20180727	Control	6	Bcells	7.2580476	-2.974859
GTCAAGTCAGTGGGAT	10X_Control_20180727	Control	6	Bcells	7.2887907	-5.610693
CTGATAGAGAGTCTGG	10X_Control_20180727	Control	6	Bcells	7.3748226	0.31080163
CTGTTTAAGCGCCTTG	10X_Control_20180727	Control	6	Bcells	4.7533402	-2.4600892
GTGTGCGGTCTTGTCC	10X_Control_20180727	Control	6	Bcells	4.2285414	-2.5866663
GGACGTCGTTCAGCGC	10X_Control_20180727	Control	6	Bcells	7.3461933	-2.3999066
GCACATAAGAGGGCTT	10X_Control_20180727	Control	6	Bcells	6.80269	-4.2596445
ACACTGAAGCGATATA	10X_Control_20180727	Control	6	Bcells	7.781007	-2.2986755
AGTGTCACACGAAGCA	10X_Control_20180727	Control	6	Bcells	5.113315	-2.5439599
CTACACCCATCCGGGT	10X_Control_20180727	Control	6	Bcells	7.691869	-3.2231646
ACGCCAGAGGACATTA	10X_Control_20180727	Control	6	Bcells	6.607834	-4.371724
GCTGCAGGTTCCGGCA	10X_Control_20180727	Control	6	Bcells	7.4051185	-3.789335
TTCTCAATCCGCAAGC	10X_Control_20180727	Control	6	Bcells	8.325622	-4.56788
CTGATCCGTATATGAG	10X_Control_20180727	Control	6	Bcells	7.021191	-1.9986913
GGACAAGAGCTGATAA	10X_Control_20180727	Control	6	Bcells	7.2147284	-5.0643797
TCGGTAAGTTTGTTTC	10X_Control_20180727	Control	6	Bcells	7.6538396	-3.6604688
CGGACGTGTGAAAGAG	10X_Control_20180727	Control	6	Bcells	7.5259347	-3.0885122
GTGCTTCTCTAGAGTC	10X_Control_20180727	Control	6	Bcells	7.139652	-4.319565
TCTTCGGAGGTGCACA	10X_Control_20180727	Control	6	Bcells	7.0895395	-2.9528444
GTTCGGGCACTCTGTC	10X_Control_20180727	Control	6	Bcells	7.1851006	-4.1991653
GCTCCTAAGGCATGGT	10X_Control_20180727	Control	6	Bcells	8.125519	-1.452904
CTACCCAGTAGGAGTC	10X_Control_20180727	Control	6	Bcells	8.0113945	-1.113433
CTGGTCTGTGATGATA	10X_Control_20180727	Control	6	Bcells	7.9039435	-2.5245633
TGCGCAGTCATACGGT	10X_Control_20180727	Control	6	Bcells	7.3141556	-5.5991573
GATCTAGGTTTGACTG	10X_Control_20180727	Control	6	Bcells	8.735582	-2.5834115
GCGACCAGTGTCCTCT	10X_Control_20180727	Control	6	Bcells	8.147354	-1.2401477
GAATGAATCGGCCGAT	10X_Control_20180727	Control	6	Bcells	7.8300033	-4.050929
TTCTCCTGTGCATCTA	10X_Control_20180727	Control	6	Bcells	6.424295	-3.8884912
GCACATACAATGAAAC	10X_Control_20180727	Control	6	Bcells	5.8679132	-3.7647562
GCACTCTCAGACGTAG	10X_Control_20180727	Control	6	Bcells	6.3537617	-4.4570794
TGAGCATAGCCCTAAT	10X_Control_20180727	Control	6	Bcells	7.9504247	-4.9679394
GAACCTAGTTGATTGC	10X_Control_20180727	Control	6	Bcells	6.6969943	-3.1284168
ACATCAGGTAGCCTCG	10X_Control_20180727	Control	6	Bcells	5.622627	-2.3391335
TGTTCCGCACAACGCC	10X_Control_20180727	Control	6	Bcells	7.142419	-3.6556578
CGGTTAAAGGAATCGC	10X_Control_20180727	Control	6	Bcells	7.103167	0.010537458
TGCGGGTGTGTGAAAT	10X_Control_20180727	Control	6	Bcells	9.070594	-2.927767
GGCAATTGTGGTTTCA	10X_Control_20180727	Control	6	Bcells	6.7231135	-2.8099482
CAGTCCTGTCCAAGTT	10X_Control_20180727	Control	6	Bcells	7.303736	-2.1279542
GTGTTAGCAGCCAATT	10X_Control_20180727	Control	6	Bcells	6.5770206	-2.0082302
ATCCACCGTTGTGGAG	10X_Control_20180727	Control	6	Bcells	6.316829	-4.2050056
GGCAATTGTGATGATA	10X_Control_20180727	Control	6	Bcells	7.466053	-1.2274798
CGTCAGGCATTATCTC	10X_Control_20180727	Control	6	Bcells	7.769134	-4.0740385
GAGCAGACAGGTCGTC	10X_Control_20180727	Control	6	Bcells	6.4295034	-2.1531177
GTACGTACAATAAGCA	10X_Control_20180727	Control	6	Bcells	6.2815847	-2.2229538
GTATCTTCACGGTGTC	10X_Control_20180727	Control	6	Bcells	5.6942635	-2.778992
TCTCATATCGATAGAA	10X_Control_20180727	Control	6	Bcells	8.158028	-4.384151
TTAGTTCCATGCGCAC	10X_Control_20180727	Control	6	Bcells	8.534766	-5.593675
TAAACCGAGGAGTTTA	10X_Control_20180727	Control	6	Bcells	9.975568	2.7010095
AGGTCCGAGGATGGAA	10X_Control_20180727	Control	6	Bcells	7.8397255	-4.774072
TCCACACAGCACCGTC	10X_Control_20180727	Control	6	Bcells	6.7288704	-3.975984
GGTATTGGTCTAGGTT	10X_Control_20180727	Control	6	Bcells	8.3306675	-3.6810772
TGCACCTGTAGCGTGA	10X_Control_20180727	Control	6	Bcells	8.729987	-2.3136852
GTCGTAAGTCGCATAT	10X_Control_20180727	Control	6	Bcells	7.6111064	-3.6846619
ATCACGATCAATCACG	10X_Control_20180727	Control	6	Bcells	7.8745966	-3.980545
AATCGGTTCAGAAATG	10X_Control_20180727	Control	6	Bcells	7.2424836	-5.321897
GTAACTGCATGCGCAC	10X_Control_20180727	Control	6	Bcells	7.1725364	-4.866959
ACGGGTCAGAACAATC	10X_Control_20180727	Control	6	Bcells	6.8753185	-4.0537624
GACCAATTCATCATTC	10X_Control_20180727	Control	6	Bcells	6.8843026	-3.0724869
GCATGTACAGCTGCAC	10X_Control_20180727	Control	6	Bcells	7.07633	-2.7538376
GGGACCTCACTCGACG	10X_Control_20180727	Control	6	Bcells	6.353138	-2.8947847
ACGGCCAAGCGGCTTC	10X_Control_20180727	Control	6	Bcells	7.656456	-2.6809855
CCTAAAGGTACTTCTT	10X_Control_20180727	Control	6	Bcells	7.4430213	-3.3761377
[truncated: 26,450 more rows]
