# Supplementary material for: Short-term exposure to intermittent hypoxia leads to changes in gene expression seen in chronic pulmonary disease
Source: eLife. 2021 Feb 18;10:e63003. doi: 10.7554/eLife.63003 (PMC7909952; doi:10.7554/eLife.63003)
Supplement: Figure 2—source data 1. [file elife-63003-fig2-data1.zip › Figure2-SourceData/Figure2C.csv]

UID	ctype	meanProp	sdProp	meanExp	group
Cd200r3	Endo	0.0020	0.0009	2.0000	Control
Treml4	Endo	0.0142	0.0067	2.6051	Control
Fcer1a	Endo	0.0025	0.0018	2.0000	Control
Hopx	Endo	0.1169	0.0083	5.5254	Control
Cd22	Endo	0.0389	0.0009	3.8771	Control
Abca3	Endo	0.1124	0.0312	5.2730	Control
Acta2	Endo	0.2580	0.0669	6.6996	Control
Aspn	Endo	0.0135	0.0092	2.3301	Control
Tek	Endo	0.6444	0.0388	8.6745	Control
Ncr1	Endo	0.0244	0.0066	3.2772	Control
Cxcr6	Endo	0.0104	0.0021	2.2105	Control
Igfbp3	Endo	0.0139	0.0010	2.9069	Control
Nr4a1	Endo	0.0568	0.0104	4.4595	Control
Mmrn1	Endo	0.0092	0.0055	2.0000	Control
Vtn	Endo	0.0054	0.0025	2.0000	Control
Sox2	Endo	0.0013	0.0003	2.0000	Control
Mrc1	Endo	0.0218	0.0095	2.9718	Control
Pdgfra	Endo	0.0086	0.0041	2.0129	Control
Foxj1	Endo	0.0039	0.0028	2.0000	Control
Lef1	Endo	0.0266	0.0048	3.5055	Control
Klrb1c	Endo	0.0351	0.0088	3.7903	Control
Cd19	Endo	0.0504	0.0108	4.1331	Control
Higd1b	Endo	0.0244	0.0074	3.2786	Control
Nkg7	Endo	0.2231	0.0360	6.5372	Control
Flt3	Endo	0.0050	0.0011	2.0000	Control
Clec9a	Endo	0.0050	0.0034	2.0000	Control
Cd14	Endo	0.0214	0.0052	2.9495	Control
Sox17	Endo	0.4963	0.0359	8.2311	Control
Pdpn	Endo	0.0092	0.0056	2.0000	Control
Fech	Endo	0.1067	0.0182	5.1893	Control
Etv5	Endo	0.0293	0.0158	3.3183	Control
Gp5	Endo	0.0098	0.0030	2.0575	Control
Prox1	Endo	0.0009	0.0011	2.0000	Control
Cd3e	Endo	0.0260	0.0030	3.4487	Control
Mpl	Endo	0.0052	0.0007	2.0000	Control
Cd163	Endo	0.0015	0.0017	2.0000	Control
Fabp1	Endo	0.0369	0.0186	3.6966	Control
Gypa	Endo	0.0192	0.0076	2.8260	Control
Cd200r3	DC	0.0140	0.0121	2.0000	Control
Treml4	DC	0.0878	0.0273	3.9201	Control
Fcer1a	DC	0.0095	0.0106	2.0000	Control
Hopx	DC	0.0695	0.0181	3.2426	Control
Cd22	DC	0.0926	0.0076	3.8222	Control
Abca3	DC	0.1903	0.0586	4.7951	Control
Acta2	DC	0.5449	0.1083	6.5007	Control
Aspn	DC	0.0299	0.0065	3.5110	Control
Tek	DC	0.2225	0.0663	5.0797	Control
Ncr1	DC	0.0710	0.0235	3.4761	Control
Cxcr6	DC	0.0250	0.0172	2.0908	Control
Igfbp3	DC	0.0450	0.0353	2.7004	Control
Nr4a1	DC	0.1306	0.0258	4.2968	Control
Mmrn1	DC	0.0111	0.0132	2.0000	Control
Vtn	DC	0.0091	0.0032	2.0000	Control
Sox2	DC	0.0000	0.0000	2.0000	Control
Mrc1	DC	0.2193	0.0798	5.5067	Control
Pdgfra	DC	0.0229	0.0069	2.0000	Control
Foxj1	DC	0.0139	0.0122	2.0000	Control
Lef1	DC	0.0632	0.0376	3.7097	Control
Klrb1c	DC	0.0794	0.0136	3.4689	Control
Cd19	DC	0.1330	0.0295	4.3687	Control
Higd1b	DC	0.0430	0.0350	2.5450	Control
Nkg7	DC	0.4492	0.0877	6.3835	Control
Flt3	DC	0.3730	0.0100	6.0221	Control
Clec9a	DC	0.1776	0.0316	5.2334	Control
Cd14	DC	0.0966	0.0319	3.9328	Control
Sox17	DC	0.2357	0.0649	5.2612	Control
Pdpn	DC	0.0692	0.0445	3.3002	Control
Fech	DC	0.1439	0.0351	4.2443	Control
Etv5	DC	0.0590	0.0457	2.9974	Control
Gp5	DC	0.0296	0.0154	2.3242	Control
Prox1	DC	0.0025	0.0043	2.0000	Control
Cd3e	DC	0.0683	0.0266	3.3244	Control
Mpl	DC	0.0118	0.0113	2.0000	Control
Cd163	DC	0.0799	0.0214	3.5884	Control
Fabp1	DC	0.1121	0.0476	4.1482	Control
Gypa	DC	0.0259	0.0191	2.0375	Control
Cd200r3	MegK	0.0000	0.0000	2.0000	Control
Treml4	MegK	0.0000	0.0000	2.0000	Control
Fcer1a	MegK	0.0000	0.0000	2.0000	Control
Hopx	MegK	0.0000	0.0000	2.0000	Control
Cd22	MegK	0.0238	0.0412	3.4216	Control
Abca3	MegK	0.0238	0.0412	4.3526	Control
Acta2	MegK	0.1499	0.0822	6.9580	Control
Aspn	MegK	0.0000	0.0000	2.0000	Control
Tek	MegK	0.0868	0.0267	5.1034	Control
Ncr1	MegK	0.0000	0.0000	2.0000	Control
Cxcr6	MegK	0.0357	0.0357	4.0386	Control
Igfbp3	MegK	0.0000	0.0000	2.0000	Control
Nr4a1	MegK	0.0315	0.0296	3.6817	Control
Mmrn1	MegK	0.5210	0.1753	8.2564	Control
Vtn	MegK	0.0000	0.0000	2.0000	Control
Sox2	MegK	0.0000	0.0000	2.0000	Control
Mrc1	MegK	0.0196	0.0340	2.8304	Control
Pdgfra	MegK	0.0000	0.0000	2.0000	Control
Foxj1	MegK	0.0000	0.0000	2.0000	Control
Lef1	MegK	0.0238	0.0412	3.4216	Control
Klrb1c	MegK	0.0357	0.0357	4.0386	Control
Cd19	MegK	0.0434	0.0381	4.0728	Control
Higd1b	MegK	0.0196	0.0340	2.8304	Control
Nkg7	MegK	0.2171	0.0757	6.6020	Control
Flt3	MegK	0.0000	0.0000	2.0000	Control
Clec9a	MegK	0.0000	0.0000	2.0000	Control
Cd14	MegK	0.0119	0.0206	2.7483	Control
Sox17	MegK	0.0553	0.0537	4.6011	Control
Pdpn	MegK	0.0000	0.0000	2.0000	Control
Fech	MegK	0.0000	0.0000	2.0000	Control
Etv5	MegK	0.0315	0.0296	3.6817	Control
Gp5	MegK	0.9524	0.0412	10.8138	Control
Prox1	MegK	0.0000	0.0000	2.0000	Control
Cd3e	MegK	0.0000	0.0000	2.0000	Control
Mpl	MegK	0.7745	0.1152	8.9907	Control
Cd163	MegK	0.0000	0.0000	2.0000	Control
Fabp1	MegK	0.0000	0.0000	2.0000	Control
Gypa	MegK	0.0315	0.0296	3.6817	Control
Cd200r3	FB	0.0079	0.0137	2.0000	Control
Treml4	FB	0.0253	0.0194	2.8408	Control
Fcer1a	FB	0.0027	0.0047	2.0000	Control
Hopx	FB	0.0135	0.0124	2.0000	Control
Cd22	FB	0.0549	0.0203	3.7474	Control
Abca3	FB	0.0996	0.0496	4.7925	Control
Acta2	FB	0.4061	0.1527	7.6827	Control
Aspn	FB	0.2045	0.0764	7.4960	Control
Tek	FB	0.1863	0.0038	5.6277	Control
Ncr1	FB	0.0388	0.0079	3.9276	Control
Cxcr6	FB	0.0068	0.0062	2.0000	Control
Igfbp3	FB	0.5588	0.1415	9.2321	Control
Nr4a1	FB	0.1312	0.0296	5.5057	Control
Mmrn1	FB	0.0027	0.0047	2.0000	Control
Vtn	FB	0.0041	0.0070	2.0000	Control
Sox2	FB	0.0081	0.0141	2.0000	Control
Mrc1	FB	0.0414	0.0280	3.4323	Control
Pdgfra	FB	0.6679	0.0787	8.6517	Control
Foxj1	FB	0.0081	0.0140	2.0000	Control
Lef1	FB	0.0386	0.0301	3.3846	Control
Klrb1c	FB	0.0707	0.0430	4.2530	Control
Cd19	FB	0.0484	0.0244	3.5646	Control
Higd1b	FB	0.0068	0.0062	2.0000	Control
Nkg7	FB	0.2703	0.0579	6.7041	Control
Flt3	FB	0.0041	0.0070	2.0000	Control
Clec9a	FB	0.0000	0.0000	2.0000	Control
Cd14	FB	0.0470	0.0144	3.4972	Control
Sox17	FB	0.1665	0.0455	5.4360	Control
Pdpn	FB	0.1471	0.0468	5.4907	Control
Fech	FB	0.1986	0.0281	5.7366	Control
Etv5	FB	0.0564	0.0145	3.8401	Control
Gp5	FB	0.0068	0.0062	2.0000	Control
Prox1	FB	0.0000	0.0000	2.0000	Control
Cd3e	FB	0.0135	0.0124	2.0000	Control
Mpl	FB	0.0027	0.0047	2.0000	Control
Cd163	FB	0.0000	0.0000	2.0000	Control
Fabp1	FB	0.0616	0.0185	4.2497	Control
Gypa	FB	0.0244	0.0422	2.8014	Control
Cd200r3	MyoFB	0.0064	0.0111	2.0000	Control
Treml4	MyoFB	0.0235	0.0206	2.4388	Control
Fcer1a	MyoFB	0.0000	0.0000	2.0000	Control
Hopx	MyoFB	0.0199	0.0193	2.2067	Control
Cd22	MyoFB	0.0106	0.0184	2.0000	Control
Abca3	MyoFB	0.1326	0.0793	4.6877	Control
Acta2	MyoFB	1.0000	0.0000	12.0000	Control
Aspn	MyoFB	0.5791	0.0567	8.4831	Control
Tek	MyoFB	0.1177	0.0876	4.5523	Control
Ncr1	MyoFB	0.0248	0.0065	2.5664	Control
Cxcr6	MyoFB	0.0100	0.0096	2.0000	Control
Igfbp3	MyoFB	0.0658	0.0438	5.7011	Control
Nr4a1	MyoFB	0.2923	0.1120	6.5466	Control
Mmrn1	MyoFB	0.0283	0.0249	2.5877	Control
Vtn	MyoFB	0.0113	0.0116	2.0000	Control
Sox2	MyoFB	0.0064	0.0111	2.0000	Control
Mrc1	MyoFB	0.0170	0.0161	2.1440	Control
Pdgfra	MyoFB	0.0177	0.0064	2.1082	Control
Foxj1	MyoFB	0.0100	0.0096	2.0000	Control
Lef1	MyoFB	0.0290	0.0323	3.4009	Control
Klrb1c	MyoFB	0.0461	0.0074	3.3278	Control
Cd19	MyoFB	0.0462	0.0482	3.2070	Control
Higd1b	MyoFB	0.0348	0.0102	2.9507	Control
Nkg7	MyoFB	0.3052	0.1166	6.2698	Control
Flt3	MyoFB	0.0064	0.0111	2.0000	Control
Clec9a	MyoFB	0.0064	0.0111	2.0000	Control
Cd14	MyoFB	0.0213	0.0020	2.3554	Control
Sox17	MyoFB	0.1459	0.0678	5.0532	Control
Pdpn	MyoFB	0.0000	0.0000	2.0000	Control
Fech	MyoFB	0.2048	0.0317	5.5198	Control
Etv5	MyoFB	0.0347	0.0306	2.8102	Control
Gp5	MyoFB	0.0071	0.0123	2.0000	Control
Prox1	MyoFB	0.0000	0.0000	2.0000	Control
Cd3e	MyoFB	0.0412	0.0173	3.6739	Control
Mpl	MyoFB	0.0000	0.0000	2.0000	Control
Cd163	MyoFB	0.0000	0.0000	2.0000	Control
Fabp1	MyoFB	0.0418	0.0187	3.1086	Control
Gypa	MyoFB	0.0241	0.0139	2.4097	Control
Cd200r3	Pcyte	0.0000	0.0000	2.0000	Control
Treml4	Pcyte	0.0196	0.0340	2.8419	Control
Fcer1a	Pcyte	0.0000	0.0000	2.0000	Control
Hopx	Pcyte	0.0196	0.0340	2.8419	Control
Cd22	Pcyte	0.0196	0.0340	2.8419	Control
Abca3	Pcyte	0.0196	0.0340	2.8419	Control
Acta2	Pcyte	0.6038	0.0694	10.4788	Control
Aspn	Pcyte	0.1614	0.1544	6.2007	Control
Tek	Pcyte	0.0709	0.0776	4.4989	Control
Ncr1	Pcyte	0.0000	0.0000	2.0000	Control
Cxcr6	Pcyte	0.0000	0.0000	2.0000	Control
Igfbp3	Pcyte	0.0000	0.0000	2.0000	Control
Nr4a1	Pcyte	0.0392	0.0679	3.7376	Control
Mmrn1	Pcyte	0.0000	0.0000	2.0000	Control
Vtn	Pcyte	0.6164	0.2538	8.5744	Control
Sox2	Pcyte	0.0000	0.0000	2.0000	Control
Mrc1	Pcyte	0.0256	0.0444	3.1244	Control
Pdgfra	Pcyte	0.0256	0.0444	3.1244	Control
Foxj1	Pcyte	0.0000	0.0000	2.0000	Control
Lef1	Pcyte	0.1554	0.1346	6.1385	Control
Klrb1c	Pcyte	0.0000	0.0000	2.0000	Control
Cd19	Pcyte	0.0196	0.0340	2.8419	Control
Higd1b	Pcyte	0.8632	0.1745	11.1602	Control
Nkg7	Pcyte	0.1237	0.1525	5.3063	Control
Flt3	Pcyte	0.0000	0.0000	2.0000	Control
Clec9a	Pcyte	0.0000	0.0000	2.0000	Control
Cd14	Pcyte	0.1368	0.1745	6.0302	Control
Sox17	Pcyte	0.0513	0.0888	4.0392	Control
Pdpn	Pcyte	0.0000	0.0000	2.0000	Control
Fech	Pcyte	0.1760	0.1378	6.1287	Control
Etv5	Pcyte	0.0196	0.0340	2.8419	Control
Gp5	Pcyte	0.0000	0.0000	2.0000	Control
Prox1	Pcyte	0.0000	0.0000	2.0000	Control
Cd3e	Pcyte	0.0196	0.0340	2.8419	Control
Mpl	Pcyte	0.0000	0.0000	2.0000	Control
Cd163	Pcyte	0.0000	0.0000	2.0000	Control
Fabp1	Pcyte	0.0649	0.0597	4.3964	Control
Gypa	Pcyte	0.0256	0.0444	3.1244	Control
Cd200r3	AT1	0.0000	0.0000	2.0000	Control
Treml4	AT1	0.0000	0.0000	2.0000	Control
Fcer1a	AT1	0.0417	0.0722	2.8099	Control
Hopx	AT1	1.0000	0.0000	8.8210	Control
Cd22	AT1	0.0417	0.0722	3.3942	Control
Abca3	AT1	0.0833	0.1443	3.3942	Control
Acta2	AT1	0.3333	0.3146	6.0081	Control
Aspn	AT1	0.0000	0.0000	2.0000	Control
Tek	AT1	0.0417	0.0722	3.3942	Control
Ncr1	AT1	0.3750	0.5449	5.4564	Control
Cxcr6	AT1	0.0000	0.0000	2.0000	Control
Igfbp3	AT1	0.0000	0.0000	2.0000	Control
Nr4a1	AT1	0.3750	0.5449	5.6048	Control
Mmrn1	AT1	0.0417	0.0722	2.8099	Control
Vtn	AT1	0.0000	0.0000	2.0000	Control
Sox2	AT1	0.0000	0.0000	2.0000	Control
Mrc1	AT1	0.0417	0.0722	2.5253	Control
Pdgfra	AT1	0.0000	0.0000	2.0000	Control
Foxj1	AT1	0.0000	0.0000	2.0000	Control
Lef1	AT1	0.0417	0.0722	2.5253	Control
Klrb1c	AT1	0.0417	0.0722	2.5253	Control
Cd19	AT1	0.0417	0.0722	2.5253	Control
Higd1b	AT1	0.0000	0.0000	2.0000	Control
Nkg7	AT1	0.7083	0.2602	6.6295	Control
Flt3	AT1	0.0000	0.0000	2.0000	Control
Clec9a	AT1	0.0000	0.0000	2.0000	Control
Cd14	AT1	0.0417	0.0722	2.5253	Control
Sox17	AT1	0.0417	0.0722	2.5253	Control
Pdpn	AT1	1.0000	0.0000	10.6824	Control
Fech	AT1	0.4167	0.5052	5.6416	Control
Etv5	AT1	0.0417	0.0722	2.5253	Control
Gp5	AT1	0.0000	0.0000	2.0000	Control
Prox1	AT1	0.0000	0.0000	2.0000	Control
Cd3e	AT1	0.0833	0.1443	3.3942	Control
Mpl	AT1	0.0000	0.0000	2.0000	Control
Cd163	AT1	0.0000	0.0000	2.0000	Control
Fabp1	AT1	0.0833	0.0722	3.5569	Control
Gypa	AT1	0.0417	0.0722	2.8099	Control
Cd200r3	LymEndo	0.0000	0.0000	2.0000	Control
Treml4	LymEndo	0.0444	0.0419	3.9273	Control
Fcer1a	LymEndo	0.0000	0.0000	2.0000	Control
Hopx	LymEndo	0.0152	0.0262	2.0000	Control
Cd22	LymEndo	0.0152	0.0262	2.0000	Control
Abca3	LymEndo	0.1621	0.0782	5.6457	Control
Acta2	LymEndo	0.3030	0.0919	6.4391	Control
Aspn	LymEndo	0.0167	0.0289	2.5290	Control
Tek	LymEndo	0.2490	0.1730	6.2158	Control
Ncr1	LymEndo	0.0152	0.0262	2.0000	Control
Cxcr6	LymEndo	0.0000	0.0000	2.0000	Control
Igfbp3	LymEndo	0.0444	0.0419	4.6238	Control
Nr4a1	LymEndo	0.0556	0.0962	4.3135	Control
Mmrn1	LymEndo	0.8015	0.2611	10.8547	Control
Vtn	LymEndo	0.0000	0.0000	2.0000	Control
Sox2	LymEndo	0.0000	0.0000	2.0000	Control
Mrc1	LymEndo	0.2960	0.1914	6.9037	Control
Pdgfra	LymEndo	0.0303	0.0525	4.1533	Control
Foxj1	LymEndo	0.0000	0.0000	2.0000	Control
Lef1	LymEndo	0.0429	0.0417	3.7269	Control
Klrb1c	LymEndo	0.0000	0.0000	2.0000	Control
Cd19	LymEndo	0.0722	0.0855	4.6238	Control
Higd1b	LymEndo	0.0278	0.0481	3.3843	Control
Nkg7	LymEndo	0.1500	0.1323	5.8569	Control
Flt3	LymEndo	0.0000	0.0000	2.0000	Control
Clec9a	LymEndo	0.0000	0.0000	2.0000	Control
Cd14	LymEndo	0.1859	0.1059	5.9899	Control
Sox17	LymEndo	0.1813	0.0407	5.7493	Control
Pdpn	LymEndo	0.4591	0.2441	7.9472	Control
Fech	LymEndo	0.1217	0.0527	4.9626	Control
Etv5	LymEndo	0.0429	0.0417	3.7269	Control
Gp5	LymEndo	0.0000	0.0000	2.0000	Control
Prox1	LymEndo	0.4141	0.0834	7.9496	Control
Cd3e	LymEndo	0.0000	0.0000	2.0000	Control
Mpl	LymEndo	0.0152	0.0262	2.0000	Control
Cd163	LymEndo	0.0000	0.0000	2.0000	Control
Fabp1	LymEndo	0.0000	0.0000	2.0000	Control
Gypa	LymEndo	0.0000	0.0000	2.0000	Control
Cd200r3	Erythro	0.0091	0.0081	2.0000	Control
Treml4	Erythro	0.0202	0.0175	2.4542	Control
Fcer1a	Erythro	0.0031	0.0030	2.0000	Control
Hopx	Erythro	0.0173	0.0105	2.0000	Control
Cd22	Erythro	0.0522	0.0231	3.2801	Control
Abca3	Erythro	0.0761	0.0527	3.5130	Control
Acta2	Erythro	0.3431	0.0911	6.1415	Control
Aspn	Erythro	0.0175	0.0122	2.0000	Control
Tek	Erythro	0.1529	0.0626	4.8010	Control
Ncr1	Erythro	0.0375	0.0085	2.9633	Control
Cxcr6	Erythro	0.0244	0.0060	2.2738	Control
Igfbp3	Erythro	0.0195	0.0090	2.0000	Control
Nr4a1	Erythro	0.0294	0.0167	2.5389	Control
Mmrn1	Erythro	0.0085	0.0101	2.0000	Control
Vtn	Erythro	0.0070	0.0025	2.0000	Control
Sox2	Erythro	0.0011	0.0019	2.0000	Control
Mrc1	Erythro	0.0452	0.0063	2.9893	Control
Pdgfra	Erythro	0.0202	0.0153	2.0000	Control
Foxj1	Erythro	0.0112	0.0056	2.0000	Control
Lef1	Erythro	0.0431	0.0092	2.9850	Control
Klrb1c	Erythro	0.0537	0.0125	3.3052	Control
Cd19	Erythro	0.0693	0.0421	3.4720	Control
Higd1b	Erythro	0.0228	0.0166	2.1787	Control
Nkg7	Erythro	0.3206	0.0218	6.1557	Control
Flt3	Erythro	0.0107	0.0138	2.0000	Control
Clec9a	Erythro	0.0055	0.0095	2.0000	Control
Cd14	Erythro	0.0074	0.0083	2.0000	Control
Sox17	Erythro	0.1625	0.0699	4.8451	Control
Pdpn	Erythro	0.0131	0.0069	2.0000	Control
Fech	Erythro	0.6909	0.1168	8.4680	Control
Etv5	Erythro	0.0275	0.0047	2.4268	Control
Gp5	Erythro	0.0191	0.0154	2.0000	Control
Prox1	Erythro	0.0000	0.0000	2.0000	Control
Cd3e	Erythro	0.0287	0.0204	2.5021	Control
Mpl	Erythro	0.0114	0.0099	2.0000	Control
Cd163	Erythro	0.0000	0.0000	2.0000	Control
Fabp1	Erythro	0.0720	0.0265	3.5161	Control
Gypa	Erythro	0.3402	0.0801	7.7040	Control
Cd200r3	AT2	0.0051	0.0088	2.0000	Control
Treml4	AT2	0.0324	0.0126	2.5373	Control
Fcer1a	AT2	0.0152	0.0262	2.0000	Control
Hopx	AT2	0.0302	0.0261	2.2343	Control
Cd22	AT2	0.0395	0.0344	2.5985	Control
Abca3	AT2	0.9309	0.0585	9.0394	Control
Acta2	AT2	0.4572	0.0541	6.4774	Control
Aspn	AT2	0.0285	0.0248	2.2311	Control
Tek	AT2	0.2027	0.0575	5.1990	Control
Ncr1	AT2	0.0626	0.0276	3.3871	Control
Cxcr6	AT2	0.0125	0.0114	2.0000	Control
Igfbp3	AT2	0.0257	0.0234	2.0480	Control
Nr4a1	AT2	0.0985	0.0066	3.9530	Control
Mmrn1	AT2	0.0124	0.0136	2.0000	Control
Vtn	AT2	0.0049	0.0051	2.0000	Control
Sox2	AT2	0.0049	0.0051	2.0000	Control
Mrc1	AT2	0.0627	0.0337	3.5045	Control
Pdgfra	AT2	0.0189	0.0167	2.0000	Control
Foxj1	AT2	0.0079	0.0070	2.0000	Control
Lef1	AT2	0.0371	0.0104	2.9219	Control
Klrb1c	AT2	0.1002	0.0368	4.4465	Control
Cd19	AT2	0.0965	0.0453	3.8092	Control
Higd1b	AT2	0.0159	0.0139	2.0000	Control
Nkg7	AT2	0.3854	0.0759	6.6336	Control
Flt3	AT2	0.0307	0.0151	2.4865	Control
Clec9a	AT2	0.0015	0.0026	2.0000	Control
Cd14	AT2	0.1427	0.0453	4.6781	Control
Sox17	AT2	0.2088	0.1034	4.9889	Control
Pdpn	AT2	0.0210	0.0203	2.0000	Control
Fech	AT2	0.1202	0.0717	4.1407	Control
Etv5	AT2	0.8132	0.0193	8.3766	Control
Gp5	AT2	0.0219	0.0204	2.0000	Control
Prox1	AT2	0.0017	0.0029	2.0000	Control
Cd3e	AT2	0.0607	0.0267	3.4102	Control
Mpl	AT2	0.0034	0.0059	2.0000	Control
Cd163	AT2	0.0032	0.0028	2.0000	Control
Fabp1	AT2	0.0650	0.0563	3.3165	Control
Gypa	AT2	0.0236	0.0210	2.0000	Control
Cd200r3	Ciliated	0.0000	0.0000	2.0000	Control
Treml4	Ciliated	0.0175	0.0304	2.0000	Control
Fcer1a	Ciliated	0.0000	0.0000	2.0000	Control
Hopx	Ciliated	0.2057	0.0549	4.9203	Control
Cd22	Ciliated	0.0864	0.0786	3.1266	Control
Abca3	Ciliated	0.3900	0.3410	5.9167	Control
Acta2	Ciliated	0.7020	0.0898	7.1389	Control
Aspn	Ciliated	0.0175	0.0304	2.0000	Control
Tek	Ciliated	0.4019	0.0183	5.8319	Control
Ncr1	Ciliated	0.0667	0.1155	3.6102	Control
Cxcr6	Ciliated	0.0432	0.0393	2.2830	Control
Igfbp3	Ciliated	0.0175	0.0304	2.0000	Control
Nr4a1	Ciliated	0.1018	0.1000	3.8875	Control
Mmrn1	Ciliated	0.0175	0.0304	2.0000	Control
Vtn	Ciliated	0.0256	0.0444	2.0000	Control
Sox2	Ciliated	0.4715	0.3352	6.6597	Control
Mrc1	Ciliated	0.0000	0.0000	2.0000	Control
Pdgfra	Ciliated	0.0000	0.0000	2.0000	Control
Foxj1	Ciliated	0.7290	0.1508	8.7990	Control
Lef1	Ciliated	0.0783	0.0790	2.8981	Control
Klrb1c	Ciliated	0.1449	0.0626	4.3190	Control
Cd19	Ciliated	0.1962	0.0366	4.7907	Control
Higd1b	Ciliated	0.0256	0.0444	2.0000	Control
Nkg7	Ciliated	0.5922	0.1665	6.6630	Control
Flt3	Ciliated	0.0175	0.0304	2.0000	Control
Clec9a	Ciliated	0.0000	0.0000	2.0000	Control
Cd14	Ciliated	0.1552	0.1539	4.5970	Control
Sox17	Ciliated	0.3096	0.1105	5.2485	Control
Pdpn	Ciliated	0.0688	0.0782	2.8953	Control
Fech	Ciliated	0.0864	0.0786	3.3259	Control
Etv5	Ciliated	0.0783	0.0790	3.1290	Control
Gp5	Ciliated	0.0769	0.1332	3.1242	Control
Prox1	Ciliated	0.0000	0.0000	2.0000	Control
Cd3e	Ciliated	0.0256	0.0444	2.0000	Control
Mpl	Ciliated	0.0000	0.0000	2.0000	Control
Cd163	Ciliated	0.0000	0.0000	2.0000	Control
Fabp1	Ciliated	0.1390	0.1322	3.9262	Control
Gypa	Ciliated	0.0432	0.0393	2.2830	Control
Cd200r3	Bcells	0.0028	0.0001	2.0000	Control
Treml4	Bcells	0.0110	0.0020	2.2763	Control
Fcer1a	Bcells	0.0023	0.0003	2.0000	Control
Hopx	Bcells	0.0205	0.0063	2.9701	Control
Cd22	Bcells	0.3717	0.0493	7.3824	Control
Abca3	Bcells	0.0689	0.0337	4.5930	Control
Acta2	Bcells	0.2219	0.0616	6.5038	Control
Aspn	Bcells	0.0160	0.0082	2.6126	Control
Tek	Bcells	0.0850	0.0399	4.9226	Control
Ncr1	Bcells	0.0202	0.0069	3.1117	Control
Cxcr6	Bcells	0.0079	0.0026	2.1446	Control
Igfbp3	Bcells	0.0079	0.0045	2.0000	Control
Nr4a1	Bcells	0.0246	0.0065	3.3407	Control
Mmrn1	Bcells	0.0089	0.0072	2.1870	Control
Vtn	Bcells	0.0030	0.0005	2.0000	Control
Sox2	Bcells	0.0003	0.0005	2.0000	Control
Mrc1	Bcells	0.0225	0.0099	3.0911	Control
Pdgfra	Bcells	0.0078	0.0063	2.0000	Control
Foxj1	Bcells	0.0051	0.0019	2.0000	Control
Lef1	Bcells	0.0446	0.0091	4.1224	Control
Klrb1c	Bcells	0.0308	0.0107	3.5800	Control
Cd19	Bcells	0.4833	0.0601	7.9048	Control
Higd1b	Bcells	0.0124	0.0085	2.2893	Control
Nkg7	Bcells	0.1982	0.0623	6.4220	Control
Flt3	Bcells	0.0074	0.0010	2.0000	Control
Clec9a	Bcells	0.0033	0.0036	2.0000	Control
Cd14	Bcells	0.0090	0.0031	2.0000	Control
Sox17	Bcells	0.0908	0.0499	4.9585	Control
Pdpn	Bcells	0.0096	0.0055	2.0000	Control
Fech	Bcells	0.0624	0.0078	4.5473	Control
Etv5	Bcells	0.0155	0.0094	2.5599	Control
Gp5	Bcells	0.0123	0.0050	2.3162	Control
Prox1	Bcells	0.0013	0.0006	2.0000	Control
Cd3e	Bcells	0.0225	0.0055	3.2671	Control
Mpl	Bcells	0.0026	0.0015	2.0000	Control
Cd163	Bcells	0.0015	0.0014	2.0000	Control
Fabp1	Bcells	0.0314	0.0172	3.4584	Control
Gypa	Bcells	0.0142	0.0008	2.5430	Control
Cd200r3	NK	0.0010	0.0018	2.0000	Control
Treml4	NK	0.0126	0.0067	2.3595	Control
Fcer1a	NK	0.0041	0.0036	2.0000	Control
Hopx	NK	0.0513	0.0051	4.2461	Control
Cd22	NK	0.0277	0.0107	3.4718	Control
Abca3	NK	0.0450	0.0184	4.1614	Control
Acta2	NK	0.2051	0.0346	6.3515	Control
Aspn	NK	0.0143	0.0117	2.4561	Control
Tek	NK	0.0988	0.0405	5.1386	Control
Ncr1	NK	0.8556	0.0310	9.8207	Control
Cxcr6	NK	0.0205	0.0102	3.3319	Control
Igfbp3	NK	0.0102	0.0082	2.4065	Control
Nr4a1	NK	0.0380	0.0120	4.0256	Control
Mmrn1	NK	0.0065	0.0056	2.0000	Control
Vtn	NK	0.0007	0.0012	2.0000	Control
Sox2	NK	0.0000	0.0000	2.0000	Control
Mrc1	NK	0.0228	0.0109	3.0634	Control
Pdgfra	NK	0.0068	0.0073	2.0000	Control
Foxj1	NK	0.0041	0.0036	2.0000	Control
Lef1	NK	0.1345	0.0056	5.7479	Control
Klrb1c	NK	0.9035	0.0347	9.8864	Control
Cd19	NK	0.0492	0.0121	4.3817	Control
Higd1b	NK	0.0109	0.0072	2.1686	Control
Nkg7	NK	1.0000	0.0000	12.0000	Control
Flt3	NK	0.0048	0.0051	2.0000	Control
Clec9a	NK	0.0054	0.0051	2.0000	Control
Cd14	NK	0.0034	0.0031	2.0000	Control
Sox17	NK	0.1006	0.0462	5.2246	Control
Pdpn	NK	0.0078	0.0109	2.0000	Control
Fech	NK	0.0504	0.0181	4.1415	Control
Etv5	NK	0.0099	0.0074	2.0836	Control
Gp5	NK	0.0123	0.0073	2.5551	Control
Prox1	NK	0.0000	0.0000	2.0000	Control
Cd3e	NK	0.0577	0.0273	5.4105	Control
Mpl	NK	0.0078	0.0067	2.0000	Control
Cd163	NK	0.0055	0.0052	2.0000	Control
Fabp1	NK	0.0347	0.0172	3.6114	Control
Gypa	NK	0.0140	0.0072	2.4591	Control
Cd200r3	Tcells	0.0222	0.0034	2.7563	Control
Treml4	Tcells	0.0143	0.0063	2.2371	Control
Fcer1a	Tcells	0.0031	0.0006	2.0000	Control
Hopx	Tcells	0.0338	0.0065	3.2444	Control
Cd22	Tcells	0.0257	0.0069	2.9619	Control
Abca3	Tcells	0.0751	0.0305	4.2738	Control
Acta2	Tcells	0.3005	0.1013	6.5018	Control
Aspn	Tcells	0.0153	0.0092	2.2294	Control
Tek	Tcells	0.1125	0.0450	4.9318	Control
Ncr1	Tcells	0.0329	0.0032	3.4384	Control
Cxcr6	Tcells	0.1204	0.0188	5.5114	Control
Igfbp3	Tcells	0.0130	0.0075	2.0254	Control
Nr4a1	Tcells	0.0336	0.0141	3.2261	Control
Mmrn1	Tcells	0.0104	0.0075	2.0000	Control
Vtn	Tcells	0.0031	0.0006	2.0000	Control
Sox2	Tcells	0.0020	0.0019	2.0000	Control
Mrc1	Tcells	0.0260	0.0126	2.9472	Control
Pdgfra	Tcells	0.0092	0.0072	2.0000	Control
Foxj1	Tcells	0.0050	0.0052	2.0000	Control
Lef1	Tcells	0.7428	0.0530	8.6681	Control
Klrb1c	Tcells	0.0486	0.0132	4.0752	Control
Cd19	Tcells	0.0599	0.0176	4.0474	Control
Higd1b	Tcells	0.0085	0.0075	2.0000	Control
Nkg7	Tcells	0.5624	0.0362	9.0624	Control
Flt3	Tcells	0.0050	0.0014	2.0000	Control
Clec9a	Tcells	0.0005	0.0009	2.0000	Control
Cd14	Tcells	0.0136	0.0052	2.1117	Control
Sox17	Tcells	0.1102	0.0546	4.8899	Control
Pdpn	Tcells	0.0070	0.0053	2.0000	Control
Fech	Tcells	0.0763	0.0236	4.3880	Control
Etv5	Tcells	0.0215	0.0228	2.5845	Control
Gp5	Tcells	0.0115	0.0061	2.0000	Control
Prox1	Tcells	0.0012	0.0021	2.0000	Control
Cd3e	Tcells	0.7885	0.0711	8.7683	Control
Mpl	Tcells	0.0064	0.0051	2.0000	Control
Cd163	Tcells	0.0005	0.0009	2.0000	Control
Fabp1	Tcells	0.0318	0.0109	3.2061	Control
Gypa	Tcells	0.0197	0.0108	2.5095	Control
Cd200r3	NK-T	0.0000	0.0000	2.0000	Control
Treml4	NK-T	0.0216	0.0199	2.8323	Control
Fcer1a	NK-T	0.0043	0.0074	2.0000	Control
Hopx	NK-T	0.0643	0.0110	4.0310	Control
Cd22	NK-T	0.0695	0.0142	4.3024	Control
Abca3	NK-T	0.0699	0.0377	4.1917	Control
Acta2	NK-T	0.2094	0.0839	5.9487	Control
Aspn	NK-T	0.0151	0.0134	2.1129	Control
Tek	NK-T	0.1320	0.0947	5.0734	Control
Ncr1	NK-T	0.0420	0.0154	3.6963	Control
Cxcr6	NK-T	0.6446	0.0659	8.8657	Control
Igfbp3	NK-T	0.0085	0.0148	2.0000	Control
Nr4a1	NK-T	0.0449	0.0106	3.9488	Control
Mmrn1	NK-T	0.0151	0.0134	3.3373	Control
Vtn	NK-T	0.0065	0.0113	2.0000	Control
Sox2	NK-T	0.0000	0.0000	2.0000	Control
Mrc1	NK-T	0.0311	0.0071	2.9467	Control
Pdgfra	NK-T	0.0181	0.0157	2.2967	Control
Foxj1	NK-T	0.0000	0.0000	2.0000	Control
Lef1	NK-T	0.1978	0.0526	5.9311	Control
Klrb1c	NK-T	0.1318	0.0145	5.0738	Control
Cd19	NK-T	0.0302	0.0268	3.3238	Control
Higd1b	NK-T	0.0138	0.0143	2.0000	Control
Nkg7	NK-T	0.5236	0.0651	9.6360	Control
Flt3	NK-T	0.0138	0.0143	2.7865	Control
Clec9a	NK-T	0.0161	0.0146	2.1324	Control
Cd14	NK-T	0.0246	0.0046	2.6580	Control
Sox17	NK-T	0.0728	0.0258	4.3778	Control
Pdpn	NK-T	0.0138	0.0143	2.0000	Control
Fech	NK-T	0.0666	0.0109	4.0688	Control
Etv5	NK-T	0.0216	0.0199	2.5170	Control
Gp5	NK-T	0.0043	0.0074	2.0000	Control
Prox1	NK-T	0.0043	0.0074	2.0000	Control
Cd3e	NK-T	0.7001	0.0535	8.7562	Control
Mpl	NK-T	0.0000	0.0000	2.0000	Control
Cd163	NK-T	0.0000	0.0000	2.0000	Control
Fabp1	NK-T	0.0565	0.0337	3.8215	Control
Gypa	NK-T	0.0108	0.0100	2.0000	Control
Cd200r3	Mphage	0.0076	0.0049	2.0000	Control
Treml4	Mphage	0.0333	0.0121	3.1491	Control
Fcer1a	Mphage	0.0000	0.0000	2.0000	Control
Hopx	Mphage	0.0168	0.0106	2.2330	Control
Cd22	Mphage	0.1379	0.0458	5.1227	Control
Abca3	Mphage	0.1315	0.0430	5.0274	Control
Acta2	Mphage	0.2522	0.0485	6.2633	Control
Aspn	Mphage	0.0104	0.0063	2.0000	Control
Tek	Mphage	0.1087	0.0517	4.7990	Control
Ncr1	Mphage	0.0416	0.0260	3.5278	Control
Cxcr6	Mphage	0.0100	0.0049	2.0000	Control
Igfbp3	Mphage	0.0114	0.0136	2.0000	Control
Nr4a1	Mphage	0.0316	0.0261	3.0920	Control
Mmrn1	Mphage	0.0090	0.0156	2.0000	Control
Vtn	Mphage	0.0000	0.0000	2.0000	Control
Sox2	Mphage	0.0013	0.0022	2.0000	Control
Mrc1	Mphage	0.8347	0.0397	8.8978	Control
Pdgfra	Mphage	0.0130	0.0063	2.0000	Control
Foxj1	Mphage	0.0066	0.0080	2.0000	Control
Lef1	Mphage	0.0271	0.0103	3.2598	Control
Klrb1c	Mphage	0.0418	0.0199	3.4846	Control
Cd19	Mphage	0.0471	0.0289	3.7134	Control
Higd1b	Mphage	0.0138	0.0120	2.0000	Control
Nkg7	Mphage	0.2593	0.0530	6.1846	Control
Flt3	Mphage	0.0060	0.0017	2.0000	Control
Clec9a	Mphage	0.0103	0.0097	2.0000	Control
Cd14	Mphage	0.0828	0.0310	4.4745	Control
Sox17	Mphage	0.1138	0.0697	4.8441	Control
Pdpn	Mphage	0.0423	0.0035	3.5109	Control
Fech	Mphage	0.1241	0.0196	4.9461	Control
Etv5	Mphage	0.0294	0.0194	2.9093	Control
Gp5	Mphage	0.0180	0.0111	2.3337	Control
Prox1	Mphage	0.0133	0.0054	2.0236	Control
Cd3e	Mphage	0.0250	0.0068	2.7347	Control
Mpl	Mphage	0.0097	0.0089	2.0000	Control
Cd163	Mphage	0.0028	0.0024	2.0000	Control
Fabp1	Mphage	0.6703	0.0851	9.3608	Control
Gypa	Mphage	0.0188	0.0077	2.3878	Control
Cd200r3	Baso	0.5868	0.0808	9.3924	Control
Treml4	Baso	0.0000	0.0000	2.0000	Control
Fcer1a	Baso	0.4552	0.0406	9.1098	Control
Hopx	Baso	0.0267	0.0235	3.6214	Control
Cd22	Baso	0.0000	0.0000	2.0000	Control
Abca3	Baso	0.0488	0.0248	4.0752	Control
Acta2	Baso	0.2099	0.0762	6.4777	Control
Aspn	Baso	0.0398	0.0351	5.2932	Control
Tek	Baso	0.0946	0.0898	4.8595	Control
Ncr1	Baso	0.0460	0.0399	4.3123	Control
Cxcr6	Baso	0.0175	0.0304	2.4554	Control
Igfbp3	Baso	0.0074	0.0128	4.3029	Control
Nr4a1	Baso	0.0608	0.0563	5.6394	Control
Mmrn1	Baso	0.0074	0.0128	2.2472	Control
Vtn	Baso	0.0000	0.0000	2.0000	Control
Sox2	Baso	0.0000	0.0000	2.0000	Control
Mrc1	Baso	0.0250	0.0264	3.2067	Control
Pdgfra	Baso	0.0000	0.0000	2.0000	Control
Foxj1	Baso	0.0074	0.0128	2.2472	Control
Lef1	Baso	0.0351	0.0608	3.3175	Control
Klrb1c	Baso	0.0755	0.0283	4.8158	Control
Cd19	Baso	0.0415	0.0447	4.3076	Control
Higd1b	Baso	0.0000	0.0000	2.0000	Control
Nkg7	Baso	0.2734	0.0791	7.3767	Control
Flt3	Baso	0.0000	0.0000	2.0000	Control
Clec9a	Baso	0.0000	0.0000	2.0000	Control
Cd14	Baso	0.0000	0.0000	2.0000	Control
Sox17	Baso	0.0708	0.0613	4.4199	Control
Pdpn	Baso	0.0000	0.0000	2.0000	Control
Fech	Baso	0.0472	0.0447	4.3558	Control
Etv5	Baso	0.0386	0.0361	5.1234	Control
Gp5	Baso	0.0175	0.0304	2.4554	Control
Prox1	Baso	0.0000	0.0000	2.0000	Control
Cd3e	Baso	0.0489	0.0567	4.5576	Control
Mpl	Baso	0.0175	0.0304	2.4554	Control
Cd163	Baso	0.0000	0.0000	2.0000	Control
Fabp1	Baso	0.0294	0.0269	3.7847	Control
Gypa	Baso	0.0119	0.0206	2.2667	Control
Cd200r3	Mono	0.0023	0.0030	2.0000	Control
Treml4	Mono	0.3665	0.0181	6.9496	Control
Fcer1a	Mono	0.0018	0.0017	2.0000	Control
Hopx	Mono	0.0780	0.0101	4.1250	Control
Cd22	Mono	0.0586	0.0160	3.6987	Control
Abca3	Mono	0.1579	0.0650	5.0476	Control
Acta2	Mono	0.3669	0.0761	6.5864	Control
Aspn	Mono	0.0220	0.0101	2.3425	Control
Tek	Mono	0.1489	0.0462	5.0310	Control
Ncr1	Mono	0.0326	0.0035	2.9810	Control
Cxcr6	Mono	0.0142	0.0075	2.0000	Control
Igfbp3	Mono	0.0157	0.0050	2.0198	Control
Nr4a1	Mono	0.4603	0.0091	7.3090	Control
Mmrn1	Mono	0.0180	0.0188	2.1281	Control
Vtn	Mono	0.0046	0.0053	2.0000	Control
Sox2	Mono	0.0010	0.0017	2.0000	Control
Mrc1	Mono	0.0469	0.0196	3.5129	Control
Pdgfra	Mono	0.0091	0.0049	2.0000	Control
Foxj1	Mono	0.0052	0.0009	2.0000	Control
Lef1	Mono	0.0303	0.0061	2.8967	Control
Klrb1c	Mono	0.0504	0.0187	3.5494	Control
Cd19	Mono	0.0742	0.0221	4.0943	Control
Higd1b	Mono	0.0156	0.0066	2.0047	Control
Nkg7	Mono	0.3120	0.0670	6.3391	Control
Flt3	Mono	0.0375	0.0136	3.1685	Control
Clec9a	Mono	0.0080	0.0038	2.0000	Control
Cd14	Mono	0.0721	0.0229	3.9844	Control
Sox17	Mono	0.1629	0.0862	5.1815	Control
Pdpn	Mono	0.0179	0.0105	2.0845	Control
Fech	Mono	0.1059	0.0256	4.6479	Control
Etv5	Mono	0.0217	0.0142	2.3932	Control
Gp5	Mono	0.0200	0.0094	2.3291	Control
Prox1	Mono	0.0007	0.0012	2.0000	Control
Cd3e	Mono	0.0299	0.0063	2.8804	Control
Mpl	Mono	0.0051	0.0033	2.0000	Control
Cd163	Mono	0.0054	0.0028	2.0000	Control
Fabp1	Mono	0.0628	0.0225	3.7176	Control
Gypa	Mono	0.0193	0.0107	3.1859	Control
Cd200r3	Mphage-DC	0.0093	0.0160	2.0000	Control
Treml4	Mphage-DC	0.0534	0.0464	3.4203	Control
Fcer1a	Mphage-DC	0.0000	0.0000	2.0000	Control
Hopx	Mphage-DC	0.0309	0.0066	2.7122	Control
Cd22	Mphage-DC	0.0216	0.0197	2.3781	Control
Abca3	Mphage-DC	0.1466	0.0274	4.9031	Control
Acta2	Mphage-DC	0.2834	0.0403	6.1617	Control
Aspn	Mphage-DC	0.0489	0.0091	3.2151	Control
Tek	Mphage-DC	0.1827	0.0586	5.1471	Control
Ncr1	Mphage-DC	0.0401	0.0147	2.9833	Control
Cxcr6	Mphage-DC	0.0000	0.0000	2.0000	Control
Igfbp3	Mphage-DC	0.0000	0.0000	2.0000	Control
Nr4a1	Mphage-DC	0.0828	0.0479	4.2592	Control
Mmrn1	Mphage-DC	0.0093	0.0160	2.0000	Control
Vtn	Mphage-DC	0.0000	0.0000	2.0000	Control
Sox2	Mphage-DC	0.0000	0.0000	2.0000	Control
Mrc1	Mphage-DC	0.6267	0.1050	8.2332	Control
Pdgfra	Mphage-DC	0.0180	0.0156	2.0000	Control
Foxj1	Mphage-DC	0.0000	0.0000	2.0000	Control
Lef1	Mphage-DC	0.0674	0.0385	3.8828	Control
Klrb1c	Mphage-DC	0.0448	0.0406	2.9714	Control
Cd19	Mphage-DC	0.1028	0.0710	4.2455	Control
Higd1b	Mphage-DC	0.0000	0.0000	2.0000	Control
Nkg7	Mphage-DC	0.3102	0.0220	6.1342	Control
Flt3	Mphage-DC	0.0000	0.0000	2.0000	Control
Clec9a	Mphage-DC	0.0175	0.0304	2.3600	Control
Cd14	Mphage-DC	0.7865	0.1388	8.4654	Control
Sox17	Mphage-DC	0.1879	0.0964	5.3988	Control
Pdpn	Mphage-DC	0.0185	0.0321	2.0000	Control
Fech	Mphage-DC	0.2126	0.0696	5.9249	Control
Etv5	Mphage-DC	0.1955	0.0366	5.2081	Control
Gp5	Mphage-DC	0.0494	0.0300	3.2114	Control
Prox1	Mphage-DC	0.0000	0.0000	2.0000	Control
Cd3e	Mphage-DC	0.0629	0.0555	4.1207	Control
Mpl	Mphage-DC	0.0093	0.0160	2.0000	Control
Cd163	Mphage-DC	0.1946	0.0598	6.3411	Control
Fabp1	Mphage-DC	0.0638	0.0701	3.3964	Control
Gypa	Mphage-DC	0.0304	0.0272	2.7173	Control
Cd200r3	Endo	0.0026	0.0008	2.0000	IH
Treml4	Endo	0.0087	0.0024	2.0000	IH
Fcer1a	Endo	0.0007	0.0006	2.0000	IH
Hopx	Endo	0.1066	0.0056	5.3493	IH
Cd22	Endo	0.0275	0.0020	3.2864	IH
Abca3	Endo	0.1287	0.0233	5.4377	IH
Acta2	Endo	0.3163	0.0793	7.0498	IH
Aspn	Endo	0.0194	0.0058	2.8976	IH
Tek	Endo	0.5990	0.0467	8.3420	IH
Ncr1	Endo	0.0165	0.0044	2.8285	IH
Cxcr6	Endo	0.0094	0.0010	2.1079	IH
Igfbp3	Endo	0.0144	0.0039	3.0127	IH
Nr4a1	Endo	0.0358	0.0065	3.6825	IH
Mmrn1	Endo	0.0117	0.0039	2.1789	IH
Vtn	Endo	0.0082	0.0032	2.0000	IH
Sox2	Endo	0.0010	0.0008	2.0000	IH
Mrc1	Endo	0.0275	0.0088	3.2910	IH
Pdgfra	Endo	0.0110	0.0056	2.0960	IH
Foxj1	Endo	0.0051	0.0036	2.0000	IH
Lef1	Endo	0.0205	0.0073	2.9869	IH
Klrb1c	Endo	0.0250	0.0031	3.2427	IH
Cd19	Endo	0.0327	0.0047	3.5649	IH
Higd1b	Endo	0.0267	0.0052	3.5323	IH
Nkg7	Endo	0.1668	0.0166	6.0089	IH
Flt3	Endo	0.0048	0.0022	2.0000	IH
Clec9a	Endo	0.0045	0.0019	2.0000	IH
Cd14	Endo	0.0183	0.0060	2.7101	IH
Sox17	Endo	0.6816	0.0218	9.2448	IH
Pdpn	Endo	0.0137	0.0041	2.4342	IH
Fech	Endo	0.1207	0.0117	5.3404	IH
Etv5	Endo	0.0320	0.0084	3.4462	IH
Gp5	Endo	0.0110	0.0042	2.2559	IH
Prox1	Endo	0.0021	0.0010	2.0000	IH
Cd3e	Endo	0.0191	0.0081	2.9661	IH
Mpl	Endo	0.0057	0.0018	2.0000	IH
Cd163	Endo	0.0008	0.0005	2.0000	IH
Fabp1	Endo	0.0444	0.0127	3.9187	IH
Gypa	Endo	0.0176	0.0101	2.6347	IH
Cd200r3	DC	0.0224	0.0207	2.0000	IH
Treml4	DC	0.1221	0.0545	4.1326	IH
Fcer1a	DC	0.0059	0.0102	2.0000	IH
Hopx	DC	0.0914	0.0480	3.2982	IH
Cd22	DC	0.0819	0.0485	3.1859	IH
Abca3	DC	0.2346	0.0729	4.8614	IH
Acta2	DC	0.5644	0.1414	6.6131	IH
Aspn	DC	0.0370	0.0225	2.2638	IH
Tek	DC	0.2113	0.0396	4.7697	IH
Ncr1	DC	0.0517	0.0355	2.7133	IH
Cxcr6	DC	0.0327	0.0311	2.0486	IH
Igfbp3	DC	0.0250	0.0100	2.0000	IH
Nr4a1	DC	0.1210	0.0418	4.0705	IH
Mmrn1	DC	0.0382	0.0122	2.2188	IH
Vtn	DC	0.0260	0.0104	2.0000	IH
Sox2	DC	0.0088	0.0153	2.4609	IH
Mrc1	DC	0.2788	0.0269	5.6820	IH
Pdgfra	DC	0.0421	0.0370	2.6778	IH
Foxj1	DC	0.0276	0.0379	2.0000	IH
Lef1	DC	0.0572	0.0135	2.7553	IH
Klrb1c	DC	0.0583	0.0206	2.7234	IH
Cd19	DC	0.0727	0.0421	3.3217	IH
Higd1b	DC	0.0639	0.0298	3.5254	IH
Nkg7	DC	0.3942	0.0594	5.8506	IH
Flt3	DC	0.4478	0.1117	6.1936	IH
Clec9a	DC	0.2193	0.0545	5.4054	IH
Cd14	DC	0.1189	0.0427	4.3008	IH
Sox17	DC	0.3279	0.0319	5.3511	IH
Pdpn	DC	0.0506	0.0253	2.9508	IH
Fech	DC	0.1923	0.0404	4.8093	IH
Etv5	DC	0.1150	0.0752	3.6534	IH
Gp5	DC	0.0319	0.0149	2.0461	IH
Prox1	DC	0.0080	0.0139	2.0000	IH
Cd3e	DC	0.0503	0.0129	2.6693	IH
Mpl	DC	0.0110	0.0122	2.0000	IH
Cd163	DC	0.1240	0.0409	4.3951	IH
Fabp1	DC	0.0969	0.0356	3.4818	IH
Gypa	DC	0.0330	0.0103	2.0572	IH
Cd200r3	MegK	0.0000	0.0000	2.0000	IH
Treml4	MegK	0.0000	0.0000	2.0000	IH
Fcer1a	MegK	0.0000	0.0000	2.0000	IH
Hopx	MegK	0.0000	0.0000	2.0000	IH
Cd22	MegK	0.0000	0.0000	2.0000	IH
Abca3	MegK	0.0652	0.0722	4.1461	IH
Acta2	MegK	0.1669	0.0296	5.9727	IH
Aspn	MegK	0.0000	0.0000	2.0000	IH
Tek	MegK	0.1429	0.2474	5.1777	IH
Ncr1	MegK	0.0476	0.0825	3.6703	IH
Cxcr6	MegK	0.0000	0.0000	2.0000	IH
Igfbp3	MegK	0.0000	0.0000	2.0000	IH
Nr4a1	MegK	0.0000	0.0000	2.0000	IH
Mmrn1	MegK	0.6010	0.0301	8.0202	IH
Vtn	MegK	0.0476	0.0825	3.6703	IH
Sox2	MegK	0.0000	0.0000	2.0000	IH
Mrc1	MegK	0.0000	0.0000	2.0000	IH
Pdgfra	MegK	0.0000	0.0000	2.0000	IH
Foxj1	MegK	0.0000	0.0000	2.0000	IH
Lef1	MegK	0.0000	0.0000	2.0000	IH
Klrb1c	MegK	0.0000	0.0000	2.0000	IH
Cd19	MegK	0.0175	0.0304	2.5787	IH
Higd1b	MegK	0.0000	0.0000	2.0000	IH
Nkg7	MegK	0.2496	0.0444	6.2803	IH
Flt3	MegK	0.0000	0.0000	2.0000	IH
Clec9a	MegK	0.0351	0.0608	3.4526	IH
Cd14	MegK	0.0000	0.0000	2.0000	IH
Sox17	MegK	0.2461	0.1770	6.2530	IH
Pdpn	MegK	0.0175	0.0304	2.5787	IH
Fech	MegK	0.0652	0.0722	4.1461	IH
Etv5	MegK	0.0652	0.0722	4.1461	IH
Gp5	MegK	0.9649	0.0608	10.6288	IH
Prox1	MegK	0.0000	0.0000	2.0000	IH
Cd3e	MegK	0.0000	0.0000	2.0000	IH
Mpl	MegK	0.8506	0.0477	8.8281	IH
Cd163	MegK	0.0000	0.0000	2.0000	IH
Fabp1	MegK	0.0827	0.0741	4.5033	IH
Gypa	MegK	0.1479	0.1431	5.4712	IH
Cd200r3	FB	0.0021	0.0037	2.0000	IH
Treml4	FB	0.0120	0.0116	2.0000	IH
Fcer1a	FB	0.0079	0.0069	2.0000	IH
Hopx	FB	0.0386	0.0123	3.1367	IH
Cd22	FB	0.0339	0.0211	2.7530	IH
Abca3	FB	0.0939	0.0211	4.2498	IH
Acta2	FB	0.6415	0.0877	8.6777	IH
Aspn	FB	0.2017	0.0603	7.6269	IH
Tek	FB	0.2045	0.0247	5.5088	IH
Ncr1	FB	0.0485	0.0228	3.2573	IH
Cxcr6	FB	0.0122	0.0006	2.0000	IH
Igfbp3	FB	0.4468	0.0680	8.1638	IH
Nr4a1	FB	0.1151	0.0440	5.0213	IH
Mmrn1	FB	0.0326	0.0283	3.5106	IH
Vtn	FB	0.0122	0.0006	2.0253	IH
Sox2	FB	0.0041	0.0070	2.0000	IH
Mrc1	FB	0.0523	0.0160	3.3308	IH
Pdgfra	FB	0.7804	0.0982	8.6736	IH
Foxj1	FB	0.0203	0.0141	2.1924	IH
Lef1	FB	0.0549	0.0053	3.4892	IH
Klrb1c	FB	0.0297	0.0360	2.6788	IH
Cd19	FB	0.0636	0.0706	3.6336	IH
Higd1b	FB	0.0421	0.0408	3.7714	IH
Nkg7	FB	0.2762	0.0885	5.7982	IH
Flt3	FB	0.0078	0.0134	2.0000	IH
Clec9a	FB	0.0060	0.0058	2.0000	IH
Cd14	FB	0.0467	0.0020	3.4170	IH
Sox17	FB	0.2412	0.0544	5.8481	IH
Pdpn	FB	0.1563	0.0204	5.6667	IH
Fech	FB	0.2010	0.0777	5.4085	IH
Etv5	FB	0.0867	0.0257	4.0986	IH
Gp5	FB	0.0347	0.0102	2.8686	IH
Prox1	FB	0.0021	0.0037	2.0000	IH
Cd3e	FB	0.0422	0.0212	3.1141	IH
Mpl	FB	0.0078	0.0134	2.0000	IH
Cd163	FB	0.0000	0.0000	2.0000	IH
Fabp1	FB	0.1041	0.0519	4.3395	IH
Gypa	FB	0.0322	0.0124	2.7179	IH
Cd200r3	MyoFB	0.0000	0.0000	2.0000	IH
Treml4	MyoFB	0.0256	0.0066	2.5134	IH
Fcer1a	MyoFB	0.0034	0.0060	2.0000	IH
Hopx	MyoFB	0.0220	0.0296	2.0000	IH
Cd22	MyoFB	0.0404	0.0282	2.9925	IH
Abca3	MyoFB	0.1908	0.0617	5.0105	IH
Acta2	MyoFB	1.0000	0.0000	12.0000	IH
Aspn	MyoFB	0.6824	0.0717	8.7101	IH
Tek	MyoFB	0.1860	0.0563	5.0013	IH
Ncr1	MyoFB	0.0406	0.0219	2.8680	IH
Cxcr6	MyoFB	0.0248	0.0133	2.2583	IH
Igfbp3	MyoFB	0.0452	0.0236	4.5188	IH
Nr4a1	MyoFB	0.2268	0.0332	5.7589	IH
Mmrn1	MyoFB	0.0161	0.0144	2.0000	IH
Vtn	MyoFB	0.0398	0.0029	3.1996	IH
Sox2	MyoFB	0.0000	0.0000	2.0000	IH
Mrc1	MyoFB	0.0242	0.0216	2.2963	IH
Pdgfra	MyoFB	0.0525	0.0166	3.1996	IH
Foxj1	MyoFB	0.0199	0.0209	2.0000	IH
Lef1	MyoFB	0.0341	0.0227	2.5861	IH
Klrb1c	MyoFB	0.0434	0.0258	2.9380	IH
Cd19	MyoFB	0.0965	0.0291	4.0621	IH
Higd1b	MyoFB	0.1054	0.0204	4.9164	IH
Nkg7	MyoFB	0.2577	0.0549	5.6932	IH
Flt3	MyoFB	0.0000	0.0000	2.0000	IH
Clec9a	MyoFB	0.0000	0.0000	2.0000	IH
Cd14	MyoFB	0.0407	0.0369	2.7395	IH
Sox17	MyoFB	0.2349	0.0395	5.6190	IH
Pdpn	MyoFB	0.0394	0.0288	2.7421	IH
Fech	MyoFB	0.1716	0.0391	4.9881	IH
Etv5	MyoFB	0.0527	0.0102	3.4539	IH
Gp5	MyoFB	0.0184	0.0210	2.0000	IH
Prox1	MyoFB	0.0000	0.0000	2.0000	IH
Cd3e	MyoFB	0.0441	0.0345	2.9373	IH
Mpl	MyoFB	0.0095	0.0091	2.0000	IH
Cd163	MyoFB	0.0000	0.0000	2.0000	IH
Fabp1	MyoFB	0.0883	0.0691	3.8638	IH
Gypa	MyoFB	0.0525	0.0166	3.1004	IH
Cd200r3	Pcyte	0.0000	0.0000	2.0000	IH
Treml4	Pcyte	0.0000	0.0000	2.0000	IH
Fcer1a	Pcyte	0.0000	0.0000	2.0000	IH
Hopx	Pcyte	0.0175	0.0304	2.7370	IH
Cd22	Pcyte	0.0391	0.0468	3.6365	IH
Abca3	Pcyte	0.0263	0.0263	3.2903	IH
Acta2	Pcyte	0.6459	0.0752	10.3959	IH
Aspn	Pcyte	0.4059	0.0781	8.8730	IH
Tek	Pcyte	0.1093	0.1195	5.2455	IH
Ncr1	Pcyte	0.0088	0.0152	2.0000	IH
Cxcr6	Pcyte	0.0000	0.0000	2.0000	IH
Igfbp3	Pcyte	0.0000	0.0000	2.0000	IH
Nr4a1	Pcyte	0.1180	0.0353	5.3792	IH
Mmrn1	Pcyte	0.0000	0.0000	2.0000	IH
Vtn	Pcyte	0.8604	0.0389	9.8528	IH
Sox2	Pcyte	0.0000	0.0000	2.0000	IH
Mrc1	Pcyte	0.0478	0.0456	3.9326	IH
Pdgfra	Pcyte	0.0175	0.0304	2.7370	IH
Foxj1	Pcyte	0.0000	0.0000	2.0000	IH
Lef1	Pcyte	0.2624	0.1155	6.4485	IH
Klrb1c	Pcyte	0.0263	0.0456	3.2479	IH
Cd19	Pcyte	0.0000	0.0000	2.0000	IH
Higd1b	Pcyte	1.0000	0.0000	11.6431	IH
Nkg7	Pcyte	0.1707	0.0868	5.8164	IH
Flt3	Pcyte	0.0303	0.0525	3.2635	IH
Clec9a	Pcyte	0.0000	0.0000	2.0000	IH
Cd14	Pcyte	0.0088	0.0152	2.0000	IH
Sox17	Pcyte	0.1483	0.0841	5.6339	IH
Pdpn	Pcyte	0.0088	0.0152	2.0000	IH
Fech	Pcyte	0.1523	0.1115	5.6369	IH
Etv5	Pcyte	0.0957	0.0746	4.8983	IH
Gp5	Pcyte	0.0263	0.0456	3.2479	IH
Prox1	Pcyte	0.0000	0.0000	2.0000	IH
Cd3e	Pcyte	0.0000	0.0000	2.0000	IH
Mpl	Pcyte	0.0000	0.0000	2.0000	IH
Cd163	Pcyte	0.0000	0.0000	2.0000	IH
Fabp1	Pcyte	0.0088	0.0152	2.0000	IH
Gypa	Pcyte	0.0303	0.0525	3.2635	IH
Cd200r3	AT1	0.0000	0.0000	2.0000	IH
Treml4	AT1	0.0391	0.0409	2.7732	IH
Fcer1a	AT1	0.0000	0.0000	2.0000	IH
Hopx	AT1	0.8554	0.0586	9.1169	IH
Cd22	AT1	0.0306	0.0368	2.2017	IH
Abca3	AT1	0.2620	0.1577	5.2989	IH
Acta2	AT1	0.5166	0.0487	6.5435	IH
Aspn	AT1	0.0119	0.0206	2.0000	IH
Tek	AT1	0.2280	0.0560	5.3046	IH
Ncr1	AT1	0.0255	0.0222	2.0515	IH
Cxcr6	AT1	0.0374	0.0358	2.4587	IH
Igfbp3	AT1	0.0187	0.0179	2.0515	IH
Nr4a1	AT1	0.0877	0.0374	3.9725	IH
Mmrn1	AT1	0.0255	0.0222	2.0515	IH
Vtn	AT1	0.0000	0.0000	2.0000	IH
Sox2	AT1	0.0000	0.0000	2.0000	IH
Mrc1	AT1	0.0826	0.0474	3.5325	IH
Pdgfra	AT1	0.0383	0.0360	2.4805	IH
Foxj1	AT1	0.0068	0.0118	2.0000	IH
Lef1	AT1	0.0655	0.0198	3.7250	IH
Klrb1c	AT1	0.0596	0.0348	3.0627	IH
Cd19	AT1	0.1081	0.0320	3.8794	IH
Higd1b	AT1	0.0417	0.0408	2.6927	IH
Nkg7	AT1	0.3446	0.0557	5.7978	IH
Flt3	AT1	0.0000	0.0000	2.0000	IH
Clec9a	AT1	0.0000	0.0000	2.0000	IH
Cd14	AT1	0.0204	0.0353	2.0000	IH
Sox17	AT1	0.2426	0.0629	5.6243	IH
Pdpn	AT1	0.9745	0.0222	10.0185	IH
Fech	AT1	0.2426	0.0629	5.0250	IH
Etv5	AT1	0.0493	0.0541	3.1114	IH
Gp5	AT1	0.0417	0.0408	2.8801	IH
Prox1	AT1	0.0000	0.0000	2.0000	IH
Cd3e	AT1	0.0477	0.0349	2.8081	IH
Mpl	AT1	0.0000	0.0000	2.0000	IH
Cd163	AT1	0.0000	0.0000	2.0000	IH
Fabp1	AT1	0.0876	0.0788	3.6237	IH
Gypa	AT1	0.0306	0.0368	2.2017	IH
Cd200r3	LymEndo	0.0000	0.0000	2.0000	IH
Treml4	LymEndo	0.0196	0.0340	2.1032	IH
Fcer1a	LymEndo	0.0139	0.0241	2.0000	IH
Hopx	LymEndo	0.0196	0.0340	2.1032	IH
Cd22	LymEndo	0.0333	0.0577	3.1945	IH
Abca3	LymEndo	0.2840	0.1163	6.2395	IH
Acta2	LymEndo	0.3704	0.0806	6.6546	IH
Aspn	LymEndo	0.0196	0.0340	2.1032	IH
Tek	LymEndo	0.2310	0.1652	5.9941	IH
Ncr1	LymEndo	0.0139	0.0241	2.0000	IH
Cxcr6	LymEndo	0.0196	0.0340	2.1032	IH
Igfbp3	LymEndo	0.0529	0.0503	3.6382	IH
Nr4a1	LymEndo	0.0529	0.0503	3.6382	IH
Mmrn1	LymEndo	0.8941	0.1005	10.6260	IH
Vtn	LymEndo	0.0139	0.0241	2.0000	IH
Sox2	LymEndo	0.0000	0.0000	2.0000	IH
Mrc1	LymEndo	0.4405	0.1322	7.4401	IH
Pdgfra	LymEndo	0.0531	0.0597	3.3183	IH
Foxj1	LymEndo	0.0000	0.0000	2.0000	IH
Lef1	LymEndo	0.0806	0.1055	4.2994	IH
Klrb1c	LymEndo	0.1142	0.0128	4.7109	IH
Cd19	LymEndo	0.0139	0.0241	2.0000	IH
Higd1b	LymEndo	0.0278	0.0481	2.5268	IH
Nkg7	LymEndo	0.2392	0.2260	5.8732	IH
Flt3	LymEndo	0.0196	0.0340	2.1032	IH
Clec9a	LymEndo	0.0529	0.0503	3.6382	IH
Cd14	LymEndo	0.1616	0.0557	5.7262	IH
Sox17	LymEndo	0.3485	0.1372	6.3277	IH
Pdpn	LymEndo	0.4121	0.1506	6.9079	IH
Fech	LymEndo	0.1142	0.0128	4.5168	IH
Etv5	LymEndo	0.0611	0.0536	3.7988	IH
Gp5	LymEndo	0.0335	0.0303	2.7394	IH
Prox1	LymEndo	0.5850	0.0834	8.0779	IH
Cd3e	LymEndo	0.0278	0.0481	2.5268	IH
Mpl	LymEndo	0.0000	0.0000	2.0000	IH
Cd163	LymEndo	0.0000	0.0000	2.0000	IH
Fabp1	LymEndo	0.0668	0.0300	4.1802	IH
Gypa	LymEndo	0.0000	0.0000	2.0000	IH
Cd200r3	Erythro	0.0048	0.0042	2.0000	IH
Treml4	Erythro	0.0174	0.0088	2.0000	IH
Fcer1a	Erythro	0.0036	0.0035	2.0000	IH
Hopx	Erythro	0.0407	0.0232	2.8938	IH
Cd22	Erythro	0.0328	0.0126	2.5235	IH
Abca3	Erythro	0.1022	0.0596	4.1048	IH
Acta2	Erythro	0.4388	0.1187	6.6215	IH
Aspn	Erythro	0.0321	0.0124	2.5583	IH
Tek	Erythro	0.1873	0.0366	5.0634	IH
Ncr1	Erythro	0.0448	0.0217	2.8715	IH
Cxcr6	Erythro	0.0200	0.0124	2.0000	IH
Igfbp3	Erythro	0.0257	0.0195	2.1732	IH
Nr4a1	Erythro	0.0338	0.0076	2.5528	IH
Mmrn1	Erythro	0.0111	0.0035	2.0000	IH
Vtn	Erythro	0.0091	0.0044	2.0000	IH
Sox2	Erythro	0.0051	0.0060	2.0000	IH
Mrc1	Erythro	0.0538	0.0153	3.1383	IH
Pdgfra	Erythro	0.0155	0.0039	2.0000	IH
Foxj1	Erythro	0.0083	0.0081	2.0000	IH
Lef1	Erythro	0.0393	0.0090	2.7409	IH
Klrb1c	Erythro	0.0383	0.0083	2.7299	IH
Cd19	Erythro	0.0583	0.0305	3.1804	IH
Higd1b	Erythro	0.0332	0.0176	2.5371	IH
Nkg7	Erythro	0.2576	0.0727	5.4993	IH
Flt3	Erythro	0.0075	0.0041	2.0000	IH
Clec9a	Erythro	0.0075	0.0041	2.0000	IH
Cd14	Erythro	0.0272	0.0234	2.3816	IH
Sox17	Erythro	0.2436	0.0664	5.5624	IH
Pdpn	Erythro	0.0246	0.0069	2.1569	IH
Fech	Erythro	0.6511	0.0801	8.4063	IH
Etv5	Erythro	0.0388	0.0122	2.7029	IH
Gp5	Erythro	0.0154	0.0072	2.0000	IH
Prox1	Erythro	0.0036	0.0035	2.0000	IH
Cd3e	Erythro	0.0243	0.0060	2.1938	IH
Mpl	Erythro	0.0086	0.0076	2.0000	IH
Cd163	Erythro	0.0012	0.0021	2.0000	IH
Fabp1	Erythro	0.0573	0.0038	3.2611	IH
Gypa	Erythro	0.2887	0.0594	7.3438	IH
Cd200r3	AT2	0.0000	0.0000	2.0000	IH
Treml4	AT2	0.0328	0.0183	2.3072	IH
Fcer1a	AT2	0.0037	0.0033	2.0000	IH
Hopx	AT2	0.0512	0.0208	2.7438	IH
Cd22	AT2	0.0534	0.0377	2.7157	IH
Abca3	AT2	0.9510	0.0222	8.8990	IH
Acta2	AT2	0.5960	0.1375	7.0328	IH
Aspn	AT2	0.0555	0.0334	3.0697	IH
Tek	AT2	0.2439	0.0773	5.0207	IH
Ncr1	AT2	0.0477	0.0179	2.6612	IH
Cxcr6	AT2	0.0211	0.0183	2.0000	IH
Igfbp3	AT2	0.0322	0.0175	2.2353	IH
Nr4a1	AT2	0.0741	0.0321	3.3452	IH
Mmrn1	AT2	0.0147	0.0143	2.0000	IH
Vtn	AT2	0.0163	0.0107	2.0000	IH
Sox2	AT2	0.0162	0.0070	2.0000	IH
Mrc1	AT2	0.0812	0.0535	3.2698	IH
Pdgfra	AT2	0.0312	0.0065	2.3911	IH
Foxj1	AT2	0.0137	0.0074	2.0000	IH
Lef1	AT2	0.0376	0.0142	2.3929	IH
Klrb1c	AT2	0.0547	0.0075	2.7644	IH
Cd19	AT2	0.0720	0.0284	3.2966	IH
Higd1b	AT2	0.0440	0.0065	3.0333	IH
Nkg7	AT2	0.3832	0.0116	5.8164	IH
Flt3	AT2	0.0117	0.0105	2.0000	IH
Clec9a	AT2	0.0057	0.0060	2.0000	IH
Cd14	AT2	0.2003	0.0253	4.8598	IH
Sox17	AT2	0.3043	0.0433	5.4362	IH
Pdpn	AT2	0.0544	0.0251	2.9010	IH
Fech	AT2	0.2078	0.0068	4.6025	IH
Etv5	AT2	0.8558	0.0474	8.2513	IH
Gp5	AT2	0.0381	0.0133	2.2983	IH
Prox1	AT2	0.0016	0.0027	2.0000	IH
Cd3e	AT2	0.0495	0.0039	2.6352	IH
Mpl	AT2	0.0141	0.0077	2.0000	IH
Cd163	AT2	0.0089	0.0034	2.0000	IH
Fabp1	AT2	0.1020	0.0468	3.5860	IH
Gypa	AT2	0.0624	0.0409	2.8615	IH
Cd200r3	Ciliated	0.0000	0.0000	2.0000	IH
Treml4	Ciliated	0.0104	0.0180	2.0000	IH
Fcer1a	Ciliated	0.0375	0.0331	2.1590	IH
Hopx	Ciliated	0.2052	0.0517	4.7584	IH
Cd22	Ciliated	0.0891	0.0804	3.3021	IH
Abca3	Ciliated	0.4861	0.1463	6.3276	IH
Acta2	Ciliated	0.6060	0.0815	8.0664	IH
Aspn	Ciliated	0.0271	0.0253	2.0000	IH
Tek	Ciliated	0.1952	0.0514	4.7875	IH
Ncr1	Ciliated	0.0806	0.0749	3.2174	IH
Cxcr6	Ciliated	0.0290	0.0259	2.0000	IH
Igfbp3	Ciliated	0.0542	0.0505	2.5883	IH
Nr4a1	Ciliated	0.0789	0.0192	3.1252	IH
Mmrn1	Ciliated	0.0271	0.0253	2.0000	IH
Vtn	Ciliated	0.0167	0.0289	2.0000	IH
Sox2	Ciliated	0.5663	0.1056	6.8363	IH
Mrc1	Ciliated	0.1035	0.0429	3.6773	IH
Pdgfra	Ciliated	0.0604	0.0791	2.7229	IH
Foxj1	Ciliated	0.7572	0.0985	8.5139	IH
Lef1	Ciliated	0.0455	0.0398	2.4932	IH
Klrb1c	Ciliated	0.0664	0.0629	2.9162	IH
Cd19	Ciliated	0.1643	0.0787	4.1355	IH
Higd1b	Ciliated	0.1183	0.0288	3.7599	IH
Nkg7	Ciliated	0.3773	0.1103	5.6275	IH
Flt3	Ciliated	0.0167	0.0289	2.0000	IH
Clec9a	Ciliated	0.0123	0.0214	2.0000	IH
Cd14	Ciliated	0.2535	0.0915	5.1671	IH
Sox17	Ciliated	0.3532	0.1150	5.5036	IH
Pdpn	Ciliated	0.1268	0.0457	4.0864	IH
Fech	Ciliated	0.3214	0.0632	5.1748	IH
Etv5	Ciliated	0.1705	0.0892	4.3434	IH
Gp5	Ciliated	0.1120	0.0125	3.6959	IH
Prox1	Ciliated	0.0000	0.0000	2.0000	IH
Cd3e	Ciliated	0.1120	0.0125	3.5849	IH
Mpl	Ciliated	0.0104	0.0180	2.0000	IH
Cd163	Ciliated	0.0104	0.0180	2.0000	IH
Fabp1	Ciliated	0.1723	0.0402	4.3001	IH
Gypa	Ciliated	0.0438	0.0512	2.3376	IH
Cd200r3	Bcells	0.0017	0.0004	2.0000	IH
Treml4	Bcells	0.0107	0.0069	2.1224	IH
Fcer1a	Bcells	0.0010	0.0009	2.0000	IH
Hopx	Bcells	0.0245	0.0017	3.0683	IH
Cd22	Bcells	0.4059	0.0331	7.4339	IH
Abca3	Bcells	0.0936	0.0215	4.9618	IH
Acta2	Bcells	0.3197	0.0977	6.9174	IH
Aspn	Bcells	0.0197	0.0118	2.8222	IH
Tek	Bcells	0.1052	0.0396	5.1711	IH
Ncr1	Bcells	0.0228	0.0036	3.0884	IH
Cxcr6	Bcells	0.0096	0.0054	2.0000	IH
Igfbp3	Bcells	0.0158	0.0067	2.4838	IH
Nr4a1	Bcells	0.0212	0.0043	3.1376	IH
Mmrn1	Bcells	0.0095	0.0042	2.0000	IH
Vtn	Bcells	0.0082	0.0008	2.0000	IH
Sox2	Bcells	0.0014	0.0013	2.0000	IH
Mrc1	Bcells	0.0349	0.0165	3.4680	IH
Pdgfra	Bcells	0.0101	0.0052	2.0000	IH
Foxj1	Bcells	0.0071	0.0016	2.0000	IH
Lef1	Bcells	0.0268	0.0019	3.2960	IH
Klrb1c	Bcells	0.0221	0.0032	2.9623	IH
Cd19	Bcells	0.4831	0.0697	7.7173	IH
Higd1b	Bcells	0.0212	0.0101	2.9283	IH
Nkg7	Bcells	0.1541	0.0188	5.7994	IH
Flt3	Bcells	0.0111	0.0058	2.1566	IH
Clec9a	Bcells	0.0019	0.0019	2.0000	IH
Cd14	Bcells	0.0096	0.0054	2.0579	IH
Sox17	Bcells	0.1370	0.0386	5.5784	IH
Pdpn	Bcells	0.0111	0.0029	2.1421	IH
Fech	Bcells	0.0722	0.0039	4.6034	IH
Etv5	Bcells	0.0206	0.0115	2.7816	IH
Gp5	Bcells	0.0085	0.0056	2.0000	IH
Prox1	Bcells	0.0024	0.0015	2.0000	IH
Cd3e	Bcells	0.0203	0.0140	2.8409	IH
Mpl	Bcells	0.0024	0.0021	2.0000	IH
Cd163	Bcells	0.0036	0.0062	2.0000	IH
Fabp1	Bcells	0.0495	0.0250	3.9421	IH
Gypa	Bcells	0.0176	0.0102	2.5864	IH
Cd200r3	NK	0.0039	0.0068	2.0000	IH
Treml4	NK	0.0140	0.0124	2.2265	IH
Fcer1a	NK	0.0000	0.0000	2.0000	IH
Hopx	NK	0.0604	0.0524	4.2070	IH
Cd22	NK	0.0059	0.0102	2.0000	IH
Abca3	NK	0.0698	0.0496	4.2729	IH
Acta2	NK	0.3433	0.0839	7.0955	IH
Aspn	NK	0.0398	0.0291	3.5815	IH
Tek	NK	0.1349	0.0889	5.2298	IH
Ncr1	NK	0.8444	0.0063	9.6948	IH
Cxcr6	NK	0.0374	0.0281	3.7764	IH
Igfbp3	NK	0.0180	0.0058	2.9577	IH
Nr4a1	NK	0.0297	0.0152	4.3545	IH
Mmrn1	NK	0.0020	0.0034	2.0000	IH
Vtn	NK	0.0078	0.0134	2.0000	IH
Sox2	NK	0.0000	0.0000	2.0000	IH
Mrc1	NK	0.0117	0.0116	2.0027	IH
Pdgfra	NK	0.0063	0.0109	2.0000	IH
Foxj1	NK	0.0175	0.0253	2.3792	IH
Lef1	NK	0.2028	0.0303	6.1128	IH
Klrb1c	NK	0.9348	0.0256	10.0005	IH
Cd19	NK	0.0301	0.0073	3.2603	IH
Higd1b	NK	0.0300	0.0214	3.4280	IH
Nkg7	NK	1.0000	0.0000	12.0000	IH
Flt3	NK	0.0140	0.0124	2.2265	IH
Clec9a	NK	0.0020	0.0034	2.0000	IH
Cd14	NK	0.0180	0.0058	2.5578	IH
Sox17	NK	0.1525	0.0317	5.5879	IH
Pdpn	NK	0.0126	0.0218	2.2514	IH
Fech	NK	0.0671	0.0278	4.2637	IH
Etv5	NK	0.0273	0.0243	3.0398	IH
Gp5	NK	0.0083	0.0097	2.0000	IH
Prox1	NK	0.0078	0.0134	2.0000	IH
Cd3e	NK	0.0752	0.0574	4.7597	IH
Mpl	NK	0.0097	0.0121	2.0000	IH
Cd163	NK	0.0078	0.0136	2.0000	IH
Fabp1	NK	0.0335	0.0316	3.2459	IH
Gypa	NK	0.0097	0.0121	2.0000	IH
Cd200r3	Tcells	0.0282	0.0137	2.8253	IH
Treml4	Tcells	0.0117	0.0121	2.0000	IH
Fcer1a	Tcells	0.0018	0.0031	2.0000	IH
Hopx	Tcells	0.0417	0.0169	3.2954	IH
Cd22	Tcells	0.0270	0.0048	2.7947	IH
Abca3	Tcells	0.0999	0.0127	4.5214	IH
Acta2	Tcells	0.4129	0.1089	6.8126	IH
Aspn	Tcells	0.0341	0.0182	3.0796	IH
Tek	Tcells	0.1472	0.0438	5.0175	IH
Ncr1	Tcells	0.0232	0.0072	2.5490	IH
Cxcr6	Tcells	0.1165	0.0350	5.2950	IH
Igfbp3	Tcells	0.0085	0.0069	2.0000	IH
Nr4a1	Tcells	0.0269	0.0042	2.7264	IH
Mmrn1	Tcells	0.0112	0.0150	2.0000	IH
Vtn	Tcells	0.0038	0.0065	2.0000	IH
Sox2	Tcells	0.0030	0.0027	2.0000	IH
Mrc1	Tcells	0.0401	0.0187	3.1986	IH
Pdgfra	Tcells	0.0176	0.0093	2.2556	IH
Foxj1	Tcells	0.0036	0.0063	2.0000	IH
Lef1	Tcells	0.8100	0.0461	8.8068	IH
Klrb1c	Tcells	0.0297	0.0141	3.3233	IH
Cd19	Tcells	0.0493	0.0047	3.5839	IH
Higd1b	Tcells	0.0292	0.0139	2.9971	IH
Nkg7	Tcells	0.5575	0.0469	8.8399	IH
Flt3	Tcells	0.0091	0.0113	2.0000	IH
Clec9a	Tcells	0.0011	0.0020	2.0000	IH
Cd14	Tcells	0.0121	0.0131	2.0000	IH
Sox17	Tcells	0.2057	0.0473	5.6626	IH
Pdpn	Tcells	0.0123	0.0097	2.0000	IH
Fech	Tcells	0.1130	0.0085	4.7813	IH
Etv5	Tcells	0.0263	0.0162	2.7371	IH
Gp5	Tcells	0.0120	0.0016	2.0000	IH
Prox1	Tcells	0.0000	0.0000	2.0000	IH
Cd3e	Tcells	0.8306	0.0599	8.7864	IH
Mpl	Tcells	0.0011	0.0020	2.0000	IH
Cd163	Tcells	0.0018	0.0031	2.0000	IH
Fabp1	Tcells	0.0628	0.0401	3.7787	IH
Gypa	Tcells	0.0276	0.0285	2.6884	IH
Cd200r3	NK-T	0.0074	0.0128	2.0000	IH
Treml4	NK-T	0.0101	0.0175	2.0000	IH
Fcer1a	NK-T	0.0000	0.0000	2.0000	IH
Hopx	NK-T	0.0368	0.0071	3.1764	IH
Cd22	NK-T	0.0327	0.0287	2.7564	IH
Abca3	NK-T	0.0796	0.0164	4.0944	IH
Acta2	NK-T	0.4557	0.0482	6.8569	IH
Aspn	NK-T	0.0148	0.0257	2.0000	IH
Tek	NK-T	0.2118	0.0562	5.6556	IH
Ncr1	NK-T	0.0410	0.0216	3.8719	IH
Cxcr6	NK-T	0.6961	0.0596	8.7240	IH
Igfbp3	NK-T	0.0161	0.0152	2.1582	IH
Nr4a1	NK-T	0.0354	0.0163	4.1187	IH
Mmrn1	NK-T	0.0060	0.0103	2.0000	IH
Vtn	NK-T	0.0060	0.0103	2.0000	IH
Sox2	NK-T	0.0101	0.0175	2.0000	IH
Mrc1	NK-T	0.0235	0.0063	2.4782	IH
Pdgfra	NK-T	0.0161	0.0152	2.1582	IH
Foxj1	NK-T	0.0134	0.0118	2.0000	IH
Lef1	NK-T	0.1850	0.0370	5.4303	IH
Klrb1c	NK-T	0.1326	0.0944	5.8282	IH
Cd19	NK-T	0.0635	0.0301	3.6367	IH
Higd1b	NK-T	0.0455	0.0204	3.5104	IH
Nkg7	NK-T	0.5715	0.0753	9.5062	IH
Flt3	NK-T	0.0074	0.0128	2.0000	IH
Clec9a	NK-T	0.0060	0.0103	2.0000	IH
Cd14	NK-T	0.0000	0.0000	2.0000	IH
Sox17	NK-T	0.2786	0.0749	6.0990	IH
Pdpn	NK-T	0.0321	0.0305	2.9868	IH
Fech	NK-T	0.0975	0.0418	4.2811	IH
Etv5	NK-T	0.0134	0.0118	2.0000	IH
Gp5	NK-T	0.0280	0.0269	3.0006	IH
Prox1	NK-T	0.0134	0.0118	2.0000	IH
Cd3e	NK-T	0.6947	0.0514	8.8798	IH
Mpl	NK-T	0.0060	0.0103	2.0000	IH
Cd163	NK-T	0.0202	0.0350	3.3412	IH
Fabp1	NK-T	0.0487	0.0209	3.7744	IH
Gypa	NK-T	0.0179	0.0309	2.1826	IH
Cd200r3	Mphage	0.0086	0.0109	2.0000	IH
Treml4	Mphage	0.0338	0.0174	2.6756	IH
Fcer1a	Mphage	0.0028	0.0025	2.0000	IH
Hopx	Mphage	0.0299	0.0112	2.6217	IH
Cd22	Mphage	0.1696	0.0552	4.9729	IH
Abca3	Mphage	0.1930	0.0680	5.2200	IH
Acta2	Mphage	0.4238	0.0966	6.6619	IH
Aspn	Mphage	0.0314	0.0152	2.6546	IH
Tek	Mphage	0.1565	0.0364	4.9891	IH
Ncr1	Mphage	0.0240	0.0125	2.2990	IH
Cxcr6	Mphage	0.0197	0.0143	2.0057	IH
Igfbp3	Mphage	0.0120	0.0066	2.0000	IH
Nr4a1	Mphage	0.0723	0.0232	3.7174	IH
Mmrn1	Mphage	0.0115	0.0024	2.0039	IH
Vtn	Mphage	0.0078	0.0052	2.0000	IH
Sox2	Mphage	0.0075	0.0101	2.0000	IH
Mrc1	Mphage	0.8927	0.0808	9.0163	IH
Pdgfra	Mphage	0.0167	0.0110	2.0000	IH
Foxj1	Mphage	0.0083	0.0031	2.0000	IH
Lef1	Mphage	0.0306	0.0157	2.6809	IH
Klrb1c	Mphage	0.0473	0.0206	3.3452	IH
Cd19	Mphage	0.0402	0.0099	2.9824	IH
Higd1b	Mphage	0.0311	0.0093	2.6151	IH
Nkg7	Mphage	0.2548	0.0204	5.8447	IH
Flt3	Mphage	0.0060	0.0032	2.0000	IH
Clec9a	Mphage	0.0114	0.0071	2.0000	IH
Cd14	Mphage	0.1442	0.0360	5.0051	IH
Sox17	Mphage	0.2016	0.0518	5.3872	IH
Pdpn	Mphage	0.0514	0.0101	3.3912	IH
Fech	Mphage	0.1461	0.0041	4.7790	IH
Etv5	Mphage	0.0413	0.0181	2.9717	IH
Gp5	Mphage	0.0135	0.0090	2.0000	IH
Prox1	Mphage	0.0134	0.0065	2.0000	IH
Cd3e	Mphage	0.0287	0.0164	2.5111	IH
Mpl	Mphage	0.0028	0.0025	2.0000	IH
Cd163	Mphage	0.0060	0.0032	2.0000	IH
Fabp1	Mphage	0.7395	0.0111	9.2288	IH
Gypa	Mphage	0.0168	0.0157	2.0000	IH
Cd200r3	Baso	0.5089	0.1424	8.5101	IH
Treml4	Baso	0.1000	0.1323	6.6365	IH
Fcer1a	Baso	0.3411	0.1276	8.1836	IH
Hopx	Baso	0.0282	0.0256	2.8778	IH
Cd22	Baso	0.0583	0.0629	4.0831	IH
Abca3	Baso	0.0750	0.0661	4.2585	IH
Acta2	Baso	0.3764	0.1250	7.0617	IH
Aspn	Baso	0.0000	0.0000	2.0000	IH
Tek	Baso	0.2011	0.0846	5.7586	IH
Ncr1	Baso	0.0167	0.0289	2.0000	IH
Cxcr6	Baso	0.0000	0.0000	2.0000	IH
Igfbp3	Baso	0.0000	0.0000	2.0000	IH
Nr4a1	Baso	0.1782	0.1244	5.7704	IH
Mmrn1	Baso	0.0000	0.0000	2.0000	IH
Vtn	Baso	0.0115	0.0199	2.3671	IH
Sox2	Baso	0.0333	0.0577	4.5180	IH
Mrc1	Baso	0.1147	0.0415	4.9928	IH
Pdgfra	Baso	0.0115	0.0199	2.3671	IH
Foxj1	Baso	0.0167	0.0289	2.0000	IH
Lef1	Baso	0.0000	0.0000	2.0000	IH
Klrb1c	Baso	0.0000	0.0000	2.0000	IH
Cd19	Baso	0.0282	0.0256	2.8778	IH
Higd1b	Baso	0.0167	0.0289	2.0000	IH
Nkg7	Baso	0.1741	0.0750	6.1219	IH
Flt3	Baso	0.0000	0.0000	2.0000	IH
Clec9a	Baso	0.0000	0.0000	2.0000	IH
Cd14	Baso	0.1948	0.3081	6.3157	IH
Sox17	Baso	0.1897	0.1045	5.8654	IH
Pdpn	Baso	0.0750	0.0661	4.2585	IH
Fech	Baso	0.1532	0.1350	5.0028	IH
Etv5	Baso	0.0333	0.0577	2.9209	IH
Gp5	Baso	0.0000	0.0000	2.0000	IH
Prox1	Baso	0.0000	0.0000	2.0000	IH
Cd3e	Baso	0.0532	0.0646	4.2416	IH
Mpl	Baso	0.0000	0.0000	2.0000	IH
Cd163	Baso	0.0000	0.0000	2.0000	IH
Fabp1	Baso	0.1532	0.1350	5.0982	IH
Gypa	Baso	0.0647	0.0626	4.5283	IH
Cd200r3	Mono	0.0061	0.0105	2.0000	IH
Treml4	Mono	0.4734	0.1074	7.3435	IH
Fcer1a	Mono	0.0047	0.0041	2.0000	IH
Hopx	Mono	0.0697	0.0191	3.9425	IH
Cd22	Mono	0.0248	0.0218	2.5597	IH
Abca3	Mono	0.1765	0.0474	5.3776	IH
Acta2	Mono	0.4323	0.0493	6.9505	IH
Aspn	Mono	0.0388	0.0233	3.1487	IH
Tek	Mono	0.1580	0.0529	5.1824	IH
Ncr1	Mono	0.0360	0.0092	2.9722	IH
Cxcr6	Mono	0.0149	0.0108	2.0000	IH
Igfbp3	Mono	0.0171	0.0157	2.2793	IH
Nr4a1	Mono	0.5466	0.1306	7.5733	IH
Mmrn1	Mono	0.0154	0.0024	2.0000	IH
Vtn	Mono	0.0070	0.0070	2.0000	IH
Sox2	Mono	0.0030	0.0052	2.0000	IH
Mrc1	Mono	0.0612	0.0179	3.8879	IH
Pdgfra	Mono	0.0101	0.0036	2.0000	IH
Foxj1	Mono	0.0096	0.0091	2.0000	IH
Lef1	Mono	0.0351	0.0125	3.0856	IH
Klrb1c	Mono	0.0515	0.0103	3.4930	IH
Cd19	Mono	0.0540	0.0083	3.6113	IH
Higd1b	Mono	0.0248	0.0057	2.5169	IH
Nkg7	Mono	0.2052	0.0371	5.5555	IH
Flt3	Mono	0.0676	0.0070	4.1131	IH
Clec9a	Mono	0.0035	0.0061	2.0000	IH
Cd14	Mono	0.0779	0.0389	4.2234	IH
Sox17	Mono	0.2107	0.0350	5.6315	IH
Pdpn	Mono	0.0220	0.0049	2.3670	IH
Fech	Mono	0.1674	0.0285	5.0984	IH
Etv5	Mono	0.0428	0.0134	3.1801	IH
Gp5	Mono	0.0054	0.0048	2.0000	IH
Prox1	Mono	0.0042	0.0046	2.0000	IH
Cd3e	Mono	0.0280	0.0160	2.6459	IH
Mpl	Mono	0.0042	0.0046	2.0000	IH
Cd163	Mono	0.0054	0.0048	2.0000	IH
Fabp1	Mono	0.0528	0.0154	3.5141	IH
Gypa	Mono	0.0227	0.0130	2.3990	IH
Cd200r3	Mphage-DC	0.0000	0.0000	2.0000	IH
Treml4	Mphage-DC	0.0392	0.0441	3.5292	IH
Fcer1a	Mphage-DC	0.0000	0.0000	2.0000	IH
Hopx	Mphage-DC	0.0513	0.0888	2.6366	IH
Cd22	Mphage-DC	0.0392	0.0441	2.7542	IH
Abca3	Mphage-DC	0.2842	0.1057	5.6444	IH
Acta2	Mphage-DC	0.5615	0.1032	7.2863	IH
Aspn	Mphage-DC	0.0444	0.0140	3.7360	IH
Tek	Mphage-DC	0.1810	0.1399	4.8701	IH
Ncr1	Mphage-DC	0.0154	0.0266	2.0000	IH
Cxcr6	Mphage-DC	0.0247	0.0305	2.4990	IH
Igfbp3	Mphage-DC	0.0103	0.0178	2.0000	IH
Nr4a1	Mphage-DC	0.0658	0.0793	3.1073	IH
Mmrn1	Mphage-DC	0.0103	0.0178	2.0000	IH
Vtn	Mphage-DC	0.0145	0.0251	4.1532	IH
Sox2	Mphage-DC	0.0051	0.0089	2.0000	IH
Mrc1	Mphage-DC	0.5468	0.1409	8.3861	IH
Pdgfra	Mphage-DC	0.0205	0.0355	2.0000	IH
Foxj1	Mphage-DC	0.0341	0.0464	2.6490	IH
Lef1	Mphage-DC	0.0640	0.0209	3.5109	IH
Klrb1c	Mphage-DC	0.0588	0.0281	3.4496	IH
Cd19	Mphage-DC	0.0103	0.0178	2.0000	IH
Higd1b	Mphage-DC	0.0444	0.0140	3.7360	IH
Nkg7	Mphage-DC	0.2755	0.0832	5.7630	IH
Flt3	Mphage-DC	0.0392	0.0441	2.7542	IH
Clec9a	Mphage-DC	0.0000	0.0000	2.0000	IH
Cd14	Mphage-DC	0.8319	0.0124	8.4635	IH
Sox17	Mphage-DC	0.2927	0.1520	5.8426	IH
Pdpn	Mphage-DC	0.0247	0.0305	2.4990	IH
Fech	Mphage-DC	0.2553	0.1387	5.6519	IH
Etv5	Mphage-DC	0.2133	0.0819	5.3857	IH
Gp5	Mphage-DC	0.0196	0.0220	2.0000	IH
Prox1	Mphage-DC	0.0000	0.0000	2.0000	IH
Cd3e	Mphage-DC	0.0290	0.0502	2.5355	IH
Mpl	Mphage-DC	0.0000	0.0000	2.0000	IH
Cd163	Mphage-DC	0.2747	0.2166	6.8756	IH
Fabp1	Mphage-DC	0.0555	0.0539	3.0874	IH
Gypa	Mphage-DC	0.0452	0.0402	2.9166	IH
