# Supplementary material for: Short-term exposure to intermittent hypoxia leads to changes in gene expression seen in chronic pulmonary disease
Source: eLife. 2021 Feb 18;10:e63003. doi: 10.7554/eLife.63003 (PMC7909952; doi:10.7554/eLife.63003)
Supplement: Figure 2—source data 1. [file elife-63003-fig2-data1.zip › Figure2-SourceData/Figure2-figureSupplement1.csv]

ctype	group	avg	sdv
Endo	IHR	45.238751221229	6.16346658418162
Endo	Control	28.8055704718796	9.54594341627463
AT2	IHR	4.70598572791723	1.11861613617943
AT2	Control	2.81301404947733	2.14113353007883
Erythro	IHR	5.81570762482485	0.906893328785598
Erythro	Control	4.19234745190563	1.64991052032597
Mphage	IHR	5.70843527391072	0.86321614593558
Mphage	Control	4.11562752442579	1.0689684084939
FB	IHR	2.62704260659729	0.909413938696018
FB	Control	1.54873422889733	0.76413346140957
AT1	IHR	0.813905351797807	0.311948292469158
AT1	Control	0.107840513564608	0.078331803299987
MyoFB	IHR	1.83773489387564	0.53757133431702
MyoFB	Control	1.16320661242485	0.453630169980202
Ciliated	IHR	0.657079404360987	0.224504269859448
Ciliated	Control	0.235096300186924	0.145279279321922
Pcyte	IHR	0.539031790565482	0.30218784520498
Pcyte	Control	0.207723440589077	0.136256528662358
Mphage-DC	IHR	0.914621408329459	0.799426646428565
Mphage-DC	Control	0.625632407459828	0.151273892348015
NK-T	IHR	1.11765003385474	0.418940574748304
NK-T	Control	1.00915873079357	0.374449984810156
LymEndo	IHR	0.420137657017113	0.174482913941598
LymEndo	Control	0.339041967106006	0.115426198044548
Bcells	IHR	15.1000893377477	3.50413539838942
Bcells	Control	26.6844469473748	4.77381129742639
Mono	IHR	4.2577470376121	1.8342897228848
Mono	Control	10.3785458657897	4.44042342018588
NK	IHR	2.08171096359967	1.48934202367967
NK	Control	6.14951583320019	2.33160824787364
Tcells	IHR	5.2621093361934	1.19046064538384
Tcells	Control	8.01232598684403	2.8533529439174
DC	IHR	2.18984346843817	0.898012040535186
DC	Control	2.67966931844221	0.158954582756818
MegK	IHR	0.246167857027686	0.160047327989507
MegK	Control	0.363791336754397	0.122168070011223
Baso	IHR	0.466249005100971	0.246623955740814
Baso	Control	0.568711012884085	0.223700302063934
