# Supplementary material for: Short-term exposure to intermittent hypoxia leads to changes in gene expression seen in chronic pulmonary disease
Source: eLife. 2021 Feb 18;10:e63003. doi: 10.7554/eLife.63003 (PMC7909952; doi:10.7554/eLife.63003)
Supplement: Figure 3—source data 1. [file elife-63003-fig3-data1.zip]

Archive with 12 entries (11 files):
- Figure3-sourcedata3/
- __MACOSX/._Figure3-sourcedata3
- Figure3-sourcedata3/Figure3-figureSupplement2AB.xlsx
- __MACOSX/Figure3-sourcedata3/._Figure3-figureSupplement2AB.xlsx
- Figure3-sourcedata3/Figure3-figureSupplement1.xlsx
- __MACOSX/Figure3-sourcedata3/._Figure3-figureSupplement1.xlsx
- Figure3-sourcedata3/Figure3-figureSupplement1_StatisticalTest.csv
- __MACOSX/Figure3-sourcedata3/._Figure3-figureSupplement1_StatisticalTest.csv
- Figure3-sourcedata3/Figure3-figureSupplement2C.xlsx
- __MACOSX/Figure3-sourcedata3/._Figure3-figureSupplement2C.xlsx
- Figure3-sourcedata3/Figure3-figureSupplement1_2.R
- __MACOSX/Figure3-sourcedata3/._Figure3-figureSupplement1_2.R
