# Supplementary material for: Short-term exposure to intermittent hypoxia leads to changes in gene expression seen in chronic pulmonary disease
Source: eLife. 2021 Feb 18;10:e63003. doi: 10.7554/eLife.63003 (PMC7909952; doi:10.7554/eLife.63003)
Supplement: Figure 3—source data 1. [file elife-63003-fig3-data1.zip › Figure3-sourcedata3/Figure3-figureSupplement1_StatisticalTest.csv]

cellType	statistic	pva	bhq
Endothelialcells(FOXF1)	-4.45983322774534	0.00438700235414278	0.0175480094165711
AT2cells(SFTPC)	-2.46020316986341	0.055214853412773	0.110429706825546
unknown	1.75310287123419	0.175105827815069	0.233474437086759
Proliferatingcells(KI67)	0.494232956825424	0.645815089750374	0.645815089750374
