# Supplementary material for: Short-term exposure to intermittent hypoxia leads to changes in gene expression seen in chronic pulmonary disease
Source: eLife. 2021 Feb 18;10:e63003. doi: 10.7554/eLife.63003 (PMC7909952; doi:10.7554/eLife.63003)
Supplement: Figure 4—source data 1. [file elife-63003-fig4-data1.zip]

Archive with 14 entries (13 files):
- Figure4-sourcedata4/
- __MACOSX/._Figure4-sourcedata4
- Figure4-sourcedata4/Figure4-figureSupplement1.csv
- __MACOSX/Figure4-sourcedata4/._Figure4-figureSupplement1.csv
- Figure4-sourcedata4/Figure4A.csv
- __MACOSX/Figure4-sourcedata4/._Figure4A.csv
- Figure4-sourcedata4/Figure4C.csv
- __MACOSX/Figure4-sourcedata4/._Figure4C.csv
- Figure4-sourcedata4/Figure4B.csv
- __MACOSX/Figure4-sourcedata4/._Figure4B.csv
- Figure4-sourcedata4/Figure4-figureSupplement2A.csv
- __MACOSX/Figure4-sourcedata4/._Figure4-figureSupplement2A.csv
- Figure4-sourcedata4/Figure4-figureSupplement2B.csv
- __MACOSX/Figure4-sourcedata4/._Figure4-figureSupplement2B.csv
