# Supplementary material for: Short-term exposure to intermittent hypoxia leads to changes in gene expression seen in chronic pulmonary disease
Source: eLife. 2021 Feb 18;10:e63003. doi: 10.7554/eLife.63003 (PMC7909952; doi:10.7554/eLife.63003)
Supplement: Figure 4—source data 1. [file elife-63003-fig4-data1.zip › Figure4-sourcedata4/Figure4-figureSupplement1.csv]

gene	cellType	pvalue	foldv	trend
Tnfrsf12a	AT1	9.86955561007039e-05	2.0043204148897	Up
Phlda1	AT1	0.00095540559151862	4.28860706568768	Up
Ier3	AT1	0.000959745703148773	0.797853853940511	Up
Cyr61	AT1	0.00123033966736352	1.07018850748854	Up
Scd2	AT1	0.00455682886949436	0.791700651386278	Up
Scel	AT1	0.00564090682018186	1.68418004225148	Up
Fjx1	AT1	0.0057030182433362	3.73536230497661	Up
Hbegf	AT1	0.00763589416459304	1.21654742562997	Up
Cpq	AT1	0.00809784696122949	1.64198342959376	Up
Mbnl1	AT1	0.0100555281365361	1.52448410739034	Up
Rgcc	AT1	0.0114144284794668	0.742640105320108	Up
Mlf2	AT1	0.011762088560088	0.980686499609567	Up
Tuba1a	AT1	0.0124820895852278	0.831108938206654	Up
Tmem37	AT1	0.0141545654050691	0.675942943227769	Up
Bdnf	AT1	0.0157006438845305	0.992386377113768	Up
B2m	AT1	0.0159471575740596	0.575931205771284	Up
Calm2	AT1	0.0173449109229016	0.505396026752298	Up
Crlf1	AT1	0.0180400721389459	1.2546421043152	Up
Spink4	AT1	0.0186116321490418	2.54322502090566	Up
Krt19	AT1	0.0215820579120709	0.625719321749958	Up
Tmem248	AT1	0.0217343075830781	2.45812145187709	Up
Fbxl5	AT1	0.0224854032247753	2.89301722139428	Up
Elovl5	AT1	0.0232662454232058	1.02697609914447	Up
Gpatch11	AT1	0.0234117813176983	3.17559369301321	Up
Fam89b	AT1	0.0234889977127495	3.22657958085514	Up
Phldb2	AT1	0.0236836427139765	1.68602717291627	Up
Igfbp2	AT1	0.0239089413944148	0.848340890455975	Up
Sgk1	AT1	0.0247468501707771	1.67675128910729	Up
Baiap2	AT1	0.025644290413157	1.94158184142371	Up
Ppic	AT1	0.0256446109113516	1.0875686743181	Up
Pgap2	AT1	0.0297702802494266	1.62016698461624	Up
Gipc1	AT1	0.030334140685892	3.07893845115009	Up
Akap2	AT1	0.0325944673832016	1.01181910664389	Up
Fabp5	AT1	0.0326485997981755	2.83408517215733	Up
Smad7	AT1	0.0342473908620397	2.71485772803503	Up
Nnat	AT1	0.034469416073091	3.1223196757536	Up
Lppos	AT1	0.0347577177493516	3.03827952220176	Up
Igfbp7	AT1	0.0353707342079173	0.595431167005533	Up
Pnpla2	AT1	0.0358691393828411	1.95585758222716	Up
Zfyve21	AT1	0.0363677542316832	0.747244206879701	Up
Tmem5	AT1	0.0369154366361238	1.8193111942185	Up
Myg1	AT1	0.0369205866938983	2.98677021491441	Up
Mrpl24	AT1	0.0373296837711951	1.78356139999708	Up
Mrpl48	AT1	0.0380333802390416	1.5113066573462	Up
Wasf2	AT1	0.0382970824393023	1.52803099480822	Up
Bsg	AT1	0.0390623369276944	0.461240420906799	Up
Rcan1	AT1	0.0413942296673118	2.93566684119272	Up
Tpm2	AT1	0.0422954046075572	2.03312274334024	Up
Gaa	AT1	0.0428161818246781	2.17264364573857	Up
Ywhah	AT1	0.0431302829276083	0.688411888493823	Up
Tmc4	AT1	0.0451571672865921	1.58746053119066	Up
Igfbp6	AT1	0.0454574487622512	0.584538295175964	Up
Rnf6	AT1	0.0469959940152368	2.19875186711364	Up
B4gat1	AT1	0.0477166260634971	1.91158616459166	Up
Med29	AT1	0.0483393766803231	2.13998969803235	Up
Gpr89	AT1	0.0484385754407793	2.8735463224482	Up
Nat9	AT1	0.0495260940504282	2.8582007427945	Up
Anxa6	AT1	0.0495646055675902	1.29747097000954	Up
Rrp9	AT1	0.0497635535870633	2.8580516918436	Up
Edn1	AT1	0.050164674882517	2.4539921848321	Up
Gapdh	AT1	0.0502064797773086	0.784882665474078	Up
Bmp4	AT1	0.0511109871858121	1.33664326578253	Up
Fibin	AT1	0.051873407575659	2.88992403146908	Up
Mgp	AT1	0.052369517031285	1.1848034187796	Up
Zc3h7a	AT1	0.0525133447957879	2.14300269204839	Up
Phip	AT1	0.054759925901945	2.12448978036595	Up
Borcs7	AT1	0.055312824310363	2.19240567371139	Up
Edem2	AT1	0.0559959153750305	1.53187694356266	Up
Usp39	AT1	0.0562697029137012	1.68417504445254	Up
Isyna1	AT1	0.0568219661274131	2.78575441231091	Up
Fuca2	AT1	0.0575327018793547	1.01976131907301	Up
Vps36	AT1	0.0589761809955418	1.81209656505868	Up
Serf2	AT1	0.0591572888336125	0.460643206413904	Up
Alcam	AT1	0.0593113311769137	0.610742413705875	Up
Eci2	AT1	0.0594780347590455	1.66650227211687	Up
Faf1	AT1	0.0595093945406489	2.48068818632085	Up
Ssr1	AT1	0.0601885810247799	1.61623738889267	Up
Dlg4	AT1	0.0605365910804653	2.81075742713803	Up
Os9	AT1	0.0625171423321552	0.946977636145061	Up
Timp3	AT1	0.0626615734394285	0.691014269013902	Up
Tmem176a	AT1	0.0627111758011653	0.63614469754809	Up
Serinc5	AT1	0.0627593042186884	2.75357810749172	Up
Pcyt2	AT1	0.0628848863329963	2.77812288405558	Up
Tmem234	AT1	0.0637355665299108	0.876745336929105	Up
Tm7sf3	AT1	0.0641793875805279	2.83123665739523	Up
Gpc3	AT1	0.0642273065232317	2.10180221835119	Up
Ostf1	AT1	0.0643363791114062	0.614019812236611	Up
Fgf18	AT1	0.0647004120474034	2.05129280566002	Up
Pard6b	AT1	0.065190440939755	0.949239049539597	Up
F2r	AT1	0.067306107601709	0.834152076716391	Up
Cnpy3	AT1	0.0681682629749163	2.37728849438932	Up
Mageh1	AT1	0.0681737576217258	2.03911912979398	Up
Mapk1ip1l	AT1	0.0685167465397053	2.77042224011889	Up
Nisch	AT1	0.0703629429288999	0.983102945223326	Up
Oxct1	AT1	0.0707903338038541	2.70233832466353	Up
Rnf144a	AT1	0.0707903338038541	2.70233832466353	Up
Smim12	AT1	0.0710694581316823	1.63083534660252	Up
2210016F16Rik	AT1	0.0713497471978208	1.58193886864213	Up
Clta	AT1	0.0723736934942735	0.743293604812127	Up
Cycs	AT1	0.0726571556193347	0.844299158741184	Up
Tpm3	AT1	0.0732393393955497	0.580505954985234	Up
Smarcd3	AT1	0.0733857503704166	2.72698469196089	Up
Ndufa3	AT1	0.074603168745843	0.632055854435819	Up
Vldlr	AT1	0.0750154746564721	2.64738611468578	Up
Skiv2l	AT1	0.0751925455144419	2.67484590915605	Up
Rnd1	AT1	0.0762133354180769	0.932944704653797	Up
Cyp4f13	AT1	0.0764432537765601	2.31562225814164	Up
Pam16	AT1	0.0774223474492426	1.17086392986114	Up
Khdrbs1	AT1	0.0783428961140344	1.71913838302297	Up
Emp2	AT1	0.0783714051439431	0.363108254611988	Up
Rilp	AT1	0.0791600444551275	2.36929476768404	Up
Sox17	AT1	0.0797403217300854	2.39591407578607	Up
Smpd4	AT1	0.0798718547485476	2.65533164077131	Up
2410015M20Rik	AT1	0.0806681595634251	0.824595209960216	Up
Cd44	AT1	0.0810981707907559	2.61159980331462	Up
Fam46b	AT1	0.0813458618454848	2.32659213955685	Up
Micu1	AT1	0.0831867406503266	1.32005605725884	Up
St6galnac2	AT1	0.0834630174533001	1.88554095467563	Up
Ankrd1	AT1	0.0836494542797733	1.2533738633259	Up
Selenbp1	AT1	0.0843193219912259	0.426003434307995	Up
Rangap1	AT1	0.0848488314764572	2.61163502679108	Up
Trim16	AT1	0.0864872891535962	0.862665980764849	Up
Batf	AT1	0.0867638398963313	2.60966762886417	Up
App	AT1	0.0870839201147419	0.482647603954635	Up
Rnh1	AT1	0.0873024693262698	0.86200399407891	Up
Ppm1l	AT1	0.0874640701014887	2.25323095334959	Up
Cav1	AT1	0.0880901172807804	0.369183364728132	Up
Plod2	AT1	0.0889178089222292	0.982356463614124	Up
Pex2	AT1	0.0896832584998784	1.27634168517149	Up
Zfp865	AT1	0.0897642291736279	2.71779703041885	Up
Apmap	AT1	0.0898969426805876	1.35957575664259	Up
Nol12	AT1	0.0899958337003616	2.57424483101846	Up
Psmd14	AT1	0.0910680755464977	1.90213220585735	Up
Ikbip	AT1	0.0914391968969833	2.26853886622765	Up
Gm8797	AT1	0.0915654872649612	1.25320782843132	Up
Xpnpep1	AT1	0.0917752722804294	2.25288643822916	Up
Rrbp1	AT1	0.0920405208069042	1.04568807645596	Up
Park7	AT1	0.0927279757889597	0.607871736693826	Up
Ager	AT1	0.0928266092077841	0.423449475286593	Up
Skil	AT1	0.0929404864087189	2.54467334099074	Up
Esf1	AT1	0.0934492301692037	1.87624754954206	Up
Cd3g	AT1	0.0937502565880754	2.54433087117091	Up
Fuca1	AT1	0.0952093480633292	1.13669209500661	Up
Rfwd2	AT1	0.0952227668579008	2.22463174480106	Up
Gpx8	AT1	0.0961243947529693	1.48714674437507	Up
Amdhd2	AT1	0.0966606024191564	2.56188466584051	Up
Rbfox2	AT1	0.097441393944258	2.52518794831738	Up
Ndufa5	AT1	0.0983399457832948	0.832046053910217	Up
Abhd12	AT1	0.0987574732652725	1.6159762903911	Up
Rhoa	AT1	0.0988174116537165	0.401190719082836	Up
Dctn4	AT1	0.0990037846287062	2.2043655378954	Up
Ube2e3	AT1	0.0991456397668806	1.21724686753321	Up
Srp54b	AT1	0.0994739065257308	1.00408501169373	Up
Gmfb	AT1	0.0997090776894022	1.89062365370586	Up
Mrpl39	AT1	0.101098453366756	2.49433371809599	Up
Fkbp11	AT1	0.101321520641272	2.1643410682625	Up
Rnpepl1	AT1	0.10146207459222	1.16576476818001	Up
Hook3	AT1	0.10244166455604	1.88038105949689	Up
Rnaset2a	AT1	0.102984197417556	0.898965771809242	Up
Mvk	AT1	0.10354156490169	2.5029880108463	Up
Adam15	AT1	0.10390232162456	2.17435616928393	Up
Tex261	AT1	0.103998641828524	1.25511748940158	Up
Rsl1d1	AT1	0.104368020099758	1.33763035422665	Up
Tspan1	AT1	0.105699773032176	1.64566840338958	Up
Got2	AT1	0.106367606192998	1.31532265439586	Up
Tab2	AT1	0.106624186196809	2.13403861200481	Up
Sh2b3	AT1	0.108674351247839	2.49232674756832	Up
Myzap	AT1	0.109097957251717	1.82346263010887	Up
Krt7	AT1	0.109686357193699	0.28587485522644	Up
Phyh	AT1	0.109846331805125	1.08942557203506	Up
Tef	AT1	0.109954751652583	1.07924289843802	Up
Phf23	AT1	0.110691310509551	1.81568883910739	Up
Pip4k2c	AT1	0.110802979286349	1.78649762894443	Up
Tom1l1	AT1	0.111020244704762	2.13327331017711	Up
Gstz1	AT1	0.111035597867188	2.4928875924811	Up
Spag7	AT1	0.111232353910571	0.859937112841479	Up
Lamp1	AT1	0.111234505519793	0.38653339874292	Up
Snhg9	AT1	0.111575849282683	2.10509543984323	Up
Myl12a	AT1	0.112764051090248	0.284091457207667	Up
2310022B05Rik	AT1	0.11351915542601	1.35018433863979	Up
Eif4h	AT1	0.114185836126993	0.858631360668174	Up
Etl4	AT1	0.114536827038458	1.79785775564088	Up
Atp1a1	AT1	0.114874865654775	0.845650407930535	Up
Psmc1	AT1	0.115342976267229	0.849597964113836	Up
Npnt	AT1	0.116120404956213	0.667076621582864	Up
Rnf139	AT1	0.116248241335522	1.75181468200287	Up
Bin1	AT1	0.11641481728697	1.76756816791197	Up
Pwwp2b	AT1	0.117208302812681	1.5652326995263	Up
Vegfa	AT1	0.119314018764602	0.447704640496324	Up
Tsc22d3	AT1	0.119782397412456	0.974553451680603	Up
Gata6	AT1	0.119981571242352	1.10501360506708	Up
G6pdx	AT1	0.120188456009201	2.47425641158187	Up
Fam174b	AT1	0.120498276969172	0.455075783884273	Up
Mrps25	AT1	0.12079822077152	1.72724475367088	Up
Prx	AT1	0.121348246936888	2.48136991768467	Up
Nipal3	AT1	0.121348246936888	2.48136991768467	Up
Slc1a5	AT1	0.121794814149215	1.20308713904045	Up
Mgst3	AT1	0.122158644649987	0.665545328272467	Up
Ptprn	AT1	0.122990825941795	1.56000261577285	Up
Anxa2	AT1	0.123297333497287	0.32524559739999	Up
Mt2	AT2	1.81727011421092e-17	1.74041353463227	Up
Dbp	AT2	3.65906624879639e-11	2.52704745959144	Up
Lyz1	AT2	5.63366241621225e-10	0.912096476813471	Up
Mt1	AT2	3.14060813663014e-08	0.919658566373585	Up
Scd1	AT2	1.39632978247207e-07	0.849316662447342	Up
Chia1	AT2	2.07219213149272e-06	0.835755225604872	Up
Cyp2b10	AT2	6.60081904205473e-06	1.94273633796134	Up
Atp1b1	AT2	1.01234443582657e-05	0.636743930629678	Up
Scgb3a1	AT2	2.06291607320172e-05	6.4689089170153	Up
Tef	AT2	4.70094385634224e-05	1.84391594293383	Up
Ctsh	AT2	6.83802229279771e-05	0.502056696256073	Up
Per3	AT2	0.000129643618610852	1.42277786420325	Up
Pmvk	AT2	0.000214169487330714	0.768116431415813	Up
Napsa	AT2	0.000230168941353555	0.477767502885448	Up
Selenbp1	AT2	0.000302698393897693	0.587052276497995	Up
Ankrd37	AT2	0.000550115768648007	1.0690942639726	Up
Gde1	AT2	0.00059886576439153	0.524993528269657	Up
Npc2	AT2	0.000616483250879315	0.418043702821963	Up
Fabp5	AT2	0.000659057840608859	0.580283429933989	Up
Glul	AT2	0.000932667938951376	0.776566042109404	Up
Scnn1a	AT2	0.0012265228130815	0.865192225000374	Up
AY036118	AT2	0.00138192435040959	1.02130770726544	Up
Tmem37	AT2	0.00146597086428821	1.09688171989196	Up
Retnla	AT2	0.00193915547725236	0.954135029428277	Up
Acta2	AT2	0.00210181387730348	0.641800153813176	Up
Lcn2	AT2	0.00222890810572001	0.435793587634065	Up
Ldha	AT2	0.00242280437164782	0.480780776697259	Up
Reg3g	AT2	0.00266243711784586	6.26689602874843	Up
Nr1d1	AT2	0.00308346566551256	0.941155582407066	Up
Npnt	AT2	0.00354877757599037	0.801311144991938	Up
F3	AT2	0.00376079927987272	1.45944341719426	Up
Slc25a5	AT2	0.00381282907244677	0.41843540002458	Up
Tmem213	AT2	0.00443042527955056	2.20908354424972	Up
Carkd	AT2	0.00461792445991907	0.622466992931824	Up
Krt19	AT2	0.00617908264563362	0.90122469501801	Up
Bhlhe40	AT2	0.00633649626554134	0.891244100335905	Up
Ier3	AT2	0.00662064228248123	0.757002945449471	Up
Klhl29	AT2	0.00675429891614396	1.89174132110367	Up
Sult1a1	AT2	0.00829958832963192	0.89159900707907	Up
Mlana	AT2	0.00848177896778285	1.85086597042724	Up
Fxyd3	AT2	0.00925437357218265	1.73588984946466	Up
Eif4h	AT2	0.00968660209673295	0.488673013303643	Up
Wfdc2	AT2	0.0102519473250394	0.369073631691231	Up
Trf	AT2	0.011195539964414	0.479340257524701	Up
Gramd2	AT2	0.0112979924308564	0.974414738671184	Up
8430408G22Rik	AT2	0.0119548755913208	0.891330577925919	Up
Sftpb	AT2	0.0122778783905555	0.304370991070601	Up
Tspan4	AT2	0.0124975387533907	1.03698432767496	Up
Aqp5	AT2	0.0126282500666597	0.413164128621154	Up
Dcxr	AT2	0.0128318859246105	0.400116422688275	Up
Prdx6	AT2	0.012861501563013	0.458526994276547	Up
2810417H13Rik	AT2	0.0131431829642104	2.04205361929534	Up
Bex4	AT2	0.0144297166935997	0.348028950032774	Up
Herpud1	AT2	0.0144936418261591	0.504586337731128	Up
Krt7	AT2	0.0146877398823677	0.652416244680189	Up
Ednrb	AT2	0.0149787016010126	1.09858053714108	Up
Tm7sf2	AT2	0.0161240887782946	1.67577664429914	Up
Ptgr1	AT2	0.0162212225103017	0.887695838011455	Up
Cbr2	AT2	0.016719511440178	0.401807749470106	Up
Chst12	AT2	0.0168320359602135	1.2569237839252	Up
Prmt8	AT2	0.0168694956220197	0.987564031360759	Up
Ubb	AT2	0.0172829947122324	0.287469676842035	Up
Ubc	AT2	0.0193221934078369	0.369442779413498	Up
Rgcc	AT2	0.01982344916237	0.520689576361758	Up
Rps12	AT2	0.0207799583109188	0.313308359781576	Up
Serinc3	AT2	0.0217910609315333	0.470261201749243	Up
Rpl7a	AT2	0.0218010503876729	0.32304080786094	Up
Per2	AT2	0.0230544478606552	2.62780473029299	Up
Erdr1	AT2	0.0245472060948681	1.37222932966619	Up
Prss8	AT2	0.024737558672874	0.55645344390849	Up
E130012A19Rik	AT2	0.0247480244148647	0.977877771305257	Up
Ager	AT2	0.0261776933619833	0.288645758603484	Up
Col3a1	AT2	0.0270149274137839	0.904853594736653	Up
Epn3	AT2	0.027299072967552	0.582913056835335	Up
Tst	AT2	0.0276494447174242	0.448153121513707	Up
Postn	AT2	0.027966424703298	1.68118634002537	Up
Tmem116	AT2	0.0280948435916692	0.845555348190666	Up
Tdrp	AT2	0.0286437876700612	2.3018182186146	Up
Nr1d2	AT2	0.02987563737306	0.863161324617813	Up
Ralgapa2	AT2	0.0302362155172267	0.553897794033632	Up
Mgst1	AT2	0.0303157789578387	0.320041329865221	Up
Acot1	AT2	0.0307753491146365	0.456525311870466	Up
Col1a1	AT2	0.0312038675342182	1.12743881293147	Up
Sgsm3	AT2	0.0312372374012084	1.03229289409709	Up
Wwp1	AT2	0.0322877622352451	0.602486257766104	Up
Pde4b	AT2	0.0333819909866301	0.714575526949778	Up
Ifi30	AT2	0.0338205288649813	0.527493532109235	Up
Sord	AT2	0.0357057940902472	0.550186765346292	Up
1810010H24Rik	AT2	0.0369211414418679	0.719350986102044	Up
Wfdc21	AT2	0.0376863043426461	0.928047242088662	Up
Eif3l	AT2	0.039423688186429	0.534491524913725	Up
Ly6c1	AT2	0.0397553219672392	0.386760373487046	Up
P4ha2	AT2	0.0399667194586441	0.798481279991178	Up
Chil3	AT2	0.0408589414656464	0.492206560585743	Up
Lgals3	AT2	0.0414320770716297	0.34679201915224	Up
Gpx1	AT2	0.0428146983643048	0.260077688734349	Up
St3gal5	AT2	0.0430527851881531	0.789489244315609	Up
Cers2	AT2	0.0436523243229223	0.411819852843854	Up
Aldoa	AT2	0.0437368511568231	0.295512467598345	Up
Rps20	AT2	0.0440967715501706	0.282698094685362	Up
Tpm2	AT2	0.0462454687277984	0.687124907427709	Up
Cxcl17	AT2	0.0463792625040587	0.675051436528011	Up
Ncl	AT2	0.0467825420681337	0.365783865878058	Up
Ano1	AT2	0.047127985146391	1.72056698122979	Up
Rps12-ps3	AT2	0.0483896676872366	0.349429378126662	Up
Dpep1	AT2	0.0487063888441803	1.65758652186565	Up
Gsk3b	AT2	0.0490277493999944	0.401660803208038	Up
Calcrl	AT2	0.0496431292613842	0.386693605744032	Up
Gins2	AT2	0.050424949754534	2.88471899612674	Up
Rps10	AT2	0.050718565545101	0.283294754583818	Up
Lmo7	AT2	0.0516056088858351	0.443979949710923	Up
Rpn2	AT2	0.0524063157738418	0.393234824978042	Up
Aqp3	AT2	0.0530407508419173	2.85229648365155	Up
Sparcl1	AT2	0.0532232711012188	0.664648809642543	Up
Mettl7a1	AT2	0.0534338236197336	0.32000161744226	Up
Fkbp2	AT2	0.0551673144684188	0.320460924437871	Up
Igfbp7	AT2	0.0551998800595734	0.33113357620562	Up
Rarres2	AT2	0.0553886106819931	0.851650915431683	Up
Myof	AT2	0.0558955284231918	0.57706236333279	Up
Acvrl1	AT2	0.0575555697485791	0.453913574585559	Up
Manea	AT2	0.0576899226463609	1.17444848852906	Up
Card10	AT2	0.0582196694009948	1.7607516589601	Up
Wdr89	AT2	0.0585910582737225	0.262834210698869	Up
Cdk18	AT2	0.0587361893173784	2.07037671915901	Up
Aldh3a1	AT2	0.059543786839136	1.37335404040444	Up
Epas1	AT2	0.0595483920842152	0.357787484692744	Up
Mpv17l2	AT2	0.0603358235836636	0.550720772243656	Up
Acer2	AT2	0.0613854930664032	0.583816395138385	Up
Adam19	AT2	0.0622011405597727	0.46838220340437	Up
Eln	AT2	0.063470080036851	0.700784812132827	Up
Ppp1r12b	AT2	0.0638595295531433	1.44198186254279	Up
Srsf5	AT2	0.0643381181235148	0.317753631933152	Up
Gm11744	AT2	0.0645469785520079	0.706157723155591	Up
Gapdh	AT2	0.0655703593725143	0.280061714424484	Up
Hbegf	AT2	0.0657727092592544	1.05380616204298	Up
Sptlc1	AT2	0.0659873155134837	0.662381387987537	Up
Gsto1	AT2	0.0669726802189664	0.800040269868899	Up
Lamp1	AT2	0.0681789615679565	0.26529654830547	Up
Slc1a5	AT2	0.0682536789381663	0.495745250083343	Up
Fkbp11	AT2	0.0706700465485841	0.933099878149166	Up
Osgin1	AT2	0.0719674640758774	0.898509403051759	Up
Bpifb1	AT2	0.0729984745595576	3.42991804429973	Up
Gm42418	AT2	0.0730385548175702	1.06559189544332	Up
Tbc1d1	AT2	0.0735225163767986	1.4449729716084	Up
Bnip3	AT2	0.0737196725021645	0.443724163035466	Up
Nceh1	AT2	0.0737303074235883	0.564006872072665	Up
Slc16a1	AT2	0.0741337042945582	0.72894745072271	Up
Lyplal1	AT2	0.0754869389248352	1.99926092647242	Up
Txnip	AT2	0.0756160396167844	0.397644243458064	Up
Btbd19	AT2	0.0766016542140095	3.21121843026282	Up
Stx12	AT2	0.0766202283337189	0.457497397588472	Up
Foxo3	AT2	0.0770805930257985	0.606531039157573	Up
S100a6	AT2	0.0780807150538775	0.311725280826776	Up
Vdac1	AT2	0.0781103213491267	0.428541527183843	Up
Gdpd1	AT2	0.0782580915551585	0.896379752146686	Up
Cbx6	AT2	0.0799691233818424	0.463507812689303	Up
Slco2a1	AT2	0.0802383842130282	0.348729766089856	Up
Tcf19	AT2	0.0803588907951748	1.60322772336901	Up
Slc7a5	AT2	0.0809681587201249	1.46638390279719	Up
Edn1	AT2	0.0815183273012818	0.521771325157592	Up
Hmga1	AT2	0.0816236821384101	1.17729049354075	Up
Sparc	AT2	0.0816355818509671	0.300941280919091	Up
Tnip3	AT2	0.0820326952163486	1.54781748128366	Up
Pcna	AT2	0.0843609658448208	0.557589547252097	Up
Car4	AT2	0.0853256851448093	0.401822412997825	Up
Fstl1	AT2	0.0856415895602938	1.12243638851029	Up
Tff2	AT2	0.0862743989253657	6.70507249968972	Up
Fgfr3	AT2	0.0866686053730851	0.693607095405138	Up
Actn4	AT2	0.0869315334149412	0.376302811926418	Up
Tinagl1	AT2	0.0871345106648601	0.440802364680171	Up
Slc25a3	AT2	0.0873813494198504	0.262558445640023	Up
Qsox1	AT2	0.087508733437976	0.656742069030944	Up
Atraid	AT2	0.0877922518440456	0.3792716290939	Up
Aig1	AT2	0.088014917027961	0.416038086657059	Up
Zfos1	AT2	0.0880343464486713	0.315440692700227	Up
Tex11	AT2	0.0891887275470409	0.985532059695733	Up
Adcy5	AT2	0.089781653686857	3.1286221003145	Up
Nfia	AT2	0.0907488868622929	0.402655160872657	Up
Apoc1	AT2	0.0922848960935068	0.332165542132422	Up
Fmo2	AT2	0.0923666061004569	0.517058822771718	Up
Gm3839	AT2	0.0938834436867184	1.07998712944751	Up
Xpc	AT2	0.09698466307213	0.744143965986828	Up
Mtmr12	AT2	0.0979132185135882	1.15721257839074	Up
Cnn1	AT2	0.0988802737984441	0.952230903835158	Up
Epb41l4aos	AT2	0.0990945773274265	0.639510157578228	Up
Ppp1r3c	AT2	0.099691058247954	1.0941818892164	Up
Rdx	AT2	0.10048179114071	0.354219905492769	Up
Lta	AT2	0.101593689918105	3.0493297722949	Up
Piwil4	AT2	0.103549435644874	1.10894914441878	Up
Cdc42bpa	AT2	0.103687637112403	0.420880350223167	Up
Sult1d1	AT2	0.10397064211356	2.58127292575984	Up
Pten	AT2	0.104272550241076	0.570562901879815	Up
Hdac11	AT2	0.104362587015924	1.3034629056249	Up
Gas6	AT2	0.105341876457842	0.291323071153404	Up
Klf15	AT2	0.106689990689619	0.783845857298468	Up
Smim1	AT2	0.106981539755305	0.357847144813167	Up
Col4a3	AT2	0.10737006667302	0.973624197595658	Up
Zfyve21	AT2	0.107816237811766	0.51252450332457	Up
Amd1	AT2	0.108222761218878	0.516519980954574	Up
Icam2	AT2	0.109392304362828	0.304752455212246	Up
Mt1	Baso	5.60756423154158e-05	5.02964020740944	Up
Ecm1	Baso	0.000221377248819556	4.1347265294029	Up
Pf4	Baso	0.000236289740974361	3.29650373071156	Up
Gm42418	Baso	0.00047205860364387	2.71808672914277	Up
Mt2	Baso	0.00054782654205523	7.05205056768993	Up
Npm1	Baso	0.00113163062235625	1.36006447826207	Up
C1qb	Baso	0.00160904531461369	5.70359635181417	Up
Ltc4s	Baso	0.00172499214662793	3.90877562415045	Up
Itga6	Baso	0.00193316134992412	3.60438428069045	Up
Thbs1	Baso	0.00302583237599513	3.33824009168099	Up
Laptm5	Baso	0.00433228137485953	1.33020199939705	Up
Ms4a8a	Baso	0.00657626913397629	5.12117172202275	Up
F5	Baso	0.0071000313098291	4.78581001234013	Up
Cfp	Baso	0.00960396481565758	2.37523239690696	Up
Rps2	Baso	0.00971357427587435	1.02202149430362	Up
Cstb	Baso	0.010052248423929	1.97448969013148	Up
Slc7a11	Baso	0.0103236445132281	6.74842635236152	Up
Wfdc17	Baso	0.0106516887594583	1.99975039234197	Up
Lipa	Baso	0.0113748751842617	4.08795140635432	Up
Ltbp1	Baso	0.0125631214618479	3.76598509438077	Up
Fcna	Baso	0.0126777830376286	4.89454007442244	Up
Foxn3	Baso	0.0131157057317211	4.55411229374744	Up
Gm10116	Baso	0.0136563842325625	2.35070841204668	Up
Hsp90ab1	Baso	0.0139837308143365	1.11950310035181	Up
Prdx1	Baso	0.0142884404147739	1.6571320671769	Up
Ptgs1	Baso	0.014320420218401	4.38852456017546	Up
Ftl1	Baso	0.0149502829002176	0.991989475252027	Up
Adgre1	Baso	0.0164218453395663	3.1277061788465	Up
Pycard	Baso	0.0164298109429044	2.03581419658162	Up
Fn1	Baso	0.0175713674324623	4.01554013914806	Up
Fam46a	Baso	0.0196485465610684	2.04299898158373	Up
Ubxn1	Baso	0.0209176224461193	1.54196152118781	Up
Zeb2	Baso	0.0211447497151038	1.81354299351745	Up
Hmox1	Baso	0.022079811051572	5.88806069493843	Up
Eef1a1	Baso	0.0224877965975822	0.722152938190578	Up
Nme2	Baso	0.0225991347119922	2.70691067946365	Up
Comt	Baso	0.0242856137588954	2.37487731388052	Up
Cxcl16	Baso	0.024554038251684	4.27008302437872	Up
Rps20	Baso	0.0248277605110423	0.851469817730499	Up
Gnb2l1	Baso	0.0262899317576599	0.95189979639674	Up
Ctss	Baso	0.0267070885476424	1.69542666235925	Up
Rbm4b	Baso	0.0273163343746167	2.26526887748955	Up
Renbp	Baso	0.0276453701501631	4.26997486550918	Up
Gse1	Baso	0.0280999680784078	4.23377599919284	Up
Nupr1	Baso	0.0296941090730959	3.72421223889863	Up
Ccl24	Baso	0.0321930584060453	4.44229502698669	Up
Dpep2	Baso	0.0323656998445896	4.11683818666084	Up
Plxdc2	Baso	0.0323656998445896	4.11683818666084	Up
Gngt2	Baso	0.0325385894276337	1.57142545614167	Up
F10	Baso	0.0328409600486541	3.94955237532669	Up
Sdf2l1	Baso	0.0328985398226187	3.87111502651752	Up
Garnl3	Baso	0.0338622348979	4.49129061837532	Up
Sqstm1	Baso	0.0355124377739036	1.57336846912907	Up
Myof	Baso	0.0355491722889837	4.12777294776036	Up
Cryl1	Baso	0.0363664822918095	3.82205852885032	Up
Trim29	Baso	0.0364846738059443	4.44027871358217	Up
C1qc	Baso	0.0368332124347221	4.7567946367926	Up
Alox15	Baso	0.0368759942460672	1.86686506396951	Up
Rps12	Baso	0.040577870687677	0.791289548365141	Up
Ptpn1	Baso	0.0417520928128127	1.78925514129932	Up
Ccdc50	Baso	0.0417766064494562	2.62089307000869	Up
Ptgis	Baso	0.0418819074138796	2.8953840786834	Up
Blvrb	Baso	0.0433222746580204	1.56984285907315	Up
9930111J21Rik2	Baso	0.0446375993491766	3.70122004852477	Up
Cxx1a	Baso	0.0466435839102573	2.3620603824024	Up
BC005537	Baso	0.0477117316148083	1.55754415269534	Up
Rpl36a	Baso	0.0489134933877341	0.731745665637206	Up
Ankrd37	Baso	0.049442730203827	2.21865918327722	Up
Abcc5	Baso	0.0533917232678655	4.28678061647187	Up
Gsto1	Baso	0.054997549038179	2.51406689219515	Up
Hspe1	Baso	0.0552660306862222	1.44609931458489	Up
1810026J23Rik	Baso	0.0559034920594292	3.93268900218324	Up
Rpl12	Baso	0.0589233729030993	0.845029979487422	Up
Atpif1	Baso	0.0593757071487978	1.13651506164032	Up
Hspa4l	Baso	0.0606096713023737	4.17978965732382	Up
Rps17	Baso	0.0609365781682061	0.816743233019568	Up
Sult1a1	Baso	0.0615140414038579	3.12124584370655	Up
Adam15	Baso	0.0623571004110357	2.02952966013675	Up
Icam2	Baso	0.0626402416054083	1.16806956878182	Up
Acly	Baso	0.0628280820610485	1.90216362065881	Up
Wnt2	Baso	0.0629525582259329	4.51198687164705	Up
Fkbp2	Baso	0.0642182096010475	1.77628739009098	Up
4930455G09Rik	Baso	0.0653802805182425	4.20625625096152	Up
Ucp2	Baso	0.0685504219018677	1.05859060230012	Up
Ttc1	Baso	0.0691161782112446	2.57833408252894	Up
Khk	Baso	0.0691505451141905	2.49573437161384	Up
Mapk8	Baso	0.0695747514039386	3.81889821907839	Up
Nfkbia	Baso	0.0712873893543747	1.13191506941428	Up
Senp1	Baso	0.0714651111892923	3.80795817972842	Up
Frrs1	Baso	0.0736710457145787	3.27139694750169	Up
Saa3	Baso	0.0739665067427775	6.99023513263846	Up
mt-Nd3	Baso	0.0741718891945044	1.14020051732307	Up
Sppl3	Baso	0.0745124458327841	3.38618695081916	Up
Tep1	Baso	0.0755883004487249	3.03309681661584	Up
Fam53b	Baso	0.0768561736311312	2.43623570206092	Up
Mrpl52	Baso	0.0775284953981689	1.3522992854031	Up
Hspa8	Baso	0.078353041222079	0.679526457133959	Up
Serpinb10	Baso	0.078813795401885	4.37024148458356	Up
Psmb4	Baso	0.0791294618454688	1.36794121810624	Up
Fth1	Baso	0.0796920723303813	0.718905375300004	Up
Stxbp3	Baso	0.079835902818309	2.86076840199011	Up
Gclm	Baso	0.0799432602337667	1.57193714064078	Up
Arfgap1	Baso	0.0799880064155418	3.20569464816685	Up
Eef2	Baso	0.0802961733225276	0.654340790129563	Up
Tmem186	Baso	0.0806839862739303	3.76788890239584	Up
C1qa	Baso	0.0812803083143579	6.82115398342225	Up
Phlda3	Baso	0.0817369802422682	2.48173368445725	Up
Timp2	Baso	0.0824150476030884	1.25787926479252	Up
Tgif1	Baso	0.0830149736153059	3.73985953050697	Up
Nsf	Baso	0.0830149736153059	3.73985953050697	Up
Prelid1	Baso	0.0831247859412521	0.968241689896326	Up
Evi5	Baso	0.0862045453475207	1.89028285333456	Up
Ahnak	Baso	0.0862254533145908	1.47430545273752	Up
Csf2ra	Baso	0.0871855612256919	1.73827112650453	Up
Axin2	Baso	0.0875485168924926	3.6951633378048	Up
St5	Baso	0.0878106775909645	3.17826144401133	Up
Gbp7	Baso	0.0879392996814963	2.86355382039668	Up
Cebpb	Baso	0.0890632432575856	1.08867953931504	Up
Commd5	Baso	0.0902253511240355	3.19432989878154	Up
Ednrb	Baso	0.0908530611839113	1.81141236551464	Up
Gapdh	Baso	0.0914004134617072	0.753209792795987	Up
Gde1	Baso	0.0939220413807472	3.13455588860461	Up
F7	Baso	0.0946743225801466	3.95135840946291	Up
S100a4	Baso	0.0959065392084961	1.61002782087881	Up
Fam234a	Baso	0.0962220782692136	2.31794621038096	Up
Trim25	Baso	0.0974877740419052	3.12394783107312	Up
Cpd	Baso	0.0977516215353814	2.66911130687846	Up
Acox1	Baso	0.099048673068807	3.13922967262605	Up
Msr1	Baso	0.0996663542048297	4.2125783790158	Up
Eif4h	Baso	0.0998829879673477	1.20964758749017	Up
Cmklr1	Baso	0.0999784446934825	3.84882222777865	Up
Slc11a1	Baso	0.0999784446934825	3.84882222777865	Up
Rplp1	Baso	0.100049669112897	0.465949913826073	Up
Anxa4	Baso	0.100208891466323	2.22607355125771	Up
Rftn1	Baso	0.100352888852331	3.07920526488391	Up
Krt8	Baso	0.10070031913506	3.94877801330205	Up
Clec4e	Baso	0.101397466359873	2.03967623695123	Up
Mgst3	Baso	0.101505649278393	2.30314893123116	Up
Fam76b	Baso	0.105567021499169	3.80412297733702	Up
Wdr89	Baso	0.107932844009754	0.646509350267201	Up
Fabp4	Baso	0.108977853080474	3.86831124696381	Up
Atp1a1	Baso	0.109062412534946	1.43767307906387	Up
Cxcl2	Baso	0.110054559316196	6.25697604199004	Up
Ankrd39	Baso	0.111018562880563	3.03143855432406	Up
Slpi	Baso	0.111115211876593	2.1948676167733	Up
Csf1r	Baso	0.111169076178396	2.51912250441266	Up
Pkp3	Baso	0.111170914014094	2.09636726919025	Up
Itfg2	Baso	0.111798817328701	3.56000709768024	Up
Esd	Baso	0.111934229320648	1.17221381686453	Up
Guca1a	Baso	0.114071676817407	3.208736891019	Up
Sdc3	Baso	0.114583153621719	2.63671678981825	Up
Rpl23	Baso	0.114959895691094	0.489471671654429	Up
Dctpp1	Baso	0.11508738382661	2.71767983764081	Up
Nucb1	Baso	0.115905131421838	1.19910423027684	Up
Krt5	Baso	0.116005091578019	6.15546336281511	Up
Smarce1	Baso	0.117475411616497	1.83180571018522	Up
Cd5l	Baso	0.119098042282395	5.99521066195973	Up
Ssbp4	Baso	0.119405213749225	1.6080530140681	Up
Plekhm3	Baso	0.119536778186519	3.54072325873706	Up
Tmem140	Baso	0.120151853709228	1.56370263295268	Up
Rpl6l	Baso	0.123215462758157	0.900901352912365	Up
Grn	Baso	0.125711245603983	1.20140877901483	Up
Cfh	Baso	0.126583563013346	2.04068268120818	Up
2610037D02Rik	Baso	0.126891451810699	2.98341041887346	Up
Shtn1	Baso	0.127435241449383	3.68340867568594	Up
Hat1	Baso	0.127479586890875	3.09523845448095	Up
Qars	Baso	0.12770502305625	3.19195664010356	Up
Tpt1	Baso	0.128282529674086	0.57194406214758	Up
Txnrd1	Baso	0.129177590501399	2.24656249331413	Up
Mcm7	Baso	0.130998096554808	3.09331387491744	Up
Gpx2	Baso	0.131638987244055	3.18229758385333	Up
Flnb	Baso	0.132214154071072	2.42376310606058	Up
Ctdnep1	Baso	0.132596805828316	2.9092647404861	Up
F3	Baso	0.132640682124484	2.62582413901366	Up
Apoe	Baso	0.132934599082919	1.18566958875517	Up
Ehd1	Baso	0.13331603150381	1.08023019226537	Up
Krt15	Baso	0.133327587513365	5.8817157968159	Up
Sort1	Baso	0.133349846461592	2.9588899827722	Up
Marveld1	Baso	0.133646752357267	2.92016775230138	Up
Dbp	Baso	0.135678428034883	2.73554365836865	Up
Tagln2	Baso	0.135757537281182	0.592721890420505	Up
Cenpu	Baso	0.135809501353859	3.46878800837378	Up
Bhlhe40	Baso	0.135983440967061	2.0159975245167	Up
Rps8	Baso	0.136215171602612	0.514667636787107	Up
Plk2	Baso	0.136319478523548	2.90896299091558	Up
Rabl6	Baso	0.136380313515201	2.95827981100143	Up
Rps12-ps3	Baso	0.137047856158207	0.829171692458218	Up
Gata6	Baso	0.138009306937285	3.65607129327767	Up
Rpl8	Baso	0.139114847180826	0.50020740231046	Up
Aimp1	Baso	0.139335294080229	1.28725304738293	Up
Gm16104	Baso	0.139576491026551	3.69975495894629	Up
Timm10	Baso	0.140593326833131	2.8547020162239	Up
Rpl10	Baso	0.141789390968687	0.524259851436486	Up
Rab7b	Baso	0.14310424530989	2.87733554717546	Up
Pdcd4	Baso	0.14363775395944	1.36404685096587	Up
Frmd4b	Baso	0.143757076955762	2.854966721249	Up
Gmnn	Baso	0.143757076955762	2.854966721249	Up
Engase	Baso	0.144682655794033	3.93707374695142	Up
Crybg3	Baso	0.147269099862108	3.38898161484463	Up
Cog2	Baso	0.147269099862108	3.38898161484463	Up
Ankrd37	Bcells	9.37365788175944e-06	0.913012334087418	Up
Rbm3	Bcells	1.22870316261764e-05	0.608100725240246	Up
Adm	Bcells	7.93479499117707e-05	1.83175450472818	Up
Ahnak2	Bcells	0.000115698795476244	2.15760347854301	Up
Plp2	Bcells	0.000121251823318644	0.622087119479936	Up
Gm15228	Bcells	0.000124178959593598	2.95034308053571	Up
Zbtb32	Bcells	0.000125935827799739	1.86452923298885	Up
Erdr1	Bcells	0.00013156682350363	1.42209096928208	Up
Rps12-ps3	Bcells	0.000241892247256349	0.557068056959185	Up
Wdr89	Bcells	0.000305236469047818	0.400997164018458	Up
2810417H13Rik	Bcells	0.000329088833988559	1.39504333323358	Up
1810046K07Rik	Bcells	0.000397174565027482	2.24742611511566	Up
Dbp	Bcells	0.000460963280165896	0.899234567756482	Up
Rps12	Bcells	0.000479111455347726	0.48856659839223	Up
Edn1	Bcells	0.000730821816313967	0.984919155815128	Up
Ryr1	Bcells	0.000810418719188767	0.842889248926474	Up
Zfp811	Bcells	0.00109071341912687	5.46059815331284	Up
Ass1	Bcells	0.00176217118337649	0.847699993804621	Up
Eef1a1	Bcells	0.00271233492578348	0.411899592681448	Up
S100a6	Bcells	0.00271983128600144	1.62164690511013	Up
Vars	Bcells	0.00305200311650987	0.43975559428562	Up
Krt222	Bcells	0.00328246505036912	1.22569655108489	Up
Rps2	Bcells	0.00353216354136982	0.31260544187354	Up
Rpsa	Bcells	0.00357097095099511	0.331451306569128	Up
Rplp1	Bcells	0.00397047643244296	0.348914964159971	Up
Chil3	Bcells	0.00525609007171602	0.480654958558868	Up
Ly6a	Bcells	0.00561484762689159	0.435819622553994	Up
Mt2	Bcells	0.00564019003470655	1.17702057408071	Up
Stoml1	Bcells	0.00629197444967255	0.601636423668568	Up
Rplp0	Bcells	0.00652333402212679	0.298181144704999	Up
Srsf5	Bcells	0.00715633490237526	0.383104020021053	Up
Gpr137b	Bcells	0.00716079749858943	0.777403814119758	Up
Gnb2l1	Bcells	0.00720138751335769	0.356955164302664	Up
Nme2	Bcells	0.00733283572098946	0.48799551517527	Up
Gm10073	Bcells	0.00767317468308928	0.41821136486295	Up
Mid1	Bcells	0.00781872685449164	1.22774666533439	Up
St5	Bcells	0.00789721684326007	0.94926043167197	Up
Rps20	Bcells	0.00810818175541084	0.310138150127855	Up
Timp3	Bcells	0.00925187599175962	0.723826351676346	Up
Slco2a1	Bcells	0.00932554461127049	0.549383587111192	Up
Il3ra	Bcells	0.00959820130161795	0.902400342706233	Up
Kcnn4	Bcells	0.00964275572691881	0.829242021309528	Up
Scgb3a1	Bcells	0.00991235503556902	0.980521584188959	Up
Ppp1r14b	Bcells	0.00997446639382172	0.634018467120045	Up
Sox5	Bcells	0.0103798516601792	2.06724194487531	Up
Rplp2	Bcells	0.0107079885220344	0.297650128505135	Up
Cirbp	Bcells	0.0108281008577607	0.515571519883271	Up
Rpl30	Bcells	0.0111893207652744	0.291189690886553	Up
Eef2	Bcells	0.01125175183424	0.317881429556861	Up
Ace	Bcells	0.0113159634722669	0.474964079987206	Up
Irgc1	Bcells	0.0114373956670073	0.917901694210251	Up
Igfbp2	Bcells	0.0121181111463143	1.22957000885375	Up
Ece1	Bcells	0.0121334540732874	0.616838724543786	Up
Tmem154	Bcells	0.0121621010224564	0.993022820191088	Up
Tbc1d7	Bcells	0.0123909556008731	1.14747065973152	Up
Rps21	Bcells	0.0124766344029774	0.301299683894252	Up
Anks1b	Bcells	0.0128745093864556	1.76616571607158	Up
Tspan4	Bcells	0.0130857823808224	0.848442686685602	Up
Calcrl	Bcells	0.0135835345195453	0.384773353482216	Up
Bpifa1	Bcells	0.0136567574189449	1.49279189322233	Up
Clstn1	Bcells	0.0139477708765078	0.703747778910063	Up
Sox7	Bcells	0.0139690724829538	0.770682500279286	Up
Gm29019	Bcells	0.014612711801502	4.09195515879795	Up
Anxa2	Bcells	0.0147207029646016	0.414233912325697	Up
Aldoa	Bcells	0.0150361080663552	0.26888614951241	Up
Bgn	Bcells	0.0152958811151653	0.738929465475707	Up
Il9r	Bcells	0.0152975500220488	0.888675835154223	Up
Cacna1s	Bcells	0.0153619854056753	1.5592151390047	Up
Rpl10a	Bcells	0.0154758575402376	0.269150305136214	Up
Nxpe2	Bcells	0.0155416966913286	0.917944831999189	Up
Rpl23	Bcells	0.0155982672073041	0.264107945902229	Up
Tpm2	Bcells	0.015696086647022	0.544759887376567	Up
Rpl12	Bcells	0.016164328718405	0.267099283210014	Up
Bcl2	Bcells	0.0166639940401342	0.320449259072916	Up
Vim	Bcells	0.0166957596202652	0.429787086492761	Up
Cd200	Bcells	0.017029990497454	0.365459957083405	Up
Cnn1	Bcells	0.0171868502054078	0.989948856164809	Up
Hnrnpd	Bcells	0.0177188809838229	0.464335637449198	Up
Ddx21	Bcells	0.0177344374960322	0.41317431415011	Up
Gpr34	Bcells	0.0178296380741015	1.70327590845216	Up
Tspan31	Bcells	0.0184246466027592	0.550387654594702	Up
Tpt1	Bcells	0.0185597570743143	0.297049782835698	Up
Grk6	Bcells	0.0185882441925913	0.344618727756604	Up
Gapdh	Bcells	0.0200458943292729	0.308383125047416	Up
Clic3	Bcells	0.0202523953791035	0.847508865291294	Up
Smim10l1	Bcells	0.0203979962623669	0.550127650916829	Up
Marveld1	Bcells	0.0205183098535243	0.879094342052754	Up
Pde9a	Bcells	0.0207330217385871	1.12034605442301	Up
Megf6	Bcells	0.0208104323585591	1.22261102744025	Up
Col20a1	Bcells	0.0208643807978691	4.43605962461699	Up
E230001N04Rik	Bcells	0.0213603040905226	0.587954833584266	Up
Mt1	Bcells	0.0217924065625281	0.633057727389771	Up
Nuf2	Bcells	0.0223446413174816	2.96513527574761	Up
Ctgf	Bcells	0.0229972578099752	1.59535121369886	Up
Rps10	Bcells	0.0243626766971712	0.26261388553231	Up
9330020H09Rik	Bcells	0.0243686205697817	1.18656140941422	Up
Eef1b2	Bcells	0.024654023383159	0.284217677884672	Up
Ntrk2	Bcells	0.0247468107334819	0.813380966704722	Up
Tnfrsf8	Bcells	0.0250305208633117	2.57035570484278	Up
Sparcl1	Bcells	0.025158613213868	0.55708669732083	Up
Sox17	Bcells	0.0252650836895577	0.654634466280717	Up
Ahnak	Bcells	0.0254545242848961	0.500645094839638	Up
Hnrnpa1	Bcells	0.0255151316129807	0.26999574780331	Up
Myl9	Bcells	0.0259531318869867	0.530380147295428	Up
Krt80	Bcells	0.0260787096381473	1.54518107439385	Up
Sit1	Bcells	0.0263840633336607	0.810685038681532	Up
Aldh2	Bcells	0.0263995736186272	0.2882590353823	Up
Rpl7a	Bcells	0.0264022542226166	0.294055021646218	Up
Pde3a	Bcells	0.0264304319469582	0.687698397635283	Up
H1f0	Bcells	0.0266289814512577	0.616150680457172	Up
Robo2	Bcells	0.0271387623166264	3.00329835212798	Up
S1pr3	Bcells	0.0280736463634375	1.70166369646913	Up
Pdzd11	Bcells	0.0281170023185914	0.555271101957936	Up
Amd1	Bcells	0.0282099922883166	0.422424660752573	Up
Dkkl1	Bcells	0.0284735846135949	1.32883855002728	Up
Mpg	Bcells	0.028495172309153	0.4861910073093	Up
Tespa1	Bcells	0.0290171692256277	0.599660623311624	Up
Nucks1	Bcells	0.0291071116751476	0.326420240136835	Up
Qrfp	Bcells	0.0292866187391923	0.825445790902353	Up
Ptgis	Bcells	0.0295884670506801	0.922278791247579	Up
Crip1	Bcells	0.0299908589522006	0.372867352998279	Up
Mrpl52	Bcells	0.0301578169152543	0.333071931847994	Up
Hspa12b	Bcells	0.0302240901768426	0.818067968235045	Up
Acta2	Bcells	0.0304148425518981	0.440958414907273	Up
Morn5	Bcells	0.0305097324566881	4.39330824264875	Up
Nap1l1	Bcells	0.0305573514691364	0.262872227595961	Up
Cenpb	Bcells	0.0309038455192527	0.587233773552816	Up
Plscr1	Bcells	0.0310247910512598	0.594372115763947	Up
Bcam	Bcells	0.0318285456344821	0.604866979120445	Up
Hist1h2ap	Bcells	0.0323293637821025	0.719017411705202	Up
Vwf	Bcells	0.0327087864268731	0.538104246748757	Up
Lamb2	Bcells	0.0330525290220813	0.794740240899051	Up
Nr1d1	Bcells	0.0332576317700486	1.01655256713453	Up
Gm15912	Bcells	0.0338978785325229	1.87650886825525	Up
Map3k6	Bcells	0.0345240552238229	1.28183676091165	Up
Heg1	Bcells	0.0346631793843586	0.411695384796743	Up
Car4	Bcells	0.0347094040200591	0.48793347908671	Up
Clip3	Bcells	0.0347930845633008	4.31796839982932	Up
Gm8730	Bcells	0.0349541598193399	0.301207158552771	Up
Klhdc8b	Bcells	0.0351920649371573	1.15229480304669	Up
Scarf2	Bcells	0.035406893521351	1.23970818743243	Up
Tspan18	Bcells	0.0363219898008309	0.587025833399681	Up
Cxcl12	Bcells	0.0370602261075621	0.573137520091673	Up
Trib3	Bcells	0.03782301402696	1.58355726518932	Up
Pdgfb	Bcells	0.038069274696896	0.782559875641101	Up
Ccdc180	Bcells	0.0387224777710157	0.751270308162485	Up
Selenbp1	Bcells	0.0387370429022781	0.68391087292447	Up
N6amt1	Bcells	0.038997710934241	0.525247058381898	Up
Gas7	Bcells	0.0390267503088123	1.10059299099329	Up
Egf	Bcells	0.0399898867945637	1.80832619216923	Up
Pllp	Bcells	0.0405073099637703	0.584544947415542	Up
Cdk2ap1	Bcells	0.0405149158291044	0.429880727382199	Up
Epn1	Bcells	0.0406332908239296	0.333745472659904	Up
Igkv4-70	Bcells	0.042791638950976	3.70850869466631	Up
Gm3448	Bcells	0.0432023040979731	3.60263258334018	Up
Gltp	Bcells	0.0440419140851298	0.301406278489045	Up
C6	Bcells	0.044251777173215	2.21656282117506	Up
Nid1	Bcells	0.0447705653862878	0.679270792219117	Up
Gse1	Bcells	0.0457096572317136	0.613716523801052	Up
Serpina3g	Bcells	0.0457413858069898	0.446865176319593	Up
9430020K01Rik	Bcells	0.0463017745419613	0.645635333257528	Up
Dmwd	Bcells	0.0463917398111976	1.24253692540199	Up
Eif4h	Bcells	0.0467681342092233	0.296384260860151	Up
AU021092	Bcells	0.0467798027889363	1.12398964196383	Up
Clic5	Bcells	0.0471330211984598	0.589245831238563	Up
Msl3l2	Bcells	0.047347460161183	1.45227410949115	Up
1700096K18Rik	Bcells	0.0477670064085474	0.634403143245942	Up
Gpi1	Bcells	0.047953413408131	0.270071757262012	Up
Cdca5	Bcells	0.0484132900184315	2.22608228043258	Up
Ckmt1	Bcells	0.0490399376541207	3.66345987455644	Up
5430421N21Rik	Bcells	0.0490399376541207	3.66345987455644	Up
Ctse	Bcells	0.0490971636946397	0.850401871941376	Up
Tnfrsf14	Bcells	0.0491621194598868	4.1979317380881	Up
Lrrc8c	Bcells	0.0492937384052948	0.474379206763293	Up
Galnt18	Bcells	0.0496236650940836	0.508728380088855	Up
Carhsp1	Bcells	0.0500321500621559	0.416744515468835	Up
Ldb1	Bcells	0.0502160945467749	0.464003206530329	Up
Map3k15	Bcells	0.0504463768183073	3.07501493420474	Up
Snhg6	Bcells	0.0505300391142766	0.437111990219334	Up
Hsd11b1	Bcells	0.0506091565247288	0.58952140300165	Up
1700028K03Rik	Bcells	0.0506869579831223	3.0589454491375	Up
Lama5	Bcells	0.0507042683202367	0.933507437885878	Up
Slc6a6	Bcells	0.0510358030902369	0.364302192899148	Up
Plekhg5	Bcells	0.0513790533957384	1.1379599021686	Up
Bex4	Bcells	0.0519061278134114	0.90055413272687	Up
Cdc20	Bcells	0.0520337049935146	0.93655840047676	Up
Iqcg	Bcells	0.0520493989966092	3.04757350881177	Up
Mfsd10	Bcells	0.0520551753541959	0.406588195604533	Up
2610028H24Rik	Bcells	0.0522011781358138	1.74556101055483	Up
Dock9	Bcells	0.0522270197904911	0.673322038027918	Up
Col14a1	Bcells	0.0523324151979728	1.49689784954019	Up
Ryk	Bcells	0.053173292935313	0.934161849112181	Up
Scd1	Bcells	0.0531851338095345	0.274940077022024	Up
Wiz	Bcells	0.0533045857648007	0.697135267267483	Up
Dlc1	Bcells	0.0534383005366652	0.587802080588202	Up
Esco2	Bcells	0.0538433342706459	3.25657345000629	Up
Fgfr3	Bcells	0.0540928179892503	0.75522256071199	Up
Cc2d2a	Bcells	0.0542787468234802	1.95426683647708	Up
2310068J16Rik	Bcells	0.0544808700205688	1.46957817812167	Up
2410022M11Rik	Bcells	0.0547130879911681	0.566182271910761	Up
Bpifa1	Ciliated	6.1005918217208e-15	11.1931589668479	Up
Ltf	Ciliated	5.51397293605543e-06	8.21129264577461	Up
Mt2	Ciliated	0.000234161380625866	1.57685557325073	Up
Sult1d1	Ciliated	0.000276186225465972	3.97336659900223	Up
Cyp2a5	Ciliated	0.000963669275800478	2.04859799654566	Up
Gsto1	Ciliated	0.00276539083887513	0.983249559949176	Up
Socs6	Ciliated	0.00391996247270887	4.33962975454886	Up
Gm42418	Ciliated	0.00434778856053224	0.994948904377043	Up
Ifitm1	Ciliated	0.00963933355919323	1.40469194457451	Up
Ildr1	Ciliated	0.0121906185423712	3.91608770568714	Up
Cxcl12	Ciliated	0.0138723249274777	2.79369587657831	Up
Reg3g	Ciliated	0.0156805201168805	4.35537169634329	Up
Mt1	Ciliated	0.0160800847693107	0.680664028677639	Up
Qsox1	Ciliated	0.0184425171545027	1.1482740489253	Up
Nupr1	Ciliated	0.018839882176293	0.703722004926842	Up
Sugt1	Ciliated	0.0199905120839093	1.06482391377851	Up
Zbtb44	Ciliated	0.0207458234048806	3.72492012714905	Up
Ndufa11	Ciliated	0.0231141976449376	0.831517334801104	Up
Selenbp1	Ciliated	0.0239522789561088	0.745242587649095	Up
F3	Ciliated	0.0242871947557303	1.08830315957378	Up
Cidea	Ciliated	0.0294591222470896	2.24984324715061	Up
Gstp1	Ciliated	0.030586387016341	0.974530365053276	Up
Dscr3	Ciliated	0.031549769760597	3.55041510818848	Up
Lgals3	Ciliated	0.0326493190622876	0.665247758820395	Up
Tagln	Ciliated	0.0358582446208897	1.98732432391221	Up
Cyp26b1	Ciliated	0.0424270108849329	3.43263033892095	Up
Nipsnap3b	Ciliated	0.0436883316464128	1.6667060772247	Up
Exoc1	Ciliated	0.0454920717372068	2.90703393314588	Up
Txn1	Ciliated	0.0456138278131014	0.523354802388575	Up
Rhpn1	Ciliated	0.0495222204759243	3.37344441912961	Up
Actg2	Ciliated	0.0499940699279811	2.95259857036315	Up
Des	Ciliated	0.0517012811634939	2.71378263592882	Up
Gsn	Ciliated	0.0530940127302353	0.536426068862924	Up
Fbxo31	Ciliated	0.0537304060863672	2.24804441775281	Up
Smpd3	Ciliated	0.0548023914338664	2.44867595036229	Up
Ctsk	Ciliated	0.0556177560388389	1.23712228113189	Up
Ppat	Ciliated	0.0561707128544569	2.94209375775544	Up
Asns	Ciliated	0.0576551985123064	1.67112858888056	Up
Tmco1	Ciliated	0.0580107749116598	0.909909236545103	Up
Romo1	Ciliated	0.0580752610353546	0.636150473438836	Up
Cox6b2	Ciliated	0.0611592183923482	1.85102525204034	Up
Pcp4l1	Ciliated	0.061845705044424	0.611783929981251	Up
Inpp5b	Ciliated	0.0623672782568949	3.27568546435014	Up
Swi5	Ciliated	0.0636599021712659	0.596746761048467	Up
Ktn1	Ciliated	0.0654995454025449	0.860508249119292	Up
Ccdc34	Ciliated	0.0658746988345216	1.21542168137198	Up
Mrpl19	Ciliated	0.0683178522450834	2.37097262386397	Up
Wtap	Ciliated	0.0689719947451284	1.39504895673617	Up
Nomo1	Ciliated	0.0690725997338639	2.39017445448073	Up
Ddah2	Ciliated	0.0721767461987683	1.17461668945903	Up
Pgrmc1	Ciliated	0.0730875698145792	0.602084548788319	Up
Azgp1	Ciliated	0.0731786901697852	3.18447842950016	Up
Mrpl37	Ciliated	0.0731790907210562	1.59816967580805	Up
Pmpcb	Ciliated	0.0734525368396377	1.56905525136441	Up
Cyp2b10	Ciliated	0.0736495812250631	0.768830690138881	Up
Commd10	Ciliated	0.0739821655051959	1.84724453540451	Up
Myl9	Ciliated	0.0743663430218898	1.20487331193534	Up
Ly6c1	Ciliated	0.0748076838959299	0.652999989129389	Up
Actb	Ciliated	0.0759099906498104	0.40430078638624	Up
Pfkl	Ciliated	0.0759240923040956	1.30703097445327	Up
Gm26917	Ciliated	0.0778464606031691	1.01416462793741	Up
Wdr70	Ciliated	0.0789241721226277	2.70323389911649	Up
Casp4	Ciliated	0.0794107856588069	3.17782327739089	Up
Gm11808	Ciliated	0.0810801516721942	0.652807266471454	Up
Hps3	Ciliated	0.0813255049177811	2.63401493788786	Up
Rpl35	Ciliated	0.0816481428707852	0.485325088387378	Up
Fam181b	Ciliated	0.082047072915269	3.1249455726601	Up
Nme3	Ciliated	0.0822797591216248	2.68239064612713	Up
Akr7a5	Ciliated	0.0823414116269097	0.926398561695272	Up
Ldhb	Ciliated	0.0824361837981225	0.584627296644937	Up
Fkbp8	Ciliated	0.0848736602767687	0.717718131748059	Up
Rfng	Ciliated	0.0860702348010026	2.65956157588234	Up
Polr2f	Ciliated	0.08611847183262	0.702795183036818	Up
Arl6ip1	Ciliated	0.0862419518699827	0.640137057367984	Up
Hectd1	Ciliated	0.0866060602084366	0.874907573197155	Up
Gm10036	Ciliated	0.0874027121411118	1.95545560426956	Up
Zswim8	Ciliated	0.0876127988138339	2.35168757563362	Up
Cbr3	Ciliated	0.0879321981370895	0.972586640557158	Up
Cecr2	Ciliated	0.0880427395125683	3.13499115779978	Up
Dnajc1	Ciliated	0.088895146150056	1.11345798962075	Up
Ptk7	Ciliated	0.089887711942424	1.96831614084749	Up
Lpin2	Ciliated	0.0902305158276777	1.14880739297222	Up
Zfp750	Ciliated	0.0903260734629224	2.54617177998473	Up
Trub2	Ciliated	0.0907407327969933	3.05711092106778	Up
Tsc2	Ciliated	0.0922357042608826	2.63466518000631	Up
Banf1	Ciliated	0.0925814287635649	0.830244357110591	Up
Limk2	Ciliated	0.0926246759995339	1.88088443511873	Up
Slc2a1	Ciliated	0.0938742797351199	1.3494411810465	Up
Krt7	Ciliated	0.0940480644599074	0.725053190558956	Up
Adamtsl5	Ciliated	0.0946983277004461	2.19752520805747	Up
Nsmaf	Ciliated	0.0949102327524924	2.61060437978719	Up
Psmc1	Ciliated	0.0949460847328155	1.1114757429367	Up
Pip5k1c	Ciliated	0.0952850461481831	2.31802336441807	Up
Eif3h	Ciliated	0.0957257567321824	0.71154148306387	Up
Dnajc30	Ciliated	0.0961208204849733	1.44277609031308	Up
Ndrg2	Ciliated	0.0963302325163091	2.63931898076111	Up
Agr2	Ciliated	0.0963696944348825	2.63875595318813	Up
Rbmx	Ciliated	0.0964597898359611	1.52345382305315	Up
Dctn2	Ciliated	0.097436478503248	0.906168974305243	Up
Krt15	Ciliated	0.09795837081909	1.19789672060505	Up
Dhrs7	Ciliated	0.0985244324210594	0.809497506813153	Up
Gm21149	Ciliated	0.100256812541155	2.00619097612553	Up
Tstd1	Ciliated	0.100356283028811	0.856121705838214	Up
Edn1	Ciliated	0.100989623960293	1.35434769139888	Up
Abtb1	Ciliated	0.101385602076274	1.7955764164659	Up
Cfap58	Ciliated	0.103038645880117	1.34802389078091	Up
Map3k4	Ciliated	0.105428083445725	2.56690697462856	Up
Aplf	Ciliated	0.105962306152483	3.03176901564234	Up
Iars2	Ciliated	0.106518496000618	1.37348734610884	Up
Sfpq	Ciliated	0.106781178539364	0.859951116405765	Up
Rnf141	Ciliated	0.107306114973241	1.61377075522361	Up
Stoml1	Ciliated	0.107827704924413	2.15326400342734	Up
Adck5	Ciliated	0.108105752487025	2.25820270956258	Up
Ggct	Ciliated	0.108975816387826	2.54128958227788	Up
Ubxn10	Ciliated	0.109249515970675	0.702260734094529	Up
Mustn1	Ciliated	0.11043576552489	1.65868214983	Up
Champ1	Ciliated	0.110469579560462	2.24035262917169	Up
Cfap20	Ciliated	0.111254439245085	0.587645350741321	Up
Aoc1	Ciliated	0.111539322379563	0.956918017321692	Up
Ndufs2	Ciliated	0.111879459907628	0.908944421824357	Up
Tef	Ciliated	0.111923038026814	1.05031877563617	Up
Fam49a	Ciliated	0.112221607743319	1.32912010337709	Up
Txnl4a	Ciliated	0.113820566351287	1.26466228485481	Up
Arfgef1	Ciliated	0.11385014929594	0.97382207592422	Up
2410015M20Rik	Ciliated	0.11570764910067	0.59844956577912	Up
Dstyk	Ciliated	0.115841405903276	1.81954247102574	Up
Basp1	Ciliated	0.117159636061421	2.29493307011633	Up
Afap1	Ciliated	0.117513737938258	2.91934978732104	Up
Hotairm1	Ciliated	0.118340287740119	2.51526648547949	Up
Cmtm8	Ciliated	0.118593413243289	0.644602861391462	Up
Tbc1d14	Ciliated	0.118951784536718	2.05423665849961	Up
Apoa1bp	Ciliated	0.118969605988489	0.464521563092409	Up
Acsl3	Ciliated	0.118972914644646	0.813980484514572	Up
Tulp4	Ciliated	0.119498963620916	1.03316632425263	Up
Odf3b	Ciliated	0.119632877378958	0.566464323067452	Up
Sharpin	Ciliated	0.121268614900909	1.63138623770374	Up
Zfp362	Ciliated	0.122265379061095	2.4928155532555	Up
Calm2	Ciliated	0.123148813324346	0.392517590291759	Up
Ankrd37	Ciliated	0.124339609560444	0.832921145890132	Up
Pax9	Ciliated	0.124675043639498	3.02440143457797	Up
Arl14ep	Ciliated	0.124741826639528	2.93079786715995	Up
Tbata	Ciliated	0.125155942863171	1.58509496833876	Up
Cdk1	Ciliated	0.126884522521227	3.01295758986222	Up
Ppp1r32	Ciliated	0.127168952674628	1.39794940677375	Up
Dcxr	Ciliated	0.127793949127702	0.463642754735947	Up
Zfp830	Ciliated	0.128068575255868	2.07229489036642	Up
Grtp1	Ciliated	0.128322944201723	2.89001339139061	Up
Avpi1	Ciliated	0.128596712470818	0.58368911861401	Up
Gps2	Ciliated	0.129108001576068	1.53231329311122	Up
Zfos1	Ciliated	0.129350484165148	1.13718258487109	Up
Stpg1	Ciliated	0.1301852013872	1.95001311284789	Up
Galnt1	Ciliated	0.130651567886879	1.30134516783116	Up
Miip	Ciliated	0.130933908857075	1.53585300127142	Up
Cyp4b1	Ciliated	0.130934383836385	0.44340212504183	Up
Frat2	Ciliated	0.131028842227722	2.89203807499789	Up
Hspa9	Ciliated	0.131317424868977	0.935245469942232	Up
Usp34	Ciliated	0.131416903261691	0.863947033826233	Up
Hnrnpc	Ciliated	0.132100171727437	0.70956412157176	Up
Trmt6	Ciliated	0.132872873517933	2.02334524626717	Up
Clmn	Ciliated	0.133383409961712	1.70960759323102	Up
Pkm	Ciliated	0.134134871645311	0.678449468072219	Up
Snrpb	Ciliated	0.134364149533935	0.544110521287071	Up
Ndufaf3	Ciliated	0.134532938379121	0.721237096074403	Up
Slc39a3	Ciliated	0.134857242254345	2.07452967731103	Up
Impact	Ciliated	0.135152744810248	2.43740547245658	Up
Acaca	Ciliated	0.135152744810248	2.43740547245658	Up
Atp1b1	Ciliated	0.135535786327145	0.556871851071612	Up
Hepacam	Ciliated	0.136085503682658	2.0301427001205	Up
Rpl23a	Ciliated	0.137223832183216	0.424547321177399	Up
Syne1	Ciliated	0.13757215916324	0.929976019782971	Up
Fech	Ciliated	0.137717078282975	1.55524324949365	Up
Acp2	Ciliated	0.137936935026614	1.78113059055688	Up
Arhgef26	Ciliated	0.139009809648433	1.79684070766241	Up
Ptges	Ciliated	0.139433388136521	2.85067491154491	Up
Wisp2	Ciliated	0.139542448236763	2.50869899628801	Up
Asna1	Ciliated	0.13966251721028	0.926032658126347	Up
Lrrc23	Ciliated	0.139784473026786	0.60762206054802	Up
Ass1	Ciliated	0.139827488373669	0.797739274186908	Up
Rab25	Ciliated	0.140407009375627	0.925644989558362	Up
Klk11	Ciliated	0.140692130327039	1.65172615791042	Up
Adrb2	Ciliated	0.140774719885438	1.52629995101699	Up
Rac2	Ciliated	0.141325802397951	0.789548870570699	Up
Zfp950	Ciliated	0.141337309133073	1.55461607647817	Up
Gm14964	Ciliated	0.1415403599641	0.77174824712338	Up
Gm26542	Ciliated	0.141676264633937	2.12488245986825	Up
Lbp	Ciliated	0.142135519550225	0.878351375918919	Up
Fermt1	Ciliated	0.142613208895606	1.13171130872408	Up
Mgrn1	Ciliated	0.142637805085189	1.25177350768712	Up
Cuta	Ciliated	0.143222726098745	0.581182316607747	Up
Cyc1	Ciliated	0.143315488512629	0.698726735354666	Up
Ces1d	Ciliated	0.143489506412008	0.393196192895912	Up
Erich3	Ciliated	0.143544165829574	0.993054607321384	Up
Bmp2k	Ciliated	0.144086253767663	1.12492931272691	Up
Creb3	Ciliated	0.145704079531738	1.02706429273958	Up
Vps54	Ciliated	0.145873425831717	1.45309090015147	Up
Hmgn3	Ciliated	0.147097794645558	0.713291883287929	Up
Pld3	Ciliated	0.147271483935348	1.15061158508832	Up
Wdr89	Ciliated	0.147306643269559	0.422649301118038	Up
Pno1	Ciliated	0.147665510799676	1.75418520529792	Up
Zhx1	Ciliated	0.148070821158386	1.68257081208265	Up
Ccl4	DC	2.98133964705218e-05	1.94362194766902	Up
Sult1a1	DC	0.000129059350539774	1.09034607153547	Up
Cxcl2	DC	0.000151839963295078	7.25673872722208	Up
2810417H13Rik	DC	0.000480117213289768	0.946702037793692	Up
Cfp	DC	0.000559062376354789	0.617149053396482	Up
Sdc1	DC	0.000584981702667085	2.10094846884956	Up
Mki67	DC	0.00059635256252151	1.38909184083995	Up
AY036118	DC	0.00109653244130707	1.10673693007071	Up
Vim	DC	0.00156944993651247	0.519064337292231	Up
S100a4	DC	0.0016020629544048	0.423778355038742	Up
Retnla	DC	0.00203103967105603	2.74440639443796	Up
Lmna	DC	0.00217259994164954	0.827201507165358	Up
Ighm	DC	0.00263910011054742	2.58683201708041	Up
Gda	DC	0.00268819986547054	1.18359293704241	Up
Birc5	DC	0.0034493874319059	1.05858133638964	Up
Top2a	DC	0.00351663427383695	1.02189802622029	Up
Vsnl1	DC	0.0037393881518512	4.07455608612864	Up
Rps12-ps3	DC	0.00388803041095611	0.440638011599417	Up
Rps12	DC	0.00390144742669272	0.359839176423407	Up
Tppp3	DC	0.0041917432407738	0.621374330071799	Up
Wdr89	DC	0.00517271346863187	0.335825445442905	Up
Chst7	DC	0.00553636515809779	1.86980533930016	Up
Tgfbi	DC	0.00560202868792464	0.56628203408284	Up
H1fx	DC	0.00602904522285649	1.77480630994872	Up
Gapdh	DC	0.00628785399201911	0.377537715442571	Up
Eaf2	DC	0.00672243441431744	3.38776771508769	Up
Ube2c	DC	0.00732822647130073	0.981562013755161	Up
Hist1h1b	DC	0.00764755617859719	2.39220929786792	Up
Ccl9	DC	0.00768800920855532	0.561044588723663	Up
Fcrls	DC	0.00922610640454532	1.30174867951023	Up
Rrm2	DC	0.00928008403079629	1.29657205144556	Up
Serpina3g	DC	0.00956332335799557	1.41580366336565	Up
Ankrd37	DC	0.0102283590043765	0.803172690856676	Up
Bpifa1	DC	0.0108779235373568	2.29282481628831	Up
Rbm3	DC	0.0112520144387798	0.386539016842141	Up
Prc1	DC	0.0113391252979954	1.5770226031655	Up
Oosp1	DC	0.0118012015713481	4.57480877501099	Up
Trem2	DC	0.0128367790213331	1.98183996876145	Up
Rpl7a	DC	0.0131192794457688	0.284774808001688	Up
Mybl2	DC	0.0137236615842122	2.37617408797343	Up
Clec2g	DC	0.013958276379047	3.69602503947819	Up
Apoc1	DC	0.0154615669922441	2.01465861675005	Up
Igkc	DC	0.015659531601818	3.01312892341608	Up
Txndc5	DC	0.0157122668873207	0.680303862932113	Up
Edn1	DC	0.0158791745568344	0.779383122044921	Up
Derl3	DC	0.0161927364733427	2.27300016292497	Up
Gm42418	DC	0.0166167108808894	0.990277350637154	Up
Esco2	DC	0.0167212138951336	1.48117892333684	Up
Tk1	DC	0.0168526433431554	1.13156934819446	Up
Stmn1	DC	0.0171955325353493	0.49982511532177	Up
Erdr1	DC	0.0194017383178697	1.36429382638124	Up
Dmkn	DC	0.0210380469579462	2.54216605968086	Up
Tuba1c	DC	0.0216158089309184	0.70822602519463	Up
Jchain	DC	0.0225989059642209	4.26079744936771	Up
Clu	DC	0.0227925646055211	0.756339289486703	Up
Kcnmb4os2	DC	0.0229325913184968	4.42178573265416	Up
Pard6g	DC	0.024008991431739	1.21370992497658	Up
Iglv1	DC	0.0243831557739414	2.4130410519897	Up
Clspn	DC	0.0250674068448079	1.67897555884856	Up
Cmklr1	DC	0.0253036485012166	3.81221619063598	Up
Sccpdh	DC	0.0257345455476764	2.42059880456977	Up
Scgb3a2	DC	0.0257922763732189	1.11869715421981	Up
Il4i1	DC	0.0260445788359422	0.718474444239265	Up
Aqp3	DC	0.0265388612135558	1.906399859011	Up
Mt2	DC	0.0270047592914486	1.35547818182024	Up
Igfbp2	DC	0.0271678884027522	1.70810573785104	Up
Eef1a1	DC	0.0271702748243095	0.276587231060057	Up
Bcam	DC	0.0273885939926148	0.829073775433976	Up
Gnb2l1	DC	0.0284073541964703	0.274004226240769	Up
Ptgs1	DC	0.0290073319520937	1.6727454491856	Up
Trim21	DC	0.0301368148073012	4.16293700225511	Up
Chn2	DC	0.0323443768062024	1.04171728027538	Up
Mgat4b	DC	0.0327773553860789	0.933790272806631	Up
AA467197	DC	0.0336599382594505	0.568581431158389	Up
Tuba1b	DC	0.0336906569064639	0.392923733127628	Up
Hist1h2ap	DC	0.0346129434326515	1.36828598539852	Up
Coq7	DC	0.0346906887234524	1.07840522968796	Up
Myl9	DC	0.0352353702206935	0.716852194209162	Up
Hmgb2	DC	0.0357466054498098	0.411640956156593	Up
Avpi1	DC	0.0364053624466391	0.463794314517977	Up
Egr1	DC	0.0369748575964722	1.35505168111592	Up
Plpp2	DC	0.0370385771757592	0.757848709575193	Up
Cd209f	DC	0.0376679029830517	4.2387166517425	Up
Calm4	DC	0.0376795214729911	3.02638371329769	Up
Tpi1	DC	0.0377557342839654	0.473008723421246	Up
Gja1	DC	0.0387411138741984	2.27661277099683	Up
Gpx2	DC	0.0388339948991053	4.98560842183887	Up
Rab38	DC	0.0389985520221528	2.77878082609158	Up
Pdap1	DC	0.039069783628243	0.513231811248701	Up
Hnrnpa1	DC	0.0391021444326721	0.318795881732863	Up
Hist1h2ab	DC	0.0394703524845554	3.58992857575421	Up
Mif	DC	0.039797628920414	0.376586313776843	Up
Tubb5	DC	0.0419047623850285	0.318636677893671	Up
Krtdap	DC	0.0422243485744911	3.25278885793374	Up
Dusp14	DC	0.0423361478266881	2.76891532203951	Up
Ncl	DC	0.0427845520007506	0.343645223375802	Up
Adh7	DC	0.0431480237499732	4.79359939458386	Up
Fam162b	DC	0.0441752537855308	3.11679423886964	Up
Eif4h	DC	0.0444480655510884	0.407864772861402	Up
Fst	DC	0.0446303024977727	3.16990316450788	Up
Mamdc2	DC	0.0447194328026706	1.82533359873663	Up
Gm26917	DC	0.0454802556493351	0.549357722827141	Up
Kif21a	DC	0.0461720713966247	2.42808347957992	Up
Serping1	DC	0.0462217043328953	1.03759503281568	Up
Fgfr1	DC	0.0470278557476396	0.576698601923276	Up
Adam9	DC	0.0476704951008199	1.05708417070046	Up
Dbp	DC	0.0480330906929017	1.05330297310489	Up
Ppp1r14a	DC	0.0482576229485002	0.799561118858525	Up
Pcna	DC	0.048823755895953	0.521792065090883	Up
Bag2	DC	0.0488827623050913	2.21168211871146	Up
Hif1a	DC	0.0489337378479722	0.656390112766366	Up
Sox6	DC	0.0489746090681619	3.53855638816526	Up
Plek2	DC	0.0501900392206881	3.66343546598691	Up
Spink2	DC	0.0502189442644734	1.86633190679638	Up
Tmeff2	DC	0.0512491113480348	1.77274593176271	Up
Prss23	DC	0.0522364876670271	0.780815394948447	Up
Selenbp1	DC	0.0523407116157516	0.862213138882529	Up
Spred2	DC	0.0534431508708098	1.58458839276397	Up
Megf6	DC	0.0538214283672826	1.91131724111102	Up
Cdc20	DC	0.0539573271722157	1.19367528457862	Up
Kifc5b	DC	0.0544228258832812	3.42545224824669	Up
Eea1	DC	0.0546774875467872	0.70802780996222	Up
Gpi1	DC	0.054748520884979	0.299138174568409	Up
Myh14	DC	0.0549144843065438	2.07973819075292	Up
Farp2	DC	0.0558847076409845	2.89006740842554	Up
Atad2	DC	0.0559900857577822	0.914859396204092	Up
Cdca3	DC	0.05622164391804	0.861315306596686	Up
Pvrl1	DC	0.0568942930046175	0.824608846971601	Up
Colec12	DC	0.0571962163593718	2.28800364866661	Up
Nid2	DC	0.0573299829240763	1.7856714906239	Up
Gmnn	DC	0.057360917170991	0.739186512818462	Up
Pltp	DC	0.0578975057807699	0.514918696916475	Up
Slamf9	DC	0.0581130520906116	0.412467666530722	Up
B930041F14Rik	DC	0.0584604144121948	2.37729984857809	Up
Rrm1	DC	0.0586965276075499	1.09827990259463	Up
Hnrnpdl	DC	0.0595574129956717	0.412224214319846	Up
Ckb	DC	0.0610822941971995	0.330238614832471	Up
Mt1	DC	0.061298435639701	0.391718781698883	Up
Mgst3	DC	0.0614403997502363	0.469560009715638	Up
Snhg6	DC	0.061811517685827	0.649149121094857	Up
Hist1h1e	DC	0.0619144012529179	0.985181185340211	Up
Gstm1	DC	0.0619216139548124	0.48037928258936	Up
Ccl3	DC	0.0622534456814106	1.65747522065645	Up
Cox4i2	DC	0.0626302260261604	1.40897970022665	Up
Ncapg	DC	0.0628375649019833	1.51351659309778	Up
Cog5	DC	0.0632963704303577	2.31828975291118	Up
Rab25	DC	0.0634905669154489	2.13280866282618	Up
Pcna-ps2	DC	0.0643348669409227	2.90056776397694	Up
Hist1h2ac	DC	0.0647158095714821	3.96939109154173	Up
Egr2	DC	0.0656758732924449	1.67104937354841	Up
Dut	DC	0.066156579270357	0.510173794317581	Up
Etohi1	DC	0.0666930097160105	1.19411389615739	Up
Alox5	DC	0.0671500399258255	1.06541255809879	Up
Hspb1	DC	0.068040965690205	0.603340648500963	Up
Fam183b	DC	0.0684885965265662	1.64924306312106	Up
Nf1	DC	0.0688640001311868	0.783059489899324	Up
Nme2	DC	0.0698548733920215	0.372958375498514	Up
Cd109	DC	0.070769456511879	3.96748260028587	Up
Ccna2	DC	0.0712013206930232	0.854400106220152	Up
Ahnak	DC	0.0717885457345148	0.277804161903313	Up
Perp	DC	0.0735563183146893	2.48456574556202	Up
mt-Nd3	DC	0.073907233279896	0.373105582317039	Up
Ctdspl2	DC	0.0739133512364787	0.775968015474465	Up
Cd163	DC	0.0740825810412671	0.927248089511132	Up
Sgol2a	DC	0.0745389036709274	1.80823722711762	Up
Isoc2b	DC	0.0745628920918915	1.02905530463363	Up
Tubb4b	DC	0.0747272756379235	0.408993467999309	Up
Ucp2	DC	0.0748391031413392	0.267817509608729	Up
Cdk4	DC	0.0755454781621848	0.36497584229431	Up
Wdr34	DC	0.0762643883147616	1.99247902750462	Up
Ccl17	DC	0.0763746161809516	0.974321777041384	Up
Klf5	DC	0.0763955135075161	2.99915458044017	Up
Fnbp1	DC	0.0767278472123231	0.399156037091856	Up
Tm9sf1	DC	0.0769320396517689	1.24437111298097	Up
Trmt12	DC	0.0776790587579008	0.994564890221838	Up
Cyhr1	DC	0.0777681492390794	0.740062902431986	Up
Ube2m	DC	0.0786380903472858	0.561430986228103	Up
Trim29	DC	0.0800539927573401	2.14223930139004	Up
Pi4ka	DC	0.0800944323139176	0.940214919652077	Up
Mmp12	DC	0.0801489107666104	1.37187332800408	Up
Hras	DC	0.0810250554715193	0.524645693395005	Up
Trim11	DC	0.0810279221480216	0.955082332784974	Up
Adam10	DC	0.0813365649035198	0.597207131156464	Up
Kif22	DC	0.0813401229868995	1.24982156785391	Up
Cask	DC	0.0816148331389589	1.03943683678077	Up
Gas8	DC	0.0816919419332586	1.381614642231	Up
Crim1	DC	0.0823706344578729	0.942862600079055	Up
Gsto1	DC	0.0824226861695257	0.501604522641525	Up
Jph1	DC	0.0835232829034479	3.70067913292669	Up
Gas7	DC	0.0837255228851569	0.53934393361585	Up
Dusp1	DC	0.0837869860156487	0.489693316728271	Up
Pvrl2	DC	0.0840399273259133	2.24198808243431	Up
Cenpf	DC	0.084841092790652	0.820040480149345	Up
Slc9a3r2	DC	0.0854193251398846	0.464280008285499	Up
Itgam	DC	0.0856763443155367	0.52314221019619	Up
Pi4k2b	DC	0.085775634091321	1.13616910363926	Up
Elovl5	DC	0.0859654000217639	0.459280403950363	Up
Dek	DC	0.0864548153456891	0.291299307197823	Up
Srsf5	DC	0.0865013937786452	0.297256711131524	Up
Gm10384	DC	0.0867342341546309	3.83354134137041	Up
Edn1	Endo	8.28614042033789e-167	2.57264474960142	Up
Bnip3	Endo	1.82741466314295e-107	2.81641064243363	Up
Ldha	Endo	2.40760530889936e-54	1.61344290011693	Up
Pde4b	Endo	2.55706253663997e-54	1.91286719498908	Up
Ankrd37	Endo	2.9510462971365e-45	3.49644921495142	Up
Dusp6	Endo	6.04839952570723e-44	1.61412401353996	Up
Bhlhe40	Endo	7.39094185867913e-40	2.66570994923911	Up
Sparcl1	Endo	4.24917986031441e-34	1.26781689729121	Up
Lpl	Endo	3.37092093265768e-33	1.50977586769184	Up
Selenbp1	Endo	5.04606369678897e-33	1.61425866628692	Up
Avpi1	Endo	1.52485066520006e-31	1.25764482759006	Up
Pfkl	Endo	1.0891814667979e-28	1.90171999878053	Up
Amd1	Endo	3.38783962488039e-25	2.79587547541424	Up
Ptprr	Endo	4.87473609680609e-23	1.80389059658563	Up
Mxi1	Endo	9.03879749807511e-21	1.4209739813607	Up
Atp1a1	Endo	1.32510582062202e-20	0.847102124649424	Up
Aldoa	Endo	1.74210752608054e-20	1.02237638800426	Up
Cd200	Endo	1.28213308161312e-18	0.923233792157134	Up
Ifngr1	Endo	1.90144099562257e-18	1.11299775582319	Up
Sox17	Endo	3.02122570646832e-18	1.02828053129631	Up
Tpi1	Endo	1.20872578823534e-17	1.13913919105445	Up
Ackr2	Endo	5.17314859241014e-17	1.22739062151749	Up
Nr1d1	Endo	1.27409117271882e-16	1.97841644155109	Up
Mark4	Endo	1.63618207619629e-16	1.12341829444287	Up
Mgll	Endo	3.72809252393462e-16	1.05323032534173	Up
Galnt18	Endo	8.52308263007489e-16	0.70106679448193	Up
Lrg1	Endo	1.40200862185242e-15	1.08701635918128	Up
Fam181b	Endo	1.72835083853582e-15	1.075326332751	Up
Higd1a	Endo	4.93687015869422e-15	0.802880962721046	Up
Anxa2	Endo	5.33365854538408e-15	0.768361961046849	Up
Ubc	Endo	4.44480993127131e-14	0.603298336525844	Up
Cbx6	Endo	2.9425116268605e-13	0.933828012047793	Up
Rgs12	Endo	1.12437659621306e-12	0.740717958719459	Up
Snrk	Endo	1.55737614891914e-12	0.651359253545591	Up
St5	Endo	2.04030025396761e-12	0.709148050110426	Up
Timp3	Endo	2.20233762071881e-12	0.83316936860352	Up
Rftn1	Endo	3.5196282683245e-12	0.946786004963599	Up
Eif4h	Endo	3.77728369771852e-12	0.844606402832031	Up
Plpp1	Endo	1.65597413634103e-11	0.523130351710773	Up
Lonrf1	Endo	1.9075520207651e-11	1.58126716223369	Up
Plcb4	Endo	2.85056683726215e-11	0.809520430248186	Up
Qsox1	Endo	3.15082617352548e-11	0.83968196585784	Up
Tiam1	Endo	4.09550269208756e-11	1.28652140978106	Up
Sult1a1	Endo	4.85366068187736e-11	1.28327020529502	Up
Pkm	Endo	5.08710084694194e-11	0.608639721041151	Up
Tagln2	Endo	5.47202700990799e-11	0.597063317552318	Up
Marveld1	Endo	6.33523648045274e-11	0.827298990107387	Up
Hic1	Endo	8.73238626835979e-11	1.4905151056882	Up
Gadd45b	Endo	8.86373687936493e-11	0.945402551730969	Up
Sox7	Endo	1.17114230259849e-10	0.700818964774063	Up
Fam107a	Endo	1.60481188232765e-10	2.11210734977765	Up
Adm	Endo	3.06408351740953e-10	4.26694913650996	Up
Icam2	Endo	5.71928875698011e-10	0.477128255413263	Up
Tef	Endo	8.63316016012283e-10	2.42321940673449	Up
Slc2a1	Endo	1.0203297664256e-09	1.54992287179289	Up
Hilpda	Endo	1.11095979660854e-09	0.635929697760441	Up
Eln	Endo	1.54365887920914e-09	0.715581185194588	Up
Ddit4	Endo	1.67254266034164e-09	1.08763269106476	Up
Serpine1	Endo	1.70970216933629e-09	0.898514631516985	Up
Slc16a3	Endo	2.1687845059209e-09	2.08492862114413	Up
Gapdh	Endo	2.25370893119418e-09	0.664515768847381	Up
Impdh1	Endo	3.49109002749436e-09	0.549825020705295	Up
Ier3	Endo	3.654728372171e-09	1.9045648431925	Up
Acer2	Endo	4.88284440878437e-09	0.52155290277377	Up
Lrrc8c	Endo	6.42289678830665e-09	0.666991549410907	Up
Idh2	Endo	1.06098274555139e-08	0.589071164680854	Up
Trp53i11	Endo	1.15539598302582e-08	1.0470095761231	Up
Rasa4	Endo	1.51010107870741e-08	1.0887372659348	Up
Lims2	Endo	2.07448800863458e-08	0.651251384144004	Up
8430408G22Rik	Endo	2.39997147207913e-08	2.95147457768215	Up
Pdk1	Endo	2.89566673260959e-08	1.01823577246276	Up
Lrrc32	Endo	3.13876971355504e-08	0.736821588381393	Up
Fgfr3	Endo	3.80494533687249e-08	0.868906585590847	Up
Mecom	Endo	5.11078441742911e-08	0.936069447294916	Up
Ttc39c	Endo	5.52599114149524e-08	1.6767130382792	Up
Megf6	Endo	5.57323788902726e-08	1.0420559094866	Up
Samd9l	Endo	5.67991003049025e-08	0.851534328024436	Up
Ckb	Endo	6.11081224589773e-08	0.64818138817333	Up
Ndrg1	Endo	7.46195112385828e-08	0.990549621024592	Up
Sigmar1	Endo	8.20946244332144e-08	0.731606589209161	Up
Akap12	Endo	8.55858336449544e-08	0.712576505611997	Up
Fry	Endo	1.10664869894921e-07	0.755822616887228	Up
Plod2	Endo	1.19195188845093e-07	1.06474683461947	Up
Hhex	Endo	1.6555581057764e-07	0.560725829098254	Up
Phactr4	Endo	1.71829634032129e-07	0.965871209102874	Up
Clec14a	Endo	1.74383548145498e-07	0.407023232496429	Up
Amd2	Endo	2.53595462907475e-07	2.70951990281192	Up
Lxn	Endo	2.63921650285827e-07	0.500113007255953	Up
Gtf3a	Endo	3.10440451171877e-07	0.625968864391403	Up
Ntrk2	Endo	3.18141688589129e-07	1.89418030515926	Up
Add3	Endo	3.19735518513154e-07	0.56053137512327	Up
Flt1	Endo	4.23051414808946e-07	0.462862491225841	Up
Mgp	Endo	4.72676715013947e-07	0.621064181422574	Up
Plk2	Endo	5.35470647753484e-07	0.674844341041966	Up
Rassf9	Endo	6.32292633321219e-07	0.633015773651444	Up
Vwf	Endo	7.03285452498168e-07	0.425932497217338	Up
Pdgfb	Endo	8.08199625680315e-07	0.586893580389598	Up
Ralgapa2	Endo	1.05918503882478e-06	0.704198855115412	Up
Cyb561	Endo	1.12996085862056e-06	0.543493574386497	Up
Asns	Endo	1.20289955569637e-06	0.760725508205886	Up
Fam102b	Endo	1.65194865965759e-06	0.737423646462922	Up
Gars	Endo	1.77080712526321e-06	0.588875188781006	Up
Plat	Endo	2.16233235696668e-06	0.694617425161876	Up
Prr18	Endo	2.39898166310589e-06	1.27512074364973	Up
Vegfc	Endo	2.47993980473527e-06	0.648741294296443	Up
Mafb	Endo	3.0865155727991e-06	1.06401011206808	Up
Srgn	Endo	3.26837393139359e-06	0.354038258251525	Up
Prickle1	Endo	3.46498620111331e-06	0.506992263257384	Up
Klhdc8b	Endo	3.48632313406711e-06	0.851791112266881	Up
Hspa12b	Endo	4.27672368511549e-06	0.531279165056058	Up
Bag5	Endo	4.44611476527496e-06	0.461061872620207	Up
Limk1	Endo	4.84425927241354e-06	1.3363225669543	Up
Kdsr	Endo	6.68590483059671e-06	0.591313533779185	Up
Slc46a3	Endo	6.99292814669644e-06	1.12137814364345	Up
Ripk3	Endo	7.04491533297982e-06	0.911148529675145	Up
Fibin	Endo	7.84811720262712e-06	0.489750999351107	Up
Slc44a1	Endo	8.31744386381212e-06	0.770382750563334	Up
Pmp22	Endo	9.05231106821223e-06	0.509050434903959	Up
Mxd4	Endo	9.73863895763617e-06	0.44728989081421	Up
Tcn2	Endo	9.85643057960158e-06	0.430281548888835	Up
Gstm1	Endo	1.2797774114319e-05	0.336087143237316	Up
Gprc5a	Endo	1.34856512614738e-05	0.902782180143917	Up
Plscr3	Endo	1.36867645055126e-05	0.430581003763537	Up
Zfp395	Endo	1.78428578588696e-05	1.16162264216791	Up
Bpifa1	Endo	2.00705676695662e-05	2.01254586496351	Up
Dbp	Endo	2.01347011774753e-05	2.61294616113061	Up
P4ha1	Endo	2.04442481272589e-05	0.775462032902835	Up
Xpnpep1	Endo	2.35920190726805e-05	0.512129699220289	Up
Chil3	Endo	2.44026863478217e-05	0.443652159840088	Up
Ly6c1	Endo	2.57619586156335e-05	0.368479865416912	Up
Arid5b	Endo	2.77764652018223e-05	0.446276442286784	Up
Map3k6	Endo	2.88231639645276e-05	1.86417195773997	Up
1500009L16Rik	Endo	2.96827966980963e-05	1.19723447285543	Up
Cdkn1b	Endo	3.77901629212169e-05	0.637760362931456	Up
Map3k1	Endo	3.97596864315703e-05	0.77649420073764	Up
Polr3gl	Endo	4.81390569236462e-05	0.512933384787738	Up
Pfkfb3	Endo	4.87917894884363e-05	1.00219547299184	Up
Apln	Endo	5.10966385411776e-05	0.447625149546181	Up
Atoh8	Endo	5.90520731904207e-05	1.39796495915512	Up
1810011O10Rik	Endo	7.44053906382896e-05	0.556468660676682	Up
Smad7	Endo	8.34736180316881e-05	0.441068538002728	Up
Pfkp	Endo	8.72357770414958e-05	0.562554022837555	Up
Mctp1	Endo	8.9386056641738e-05	0.82635342753238	Up
Tspan4	Endo	9.63353830359231e-05	0.639612782817237	Up
Ackr3	Endo	9.94141534866165e-05	0.498441829101591	Up
Trib3	Endo	0.000107961956159067	1.06334625206913	Up
Narf	Endo	0.000113184165957696	0.87150700106427	Up
Bcam	Endo	0.000130501513420469	0.387702619622619	Up
Ppme1	Endo	0.000135420708054567	0.683641360394864	Up
Gpi1	Endo	0.000139016607816004	0.378102726198658	Up
Eci2	Endo	0.000142462960789512	0.461671967087356	Up
Pknox2	Endo	0.000144331429797041	1.37654781644133	Up
Glt28d2	Endo	0.000151606976793457	1.0239825259667	Up
Eif4ebp1	Endo	0.000157689729152208	0.43652664426712	Up
Tmem109	Endo	0.000159966611891804	0.416062008607094	Up
Exoc3l2	Endo	0.000181133714225524	1.48922144147147	Up
Adgrl4	Endo	0.000225861632140424	0.348470637415746	Up
Ccdc184	Endo	0.000239288137510195	0.464542410346405	Up
Tinagl1	Endo	0.000254147931674379	0.493966509111613	Up
Tmem88	Endo	0.000255735614254038	0.466758600997856	Up
Atp8a1	Endo	0.000302316584425604	0.399620015373997	Up
Mthfd2	Endo	0.00030459466468585	0.789729929735266	Up
Myl12a	Endo	0.000335552999945021	0.264522105194919	Up
Tiparp	Endo	0.00034685279243359	0.755473966369429	Up
Cables1	Endo	0.000346915246864453	1.27644677190099	Up
Aqp1	Endo	0.000349229829945488	0.33894682480907	Up
Fkbp14	Endo	0.000378306450018302	1.56538775451305	Up
Cldn5	Endo	0.000391392286723642	0.299209874142716	Up
Tnks1bp1	Endo	0.000438146083259581	0.748525491333745	Up
Tbx2	Endo	0.000438282057734851	0.436861733304232	Up
Ramp3	Endo	0.000441135258937295	0.565336181485265	Up
Bcl2	Endo	0.000445914861253426	0.427267684064414	Up
Cdkn1a	Endo	0.000449979657071969	0.848870116796706	Up
Gpihbp1	Endo	0.0004530233085326	0.28596397538732	Up
Rbfox3	Endo	0.000458639556568296	0.911801327209101	Up
Tspan18	Endo	0.000466388617462069	0.360282756021899	Up
Chst1	Endo	0.000475041037929841	0.401354018456503	Up
Glb1l2	Endo	0.000509428729072438	0.762806087813023	Up
Srsf5	Endo	0.000510454152062209	0.319159963024622	Up
Anxa3	Endo	0.000512032730236881	0.276521479121046	Up
Maff	Endo	0.000543831521315037	0.658793586401687	Up
Agfg1	Endo	0.000550537468048119	0.427804825784107	Up
Bhlhe41	Endo	0.000557143394992228	1.41164339567744	Up
Rbm3	Endo	0.000560133820156976	0.339288179927874	Up
Ephx1	Endo	0.000570268139934399	0.457500493350173	Up
Slco2a1	Endo	0.000645626066958764	0.271080771165368	Up
Tmeff1	Endo	0.000674422727410878	0.562224083375585	Up
Vdac1	Endo	0.000759136997269079	0.377071452598282	Up
Per3	Endo	0.000798084586289056	1.81131985551505	Up
Pllp	Endo	0.000811834087366796	0.31298210641501	Up
Fas	Endo	0.000816290880904258	0.33640716632008	Up
Per2	Endo	0.000831337751227606	2.74582541805445	Up
Pgam1	Endo	0.000833726346072419	0.331994637899598	Up
Cd24a	Endo	0.000880531875730605	0.325851864470225	Up
Idi1	Endo	0.000898674503285429	0.515299970381869	Up
Wdsub1	Endo	0.000941403275760443	0.748023545413089	Up
Daam1	Endo	0.000941438618298488	0.43481445991841	Up
Fam19a1	Endo	0.00112294120376616	1.0143286952332	Up
Hbp1	Endo	0.0012105228873327	0.403952693175969	Up
Fgd5	Endo	0.00121748954016699	0.377068234708679	Up
Edn1	Erythro	0.00254858855960677	0.80741364743245	Up
Ier3	Erythro	0.00320905571255129	0.90778074104329	Up
AY036118	Erythro	0.00365839971207722	1.00359970139233	Up
Ch25h	Erythro	0.0103072228485747	4.34682122663048	Up
Bpifa1	Erythro	0.0115700947383494	2.0017013584487	Up
Trrap	Erythro	0.012689071957541	2.21448330991322	Up
5730455P16Rik	Erythro	0.0133975940911711	2.83126605629569	Up
Spag9	Erythro	0.0134734565156308	1.15537051439532	Up
Sox17	Erythro	0.0173463826406181	0.705293994756568	Up
Stag1	Erythro	0.0194720906140507	1.2396492604788	Up
Gtf2ird1	Erythro	0.020935021332441	3.46560229973214	Up
Bnip3	Erythro	0.0252423692766286	0.838785624138912	Up
Ankrd37	Erythro	0.0282088490091569	0.716695276762214	Up
Ager	Erythro	0.0292847675233672	0.622236649826915	Up
Pus10	Erythro	0.0301001325208363	3.80413953607604	Up
Calcrl	Erythro	0.0316394743380089	0.480844990294464	Up
Mgp	Erythro	0.0319188744504616	0.422030318288452	Up
Slc25a20	Erythro	0.033608170254444	1.45716670977842	Up
Igfbp4	Erythro	0.0341006509336248	0.687721765120195	Up
Zfp664	Erythro	0.034577610972161	1.45152623480375	Up
Vcam1	Erythro	0.0357823569641435	1.30793541564151	Up
Cyp26b1	Erythro	0.036161576356024	1.47089602118961	Up
Clec14a	Erythro	0.0364470938163279	0.425308125386075	Up
Tnks1bp1	Erythro	0.0369542407212361	1.84243724552825	Up
Cnnm3	Erythro	0.0392284862779625	2.52555064014137	Up
Cd200	Erythro	0.0394930332492487	0.50095191186539	Up
2810417H13Rik	Erythro	0.0399197555286042	2.03028387073564	Up
Ttll3	Erythro	0.0409422884962652	3.23009345062425	Up
Ackr3	Erythro	0.0411503999405711	1.62977949467812	Up
Acvrl1	Erythro	0.0429873937318716	0.45023903498747	Up
Pde3a	Erythro	0.0431167450490569	0.946369404753042	Up
Inpp5k	Erythro	0.0460326317841644	1.07960829801875	Up
Rusc2	Erythro	0.047333863702442	2.11112844872194	Up
Polk	Erythro	0.0493585135792703	2.36961523063031	Up
Gnb4	Erythro	0.0497390841119167	1.30160019978881	Up
Pde4b	Erythro	0.0506478728456827	0.559842237448697	Up
Ccdc137	Erythro	0.0512582101515912	3.16393011797025	Up
Gm10269	Erythro	0.0513671266752059	2.79982787980005	Up
Ucp2	Erythro	0.0535406637569067	0.459746292153783	Up
Usp53	Erythro	0.055447100056425	3.21902758382868	Up
Bcam	Erythro	0.0560478686212522	0.5757532843043	Up
Postn	Erythro	0.0564460179701552	1.22454061982178	Up
Chil3	Erythro	0.0570298596144535	0.426718811211667	Up
Nr1d2	Erythro	0.0573369997303362	1.7245785465005	Up
Pdxdc1	Erythro	0.0579056139541661	1.3926066869839	Up
Bag6	Erythro	0.0587543988580642	0.894745028947945	Up
Hdac4	Erythro	0.0592896080718613	2.35447767544168	Up
Wisp2	Erythro	0.0600986205642396	1.34750994007158	Up
Patz1	Erythro	0.0601978564922353	1.68991296109613	Up
Bpnt1	Erythro	0.0614663391906712	1.77010876717813	Up
Ip6k2	Erythro	0.0630893042937441	1.79318710451248	Up
Cdk19	Erythro	0.0650223774837665	0.933109689161855	Up
Tshz2	Erythro	0.0651129847945872	1.4469157218136	Up
Brms1l	Erythro	0.0676703763667132	2.2639713643807	Up
Tmem191c	Erythro	0.0690259707298347	2.22166093427802	Up
Aldh3b1	Erythro	0.0691050550479797	1.23606436589925	Up
Btrc	Erythro	0.0700456531083454	1.54917375641233	Up
Fuz	Erythro	0.0703935959105346	1.63220742971693	Up
Kdsr	Erythro	0.0710525650379059	0.893437561828879	Up
Lonrf1	Erythro	0.0717221576444139	1.84656878763571	Up
Efcab7	Erythro	0.0718839395503471	3.41228200542064	Up
Ncoa6	Erythro	0.0728491103041327	1.56469901784629	Up
Mfap4	Erythro	0.0731419782330961	0.529147498858676	Up
Tusc1	Erythro	0.0741901751280561	2.88279783591689	Up
Tnk1	Erythro	0.0749098719462676	2.95909325611617	Up
Akap12	Erythro	0.0757586836442566	0.746388348225169	Up
Cav1	Erythro	0.0758364862724773	0.372570233928843	Up
Selenbp1	Erythro	0.0762643053588344	0.652834226117608	Up
Cds2	Erythro	0.0777123160070611	0.912469699348268	Up
Neurl2	Erythro	0.0788856582570491	2.42046267440624	Up
Diexf	Erythro	0.0802923640234874	2.49752144523016	Up
Grb14	Erythro	0.0805764326279492	1.34392394127838	Up
Pde8b	Erythro	0.0819640176222231	2.05994138046836	Up
Trim24	Erythro	0.0828674361651606	1.54274551369436	Up
Apaf1	Erythro	0.0832200903280526	2.33937365080081	Up
Ackr2	Erythro	0.0839336842283805	1.07584514539077	Up
Slc3a2	Erythro	0.0840905219491001	0.461409364607978	Up
Dcp1b	Erythro	0.0855864813330818	1.91533191686879	Up
Agfg2	Erythro	0.0856587514167619	1.89571273695409	Up
Ift140	Erythro	0.0866676606780513	1.44460425522889	Up
Mfge8	Erythro	0.0868020247692491	0.781056905940594	Up
Fhdc1	Erythro	0.0878106747339949	2.04682122206153	Up
Amd1	Erythro	0.08857415126784	0.745368464217622	Up
Ccnb2	Erythro	0.0885814429411115	1.36762429499097	Up
Tmed8	Erythro	0.0888466112385159	1.93927355809425	Up
Lztfl1	Erythro	0.0891008622013608	1.2045649248636	Up
Smim4	Erythro	0.0908860098768754	1.0409889298558	Up
Dock6	Erythro	0.0916055347155509	1.43056395305321	Up
Fst	Erythro	0.0929563158396011	2.76539755840101	Up
Nsf	Erythro	0.093403689390445	0.936906981027548	Up
Smox	Erythro	0.0934748494012813	0.699196381913437	Up
Tpi1	Erythro	0.0935777261489309	0.539136039270349	Up
Ybx3	Erythro	0.0941332284762897	0.927513473280409	Up
Baz1a	Erythro	0.0954356967284034	0.961834331782112	Up
Ism1	Erythro	0.095996727599901	2.19218525699266	Up
Adgrg3	Erythro	0.096034832563247	2.86726193494573	Up
Abhd11	Erythro	0.0966267483199209	1.22383138959419	Up
Adprm	Erythro	0.0970062885426445	1.60658833881924	Up
3300002A11Rik	Erythro	0.0971898662096045	1.99727595891726	Up
Lin54	Erythro	0.0973089181443428	1.78432066475366	Up
Tbxas1	Erythro	0.0978668655599265	1.6572673465554	Up
Eif4h	Erythro	0.0986211465193205	0.486800067350533	Up
2310022A10Rik	Erythro	0.0991976443872852	2.07205309272693	Up
Pramef8	Erythro	0.0997023743919085	2.16602559579938	Up
Abcc5	Erythro	0.0997639287700576	1.21426688785391	Up
Snta1	Erythro	0.100643056754891	2.40847429307324	Up
Gata3	Erythro	0.101320748055004	1.28514914821796	Up
Ly6c1	Erythro	0.101341452493927	0.346686782069762	Up
Pigyl	Erythro	0.101513240308054	0.724181216880115	Up
Icam2	Erythro	0.101849701951364	0.314878259426953	Up
E2f5	Erythro	0.10238994801586	1.76699064895077	Up
Hebp1	Erythro	0.102882363425523	0.671579791308958	Up
Csgalnact1	Erythro	0.103398658990136	1.2265669600983	Up
Aqp5	Erythro	0.103439418627386	0.896204768527219	Up
Slc43a1	Erythro	0.104090948198016	2.19363989091423	Up
Anxa7	Erythro	0.105383404265586	0.672511252185444	Up
Ptp4a2	Erythro	0.105501758435295	0.503866662113137	Up
Arhgef26	Erythro	0.107016222245424	1.12163763624847	Up
Slc27a4	Erythro	0.107323935914128	2.78341520490939	Up
Prpsap1	Erythro	0.107411925054075	0.90387462846754	Up
Dzip3	Erythro	0.108026299998795	3.18745597482435	Up
Gm21092	Erythro	0.108312636812814	0.982672179140417	Up
Tmem63a	Erythro	0.108651338075222	1.04972720142573	Up
Gata1	Erythro	0.108998343114957	2.30321833427332	Up
Tmem263	Erythro	0.109481612190362	1.3939839341588	Up
Acta2	Erythro	0.110364770524389	0.388036129346448	Up
Grp	Erythro	0.110415934284363	1.77891893862441	Up
Gstm1	Erythro	0.110743291721011	0.325990383610332	Up
Olr1	Erythro	0.111145037745563	2.47350153292766	Up
Aqp1	Erythro	0.111414195589412	0.381841683961067	Up
2510009E07Rik	Erythro	0.111551393412	1.46338126544251	Up
Hist1h1b	Erythro	0.111789141106938	2.45223645754021	Up
Mepce	Erythro	0.112201190609692	1.52646578832108	Up
Rcbtb2	Erythro	0.112702458027716	1.15228260685591	Up
Lrrc51	Erythro	0.113228236685306	1.49388075097841	Up
Krt7	Erythro	0.114112181476246	0.960324122711604	Up
Fbxo38	Erythro	0.114158027427879	1.6117321256068	Up
Ltbp1	Erythro	0.114456448160049	1.16641945774876	Up
Tex9	Erythro	0.114456987205676	2.72985343645658	Up
Inpp5a	Erythro	0.115226009200087	1.0754865794753	Up
Usp5	Erythro	0.115729108816466	1.14559585100247	Up
Nos1ap	Erythro	0.116240025507641	1.69353338472831	Up
Pigm	Erythro	0.116465783796304	1.66663318090166	Up
Mta2	Erythro	0.116561746563574	0.907192228838586	Up
Ube2s	Erythro	0.116950007753309	0.527767495099658	Up
Rapgef3	Erythro	0.118160822679051	1.46174824812392	Up
Fxyd3	Erythro	0.119255086114465	2.2222093035196	Up
Exog	Erythro	0.119367500742331	2.42530238661734	Up
Gm42418	Erythro	0.120766974665738	0.424804065967773	Up
Tcp11l2	Erythro	0.121316327217107	0.695033714727208	Up
Ace	Erythro	0.121790118462443	0.396865976239101	Up
Gtf2f2	Erythro	0.12181633181316	1.30548800087468	Up
Cpox	Erythro	0.122491241107725	1.13598507248742	Up
Clic3	Erythro	0.122539624029397	0.883564866772757	Up
Zfand5	Erythro	0.122836228594994	0.494450915714631	Up
Treml1	Erythro	0.123225644946423	1.56739715276981	Up
Arhgap19	Erythro	0.123418446458894	3.12638946777691	Up
Kcnk6	Erythro	0.123636301209432	2.16484576316619	Up
Fto	Erythro	0.123911461343059	0.902114622984254	Up
Aldoa	Erythro	0.123983722464165	0.335444822408712	Up
Cln8	Erythro	0.124293390334605	1.4112797650215	Up
Pfkl	Erythro	0.124906606708497	0.904830460667799	Up
Hmgb2	Erythro	0.125588848324059	0.484120465479523	Up
Hilpda	Erythro	0.12613268347096	0.407010522781635	Up
Ldha	Erythro	0.126191614332566	0.363012216449987	Up
Ccs	Erythro	0.126755556131052	0.858517364300632	Up
Tmem45a	Erythro	0.126987210216079	1.88931131895727	Up
Ppp1r13b	Erythro	0.128479236585428	0.997506342349695	Up
Insl6	Erythro	0.128536714936524	2.3652202480875	Up
Amn1	Erythro	0.128615177443542	0.869148785796781	Up
Srrd	Erythro	0.129301722284971	1.87671718821176	Up
Slc17a5	Erythro	0.130320643235505	1.85070597172806	Up
Cd300lf	Erythro	0.13048050082085	1.64365605360627	Up
E130012A19Rik	Erythro	0.131433761186281	3.18554640351244	Up
Zfp810	Erythro	0.131590743525398	2.58483099719743	Up
2310007B03Rik	Erythro	0.131772686285653	2.70121297297526	Up
Galnt4	Erythro	0.131946605460794	1.32043010557567	Up
Xdh	Erythro	0.132607456538492	0.65699672237858	Up
Galnt18	Erythro	0.132750549698278	0.520730171731333	Up
Ephx1	Erythro	0.133266972639043	0.841776765104039	Up
Vps37a	Erythro	0.133645909777655	1.19534814089814	Up
Cd14	Erythro	0.13381455514711	1.68679048150034	Up
Smad6	Erythro	0.134101039343475	0.59447983155318	Up
Csf2rb2	Erythro	0.134515835518956	1.97238834861943	Up
Cldn5	Erythro	0.134763132624599	0.307971000546068	Up
Hopx	Erythro	0.134976442031006	1.19314469487307	Up
Bhlhe40	Erythro	0.135466984738852	0.955028280741076	Up
Rab5b	Erythro	0.135619374061467	1.04597265648474	Up
Fam65a	Erythro	0.135853556419244	0.713561321766002	Up
Raver2	Erythro	0.1371302127604	1.73478982028351	Up
Lpl	Erythro	0.137240990989662	0.477480729273008	Up
Mfsd3	Erythro	0.13770673359622	3.05399901970314	Up
Mtbp	Erythro	0.137710139720519	2.63067665706517	Up
Slc7a5	Erythro	0.13817774873584	0.929507716355012	Up
Armcx6	Erythro	0.138329936301384	3.06999103411217	Up
Asrgl1	Erythro	0.138805148486722	1.18966295191668	Up
Smc2	Erythro	0.139513944701936	0.928835531226894	Up
Uaca	Erythro	0.140202182240382	0.855962131321229	Up
Rtn4	Erythro	0.140488694952625	0.458935941140698	Up
Tk1	Erythro	0.140631813803589	1.56462305342046	Up
Mt2	FB	5.05565221376574e-11	2.44678322376643	Up
Upk3b	FB	7.06101901496818e-09	7.22859001412545	Up
Dbp	FB	3.51897779658276e-08	1.95665954714499	Up
Tagln	FB	1.06315992503849e-06	1.26212654131444	Up
Msln	FB	1.62059241250057e-06	6.07267107114267	Up
Gpm6a	FB	1.6331649312718e-06	5.08603488424273	Up
Mfap4	FB	3.08545572851466e-06	0.677711131937694	Up
Ubc	FB	3.55443021071107e-06	0.69520925926745	Up
Thbs1	FB	1.06677393729282e-05	1.46778129745983	Up
Ptgis	FB	4.98784157074417e-05	0.845996782958379	Up
Ctgf	FB	5.29696775089801e-05	1.37413366492671	Up
Adamtsl2	FB	6.33251639228771e-05	1.18323360510321	Up
Sfrp4	FB	9.3375888722976e-05	3.16285659097491	Up
Gm42418	FB	0.000130496451215757	0.689546021587867	Up
Ifi205	FB	0.00023894095730801	2.83833250372255	Up
Actg1	FB	0.000569418698651061	0.489154580803829	Up
Gpc3	FB	0.000834529573033806	0.628798031894909	Up
Lrrn4	FB	0.000918348914993086	4.87726174154357	Up
Nkain4	FB	0.00100167543242374	1.14137285076046	Up
Clu	FB	0.00111638126184915	1.08468563065502	Up
Vim	FB	0.00127687271741907	0.584120874482131	Up
Lox	FB	0.00152927551719528	0.968099397540105	Up
Rspo1	FB	0.00156390165371002	2.64505977647996	Up
Atp1b1	FB	0.00159406920811488	1.89229445113388	Up
Dpep1	FB	0.00215667274819699	0.583030122492208	Up
Maff	FB	0.00272951186382192	1.81256551648735	Up
Mgp	FB	0.0029801861742771	0.388542320902735	Up
Smpd3	FB	0.00310050402875641	4.51894295527559	Up
Anxa1	FB	0.00330531761244299	0.689721148870079	Up
Cldn15	FB	0.00348732318445438	4.03730501418761	Up
Ubb	FB	0.00354279669210671	0.373125777803675	Up
Mt1	FB	0.00356167845363705	1.76151446011688	Up
Krt19	FB	0.00371234961183419	1.78131704110919	Up
Ier3	FB	0.00379867529491826	0.917193342048156	Up
Spink2	FB	0.00413776135316477	4.51505000954135	Up
Per3	FB	0.00425308438441589	1.44305419916477	Up
Gm12840	FB	0.00428227388602452	1.73093815022448	Up
Wt1	FB	0.00453503795690828	4.49426200790482	Up
Tspan4	FB	0.0051697627571055	0.874440316844937	Up
RP23-4H17.3	FB	0.00589858040516037	1.1644891986428	Up
Muc16	FB	0.00648291036675985	4.30118416600151	Up
Bhlhe41	FB	0.00684872803512869	2.1781002780512	Up
Serpine1	FB	0.00721582811121562	2.05264225158497	Up
Irak2	FB	0.00756764211972664	1.3556639363116	Up
Fmo2	FB	0.00757514477052615	0.483354976496299	Up
Junb	FB	0.0080100640940128	0.758140486246631	Up
C3	FB	0.00841066003189115	0.594117041841225	Up
Arid5b	FB	0.00924718698167315	0.84984562524123	Up
Cilp	FB	0.00988123653598026	1.42156826885167	Up
Fmod	FB	0.010321511798259	1.81874183860773	Up
Tmem151a	FB	0.0108486670906681	3.73728810645236	Up
Cnn2	FB	0.0117614248714243	0.583750880413509	Up
Glul	FB	0.0118328219594339	0.634604118902556	Up
Anxa3	FB	0.0119727887786641	0.842847985445043	Up
Myl12a	FB	0.0123173579246216	0.389050746659169	Up
8430408G22Rik	FB	0.012706779598013	1.57697796857524	Up
Fn1	FB	0.0127621059948793	0.443990626922008	Up
Slc1a5	FB	0.0133343857327149	0.734107233512792	Up
Fam180a	FB	0.0150053572654491	2.8905526701278	Up
Gm17501	FB	0.0150124442479752	2.12561571977221	Up
Fbln5	FB	0.0160744506854016	0.638594686579354	Up
Mpp6	FB	0.0169565208009149	1.39187434955063	Up
Tef	FB	0.0172692623011003	1.11571612572738	Up
Txnip	FB	0.0181246303807204	0.570292092708206	Up
Lima1	FB	0.0183191620070101	0.831954440867184	Up
Rgcc	FB	0.0184342150704834	0.803819738686203	Up
Adamts1	FB	0.0191526507904523	0.736283690304267	Up
Rgs2	FB	0.0200752814767644	0.694498232077084	Up
Lgals1	FB	0.0200936888611174	0.333588400484576	Up
Vit	FB	0.020203879309593	2.43980312966777	Up
Bgn	FB	0.0213448422762102	0.326434756762644	Up
Ager	FB	0.0219252870423586	0.897772723929316	Up
Ankrd37	FB	0.0229596196416167	0.948665003257429	Up
Rarres2	FB	0.0229816115479179	0.353776752095749	Up
Col6a2	FB	0.0234424707859198	0.491667096855885	Up
Lims2	FB	0.0239167906953007	0.806828973878763	Up
Por	FB	0.024807653339377	0.66138760931025	Up
Dfna5	FB	0.0250312452010816	2.18197934079218	Up
Ace	FB	0.0250721750736461	0.688851456123418	Up
Myl7	FB	0.0251370279995838	3.96887285256252	Up
Ifrd1	FB	0.0256225924200336	0.564578223427527	Up
Edn1	FB	0.0257523587646259	0.969974645471803	Up
Pepd	FB	0.0257874816133121	1.50050538524409	Up
Bpifa1	FB	0.0259850239271812	3.50935079973441	Up
Mettl6	FB	0.0264364790709697	1.17025678710324	Up
Daglb	FB	0.0296480114139771	1.31059682544622	Up
Adam23	FB	0.0300063919430183	2.12819483429705	Up
Cd200	FB	0.0301017142869293	0.6554312058508	Up
Bcam	FB	0.0309355856225838	0.922401702813517	Up
Cdo1	FB	0.0316163235911598	0.425690584738831	Up
Abca8b	FB	0.0330380694024724	1.34899772363903	Up
2410022M11Rik	FB	0.0336824589969579	1.83093771778484	Up
Cox5b	FB	0.0340948746461462	0.404556132801214	Up
Slc9a3r1	FB	0.0343439257996064	1.42618148809184	Up
Tpm4	FB	0.0349169338000801	0.441640178958704	Up
Igfbp7	FB	0.035085775129515	0.274054106267715	Up
Entpd2	FB	0.0354894503667767	0.758189017205692	Up
Lxn	FB	0.0359750804589565	0.608277522896816	Up
Prdx6	FB	0.0361389741204134	0.42102633756025	Up
Mmrn1	FB	0.0365049060268078	3.42330180942695	Up
Sult5a1	FB	0.0366888382436683	0.922587419894298	Up
Higd1b	FB	0.0372979188365847	2.93802544604799	Up
Nr1d2	FB	0.0375931474434912	1.09151258347037	Up
F11r	FB	0.037651943357011	1.65196395508694	Up
Clic3	FB	0.0376819621860511	1.980080222206	Up
Ephx1	FB	0.0385622463866852	0.934302974930603	Up
Fhl1	FB	0.0388358751870572	0.351471306416772	Up
Abca6	FB	0.0401365559865302	1.96566107711965	Up
Pllp	FB	0.0407249220407251	1.38520420584369	Up
Lgals7	FB	0.0407546833906882	3.34223161682064	Up
Ddt	FB	0.0411892734628351	0.626430360338718	Up
B130006D01Rik	FB	0.0417138873650674	3.11503993147135	Up
Des	FB	0.0417491844923146	0.858564337078493	Up
Flt1	FB	0.0431246139187749	0.909204387809709	Up
Adam33	FB	0.0439219222550522	1.25722545780052	Up
Serpinf1	FB	0.0450034722757491	0.560430565789502	Up
Ly6c1	FB	0.0450242507157726	0.426135967630833	Up
Galns	FB	0.0461986276424939	1.52554274590252	Up
Vkorc1l1	FB	0.0469920869409719	1.42968572941144	Up
Npr3	FB	0.0474011730503303	1.58497296291217	Up
Cdkn2b	FB	0.0483966177379227	3.04915127204148	Up
Acta2	FB	0.0486162662765246	0.995155492888684	Up
BC028528	FB	0.0499337911778141	0.590528380009639	Up
Inmt	FB	0.0508612183365069	0.338105794394079	Up
Gja1	FB	0.0508641724381345	1.40896547119266	Up
Elp3	FB	0.0516408321414748	1.50507771323862	Up
Fcor	FB	0.0518131368470867	2.20201991566567	Up
Smim4	FB	0.0523282724494245	0.43738889254406	Up
Fst	FB	0.0539927306951284	1.67369143267362	Up
Hspbap1	FB	0.0546429712334229	3.0906668205818	Up
Eif2s3y	FB	0.054898585798389	0.780033606808893	Up
Ptrf	FB	0.055221373460838	0.471070402042513	Up
Col4a2	FB	0.0563627638583196	0.52170836727348	Up
Klf6	FB	0.0576078867332028	0.466748937058238	Up
Atp5b	FB	0.0579452391495807	0.362258745662769	Up
Akap1	FB	0.0583994117289946	1.85442784467018	Up
Postn	FB	0.0585678931884955	1.21138822651182	Up
Snta1	FB	0.0587448592238729	0.969031661430015	Up
Zbtb26	FB	0.0591537730041312	2.55578057139919	Up
Alg11	FB	0.0592830723374846	1.71548273821032	Up
Epb41	FB	0.0596161328462581	1.09426978100411	Up
Cldn10	FB	0.0600666905246378	1.73550146104609	Up
Cyb561	FB	0.0604983466111494	1.02472415385403	Up
Lrfn3	FB	0.0606736279449401	2.53377206060644	Up
Man1c1	FB	0.0624506852288155	1.92771884409786	Up
Il3ra	FB	0.0637048665857823	0.890025310731123	Up
Fibin	FB	0.063862089899253	0.551100871185171	Up
Lrrc51	FB	0.0664152695411612	2.92125206731995	Up
Bace2	FB	0.0665903990814626	0.77145464153922	Up
Psmd14	FB	0.0668899106036322	0.821617162883392	Up
Scap	FB	0.0682004194579174	0.946787907384235	Up
Gpi1	FB	0.0685661315698281	0.600980377950488	Up
Hebp1	FB	0.0686195716842345	0.844666096335779	Up
Myl6	FB	0.0695931647702416	0.273607868227424	Up
Ttyh2	FB	0.0696838984732861	3.49178363334093	Up
Psmc4	FB	0.0701059675612862	0.577283200622826	Up
Exoc5	FB	0.0701236883809024	1.07352948007408	Up
Timp2	FB	0.0701790218041469	0.351906161894041	Up
Rgs3	FB	0.0702981662636038	0.711462197832776	Up
AU021092	FB	0.0710714366143994	2.16567500247702	Up
Alad	FB	0.0722935708217975	1.13110224157745	Up
Xab2	FB	0.0724122370095004	1.18395344321635	Up
Tnfsf13os	FB	0.0728829995994877	3.3213489514617	Up
Vgll3	FB	0.0746728228293338	0.724462222343257	Up
Aldh1a3	FB	0.0753623538709323	2.28636081961628	Up
Zfc3h1	FB	0.076346393428657	1.13644862800168	Up
Cadm1	FB	0.0763831957438017	1.10079628522506	Up
Ifngr1	FB	0.0764706498139927	0.337471036442449	Up
Pdzd2	FB	0.0767776969425816	0.474614900068168	Up
Igfbp2	FB	0.0770989021986376	1.56341438728719	Up
Mapk3	FB	0.0773463602959929	0.407675131290486	Up
Mcam	FB	0.077750134197841	1.4673572053793	Up
Tnnt1	FB	0.0783388873351859	3.3777807775625	Up
Sult1a1	FB	0.0785396789310398	0.889729986814726	Up
Tyw1	FB	0.0789020718221446	1.64413085929697	Up
Fkbp7	FB	0.0789883905221234	0.416261038081982	Up
Mtch2	FB	0.0801686929223775	0.46497918694873	Up
Ccl7	FB	0.0805692275304194	2.85779175090819	Up
Arl2bp	FB	0.0806551206040018	0.558005449543347	Up
Rbpms	FB	0.0808975500670627	0.445303854728993	Up
BC037039	FB	0.0811237777981573	2.39793820720123	Up
Smim24	FB	0.0819630799390157	2.80532107283481	Up
Bhlhe40	FB	0.0823380871754047	0.847016138644238	Up
Cxcl13	FB	0.0823519166690003	4.4031352504062	Up
Heph	FB	0.0831570702237621	1.39070159574426	Up
Mark4	FB	0.0839588944909895	1.60371288031603	Up
Ms4a4d	FB	0.0839676427339516	0.351384036431147	Up
Figf	FB	0.0841448084616916	0.377389444380824	Up
Ocln	FB	0.0842460459608707	2.81284697654426	Up
Msantd3	FB	0.0846169732613361	1.91935914844127	Up
Dusp3	FB	0.0846646426043293	0.708260412027722	Up
Ptpn21	FB	0.0853438060461871	1.74077575916356	Up
Itga9	FB	0.0863318948835757	0.906267118553422	Up
Ccl11	FB	0.0863669486777414	0.588631746236697	Up
Gm20342	FB	0.0864366342379911	1.27924176434621	Up
Ciart	FB	0.0869293895247877	2.37121335120852	Up
Epas1	FB	0.0871280969029422	0.514716738514943	Up
Lrp2	FB	0.0872001971215227	2.80209211042734	Up
Zfp65	FB	0.0874232457975063	1.98774497630736	Up
S100a11	FB	0.0874541323912027	0.263464044470143	Up
Stmn1	LymEndo	2.5622887137608e-06	2.84725441236618	Up
Ube2c	LymEndo	0.000508432399300067	5.16178040949817	Up
Top2a	LymEndo	0.000609027595337755	4.8232125084676	Up
Cenpf	LymEndo	0.000737976143102066	4.68252126646648	Up
Cks2	LymEndo	0.000953734172469768	5.02265700275378	Up
Tubb5	LymEndo	0.00142974316506707	1.12124323522287	Up
Wdr89	LymEndo	0.00486161398325262	0.943030624603551	Up
Rplp0	LymEndo	0.00547409974346786	0.534407933327955	Up
Npnt	LymEndo	0.00626789520420019	2.18367974783069	Up
H2afz	LymEndo	0.00642357818024762	0.970875316179926	Up
Sparc	LymEndo	0.00698532451534442	0.828775177622354	Up
2810417H13Rik	LymEndo	0.00726722020158231	3.80475155788411	Up
Bok	LymEndo	0.00776885778291183	1.25641114805045	Up
Spc24	LymEndo	0.00882460856062654	4.4470408191843	Up
Tcf19	LymEndo	0.00905251977955218	4.56144550217779	Up
Hmgb2	LymEndo	0.00948375750785204	1.67486722902096	Up
Cfh	LymEndo	0.0105552214890637	1.63790908703513	Up
Nupr1	LymEndo	0.010921215819909	1.45593961402052	Up
Tuba1b	LymEndo	0.0111879768872992	0.969010634247113	Up
Olfml2a	LymEndo	0.0111888308609285	3.01853377856224	Up
Rps2	LymEndo	0.0122275784135364	0.64531569844718	Up
Hmgn2	LymEndo	0.0124358018882282	1.56980249480964	Up
Ncapd2	LymEndo	0.012983198515971	4.26188938142185	Up
Birc5	LymEndo	0.0132951049508738	3.27626275446803	Up
Serinc3	LymEndo	0.016180566524072	0.745648013912579	Up
Ndufc2	LymEndo	0.020416316125333	0.830170105263721	Up
Zfos1	LymEndo	0.0205578394193399	1.94490622576057	Up
Nusap1	LymEndo	0.0225003710990011	4.06619551552828	Up
Vim	LymEndo	0.02408343977742	0.600765604097847	Up
Cenpa	LymEndo	0.0249656395829784	2.27625524934845	Up
Rpl22l1	LymEndo	0.0268784902595391	0.672933319545376	Up
Ddx19a	LymEndo	0.0287883644765884	3.99158679602548	Up
Por	LymEndo	0.0300287951638964	3.45592265417864	Up
Cep19	LymEndo	0.0320770832533588	3.9376596856231	Up
Rpsa	LymEndo	0.0357799291840282	0.52156466946324	Up
Mrpl19	LymEndo	0.0371586190984783	3.32258553592146	Up
H2afx	LymEndo	0.0391814640233978	2.26967582328591	Up
Casp7	LymEndo	0.0392586382132755	3.81049476732585	Up
Knstrn	LymEndo	0.0394850777827977	3.85022215990682	Up
Mxd3	LymEndo	0.0397195395322971	3.86846120746513	Up
Rpl3	LymEndo	0.0412666336418831	0.444006091586232	Up
Smc1a	LymEndo	0.0419464537371493	1.4830580662155	Up
Spp1	LymEndo	0.0424325950696223	2.85026301315329	Up
Mxd4	LymEndo	0.043470377254301	0.864747885667493	Up
Smyd2	LymEndo	0.0444596950866411	1.50647812042539	Up
Gnb2l1	LymEndo	0.0452594232766521	0.65878800770477	Up
Lancl1	LymEndo	0.0460775586982285	3.25355055455179	Up
Rplp2	LymEndo	0.0471726430689086	0.521976163504557	Up
Rps12	LymEndo	0.0484316178597059	0.500862905886934	Up
Fnip1	LymEndo	0.0486694211559522	3.19903843877728	Up
Rrm1	LymEndo	0.0494872296516487	3.28635477733404	Up
Eef2	LymEndo	0.0499192327720936	0.528090289197042	Up
Colgalt1	LymEndo	0.0533597226638839	2.24304919545049	Up
Rassf4	LymEndo	0.0550496817238348	3.65356653276382	Up
Shmt2	LymEndo	0.0552019377454254	3.19475953542098	Up
Fam69b	LymEndo	0.0553110950170917	2.4721293417517	Up
Tubb6	LymEndo	0.0582067583685963	1.42120339285081	Up
Scn1b	LymEndo	0.0590520929520566	0.74079318779805	Up
Il33	LymEndo	0.0591142222663543	2.84052606673675	Up
Plxnd1	LymEndo	0.059816590351417	1.7715813920236	Up
Rps20	LymEndo	0.0601075340189609	0.437724885853062	Up
Stab2	LymEndo	0.0626851019682158	1.73638269772385	Up
Rps9	LymEndo	0.0636004220477482	0.367810154310802	Up
Itm2a	LymEndo	0.0649016610253133	1.10217766659626	Up
Mgat4b	LymEndo	0.0658701602737209	1.60961718249794	Up
Fbxo5	LymEndo	0.0667636970451582	3.61529841464807	Up
Fam64a	LymEndo	0.067159565834933	3.59959474872853	Up
Haghl	LymEndo	0.0683777140376417	2.27613863543195	Up
Mad1l1	LymEndo	0.0690668081294326	2.60296923943638	Up
Coq10a	LymEndo	0.0690686178552331	3.5583580811376	Up
Dbn1	LymEndo	0.0699548486811299	3.53702138436497	Up
Cgrrf1	LymEndo	0.0712972468763585	2.2972181190104	Up
Ttc28	LymEndo	0.0730512726526604	1.69170306492676	Up
Ccna2	LymEndo	0.0735794372768376	3.59276550505613	Up
Frmd4a	LymEndo	0.0756983747019432	2.98517121158157	Up
Mis18bp1	LymEndo	0.0759676678613817	3.49846247569391	Up
Gas1	LymEndo	0.0770762853338771	2.34788110781011	Up
Cct4	LymEndo	0.0771009587715791	0.963284825361278	Up
Hax1	LymEndo	0.0776972736106596	1.86022224462698	Up
Eef1a1	LymEndo	0.0781339437972496	0.384166176830667	Up
Ccdc34	LymEndo	0.0789221455824212	1.48861488060688	Up
Ninj1	LymEndo	0.0803624230034349	1.09785608683668	Up
Creb3l2	LymEndo	0.0817262147227375	1.65231995829991	Up
Ddx27	LymEndo	0.0819401854885208	2.99442972441994	Up
Rnf38	LymEndo	0.0826711490414854	3.4775087886542	Up
Rpl29	LymEndo	0.0853792196015556	0.424587085018399	Up
Thrsp	LymEndo	0.0855551913339234	1.87072097087475	Up
Pofut1	LymEndo	0.0858176493241193	2.96518983280359	Up
Lynx1	LymEndo	0.0864773855795892	2.29180174332278	Up
Aurkb	LymEndo	0.0883657391528899	3.45473580226012	Up
Sugt1	LymEndo	0.0892805700551066	1.18088764158742	Up
Psme2	LymEndo	0.0896117623613079	1.10055940487939	Up
Sfxn1	LymEndo	0.0899191127543563	2.47749124625207	Up
Znrd1as	LymEndo	0.090027329499868	3.41061966003389	Up
Cdk1	LymEndo	0.090027329499868	3.41061966003389	Up
Rpl28	LymEndo	0.0905188086866685	0.440249759500509	Up
Csrp2bp	LymEndo	0.0907195650214055	3.43720023735179	Up
Cdkn2c	LymEndo	0.0913390130249391	1.4278315189379	Up
Gm17619	LymEndo	0.092203903505151	2.52053082138125	Up
Plekhf1	LymEndo	0.0924588202828104	2.95468710989043	Up
Tdg	LymEndo	0.0924588202828104	2.95468710989043	Up
Gtpbp8	LymEndo	0.0925308562566858	3.47155334690315	Up
Emid1	LymEndo	0.0926264656870858	1.28742911825535	Up
Hist1h2ap	LymEndo	0.0948283686267879	6.53396850948651	Up
Kctd12	LymEndo	0.0950544559473006	0.811521608265999	Up
Ppp1r14b	LymEndo	0.0960657023435402	1.01488978254887	Up
Ttc17	LymEndo	0.0962555848778965	3.36776636734005	Up
mt-Nd1	LymEndo	0.0965377883024677	0.336449394673452	Up
Lockd	LymEndo	0.0970343150191192	2.93059554373406	Up
Tpx2	LymEndo	0.0972229804864604	3.52134552109166	Up
Itpk1	LymEndo	0.100289015944857	2.21386843057133	Up
Ndufaf2	LymEndo	0.101841770176525	1.89896464415979	Up
Srek1	LymEndo	0.103266892686458	2.4756424698598	Up
Ptx3	LymEndo	0.103316529797024	0.947486291223697	Up
Rpl9-ps6	LymEndo	0.10359508472969	0.729120783408578	Up
Hbp1	LymEndo	0.107695195350414	1.26002191665504	Up
Rpl13a	LymEndo	0.107766322527928	0.301161638972848	Up
Rgs12	LymEndo	0.107932751398256	2.24156660598778	Up
Foxm1	LymEndo	0.108203694567865	3.51222584821388	Up
Phtf1	LymEndo	0.110555274461843	2.77907796123952	Up
Dapk3	LymEndo	0.111237146917932	1.86771034392103	Up
Gprc5b	LymEndo	0.112269577116476	1.30239910158131	Up
Rps12-ps3	LymEndo	0.112378744460493	0.784735422123183	Up
Sapcd1	LymEndo	0.113967909324794	3.45298560902258	Up
Stab1	LymEndo	0.114968691976238	0.606469874250073	Up
Pld5	LymEndo	0.115283953083398	1.8005912978778	Up
Impdh2	LymEndo	0.116657031443831	1.25307704504774	Up
Pabpc1	LymEndo	0.116902707799538	0.585004698480038	Up
Gtpbp2	LymEndo	0.117128513839846	1.4004570039461	Up
Trpc4ap	LymEndo	0.11753900733049	1.98590413521415	Up
Rps26	LymEndo	0.117778114097648	0.399644460634893	Up
Dapp1	LymEndo	0.118400582396284	3.27373039566816	Up
Ccnb2	LymEndo	0.118400582396284	3.27373039566816	Up
Tmem259	LymEndo	0.119899257291102	2.39325843465096	Up
Klf13	LymEndo	0.120168609494242	0.748051377702954	Up
As3mt	LymEndo	0.121353458462162	2.3523468879896	Up
Armcx4	LymEndo	0.121481139912269	3.36726435893327	Up
Cdca8	LymEndo	0.121566949876029	2.81223732848074	Up
Mki67	LymEndo	0.12166372441966	4.1713198858711	Up
H1f0	LymEndo	0.121909067602028	0.715361718550955	Up
Pltp	LymEndo	0.123181865117007	1.26385978113015	Up
Hps4	LymEndo	0.123309668955717	3.2242763941165	Up
Mfsd5	LymEndo	0.123615380814156	2.76084499219213	Up
Mplkip	LymEndo	0.124117791633713	2.0702563241596	Up
Hjurp	LymEndo	0.124254523642686	0.734607704530193	Up
Esco2	LymEndo	0.125366928794219	3.25639559140343	Up
Gins4	LymEndo	0.125685770428969	2.2924309776388	Up
Prelid1	LymEndo	0.126306055110817	0.791875631580194	Up
Ezh2	LymEndo	0.12709095438634	2.39182690848081	Up
Fam117a	LymEndo	0.128688661581749	2.86603711770589	Up
Sf3a2	LymEndo	0.129221345697319	1.79641252826353	Up
Rplp1	LymEndo	0.129531973840395	0.3322075796671	Up
Nrp2	LymEndo	0.130904918585183	0.590807511225714	Up
Fundc2	LymEndo	0.130934112867142	0.733416707262824	Up
Ppp2cb	LymEndo	0.130948615653097	2.09108852852989	Up
Man1c1	LymEndo	0.131572151117874	2.64413525971671	Up
Krt19	LymEndo	0.131577855071823	3.20051952199938	Up
Klrb1c	LymEndo	0.131577855071823	3.20051952199938	Up
Mt1	LymEndo	0.131700257606091	1.49957096622807	Up
Smc5	LymEndo	0.131862081233351	2.31448448344306	Up
Hist1h2ae	LymEndo	0.132216109290271	3.33183250010347	Up
Prc1	LymEndo	0.132650946683015	2.86232006378853	Up
Cxcl15	LymEndo	0.132810308326391	1.19416429701418	Up
Hist1h1b	LymEndo	0.133290836218549	3.32175989104608	Up
Tcirg1	LymEndo	0.133333452962059	2.29910518137982	Up
Pdgfd	LymEndo	0.134277757610506	2.21243642698901	Up
Map3k11	LymEndo	0.134539378969373	1.68142962162864	Up
Trim59	LymEndo	0.135565077344112	3.17717738101806	Up
Stx11	LymEndo	0.135565077344112	3.17717738101806	Up
Dhfr	LymEndo	0.135565077344112	3.17717738101806	Up
Suz12	LymEndo	0.13715278690838	2.29765253057128	Up
Emp2	LymEndo	0.137167049762596	1.3465220396888	Up
Nlrc3	LymEndo	0.137263291139257	2.71586977061964	Up
Cited4	LymEndo	0.139787949583414	2.22906684313511	Up
Gm42418	LymEndo	0.139976824455265	0.570162072673191	Up
Nceh1	LymEndo	0.141530332666916	1.81313043710051	Up
Ehmt2	LymEndo	0.141746652557475	2.1618800169247	Up
Ino80	LymEndo	0.142820326715317	3.15131126302868	Up
Cd244	LymEndo	0.142820326715317	3.15131126302868	Up
Rpl32	LymEndo	0.143992388291063	0.278848117942248	Up
Ripk1	LymEndo	0.144206923940272	2.27116206424536	Up
Rtn4	LymEndo	0.145642903133139	0.820441914052553	Up
Ddost	LymEndo	0.148933766500816	0.912397517331449	Up
Rps6	LymEndo	0.149436383039608	0.281977614047901	Up
Cdkn2d	LymEndo	0.150549861651252	1.66117621994988	Up
Kmt2a	LymEndo	0.150600838864847	1.81020304988613	Up
Rpl10a	LymEndo	0.151030064663483	0.386420008710215	Up
Mttp	LymEndo	0.151115828427626	3.22531570542152	Up
Gm15635	LymEndo	0.151115828427626	3.22531570542152	Up
Ttll1	LymEndo	0.151256904640299	1.67506801772459	Up
Fam189b	LymEndo	0.15189806257762	2.66391641261136	Up
Cxxc1	LymEndo	0.15256631901598	1.9020826080836	Up
Efemp2	LymEndo	0.152604328098313	1.52884569971031	Up
Tmem141	LymEndo	0.152964254967793	2.65807296808868	Up
Prpf31	LymEndo	0.153224351192081	1.87287537678895	Up
Atp13a2	LymEndo	0.153224351192081	1.87287537678895	Up
Mgp	LymEndo	0.153757268982835	0.570442111878306	Up
Pear1	LymEndo	0.154872926190911	0.939477399876655	Up
Ube2m	LymEndo	0.155244389567497	1.79075076249638	Up
[truncated: 5,601 more rows]
