# Supplementary material for: Short-term exposure to intermittent hypoxia leads to changes in gene expression seen in chronic pulmonary disease
Source: eLife. 2021 Feb 18;10:e63003. doi: 10.7554/eLife.63003 (PMC7909952; doi:10.7554/eLife.63003)
Supplement: Figure 4—source data 1. [file elife-63003-fig4-data1.zip › Figure4-sourcedata4/Figure4A.csv]

category	cellType	trend
immune response related	Baso	Down
immune response related	DC	Down
immune response related	Erythro	Down
immune response related	Mono	Down
immune response related	Mphage-DC	Down
immune response related	NK	Down
immune response related	Tcells	Down
immune response related	Mphage	Down
immune response related	NK-T	Down
antigen processing and presentation	Erythro	Down
antigen processing and presentation	Mono	Down
antigen processing and presentation	Mphage-DC	Down
antigen processing and presentation	NK	Down
antigen processing and presentation	NK-T	Down
response to interferon	DC	Down
response to interferon	Mono	Down
response to interferon	Tcells	Down
response to interferon	Mphage-DC	Down
cell migration	Endo	Down
cell migration	Mphage	Down
chemotaxis	Baso	Down
chemotaxis	Erythro	Down
circadian rhythm	MyoFB	Down
response to TNF / interleukin	Baso	Down
response to TNF / interleukin	LymEndo	Up
response to TNF / interleukin	Baso	Up
response to TNF / interleukin	DC	Up
response to TNF / interleukin	Mphage-DC	Up
response to TNF / interleukin	MyoFB	Up
cell adhesion	Endo	Up
cell adhesion	MyoFB	Up
cell adhesion	FB	Up
cell adhesion	Pcyte	Up
response to hypoxia	AT2	Up
response to hypoxia	Endo	Up
response to hypoxia	Erythro	Up
response to hypoxia	MyoFB	Up
angiogenesis related	MyoFB	Up
angiogenesis related	Endo	Up
angiogenesis related	Mphage-DC	Up
circadian rhythm	MyoFB	Up
circadian rhythm	AT2	Up
circadian rhythm	Endo	Up
cell migration	Mphage-DC	Up
cell migration	MyoFB	Up
immune response related	Baso	Up
immune response related	Mphage-DC	Up
chemotaxis	DC	Up
response to interferon	DC	Up
