# Supplementary material for: Short-term exposure to intermittent hypoxia leads to changes in gene expression seen in chronic pulmonary disease
Source: eLife. 2021 Feb 18;10:e63003. doi: 10.7554/eLife.63003 (PMC7909952; doi:10.7554/eLife.63003)
Supplement: Figure 4—source data 1. [file elife-63003-fig4-data1.zip › Figure4-sourcedata4/Figure4C.csv]

gobp	trend	gene	cellType	foldv(log2)	pva	pvaTag
immune response	Down	Camp	Bcells	<= -1	0.44657115	>= 0.05
immune response	Down	Camp	NK	-0.609166563	0.600317445	>= 0.05
immune response	Down	Camp	Tcells	<= -1	0.201733139	>= 0.05
immune response	Down	Camp	NK-T	-0.823150363	0.61509827	>= 0.05
immune response	Down	Camp	Mphage	<= -1	NA	>= 0.05
immune response	Down	Camp	Baso	<= -1	0.016748481	[0.01, 0.05)
immune response	Down	Camp	Mono	<= -1	0.016327245	[0.01, 0.05)
immune response	Down	Camp	Mphage-DC	<= -1	0.133048006	>= 0.05
immune response	Down	Camp	DC	-0.532588285	0.544849075	>= 0.05
immune response	Down	Camp	Erythro	<= -1	0.032837108	[0.01, 0.05)
immune response	Down	Cd55	Bcells	-0.304660169	0.063901057	>= 0.05
immune response	Down	Cd55	NK	-0.482621268	0.29525152	>= 0.05
immune response	Down	Cd55	Tcells	-0.549087275	0.055793286	>= 0.05
immune response	Down	Cd55	NK-T	-0.844998871	0.322622657	>= 0.05
immune response	Down	Cd55	Mphage	-0.854914108	0.046728809	[0.01, 0.05)
immune response	Down	Cd55	Baso	>= 1	0.185485222	>= 0.05
immune response	Down	Cd55	Mono	-0.506316005	0.186341365	>= 0.05
immune response	Down	Cd55	Mphage-DC	-0.616875177	0.448087897	>= 0.05
immune response	Down	Cd55	DC	<= -1	0.032649112	[0.01, 0.05)
immune response	Down	Cd55	MegK	-0.857631241	0.570523726	>= 0.05
immune response	Down	Cd55	Erythro	-0.524213503	0.190662525	>= 0.05
immune response	Down	Cd79a	Bcells	0.06504416	0.585923156	>= 0.05
immune response	Down	Cd79a	NK	-0.760601541	0.009842582	< 0.01
immune response	Down	Cd79a	Tcells	-0.336321773	0.100228136	>= 0.05
immune response	Down	Cd79a	NK-T	<= -1	0.005713226	< 0.01
immune response	Down	Cd79a	Mphage	-0.59029856	0.004521327	< 0.01
immune response	Down	Cd79a	Baso	-0.269670221	0.755002132	>= 0.05
immune response	Down	Cd79a	Mono	-0.432145727	0.038133346	[0.01, 0.05)
immune response	Down	Cd79a	Mphage-DC	-0.401225447	0.428916843	>= 0.05
immune response	Down	Cd79a	DC	-0.489196785	0.023606938	[0.01, 0.05)
immune response	Down	Cd79a	MegK	-0.881295216	0.231428747	>= 0.05
immune response	Down	Cd79a	Erythro	-0.158456664	0.469114684	>= 0.05
immune response	Down	Cd79b	Bcells	-0.080429261	0.483354614	>= 0.05
immune response	Down	Cd79b	NK	-0.259127625	0.331671418	>= 0.05
immune response	Down	Cd79b	Tcells	-0.218119286	0.251172879	>= 0.05
immune response	Down	Cd79b	NK-T	-0.984487409	0.00820119	< 0.01
immune response	Down	Cd79b	Mphage	-0.278311557	0.168849362	>= 0.05
immune response	Down	Cd79b	Baso	<= -1	0.04293657	[0.01, 0.05)
immune response	Down	Cd79b	Mono	-0.623658981	0.000334736	< 0.01
immune response	Down	Cd79b	Mphage-DC	0.103387893	0.816485199	>= 0.05
immune response	Down	Cd79b	DC	-0.482203388	0.046518071	[0.01, 0.05)
immune response	Down	Cd79b	MegK	0.275488587	0.722953948	>= 0.05
immune response	Down	Cd79b	Erythro	-0.472257016	0.03300098	[0.01, 0.05)
immune response	Down	Fcgr1	Bcells	0.079825297	0.918729183	>= 0.05
immune response	Down	Fcgr1	NK	-0.352078545	0.856215948	>= 0.05
immune response	Down	Fcgr1	Tcells	>= 1	0.339794134	>= 0.05
immune response	Down	Fcgr1	NK-T	>= 1	0.621228435	>= 0.05
immune response	Down	Fcgr1	Mphage	-0.181763861	0.658198908	>= 0.05
immune response	Down	Fcgr1	Mono	-0.146287596	0.550857097	>= 0.05
immune response	Down	Fcgr1	Mphage-DC	<= -1	0.072838705	>= 0.05
immune response	Down	Fcgr1	DC	<= -1	0.021350124	[0.01, 0.05)
immune response	Down	Fcgr1	Erythro	<= -1	0.305794893	>= 0.05
immune response	Down	Igkc	Bcells	-0.169578196	0.350225205	>= 0.05
immune response	Down	Igkc	NK	-0.48699199	0.005185917	< 0.01
immune response	Down	Igkc	Tcells	-0.269422155	0.038207934	[0.01, 0.05)
immune response	Down	Igkc	NK-T	-0.545648115	0.015226831	[0.01, 0.05)
immune response	Down	Igkc	Mphage	-0.404940333	0.002259058	< 0.01
immune response	Down	Igkc	Baso	-0.255977295	0.491174415	>= 0.05
immune response	Down	Igkc	Mono	-0.282543074	0.039498279	[0.01, 0.05)
immune response	Down	Igkc	Mphage-DC	-0.281502666	0.338464121	>= 0.05
immune response	Down	Igkc	DC	>= 1	0.015659532	[0.01, 0.05)
immune response	Down	Igkc	MegK	-0.406195046	0.382236645	>= 0.05
immune response	Down	Igkc	Erythro	-0.290792708	0.090726399	>= 0.05
immune response	Down	Iglc2	Bcells	-0.375154461	0.002690653	< 0.01
immune response	Down	Iglc2	NK	-0.655425491	0.041287145	[0.01, 0.05)
immune response	Down	Iglc2	Tcells	-0.454598063	0.020308219	[0.01, 0.05)
immune response	Down	Iglc2	NK-T	-0.939663401	0.024173165	[0.01, 0.05)
immune response	Down	Iglc2	Mphage	-0.586304417	0.007789002	< 0.01
immune response	Down	Iglc2	Baso	-0.077035454	0.917483638	>= 0.05
immune response	Down	Iglc2	Mono	-0.553600522	0.007961393	< 0.01
immune response	Down	Iglc2	Mphage-DC	-0.702975635	0.1429702	>= 0.05
immune response	Down	Iglc2	DC	0.627118444	0.199582535	>= 0.05
immune response	Down	Iglc2	MegK	<= -1	0.036048283	[0.01, 0.05)
immune response	Down	Iglc2	Erythro	-0.272996787	0.201823496	>= 0.05
immune response	Down	Iglc3	Bcells	-0.333063436	0.008545301	< 0.01
immune response	Down	Iglc3	NK	-0.715606756	0.029867361	[0.01, 0.05)
immune response	Down	Iglc3	Tcells	-0.537465892	0.015903116	[0.01, 0.05)
immune response	Down	Iglc3	NK-T	<= -1	0.022147598	[0.01, 0.05)
immune response	Down	Iglc3	Mphage	-0.555362161	0.022319577	[0.01, 0.05)
immune response	Down	Iglc3	Baso	-0.137314545	0.866002984	>= 0.05
immune response	Down	Iglc3	Mono	-0.691830954	0.003143981	< 0.01
immune response	Down	Iglc3	Mphage-DC	-0.906090999	0.132753056	>= 0.05
immune response	Down	Iglc3	DC	-0.400961461	0.134375404	>= 0.05
immune response	Down	Iglc3	MegK	<= -1	0.301020939	>= 0.05
immune response	Down	Iglc3	Erythro	-0.214405173	0.373776084	>= 0.05
immune response	Down	Irf7	Bcells	-0.861560257	0.001880078	< 0.01
immune response	Down	Irf7	NK	0.381438518	0.416316416	>= 0.05
immune response	Down	Irf7	Tcells	-0.457938794	0.153247352	>= 0.05
immune response	Down	Irf7	NK-T	-0.262627728	0.706503566	>= 0.05
immune response	Down	Irf7	Mphage	-0.521444355	0.245749395	>= 0.05
immune response	Down	Irf7	Baso	-0.206873947	0.904324015	>= 0.05
immune response	Down	Irf7	Mono	-0.643742109	0.000333281	< 0.01
immune response	Down	Irf7	Mphage-DC	<= -1	0.10814735	>= 0.05
immune response	Down	Irf7	DC	-0.688329487	0.085916215	>= 0.05
immune response	Down	Irf7	MegK	0.793187239	0.809667795	>= 0.05
immune response	Down	Irf7	Erythro	-0.491532244	0.287372922	>= 0.05
immune response	Down	Lst1	Bcells	-0.721259172	0.002342692	< 0.01
immune response	Down	Lst1	NK	<= -1	0.037061598	[0.01, 0.05)
immune response	Down	Lst1	Tcells	-0.623803377	0.076391094	>= 0.05
immune response	Down	Lst1	NK-T	-0.72371898	0.26915501	>= 0.05
immune response	Down	Lst1	Mphage	-0.100365952	0.602772229	>= 0.05
immune response	Down	Lst1	Baso	-0.672964956	0.284206226	>= 0.05
immune response	Down	Lst1	Mono	-0.010702037	0.928737478	>= 0.05
immune response	Down	Lst1	Mphage-DC	-0.560988334	0.201859046	>= 0.05
immune response	Down	Lst1	DC	-0.920149357	0.000252088	< 0.01
immune response	Down	Lst1	MegK	<= -1	0.364461872	>= 0.05
immune response	Down	Lst1	Erythro	-0.839003879	0.292948739	>= 0.05
immune response	Down	Ltf	Bcells	0.437348304	0.586670981	>= 0.05
immune response	Down	Ltf	NK	-0.440929507	0.832178549	>= 0.05
immune response	Down	Ltf	Tcells	<= -1	0.058495433	>= 0.05
immune response	Down	Ltf	NK-T	0.037734761	0.988470213	>= 0.05
immune response	Down	Ltf	Mphage	<= -1	0.018545594	[0.01, 0.05)
immune response	Down	Ltf	Baso	<= -1	0.010775266	[0.01, 0.05)
immune response	Down	Ltf	Mono	<= -1	0.037726432	[0.01, 0.05)
immune response	Down	Ltf	DC	-0.124057022	0.942116794	>= 0.05
immune response	Down	Ltf	Erythro	-0.196920286	0.86818132	>= 0.05
immune response	Down	Oas3	Bcells	-0.676001854	0.369063275	>= 0.05
immune response	Down	Oas3	NK	0.334182819	0.834810619	>= 0.05
immune response	Down	Oas3	Tcells	<= -1	0.143580315	>= 0.05
immune response	Down	Oas3	NK-T	-0.397063984	0.802299381	>= 0.05
immune response	Down	Oas3	Mphage	<= -1	0.059894264	>= 0.05
immune response	Down	Oas3	Baso	-0.092896362	0.978076283	>= 0.05
immune response	Down	Oas3	Mono	-0.879008195	0.014482155	[0.01, 0.05)
immune response	Down	Oas3	Mphage-DC	-0.533999599	0.79446851	>= 0.05
immune response	Down	Oas3	DC	-0.956473616	0.279482636	>= 0.05
immune response	Down	Oas3	Erythro	-0.166540236	0.853221166	>= 0.05
immune response	Down	S100a8	Bcells	0.084325582	0.910001964	>= 0.05
immune response	Down	S100a8	NK	-0.905462575	0.01182062	[0.01, 0.05)
immune response	Down	S100a8	Tcells	<= -1	0.057645102	>= 0.05
immune response	Down	S100a8	NK-T	-0.607114405	0.590813856	>= 0.05
immune response	Down	S100a8	Mphage	-0.467790761	0.47646884	>= 0.05
immune response	Down	S100a8	Baso	<= -1	0.027044721	[0.01, 0.05)
immune response	Down	S100a8	Mono	<= -1	0.049190093	[0.01, 0.05)
immune response	Down	S100a8	Mphage-DC	-0.130396631	0.801561296	>= 0.05
immune response	Down	S100a8	DC	-0.11875394	0.674059974	>= 0.05
immune response	Down	S100a8	MegK	-0.272629703	0.782717823	>= 0.05
immune response	Down	S100a8	Erythro	<= -1	0.148474112	>= 0.05
immune response	Down	S100a9	Bcells	0.045763936	0.930815115	>= 0.05
immune response	Down	S100a9	NK	-0.418396091	0.162981	>= 0.05
immune response	Down	S100a9	Tcells	<= -1	0.08635269	>= 0.05
immune response	Down	S100a9	NK-T	-0.804174964	0.461219102	>= 0.05
immune response	Down	S100a9	Mphage	-0.497769516	0.384263831	>= 0.05
immune response	Down	S100a9	Baso	<= -1	0.030252193	[0.01, 0.05)
immune response	Down	S100a9	Mono	<= -1	0.134875949	>= 0.05
immune response	Down	S100a9	Mphage-DC	-0.387727385	0.408419851	>= 0.05
immune response	Down	S100a9	DC	-0.022599535	0.941417626	>= 0.05
immune response	Down	S100a9	MegK	-0.599174436	0.576729085	>= 0.05
immune response	Down	S100a9	Erythro	-0.512203292	0.079558332	>= 0.05
immune response	Down	Samhd1	Bcells	-0.350358213	0.015369086	[0.01, 0.05)
immune response	Down	Samhd1	NK	-0.595061413	0.037865819	[0.01, 0.05)
immune response	Down	Samhd1	Tcells	-0.126852589	0.465425233	>= 0.05
immune response	Down	Samhd1	NK-T	-0.052335592	0.870002562	>= 0.05
immune response	Down	Samhd1	Mphage	-0.232427134	0.159599388	>= 0.05
immune response	Down	Samhd1	Baso	0.027301542	0.961592723	>= 0.05
immune response	Down	Samhd1	Mono	-0.218806967	0.105341435	>= 0.05
immune response	Down	Samhd1	Mphage-DC	-0.026722115	0.95441782	>= 0.05
immune response	Down	Samhd1	DC	-0.342500703	0.10168715	>= 0.05
immune response	Down	Samhd1	MegK	<= -1	0.296121774	>= 0.05
immune response	Down	Samhd1	Erythro	-0.417480089	0.155917228	>= 0.05
