# Supplementary material for: Short-term exposure to intermittent hypoxia leads to changes in gene expression seen in chronic pulmonary disease
Source: eLife. 2021 Feb 18;10:e63003. doi: 10.7554/eLife.63003 (PMC7909952; doi:10.7554/eLife.63003)
Supplement: Figure 4—source data 1. [file elife-63003-fig4-data1.zip › Figure4-sourcedata4/Figure4B.csv]

gobp	trend	gene	cellType	foldv(log2)	pva	pvaTag
circadian rhythm	Up	Arntl	Endo	-0.637876849	0.050276063	>= 0.05
circadian rhythm	Up	Arntl	FB	<= -1	0.113207602	>= 0.05
circadian rhythm	Up	Arntl	MyoFB	<= -1	0.002126572	< 0.01
circadian rhythm	Up	Arntl	Pcyte	<= -1	0.217311297	>= 0.05
circadian rhythm	Up	Arntl	AT1	-0.46488754	0.797669266	>= 0.05
circadian rhythm	Up	Arntl	LymEndo	>= 1	0.322637823	>= 0.05
circadian rhythm	Up	Arntl	AT2	<= -1	0.044971463	[0.01, 0.05)
circadian rhythm	Up	Arntl	Ciliated	<= -1	0.360999488	>= 0.05
circadian rhythm	Up	Bhlhe40	Endo	>= 1	7.39E-40	< 0.01
circadian rhythm	Up	Bhlhe40	FB	0.847016139	0.082338087	>= 0.05
circadian rhythm	Up	Bhlhe40	MyoFB	0.61021293	0.381791113	>= 0.05
circadian rhythm	Up	Bhlhe40	Pcyte	0.670764023	0.868150244	>= 0.05
circadian rhythm	Up	Bhlhe40	AT1	>= 1	0.25398521	>= 0.05
circadian rhythm	Up	Bhlhe40	LymEndo	<= -1	0.222565645	>= 0.05
circadian rhythm	Up	Bhlhe40	AT2	0.8912441	0.006336496	< 0.01
circadian rhythm	Up	Bhlhe40	Ciliated	0.887591712	0.464527586	>= 0.05
circadian rhythm	Up	Bhlhe41	Endo	>= 1	0.000557143	< 0.01
circadian rhythm	Up	Bhlhe41	FB	>= 1	0.006848728	< 0.01
circadian rhythm	Up	Bhlhe41	MyoFB	>= 1	0.003511453	< 0.01
circadian rhythm	Up	Bhlhe41	Pcyte	>= 1	0.448586489	>= 0.05
circadian rhythm	Up	Bhlhe41	AT1	0.025640192	0.988159598	>= 0.05
circadian rhythm	Up	Bhlhe41	LymEndo	>= 1	0.602860905	>= 0.05
circadian rhythm	Up	Bhlhe41	AT2	>= 1	0.209653776	>= 0.05
circadian rhythm	Up	Bhlhe41	Ciliated	0.880961316	0.272068202	>= 0.05
circadian rhythm	Up	Ciart	Endo	-0.003191433	0.990029962	>= 0.05
circadian rhythm	Up	Ciart	FB	>= 1	0.08692939	>= 0.05
circadian rhythm	Up	Ciart	MyoFB	>= 1	0.009819197	< 0.01
circadian rhythm	Up	Ciart	AT1	<= -1	0.763555021	>= 0.05
circadian rhythm	Up	Ciart	LymEndo	>= 1	0.72929794	>= 0.05
circadian rhythm	Up	Ciart	AT2	>= 1	0.355738171	>= 0.05
circadian rhythm	Up	Ciart	Ciliated	0.307047995	0.898515008	>= 0.05
circadian rhythm	Up	Clock	Endo	-0.316069018	0.052736071	>= 0.05
circadian rhythm	Up	Clock	FB	-0.225004865	0.591035774	>= 0.05
circadian rhythm	Up	Clock	MyoFB	-0.772783159	0.069404231	>= 0.05
circadian rhythm	Up	Clock	Pcyte	-0.601200262	0.53227748	>= 0.05
circadian rhythm	Up	Clock	AT1	0.093156547	0.929204927	>= 0.05
circadian rhythm	Up	Clock	LymEndo	<= -1	0.307705885	>= 0.05
circadian rhythm	Up	Clock	AT2	-0.157117453	0.640730349	>= 0.05
circadian rhythm	Up	Clock	Ciliated	-0.772525233	0.341774149	>= 0.05
circadian rhythm	Up	Dbp	Endo	>= 1	2.01E-05	< 0.01
circadian rhythm	Up	Dbp	FB	>= 1	3.52E-08	< 0.01
circadian rhythm	Up	Dbp	MyoFB	>= 1	5.47E-07	< 0.01
circadian rhythm	Up	Dbp	Pcyte	>= 1	0.094614289	>= 0.05
circadian rhythm	Up	Dbp	AT1	>= 1	0.224387187	>= 0.05
circadian rhythm	Up	Dbp	LymEndo	0.545621726	0.590008642	>= 0.05
circadian rhythm	Up	Dbp	AT2	>= 1	3.66E-11	< 0.01
circadian rhythm	Up	Dbp	Ciliated	0.841730338	0.189084619	>= 0.05
circadian rhythm	Up	Nfil3	Endo	-0.572074074	0.168350768	>= 0.05
circadian rhythm	Up	Nfil3	FB	0.485901145	0.63991867	>= 0.05
circadian rhythm	Up	Nfil3	MyoFB	-0.607210146	0.315449209	>= 0.05
circadian rhythm	Up	Nfil3	Pcyte	0.670764023	0.868150244	>= 0.05
circadian rhythm	Up	Nfil3	AT1	-0.193503297	0.916259736	>= 0.05
circadian rhythm	Up	Nfil3	LymEndo	0.000477276	0.999818671	>= 0.05
circadian rhythm	Up	Nfil3	AT2	<= -1	0.195939112	>= 0.05
circadian rhythm	Up	Nfil3	Ciliated	-0.350641771	0.778135254	>= 0.05
circadian rhythm	Up	Npas2	Endo	-0.943918707	0.549595095	>= 0.05
circadian rhythm	Up	Npas2	FB	<= -1	0.309014494	>= 0.05
circadian rhythm	Up	Npas2	MyoFB	<= -1	0.013229519	[0.01, 0.05)
circadian rhythm	Up	Npas2	AT2	-0.701354129	0.389608744	>= 0.05
circadian rhythm	Up	Npas2	Ciliated	0.242829577	0.893148257	>= 0.05
circadian rhythm	Up	Nr1d1	Endo	>= 1	1.27E-16	< 0.01
circadian rhythm	Up	Nr1d1	FB	0.237196782	0.479505325	>= 0.05
circadian rhythm	Up	Nr1d1	MyoFB	0.427855813	0.218482888	>= 0.05
circadian rhythm	Up	Nr1d1	Pcyte	0.896478581	0.305792659	>= 0.05
circadian rhythm	Up	Nr1d1	AT1	-0.473950879	0.697538731	>= 0.05
circadian rhythm	Up	Nr1d1	LymEndo	>= 1	0.158401174	>= 0.05
circadian rhythm	Up	Nr1d1	AT2	0.941155582	0.003083466	< 0.01
circadian rhythm	Up	Nr1d1	Ciliated	>= 1	0.203714148	>= 0.05
circadian rhythm	Up	Nr1d2	Endo	>= 1	0.015035348	[0.01, 0.05)
circadian rhythm	Up	Nr1d2	FB	>= 1	0.037593147	[0.01, 0.05)
circadian rhythm	Up	Nr1d2	MyoFB	>= 1	9.82E-05	< 0.01
circadian rhythm	Up	Nr1d2	Pcyte	>= 1	0.058020867	>= 0.05
circadian rhythm	Up	Nr1d2	AT1	0.528668614	0.6906401	>= 0.05
circadian rhythm	Up	Nr1d2	LymEndo	-0.110110171	0.940672763	>= 0.05
circadian rhythm	Up	Nr1d2	AT2	0.863161325	0.029875637	[0.01, 0.05)
circadian rhythm	Up	Nr1d2	Ciliated	>= 1	0.159532464	>= 0.05
circadian rhythm	Up	Per1	Endo	0.128810699	0.720912994	>= 0.05
circadian rhythm	Up	Per1	FB	0.017493909	0.98091565	>= 0.05
circadian rhythm	Up	Per1	MyoFB	>= 1	0.015561343	[0.01, 0.05)
circadian rhythm	Up	Per1	Pcyte	>= 1	0.754002459	>= 0.05
circadian rhythm	Up	Per1	AT1	-0.542857982	0.769525153	>= 0.05
circadian rhythm	Up	Per1	LymEndo	-0.348542195	0.908696261	>= 0.05
circadian rhythm	Up	Per1	AT2	0.906271692	0.184168574	>= 0.05
circadian rhythm	Up	Per1	Ciliated	-0.293120981	0.841548287	>= 0.05
circadian rhythm	Up	Per2	Endo	>= 1	0.000831338	< 0.01
circadian rhythm	Up	Per2	FB	>= 1	0.160443842	>= 0.05
circadian rhythm	Up	Per2	MyoFB	>= 1	0.020498313	[0.01, 0.05)
circadian rhythm	Up	Per2	Pcyte	0.301501928	0.940712466	>= 0.05
circadian rhythm	Up	Per2	AT1	-0.843480826	0.834476169	>= 0.05
circadian rhythm	Up	Per2	AT2	>= 1	0.023054448	[0.01, 0.05)
circadian rhythm	Up	Per2	Ciliated	<= -1	0.18487608	>= 0.05
circadian rhythm	Up	Per3	Endo	>= 1	0.000798085	< 0.01
circadian rhythm	Up	Per3	FB	>= 1	0.004253084	< 0.01
circadian rhythm	Up	Per3	MyoFB	>= 1	0.000164272	< 0.01
circadian rhythm	Up	Per3	Pcyte	>= 1	0.548144956	>= 0.05
circadian rhythm	Up	Per3	AT1	0.12141715	0.88996272	>= 0.05
circadian rhythm	Up	Per3	LymEndo	>= 1	0.445208035	>= 0.05
circadian rhythm	Up	Per3	AT2	>= 1	0.000129644	< 0.01
circadian rhythm	Up	Per3	Ciliated	0.531080239	0.319459428	>= 0.05
circadian rhythm	Up	Tef	Endo	>= 1	8.63E-10	< 0.01
circadian rhythm	Up	Tef	FB	>= 1	0.017269262	[0.01, 0.05)
circadian rhythm	Up	Tef	MyoFB	>= 1	0.005687265	< 0.01
circadian rhythm	Up	Tef	Pcyte	0.745584736	0.609260078	>= 0.05
circadian rhythm	Up	Tef	AT1	>= 1	0.109954752	>= 0.05
circadian rhythm	Up	Tef	LymEndo	-0.472626629	0.697428203	>= 0.05
circadian rhythm	Up	Tef	AT2	>= 1	4.70E-05	< 0.01
circadian rhythm	Up	Tef	Ciliated	>= 1	0.111923038	>= 0.05
