# Supplementary material for: Short-term exposure to intermittent hypoxia leads to changes in gene expression seen in chronic pulmonary disease
Source: eLife. 2021 Feb 18;10:e63003. doi: 10.7554/eLife.63003 (PMC7909952; doi:10.7554/eLife.63003)
Supplement: Figure 4—source data 1. [file elife-63003-fig4-data1.zip › Figure4-sourcedata4/Figure4-figureSupplement2A.csv]

category	cellType	trend
B / T cell differentiation	DC	Down
B / T cell differentiation	Endo	Down
B / T cell differentiation	Mono	Down
intracellular signal transduction related	Mphage	Down
intracellular signal transduction related	DC	Down
intracellular signal transduction related	Endo	Down
regulation of cell proliferation	Endo	Down
regulation of cell proliferation	MyoFB	Down
regulation of cell proliferation	DC	Down
regulation of transcription	Endo	Down
regulation of transcription	Mphage	Down
regulation of transcription	MyoFB	Down
organ system development	Endo	Down
organ system development	Mphage-DC	Down
regulation of B / T cell proliferation	Endo	Down
regulation of B / T cell proliferation	NK-T	Down
response to cytokine	Endo	Down
response to cytokine	Mphage-DC	Down
response to virus / bacterium	Mono	Down
response to virus / bacterium	Tcells	Down
inflammatory response	Baso	Down
oxidation-reduction process	NK	Down
protein catabolic process	Mono	Down
protein stabilization	Mphage-DC	Down
response to glucocorticoid / cAMP	Endo	Down
response to amino acid / peptide hormone	Mono	Down
translation related	MegK	Down
translation related	Baso	Up
translation related	Bcells	Up
translation related	LymEndo	Up
translation related	Mphage	Up
regulation of cell cycle	LymEndo	Up
regulation of cell cycle	Endo	Up
cell cycle	DC	Up
cell cycle	LymEndo	Up
inflammatory response	Baso	Up
inflammatory response	Mphage-DC	Up
lipid metabolic process	AT2	Up
lipid metabolic process	Mphage-DC	Up
protein catabolic process	Endo	Up
protein catabolic process	Mphage-DC	Up
response to glucocorticoid / cAMP	DC	Up
response to glucocorticoid / cAMP	Baso	Up
response to TGFbeta	Erythro	Up
response to TGFbeta	MyoFB	Up
organ system development	MyoFB	Up
oxidation-reduction process	Mphage-DC	Up
protein stabilization	MyoFB	Up
response to amino acid / peptide hormone	MyoFB	Up
