# Supplementary material for: Short-term exposure to intermittent hypoxia leads to changes in gene expression seen in chronic pulmonary disease
Source: eLife. 2021 Feb 18;10:e63003. doi: 10.7554/eLife.63003 (PMC7909952; doi:10.7554/eLife.63003)
Supplement: Figure 4—source data 1. [file elife-63003-fig4-data1.zip › Figure4-sourcedata4/Figure4-figureSupplement2B.csv]

category	cellType	trend
apoptotic process related	Mphage-DC	Down
Notch signaling pathway	MyoFB	Down
phagocytosis	Tcells	Down
response to VEGF	Endo	Down
ribosomal small subunit biogenesis	MegK	Down
sterol biosynthetic process	DC	Down
vasculogenesis	Endo	Down
apoptotic process related	Mphage-DC	Up
cell division	LymEndo	Up
ECM / fibril organization	MyoFB	Up
endodermal cell differentiation	MyoFB	Up
gluconeogenesis	Endo	Up
glutathione metabolic process	Mphage-DC	Up
glycolytic process	Endo	Up
regulation of cell growth	MyoFB	Up
response to oxidative / ER stress	Baso	Up
vasculogenesis	Endo	Up
wound healing	MyoFB	Up
