# Supplementary material for: Short-term exposure to intermittent hypoxia leads to changes in gene expression seen in chronic pulmonary disease
Source: eLife. 2021 Feb 18;10:e63003. doi: 10.7554/eLife.63003 (PMC7909952; doi:10.7554/eLife.63003)
Supplement: Figure 5—source data 1. [file elife-63003-fig5-data1.zip]

Archive with 20 entries (19 files):
- Figure5-sourcedata5/
- __MACOSX/._Figure5-sourcedata5
- Figure5-sourcedata5/.DS_Store
- __MACOSX/Figure5-sourcedata5/._.DS_Store
- Figure5-sourcedata5/Figure5D.csv
- __MACOSX/Figure5-sourcedata5/._Figure5D.csv
- Figure5-sourcedata5/Figure5E.csv
- __MACOSX/Figure5-sourcedata5/._Figure5E.csv
- Figure5-sourcedata5/Figure5B.csv
- __MACOSX/Figure5-sourcedata5/._Figure5B.csv
- Figure5-sourcedata5/Figure5-figureSupplement2.csv
- __MACOSX/Figure5-sourcedata5/._Figure5-figureSupplement2.csv
- Figure5-sourcedata5/Figure5A.xlsx
- __MACOSX/Figure5-sourcedata5/._Figure5A.xlsx
- Figure5-sourcedata5/Figure5C.csv
- __MACOSX/Figure5-sourcedata5/._Figure5C.csv
- Figure5-sourcedata5/Figure5-figureSupplement1.csv
- __MACOSX/Figure5-sourcedata5/._Figure5-figureSupplement1.csv
- Figure5-sourcedata5/Figure5-figureSupplement3.xlsx
- __MACOSX/Figure5-sourcedata5/._Figure5-figureSupplement3.xlsx
