# Supplementary material for: Short-term exposure to intermittent hypoxia leads to changes in gene expression seen in chronic pulmonary disease
Source: eLife. 2021 Feb 18;10:e63003. doi: 10.7554/eLife.63003 (PMC7909952; doi:10.7554/eLife.63003)
Supplement: Figure 5—source data 1. [file elife-63003-fig5-data1.zip › Figure5-sourcedata5/Figure5D.csv]

subType	category	BHQ	trend	reprBHQ(-log10)
EndoCap-a	glycolytic process	0.001930872	Up	2.714246584
EndoCap-a	cell migration	0.035251282	Down	1.452825089
EndoCap-a	regulation of cell shape	0.012153968	Down	1.915281924
EndoCap-a	phagocytosis	0.002986511	Down	2.524835829
EndoCap-a	immune response related	0.000385068	Down	3.414462846
