# Supplementary material for: Short-term exposure to intermittent hypoxia leads to changes in gene expression seen in chronic pulmonary disease
Source: eLife. 2021 Feb 18;10:e63003. doi: 10.7554/eLife.63003 (PMC7909952; doi:10.7554/eLife.63003)
Supplement: Figure 5—source data 1. [file elife-63003-fig5-data1.zip › Figure5-sourcedata5/Figure5E.csv]

subType	category	BHQ	trend	reprBHQ(-log10)
EndoCap-g	glycolytic process	0.000699233	Up	3.155378198
EndoCap-g	phosphorylation	0.006809274	Up	2.166899197
EndoCap-g	circadian rhythm	0.008027178	Up	2.095437105
EndoCap-g	response to hypoxia	0.05409352	Up	1.26685476
EndoCap-g	regulation of cell proliferation	0.05736326	Up	1.241366174
EndoCap-g	regulation of angiogenesis	0.003856111	Down	2.413850428
EndoCap-g	vasculogenesis	0.003794751	Down	2.420816756
EndoCap-g	cell migration	0.002086586	Down	2.680563733
EndoCap-g	response to cytokine	0.001584379	Down	2.800141002
EndoCap-g	regulation of transcription	0.000748291	Down	3.12592975
