# Supplementary material for: Short-term exposure to intermittent hypoxia leads to changes in gene expression seen in chronic pulmonary disease
Source: eLife. 2021 Feb 18;10:e63003. doi: 10.7554/eLife.63003 (PMC7909952; doi:10.7554/eLife.63003)
Supplement: Figure 5—source data 1. [file elife-63003-fig5-data1.zip › Figure5-sourcedata5/Figure5B.csv]

cellType	Up	numv	qcut
EndoArt	Up	1	0.2
EndoCap-a	Down	70	0.2
EndoCap-a	Up	123	0.2
EndoCap-g	Down	237	0.2
EndoCap-g	Up	275	0.2
EndoVein	Down	10	0.2
EndoVein	Up	57	0.2
EndoArt	Down	0	0.2
