# Supplementary material for: Short-term exposure to intermittent hypoxia leads to changes in gene expression seen in chronic pulmonary disease
Source: eLife. 2021 Feb 18;10:e63003. doi: 10.7554/eLife.63003 (PMC7909952; doi:10.7554/eLife.63003)
Supplement: Figure 5—source data 1. [file elife-63003-fig5-data1.zip › Figure5-sourcedata5/Figure5-figureSupplement2.csv]

subType	trend	numv	qcut
EndoCap-a	Down	14	0.01
EndoCap-a	Up	48	0.01
EndoCap-g	Down	83	0.01
EndoCap-g	Up	138	0.01
EndoVein	Down	2	0.01
EndoVein	Up	33	0.01
EndoCap-a	Down	31	0.05
EndoCap-a	Up	72	0.05
EndoCap-g	Down	134	0.05
EndoCap-g	Up	196	0.05
EndoVein	Down	5	0.05
EndoVein	Up	39	0.05
EndoArt	Up	1	0.1
EndoCap-a	Down	49	0.1
EndoCap-a	Up	95	0.1
EndoCap-g	Down	169	0.1
EndoCap-g	Up	222	0.1
EndoVein	Down	8	0.1
EndoVein	Up	48	0.1
EndoArt	Up	1	0.2
EndoCap-a	Down	70	0.2
EndoCap-a	Up	123	0.2
EndoCap-g	Down	237	0.2
EndoCap-g	Up	275	0.2
EndoVein	Down	10	0.2
EndoVein	Up	57	0.2
EndoArt	Up	1	0.3
EndoCap-a	Down	93	0.3
EndoCap-a	Up	159	0.3
EndoCap-g	Down	288	0.3
EndoCap-g	Up	326	0.3
EndoVein	Down	14	0.3
EndoVein	Up	67	0.3
EndoArt	Up	1	0.4
EndoCap-a	Down	104	0.4
EndoCap-a	Up	168	0.4
EndoCap-g	Down	337	0.4
EndoCap-g	Up	380	0.4
EndoVein	Down	19	0.4
EndoVein	Up	73	0.4
EndoArt	Up	1	0.5
EndoCap-a	Down	127	0.5
EndoCap-a	Up	203	0.5
EndoCap-g	Down	401	0.5
EndoCap-g	Up	427	0.5
EndoVein	Down	24	0.5
EndoVein	Up	87	0.5
EndoArt	Down	0	0.01
EndoArt	Down	0	0.05
EndoArt	Down	0	0.1
EndoArt	Down	0	0.2
EndoArt	Down	0	0.3
EndoArt	Down	0	0.4
EndoArt	Down	0	0.5
EndoArt	Up	0	0.01
EndoArt	Up	0	0.05
