# Supplementary material for: Short-term exposure to intermittent hypoxia leads to changes in gene expression seen in chronic pulmonary disease
Source: eLife. 2021 Feb 18;10:e63003. doi: 10.7554/eLife.63003 (PMC7909952; doi:10.7554/eLife.63003)
Supplement: Figure 5—source data 1. [file elife-63003-fig5-data1.zip › Figure5-sourcedata5/Figure5C.csv]

gobp	gene	foldv(log2)	pva	bhq	subType	pvaTag
response to hypoxia	Slc2a1	0.331819001	0.626079842	NA	EndoCap-a	>= 0.2
response to hypoxia	Slc2a1	>= 1	2.35E-10	3.72E-08	EndoCap-g	< 0.01
response to hypoxia	Slc2a1	>= 1	0.003043762	NA	EndoVein	>= 0.2
response to hypoxia	Slc2a1	-0.042983546	0.969720413	0.999824933	EndoArt	>= 0.2
response to hypoxia	Pdk1	0.713515722	0.188039047	NA	EndoCap-a	>= 0.2
response to hypoxia	Pdk1	>= 1	1.09E-07	1.04E-05	EndoCap-g	< 0.01
response to hypoxia	Pdk1	>= 1	0.011703341	0.588164081	EndoVein	>= 0.2
response to hypoxia	Pdk1	>= 1	0.286006621	0.999824933	EndoArt	>= 0.2
response to hypoxia	Ldha	>= 1	4.41E-15	3.68E-12	EndoCap-a	< 0.01
response to hypoxia	Ldha	>= 1	7.70E-62	2.72E-58	EndoCap-g	< 0.01
response to hypoxia	Ldha	>= 1	2.97E-09	1.58E-06	EndoVein	< 0.01
response to hypoxia	Ldha	0.773849162	0.052535926	0.999824933	EndoArt	>= 0.2
response to hypoxia	Pkm	0.384613175	0.000312759	0.017653992	EndoCap-a	[0.01, 0.2)
response to hypoxia	Pkm	0.728266629	3.41E-11	6.68E-09	EndoCap-g	< 0.01
response to hypoxia	Pkm	0.348600114	0.083442219	0.999914199	EndoVein	>= 0.2
response to hypoxia	Pkm	0.173614702	0.614320065	0.999824933	EndoArt	>= 0.2
response to hypoxia	Bnip3	>= 1	7.09E-25	7.40E-22	EndoCap-a	< 0.01
response to hypoxia	Bnip3	>= 1	4.42E-112	2.34E-108	EndoCap-g	< 0.01
response to hypoxia	Bnip3	>= 1	1.08E-07	4.21E-05	EndoVein	< 0.01
response to hypoxia	Bnip3	>= 1	0.048727864	0.999824933	EndoArt	>= 0.2
response to hypoxia	Edn1	>= 1	1.51E-12	9.03E-10	EndoCap-a	< 0.01
response to hypoxia	Edn1	>= 1	1.16E-170	1.23E-166	EndoCap-g	< 0.01
response to hypoxia	Edn1	>= 1	6.19E-13	7.24E-10	EndoVein	< 0.01
response to hypoxia	Edn1	0.820867376	0.006392986	0.999824933	EndoArt	>= 0.2
response to hypoxia	Vegfc	0.604873053	0.2025093	NA	EndoCap-a	>= 0.2
response to hypoxia	Vegfc	>= 1	9.10E-14	2.30E-11	EndoCap-g	< 0.01
response to hypoxia	Vegfc	0.327922137	0.092758761	0.999914199	EndoVein	>= 0.2
response to hypoxia	Vegfc	0.610086415	0.395403871	0.999824933	EndoArt	>= 0.2
response to hypoxia	Flt1	0.053034221	0.656787549	0.983508483	EndoCap-a	>= 0.2
response to hypoxia	Flt1	0.62810184	3.08E-09	3.93E-07	EndoCap-g	< 0.01
response to hypoxia	Flt1	0.362651418	0.011914823	0.588164081	EndoVein	>= 0.2
response to hypoxia	Flt1	0.376388051	0.245369859	0.999824933	EndoArt	>= 0.2
