# Supplementary material for: Short-term exposure to intermittent hypoxia leads to changes in gene expression seen in chronic pulmonary disease
Source: eLife. 2021 Feb 18;10:e63003. doi: 10.7554/eLife.63003 (PMC7909952; doi:10.7554/eLife.63003)
Supplement: Figure 5—source data 1. [file elife-63003-fig5-data1.zip › Figure5-sourcedata5/Figure5-figureSupplement1.csv]

marker	subType	meanP(percentage)	sdP(percentage)	meanE(expression)	sdE(expression)	group
Bmx	EndoCap-a	2.285660246	1.440458433	5.090352313	3.424702336	Control
Ednrb	EndoCap-a	93.46356971	0.694563003	863.493424	68.59690394	Control
Car4	EndoCap-a	100	0	3931.806066	181.8283477	Control
Amigo2	EndoCap-a	4.231336937	1.024272616	10.29294912	2.327099579	Control
Sema3c	EndoCap-a	52.02984081	10.68071713	307.6555529	30.63446078	Control
Gja5	EndoCap-a	0.781802342	0.154356402	2.044876888	0.825113988	Control
Slc6a2	EndoCap-a	2.511147251	1.545912893	7.14879755	5.230632215	Control
Gpihbp1	EndoCap-a	65.05372096	13.01704915	448.7344888	48.06340504	Control
Bmx	EndoCap-g	2.846658622	0.856717427	11.49788029	2.540847429	Control
Ednrb	EndoCap-g	6.355049862	2.861726844	23.8533373	6.868109915	Control
Car4	EndoCap-g	46.92630918	7.18744306	298.3226951	11.5851641	Control
Amigo2	EndoCap-g	3.54347824	1.225511764	13.33792059	2.418431033	Control
Sema3c	EndoCap-g	86.05544131	1.788837132	1453.35903	257.4811274	Control
Gja5	EndoCap-g	1.424280924	0.763090034	4.968988015	1.995167534	Control
Slc6a2	EndoCap-g	2.413330883	1.457534169	9.774332291	6.149441638	Control
Gpihbp1	EndoCap-g	96.63269052	0.815811208	1952.645298	145.677972	Control
Bmx	EndoVein	3.556591347	3.094568978	10.55938615	9.159237612	Control
Ednrb	EndoVein	7.074746692	2.496547904	19.91750997	6.962562223	Control
Car4	EndoVein	27.25178745	8.324032819	101.0449	41.43627827	Control
Amigo2	EndoVein	48.4214732	8.043005848	259.2587506	13.02672028	Control
Sema3c	EndoVein	72.77442086	3.642134549	720.9364871	142.2276976	Control
Gja5	EndoVein	0.479616307	0.830719812	1.276931279	2.211709853	Control
Slc6a2	EndoVein	61.2455231	9.197631173	628.2095665	78.79001864	Control
Gpihbp1	EndoVein	85.05713881	6.857442417	890.8949151	131.916436	Control
Bmx	EndoArt	36.7965368	7.282512485	184.6708762	18.07465312	Control
Ednrb	EndoArt	15.2958153	7.856079416	84.27176027	76.70031647	Control
Car4	EndoArt	26.40692641	18.06289701	110.658716	70.89865047	Control
Amigo2	EndoArt	14.57431457	12.94606339	61.17588935	68.40424873	Control
Sema3c	EndoArt	19.76911977	15.86054869	81.00016456	52.97101025	Control
Gja5	EndoArt	41.41414141	7.626095389	263.9342152	137.9748096	Control
Slc6a2	EndoArt	2.02020202	1.74954627	6.238664331	5.450098089	Control
Gpihbp1	EndoArt	43.14574315	26.5954992	344.1809874	247.7689414	Control
Bmx	EndoCap-a	0.94366909	0.430791948	2.599039454	1.583282917	IH
Ednrb	EndoCap-a	95.44889324	1.498172886	899.1932163	109.0392421	IH
Car4	EndoCap-a	99.82800838	0.151979268	4155.785394	220.1719983	IH
Amigo2	EndoCap-a	3.822694341	1.678234476	9.213568252	4.889791647	IH
Sema3c	EndoCap-a	56.67521738	3.775663284	235.9982702	6.793307342	IH
Gja5	EndoCap-a	0.923537755	0.223269389	1.973478404	0.58350583	IH
Slc6a2	EndoCap-a	3.627777769	2.14500396	9.435421478	5.058114341	IH
Gpihbp1	EndoCap-a	74.63516807	5.75783869	493.9619971	34.53588278	IH
Bmx	EndoCap-g	3.26755591	1.044588138	12.18032552	4.15906373	IH
Ednrb	EndoCap-g	8.719548469	1.985433267	33.73398069	7.302013164	IH
Car4	EndoCap-g	52.87383196	6.752959781	332.034329	44.35488102	IH
Amigo2	EndoCap-g	5.271117956	0.282418402	22.40669703	2.289841192	IH
Sema3c	EndoCap-g	86.92730257	2.55876972	1220.333868	162.4901209	IH
Gja5	EndoCap-g	1.929022751	0.69008537	7.544092063	3.940854391	IH
Slc6a2	EndoCap-g	2.993112322	0.567476307	12.6550953	0.86252712	IH
Gpihbp1	EndoCap-g	98.80735734	0.611980368	2435.174739	103.1802122	IH
Bmx	EndoVein	5.288516402	3.193983877	18.11864257	11.33604029	IH
Ednrb	EndoVein	6.921365181	1.55925974	21.21953563	5.071645437	IH
Car4	EndoVein	31.63629421	5.255721776	122.5463452	23.60262332	IH
Amigo2	EndoVein	56.55081681	6.848131987	307.6073167	37.13407517	IH
Sema3c	EndoVein	66.16170261	8.406016915	487.2281937	123.7556077	IH
Gja5	EndoVein	1.165960024	1.0246564	7.761095076	9.347851448	IH
Slc6a2	EndoVein	76.37444149	7.23727083	852.5213163	104.786974	IH
Gpihbp1	EndoVein	90.05455631	3.755065987	1232.272178	125.5972492	IH
Bmx	EndoArt	45.3092006	6.23389731	247.090417	62.29546966	IH
Ednrb	EndoArt	16.59453079	6.416061885	64.79135152	27.64231164	IH
Car4	EndoArt	34.81670929	15.49807409	121.5699717	53.45323663	IH
Amigo2	EndoArt	10.66824054	6.726864975	35.52495024	24.72331444	IH
Sema3c	EndoArt	29.01173847	4.486039753	99.3986899	21.72557351	IH
Gja5	EndoArt	45.14000918	5.316537912	216.9405487	111.802197	IH
Slc6a2	EndoArt	2.006033183	1.738601056	7.034499678	6.918663249	IH
Gpihbp1	EndoArt	68.38940258	6.656997468	473.2729177	71.2589715	IH
