# Supplementary material for: Short-term exposure to intermittent hypoxia leads to changes in gene expression seen in chronic pulmonary disease
Source: eLife. 2021 Feb 18;10:e63003. doi: 10.7554/eLife.63003 (PMC7909952; doi:10.7554/eLife.63003)
Supplement: Figure 6—source data 1. [file elife-63003-fig6-data1.zip]

Archive with 20 entries (19 files):
- Figure6-sourcedata6/
- __MACOSX/._Figure6-sourcedata6
- Figure6-sourcedata6/Figure6-figureSupplement1.csv
- __MACOSX/Figure6-sourcedata6/._Figure6-figureSupplement1.csv
- Figure6-sourcedata6/Figure6-figureSupplement3.csv
- __MACOSX/Figure6-sourcedata6/._Figure6-figureSupplement3.csv
- Figure6-sourcedata6/Figure6-figureSupplement2.csv
- __MACOSX/Figure6-sourcedata6/._Figure6-figureSupplement2.csv
- Figure6-sourcedata6/Figure6-figureSupplement4.csv
- __MACOSX/Figure6-sourcedata6/._Figure6-figureSupplement4.csv
- Figure6-sourcedata6/Figure6A.csv
- __MACOSX/Figure6-sourcedata6/._Figure6A.csv
- Figure6-sourcedata6/Figure6B.csv
- __MACOSX/Figure6-sourcedata6/._Figure6B.csv
- Figure6-sourcedata6/Figure6C.csv
- __MACOSX/Figure6-sourcedata6/._Figure6C.csv
- Figure6-sourcedata6/Figure6D.csv
- __MACOSX/Figure6-sourcedata6/._Figure6D.csv
- Figure6-sourcedata6/Figure6-figureSupplement5.xlsx
- __MACOSX/Figure6-sourcedata6/._Figure6-figureSupplement5.xlsx
