# Supplementary material for: Short-term exposure to intermittent hypoxia leads to changes in gene expression seen in chronic pulmonary disease
Source: eLife. 2021 Feb 18;10:e63003. doi: 10.7554/eLife.63003 (PMC7909952; doi:10.7554/eLife.63003)
Supplement: Figure 6—source data 1. [file elife-63003-fig6-data1.zip › Figure6-sourcedata6/Figure6-figureSupplement1.csv]

cellType	trend	curationAb	pvalue	BH	ratio
Mphage-DC	Down	Asthma	1.40E-05	< 0.01	< 3
Bcells	Down	Asthma	8.00E-05	< 0.01	< 3
Baso	Down	Asthma	9.81E-05	< 0.01	< 3
Mphage-DC	Down	Allergic asthma	0.000347432	[0.01, 0.05)	[3, 6)
Baso	Down	COPD	0.000503932	[0.01, 0.05)	< 3
AT2	Down	Asthma	0.000572222	[0.01, 0.05)	< 3
MyoFB	Down	PH	0.00068882	[0.01, 0.05)	[3, 6)
Mono	Down	Allergic asthma	0.000713664	[0.01, 0.05)	[3, 6)
Tcells	Down	Asthma	0.000971472	[0.01, 0.05)	< 3
NK-T	Down	COPD	0.002479212	[0.01, 0.05)	< 3
Mphage-DC	Down	COPD	0.00261505	[0.01, 0.05)	< 3
