# Supplementary material for: Short-term exposure to intermittent hypoxia leads to changes in gene expression seen in chronic pulmonary disease
Source: eLife. 2021 Feb 18;10:e63003. doi: 10.7554/eLife.63003 (PMC7909952; doi:10.7554/eLife.63003)
Supplement: Figure 6—source data 1. [file elife-63003-fig6-data1.zip › Figure6-sourcedata6/Figure6-figureSupplement3.csv]

receptor	ligand	value	gene1	gene2
AT1	AT1	0	FGFR2	FGF18
AT1	AT1	1	FGFR3	FGF18
AT1	AT1	0	FGFR2	EPHA4
AT1	AT1	0	FGFR2	FGF1
AT1	AT1	1	FGFR3	FGF1
AT2	AT1	0	FGFR2	FGF18
AT2	AT1	0	FGFR3	FGF18
AT1	AT2	-1	FGFR2	FGFR3
AT2	AT1	0	FGFR2	FGF1
AT2	AT1	0	FGFR3	FGF1
AT1	AT2	1	CD44	FGFR2
Baso	AT1	1	FGFR1	FGF18
Baso	AT1	1	FGFR1	FGF1
AT1	Bcells	0	FGFR2	CD83
AT1	Bcells	0	FGFR2	XPR1
Ciliated	AT1	0	FGFR2	FGF18
Ciliated	AT1	1	FGFR1	FGF18
Ciliated	AT1	0	FGFR3	FGF18
AT1	Ciliated	0	FGFR2	FGFR3
Ciliated	AT1	0	FGFR2	FGF1
AT1	Ciliated	1	FGFR2	CD83
Ciliated	AT1	0	FGFR3	FGF1
Ciliated	AT1	1	FGFR1	FGF1
DC	AT1	0	FGFR1	FGF18
DC	AT1	1	FGFR3	FGF18
AT1	DC	0	FGFR2	CD83
DC	AT1	1	FGFR3	FGF1
DC	AT1	0	FGFR1	FGF1
AT1	DC	-1	FGFR2	XPR1
Endo	AT1	0	FGFR3	FGF18
AT1	Endo	-1	FGFR2	EPHA4
AT1	Endo	0	FGFR2	FGFR3
Endo	AT1	0	FGFR3	FGF1
AT1	Endo	0	FGFR2	XPR1
AT1	Endo	1	FGFR2	PTPRR
FB	AT1	0	FGFR1	FGF18
FB	AT1	0	FGFR3	FGF18
AT1	FB	0	FGFR2	FGFR3
FB	AT1	0	FGFR3	FGF1
FB	AT1	0	FGFR1	FGF1
AT1	FB	0	FGFR2	XPR1
LymEndo	AT1	0	FGFR1	FGF18
LymEndo	AT1	0	FGFR1	FGF1
AT1	LymEndo	0	FGFR2	XPR1
AT1	Mono	-1	FGFR2	CD83
AT1	Mono	0	FGFR2	XPR1
AT1	Mphage	0	FGFR2	CD83
AT1	Mphage	0	FGFR2	XPR1
MphageDC	AT1	1	FGFR1	FGF18
MphageDC	AT1	1	FGFR3	FGF18
AT1	MphageDC	0	FGFR2	CD83
MphageDC	AT1	1	FGFR3	FGF1
MphageDC	AT1	1	FGFR1	FGF1
AT1	MphageDC	1	FGFR2	XPR1
MyoFB	AT1	1	FGFR2	FGF18
MyoFB	AT1	0	FGFR1	FGF18
MyoFB	AT1	1	FGFR2	FGF1
MyoFB	AT1	0	FGFR1	FGF1
AT1	MyoFB	0	FGFR2	XPR1
AT1	NK	1	FGFR2	XPR1
AT2	AT1	0	FGFR2	EPHA4
AT2	AT1	0	FGFR3	EPHA4
AT2	AT1	1	FGFR2	FGFR3
AT1	AT2	0	FGFR2	FGF1
AT2	AT1	0	FGFR2	XPR1
AT2	AT1	-1	CD44	FGFR2
AT2	AT2	0	FGFR2	FGFR3
AT2	AT2	0	FGFR2	FGF1
AT2	AT2	0	FGFR3	FGF1
AT2	AT2	0	FGFR2	XPR1
AT2	AT2	0	CD44	FGFR2
Baso	AT2	1	FGFR1	FGF1
AT2	Baso	1	FGFR2	XPR1
AT2	Bcells	0	FGFR2	CD83
AT2	Bcells	0	FGFR2	XPR1
AT2	Ciliated	0	FGFR2	FGFR3
Ciliated	AT2	0	FGFR2	FGF1
AT2	Ciliated	0	FGFR2	CD83
Ciliated	AT2	0	FGFR3	FGF1
Ciliated	AT2	1	FGFR1	FGF1
AT2	Ciliated	0	FGFR2	XPR1
AT2	Ciliated	-1	CD44	FGFR2
AT2	DC	1	FGFR2	FGFR3
AT2	DC	0	FGFR2	CD83
DC	AT2	0	FGFR1	FGF1
AT2	DC	0	FGFR2	XPR1
AT2	Endo	-1	FGFR2	EPHA4
AT2	Endo	-1	FGFR3	EPHA4
AT2	Endo	0	FGFR2	FGFR3
Endo	AT2	0	FGFR3	FGF1
AT2	Endo	0	FGFR2	XPR1
AT2	Endo	1	FGFR2	PTPRR
AT2	FB	0	FGFR2	FGFR3
FB	AT2	0	FGFR3	FGF1
FB	AT2	0	FGFR1	FGF1
AT2	FB	0	FGFR2	XPR1
LymEndo	AT2	0	FGFR1	FGF1
AT2	LymEndo	0	FGFR2	XPR1
AT2	Mono	-1	FGFR2	CD83
AT2	Mono	0	FGFR2	XPR1
AT2	Mphage	0	FGFR2	CD83
AT2	Mphage	0	FGFR2	XPR1
AT2	MphageDC	1	FGFR2	FGFR3
AT2	MphageDC	0	FGFR2	CD83
MphageDC	AT2	1	FGFR1	FGF1
AT2	MphageDC	0	FGFR2	XPR1
MyoFB	AT2	1	FGFR2	FGF1
MyoFB	AT2	0	FGFR1	FGF1
AT2	MyoFB	0	FGFR2	XPR1
AT2	NK	1	FGFR2	XPR1
AT2	NKT	0	FGFR2	XPR1
AT2	Pcyte	0	FGFR2	XPR1
Baso	AT1	1	FGFR1	FGFR2
Baso	AT1	0	CD44	FGFR2
Baso	AT2	1	FGFR1	FGFR2
Baso	AT2	0	CD44	FGFR2
Baso	Ciliated	1	FGFR1	FGFR2
Baso	Ciliated	0	CD44	FGFR2
Baso	FB	1	FGFR1	FGF7
Baso	MyoFB	1	FGFR1	FGF7
Baso	MyoFB	1	FGFR1	FGFR2
Baso	MyoFB	1	CD44	FGFR2
Baso	MyoFB	1	FGFR1	NCAM1
Bcells	AT2	0	CD44	FGFR2
Ciliated	AT1	0	FGFR2	EPHA4
Ciliated	AT1	0	FGFR3	EPHA4
AT1	Ciliated	0	FGFR2	FGF1
Ciliated	AT2	0	FGFR2	FGFR3
Ciliated	AT2	1	FGFR1	FGFR2
AT2	Ciliated	0	FGFR2	FGF1
AT2	Ciliated	0	FGFR3	FGF1
Ciliated	AT2	0	CD44	FGFR2
Baso	Ciliated	1	FGFR1	FGF1
Ciliated	Bcells	0	FGFR2	CD83
Ciliated	Bcells	0	FGFR2	XPR1
Ciliated	Ciliated	0	FGFR2	FGFR3
Ciliated	Ciliated	0	FGFR2	FGF1
Ciliated	Ciliated	1	FGFR2	CD83
Ciliated	Ciliated	0	FGFR3	FGF1
Ciliated	Ciliated	1	FGFR1	FGF1
Ciliated	DC	0	FGFR2	CD83
DC	Ciliated	1	FGFR3	FGF1
DC	Ciliated	0	FGFR1	FGF1
Ciliated	DC	-1	FGFR2	XPR1
Ciliated	Endo	-1	FGFR2	EPHA4
Ciliated	Endo	-1	FGFR3	EPHA4
Ciliated	Endo	0	FGFR2	FGFR3
Endo	Ciliated	0	FGFR3	FGF1
Ciliated	Endo	0	FGFR2	XPR1
Ciliated	Endo	1	FGFR2	PTPRR
Ciliated	FB	1	FGFR1	FGF7
Ciliated	FB	0	FGFR2	FGFR3
FB	Ciliated	0	FGFR3	FGF1
FB	Ciliated	0	FGFR1	FGF1
Ciliated	FB	0	FGFR2	XPR1
LymEndo	Ciliated	0	FGFR1	FGF1
Ciliated	LymEndo	1	FGFR2	XPR1
Ciliated	Mono	-1	FGFR2	CD83
Ciliated	Mono	0	FGFR2	XPR1
Ciliated	Mphage	0	FGFR2	CD83
Ciliated	Mphage	0	FGFR2	XPR1
Ciliated	MphageDC	0	FGFR2	CD83
MphageDC	Ciliated	1	FGFR3	FGF1
MphageDC	Ciliated	1	FGFR1	FGF1
Ciliated	MphageDC	1	FGFR2	XPR1
Ciliated	MyoFB	1	FGFR1	FGF7
Ciliated	MyoFB	1	FGFR1	FGFR2
MyoFB	Ciliated	1	FGFR2	FGF1
MyoFB	Ciliated	0	FGFR1	FGF1
Ciliated	MyoFB	1	FGFR2	XPR1
Ciliated	MyoFB	1	FGFR1	NCAM1
Ciliated	NK	1	FGFR2	XPR1
DC	AT1	0	FGFR1	FGFR2
DC	AT1	0	CD44	FGFR2
DC	AT2	0	FGFR1	FGFR2
DC	AT2	0	CD44	FGFR2
DC	Ciliated	0	FGFR1	FGFR2
DC	Ciliated	0	CD44	FGFR2
DC	FB	0	FGFR1	FGF7
DC	MyoFB	1	FGFR1	FGF7
DC	MyoFB	1	FGFR1	FGFR2
DC	MyoFB	1	CD44	FGFR2
DC	MyoFB	1	FGFR1	NCAM1
Endo	AT1	0	FGFR3	EPHA4
AT1	Endo	0	FGFR2	FGF1
AT2	Endo	0	FGFR2	FGF1
AT2	Endo	0	FGFR3	FGF1
Endo	AT2	0	CD44	FGFR2
Baso	Endo	1	FGFR1	FGF1
Ciliated	Endo	0	FGFR2	FGF1
Ciliated	Endo	0	FGFR3	FGF1
DC	Endo	0	FGFR1	FGF1
Endo	Endo	-1	FGFR3	EPHA4
Endo	Endo	0	FGFR3	FGF1
FB	Endo	0	FGFR3	FGF1
FB	Endo	0	FGFR1	FGF1
LymEndo	Endo	0	FGFR1	FGF1
MphageDC	Endo	1	FGFR1	FGF1
MyoFB	Endo	1	FGFR2	FGF1
MyoFB	Endo	0	FGFR1	FGF1
Erythro	AT2	0	CD44	FGFR2
AT1	FB	0	FGFR2	FGF7
AT1	FB	-1	FGFR2	FGF10
AT1	FB	0	FGFR2	TIMP1
AT1	FB	0	FGFR2	FGF2
AT1	FB	1	FGFR3	FGF7
FB	AT1	0	FGFR3	EPHA4
FB	AT1	0	FGFR1	FGFR2
AT2	FB	0	FGFR2	FGF7
AT2	FB	-1	FGFR2	FGF10
AT2	FB	0	FGFR2	TIMP1
AT2	FB	0	FGFR2	FGF2
AT2	FB	0	FGFR3	FGF7
AT2	FB	0	FGFR3	FGF2
FB	AT2	0	FGFR1	FGFR2
FB	AT2	0	CD44	FGFR2
Baso	FB	1	FGFR1	FGF2
Ciliated	FB	0	FGFR2	FGF7
Ciliated	FB	-1	FGFR2	FGF10
Ciliated	FB	0	FGFR2	TIMP1
Ciliated	FB	0	FGFR2	FGF2
Ciliated	FB	1	FGFR1	FGF2
Ciliated	FB	0	FGFR3	FGF7
Ciliated	FB	0	FGFR3	FGF2
FB	Ciliated	0	FGFR1	FGFR2
DC	FB	0	FGFR1	FGF2
DC	FB	-1	FGFR1	FGF10
DC	FB	1	FGFR3	FGF7
Endo	FB	0	FGFR3	FGF7
Endo	FB	0	FGFR3	FGF2
FB	Endo	-1	FGFR3	EPHA4
FB	FB	0	FGFR1	FGF2
FB	FB	0	FGFR1	FGF7
FB	FB	-1	FGFR1	FGF10
FB	FB	0	FGFR3	FGF7
FB	FB	0	FGFR3	FGF2
LymEndo	FB	0	FGFR1	FGF2
LymEndo	FB	-1	FGFR1	FGF10
MphageDC	FB	1	FGFR1	FGF2
MphageDC	FB	1	FGFR3	FGF7
MyoFB	FB	1	FGFR2	FGF7
MyoFB	FB	1	FGFR2	TIMP1
MyoFB	FB	1	FGFR2	FGF2
MyoFB	FB	0	FGFR1	FGF2
FB	MyoFB	1	FGFR1	FGF7
MyoFB	FB	-1	FGFR1	FGF10
FB	MyoFB	1	FGFR1	FGFR2
FB	MyoFB	1	FGFR1	NCAM1
AT1	LymEndo	1	FGFR2	TIMP1
LymEndo	AT1	0	FGFR1	FGFR2
AT2	LymEndo	1	FGFR2	TIMP1
LymEndo	AT2	0	FGFR1	FGFR2
LymEndo	AT2	-1	CD44	FGFR2
Ciliated	LymEndo	1	FGFR2	TIMP1
LymEndo	Ciliated	0	FGFR1	FGFR2
LymEndo	FB	0	FGFR1	FGF7
MyoFB	LymEndo	1	FGFR2	TIMP1
LymEndo	MyoFB	1	FGFR1	FGF7
LymEndo	MyoFB	1	FGFR1	FGFR2
LymEndo	MyoFB	1	FGFR1	NCAM1
MegK	AT1	0	CD44	FGFR2
MegK	AT2	0	CD44	FGFR2
MegK	Ciliated	0	CD44	FGFR2
MegK	MyoFB	1	CD44	FGFR2
Mono	AT1	0	CD44	FGFR2
Mono	AT2	0	CD44	FGFR2
Mono	Ciliated	0	CD44	FGFR2
Mono	MyoFB	1	CD44	FGFR2
Mphage	AT1	0	CD44	FGFR2
Mphage	AT2	0	CD44	FGFR2
Mphage	Ciliated	0	CD44	FGFR2
Mphage	MyoFB	1	CD44	FGFR2
MphageDC	AT1	1	FGFR1	FGFR2
MphageDC	AT1	0	CD44	FGFR2
MphageDC	AT2	1	FGFR1	FGFR2
MphageDC	AT2	0	CD44	FGFR2
MphageDC	Ciliated	1	FGFR1	FGFR2
MphageDC	Ciliated	1	CD44	FGFR2
MphageDC	FB	1	FGFR1	FGF7
MphageDC	MyoFB	1	FGFR1	FGF7
MphageDC	MyoFB	1	FGFR1	FGFR2
MphageDC	MyoFB	1	CD44	FGFR2
MphageDC	MyoFB	1	FGFR1	NCAM1
AT1	MyoFB	1	FGFR2	FGF7
AT1	MyoFB	1	FGFR2	FGF2
MyoFB	AT1	1	FGFR2	EPHA4
MyoFB	AT1	0	FGFR1	FGFR2
AT1	MyoFB	-1	FGFR2	FGF1
MyoFB	AT1	1	CD44	FGFR2
AT2	MyoFB	1	FGFR2	FGF7
AT2	MyoFB	1	FGFR2	FGF2
AT2	MyoFB	1	FGFR3	FGF7
AT2	MyoFB	1	FGFR3	FGF2
MyoFB	AT2	1	FGFR2	FGFR3
MyoFB	AT2	0	FGFR1	FGFR2
AT2	MyoFB	0	FGFR2	FGF1
AT2	MyoFB	-1	FGFR3	FGF1
MyoFB	AT2	0	CD44	FGFR2
Baso	MyoFB	1	FGFR1	FGF2
Baso	MyoFB	1	FGFR1	FGF1
MyoFB	Bcells	1	FGFR2	CD83
MyoFB	Bcells	1	FGFR2	XPR1
Ciliated	MyoFB	1	FGFR2	FGF7
Ciliated	MyoFB	1	FGFR2	FGF2
Ciliated	MyoFB	1	FGFR1	FGF2
Ciliated	MyoFB	1	FGFR3	FGF7
Ciliated	MyoFB	1	FGFR3	FGF2
MyoFB	Ciliated	1	FGFR2	FGFR3
MyoFB	Ciliated	0	FGFR1	FGFR2
Ciliated	MyoFB	0	FGFR2	FGF1
MyoFB	Ciliated	1	FGFR2	CD83
Ciliated	MyoFB	0	FGFR3	FGF1
MyoFB	Ciliated	1	CD44	FGFR2
DC	MyoFB	1	FGFR1	FGF2
MyoFB	DC	1	FGFR2	CD83
DC	MyoFB	0	FGFR1	FGF1
Endo	MyoFB	1	FGFR3	FGF7
Endo	MyoFB	1	FGFR3	FGF2
MyoFB	Endo	1	FGFR2	FGFR3
Endo	MyoFB	0	FGFR3	FGF1
MyoFB	Endo	1	FGFR2	XPR1
MyoFB	Endo	1	FGFR2	PTPRR
FB	MyoFB	1	FGFR1	FGF2
MyoFB	FB	0	FGFR1	FGF7
FB	MyoFB	1	FGFR3	FGF7
FB	MyoFB	1	FGFR3	FGF2
MyoFB	FB	1	FGFR2	FGFR3
FB	MyoFB	0	FGFR3	FGF1
FB	MyoFB	0	FGFR1	FGF1
MyoFB	FB	1	FGFR2	XPR1
LymEndo	MyoFB	1	FGFR1	FGF2
LymEndo	MyoFB	0	FGFR1	FGF1
MyoFB	LymEndo	1	FGFR2	XPR1
MyoFB	Mono	1	FGFR2	XPR1
MyoFB	Mphage	1	FGFR2	CD83
MyoFB	Mphage	1	FGFR2	XPR1
MphageDC	MyoFB	1	FGFR1	FGF2
MyoFB	MphageDC	1	FGFR2	CD83
MphageDC	MyoFB	1	FGFR1	FGF1
MyoFB	MphageDC	1	FGFR2	XPR1
MyoFB	MyoFB	1	FGFR2	FGF7
MyoFB	MyoFB	1	FGFR2	FGF2
MyoFB	MyoFB	1	FGFR1	FGF2
MyoFB	MyoFB	1	FGFR1	FGF7
MyoFB	MyoFB	1	FGFR1	FGFR2
MyoFB	MyoFB	1	FGFR2	FGF1
MyoFB	MyoFB	0	FGFR1	FGF1
MyoFB	MyoFB	1	FGFR2	XPR1
MyoFB	MyoFB	1	CD44	FGFR2
MyoFB	MyoFB	1	FGFR1	NCAM1
MyoFB	NK	1	FGFR2	XPR1
NK	AT2	0	CD44	FGFR2
NKT	AT1	0	CD44	FGFR2
NKT	AT2	0	CD44	FGFR2
NKT	Ciliated	0	CD44	FGFR2
NKT	MyoFB	1	CD44	FGFR2
Pcyte	AT2	0	CD44	FGFR2
Tcells	AT2	0	CD44	FGFR2
