# Supplementary material for: Short-term exposure to intermittent hypoxia leads to changes in gene expression seen in chronic pulmonary disease
Source: eLife. 2021 Feb 18;10:e63003. doi: 10.7554/eLife.63003 (PMC7909952; doi:10.7554/eLife.63003)
Supplement: Figure 6—source data 1. [file elife-63003-fig6-data1.zip › Figure6-sourcedata6/Figure6-figureSupplement2.csv]

UID	ctype	meanP	sdP	meanE	sdE	group
Hdac2	Endo	18.88637712146	2.03835484727165	68.7309527991741	4.25426087737758	Control
Pde7b	Endo	0.271463290565248	0.0762473582705933	0.835643634021328	0.116641769621017	Control
Tnf	Endo	0.322761230302708	0.323698770001132	1.14990501757141	1.31959136052161	Control
Adrb2	Endo	36.6208189604364	10.8089850128698	176.155019676094	74.7685478150611	Control
Flt1	Endo	57.4947786476336	7.10869720216933	334.021660342357	23.4080561983627	Control
Pde4b	Endo	31.7075650120564	9.31190810502499	136.563036955339	29.5209467679117	Control
Fcer1a	Endo	0.25071059394321	0.179135714172639	0.807285798026428	0.563852840444302	Control
Ednrb	Endo	20.4727411383045	4.33687909963398	222.634491519568	20.861190428277	Control
Chrm2	Endo	2.57253002240892	0.563694447013369	8.5403108041259	0.451785229445091	Control
Pde3a	Endo	27.7865860728293	1.86479798435407	116.709642336528	16.2594787665615	Control
Ttll3	Endo	1.00419165303954	0.447757479505039	3.06675595745796	1.02028694769963	Control
Fgfr3	Endo	13.3877837721806	3.83816075646561	53.911317010798	14.3176536061835	Control
Fgfr2	Endo	2.92943750261004	0.512727999109134	9.39607382181563	0.321700003467526	Control
Nr3c1	Endo	32.1018338434403	5.31061394344669	137.01344013043	3.16518607984911	Control
Cysltr1	Endo	1.18352526668372	0.495960693433199	3.66756113993263	1.16246779462549	Control
Plat	Endo	11.0187780416039	1.18898796306557	46.3997981841632	4.55271378175562	Control
Src	Endo	0.379111580258546	0.241764412298605	1.14626253855601	0.631191420325182	Control
Ptgis	Endo	6.39338089582985	1.99305968566745	24.6297215962514	3.10159836759242	Control
Flt3	Endo	0.5031583562677	0.105461933603646	1.5617610918175	0.138648289973009	Control
Atp1a1	Endo	44.0982531087735	4.69658347678919	210.225571331298	8.42941167613158	Control
Alox5	Endo	1.09950793663152	0.398326337922103	3.78399471155821	2.29072277143823	Control
Fgfr1	Endo	2.49833174784759	1.68671214665978	8.00261322936621	4.83495832975949	Control
Lck	Endo	5.61572780695993	0.48390537276599	20.2275924116443	3.37557293332208	Control
Hdac2	DC	29.3183424762372	6.8578605255825	40.4260527202513	2.34128410357076	Control
Pde7b	DC	0.213675213675214	0.370096326403606	0.247251674017459	0.428252461654697	Control
Tnf	DC	4.43883601778339	2.29129332896346	6.21714870547639	4.29374103372752	Control
Adrb2	DC	30.8036992247519	8.89616209618371	46.0731005289313	18.8485443278611	Control
Flt1	DC	27.9993398414451	11.5504356823795	42.7419079765434	10.8573715926094	Control
Pde4b	DC	29.1511120458489	6.47456946577296	45.2662729033323	10.4032519552061	Control
Fcer1a	DC	0.949927265716739	1.06288072333334	1.26324027051467	1.57154555994695	Control
Ednrb	DC	13.6993123835229	6.09142956659701	17.9374425290445	9.61476590312256	Control
Chrm2	DC	0.233100233100233	0.403741446985752	0.335899944811639	0.581795770673341	Control
Pde3a	DC	9.29363034626192	3.32410433739993	11.8261058110371	2.46041198603922	Control
Ttll3	DC	4.47009131219658	2.0570930377956	5.1269737480691	1.54941101221648	Control
Fgfr3	DC	5.20254599201968	3.517317329562	6.73228711121721	2.80159960561202	Control
Fgfr2	DC	2.92938056095951	1.49609561102006	3.58544236952828	1.86973399053702	Control
Nr3c1	DC	41.1002739950108	6.56968041481185	64.9107832494126	4.27857057031507	Control
Cysltr1	DC	30.2578999947421	5.53654169960005	53.9730369578069	23.3930841644948	Control
Plat	DC	5.02348528664318	1.76546291648661	6.2705263137809	3.02185770035207	Control
Src	DC	1.21618147933937	1.58410716409135	1.26941341833648	1.59989076450948	Control
Ptgis	DC	5.40249224459751	1.46980877287641	6.47057352731565	1.84336553563011	Control
Flt3	DC	37.2963294015926	0.996266196864821	63.989789766431	3.3604997914217	Control
Atp1a1	DC	56.9557635347109	5.75713104056971	118.275454912404	3.00415925163976	Control
Alox5	DC	5.57731741942268	1.2962556423478	7.64304991279565	1.36108038679892	Control
Fgfr1	DC	31.4418038102249	8.71136016428464	50.8204966737979	8.76632999029405	Control
Lck	DC	11.997505418558	1.38916759488365	24.6949433162479	14.289604474784	Control
Hdac2	MegK	5.53221288515406	1.81127691265792	21.5469247851803	6.60673757872069	Control
Pde7b	MegK	0	0	0	0	Control
Tnf	MegK	0	0	0	0	Control
Adrb2	MegK	5.95238095238095	7.43452142666476	25.1491390692761	29.9557322873421	Control
Flt1	MegK	9.87394957983193	5.6018032041905	37.3748252359122	20.5755111416454	Control
Pde4b	MegK	3.57142857142857	3.57142857142857	15.4340817018623	14.6487811262936	Control
Fcer1a	MegK	0	0	0	0	Control
Ednrb	MegK	1.96078431372549	3.39617805405662	6.11284308331805	10.5877547990029	Control
Chrm2	MegK	0	0	0	0	Control
Pde3a	MegK	9.87394957983193	2.42280726778798	39.0978165373955	11.3581752380969	Control
Ttll3	MegK	0	0	0	0	Control
Fgfr3	MegK	3.92156862745098	6.79235610811324	12.2256861666361	21.1755095980057	Control
Fgfr2	MegK	2.38095238095238	4.12393049421161	9.71505736741375	16.826972958807	Control
Nr3c1	MegK	7.07282913165266	9.33003353116322	24.0575535844027	28.1494440096579	Control
Cysltr1	MegK	1.19047619047619	2.06196524710581	5.71902433444854	9.90564071698766	Control
Plat	MegK	0	0	0	0	Control
Src	MegK	7.91316526610644	5.63845090571447	37.3748252359122	20.5755111416454	Control
Ptgis	MegK	0	0	0	0	Control
Flt3	MegK	0	0	0	0	Control
Atp1a1	MegK	1.19047619047619	2.06196524710581	5.71902433444854	9.90564071698766	Control
Alox5	MegK	1.96078431372549	3.39617805405662	6.11284308331805	10.5877547990029	Control
Fgfr1	MegK	2.38095238095238	4.12393049421161	9.71505736741375	16.826972958807	Control
Lck	MegK	3.57142857142857	3.57142857142857	15.4340817018623	14.6487811262936	Control
Hdac2	FB	23.2063242291409	2.15967174149409	66.5352663834139	9.14628497865994	Control
Pde7b	FB	5.2520824747418	3.09856614636122	11.5340897277212	5.8518965967894	Control
Tnf	FB	0.793650793650794	1.37464349807054	2.1382050196501	3.70347973103279	Control
Adrb2	FB	17.1927491164313	4.59101706683323	44.7053678682726	7.53460353945616	Control
Flt1	FB	12.5107714210783	5.58642990035087	30.1239587601201	10.5478733476353	Control
Pde4b	FB	17.8811834201291	7.01849283872309	42.8742840571458	10.8334677056155	Control
Fcer1a	FB	0.268817204301075	0.465605055798085	0.570800690668836	0.98865579723383	Control
Ednrb	FB	10.590024103006	2.7464213979591	26.5107151467041	9.05373553885251	Control
Chrm2	FB	0.537634408602151	0.931210111596171	1.14160138133767	1.97731159446766	Control
Pde3a	FB	9.53442483733593	6.31393273512213	20.5390287578702	11.9802654974531	Control
Ttll3	FB	0.537634408602151	0.931210111596171	1.14160138133767	1.97731159446766	Control
Fgfr3	FB	31.1122350854845	17.9874775426234	84.7782804798841	37.2481214911813	Control
Fgfr2	FB	2.83897193810648	3.0703617613238	6.01512811521167	5.6443439168913	Control
Nr3c1	FB	47.141670725463	5.47199063684471	150.159047201556	39.5014612796771	Control
Cysltr1	FB	0.675321269341726	0.620240980397706	1.3171857611761	1.17072668227093	Control
Plat	FB	30.0906672661197	7.80738832392747	90.7279214977213	15.7311430716381	Control
Src	FB	5.5143431618648	2.88631798028631	12.3245223493821	5.44036748578369	Control
Ptgis	FB	65.0418992669189	5.73285217818372	342.253975493895	72.4678123234529	Control
Flt3	FB	0.40650406504065	0.70408569413369	0.746385070507266	1.29277686412946	Control
Atp1a1	FB	24.3874339665056	7.85812186216199	63.3912674440193	26.072829223745	Control
Alox5	FB	1.46897206299252	0.816355214600449	3.45539078082621	2.57626152858685	Control
Fgfr1	FB	36.8182783210321	11.3539701612735	119.196380826553	26.445807559019	Control
Lck	FB	8.97056436002148	2.6402184436375	22.9849608108194	10.6975343565227	Control
Hdac2	MyoFB	25.0983265456299	7.84667576167356	51.7860610877062	9.72811784238398	Control
Pde7b	MyoFB	3.32121696545249	3.19479824957562	6.31882877998079	6.25407667022041	Control
Tnf	MyoFB	0	0	0	0	Control
Adrb2	MyoFB	13.9823519709715	10.0494543668945	24.5752411625269	13.6105798909292	Control
Flt1	MyoFB	21.2318730255395	9.96178652179661	45.8628819839154	26.906588310455	Control
Pde4b	MyoFB	28.1991017394283	9.74209444636586	60.5032435546618	23.6930074062162	Control
Fcer1a	MyoFB	0	0	0	0	Control
Ednrb	MyoFB	39.0172420355498	10.5733773796256	102.370745670039	50.4501487885737	Control
Chrm2	MyoFB	1.83902358568365	1.65044083901063	3.92126165130846	3.66225409161596	Control
Pde3a	MyoFB	44.4680216699019	9.918368238922	143.912783534943	29.588915940288	Control
Ttll3	MyoFB	2.69827072152654	2.9026158749557	4.51001681577842	4.50962358807331	Control
Fgfr3	MyoFB	3.54165873710654	1.28901321721524	6.62325306118701	2.1588672839152	Control
Fgfr2	MyoFB	9.78158819573961	4.87291373705205	17.7565229381524	7.04311384455607	Control
Nr3c1	MyoFB	45.1728009743844	13.1042399011316	129.975482141782	26.2476258981575	Control
Cysltr1	MyoFB	4.0485162207082	3.15716731868475	8.12606762757814	5.98298145549206	Control
Plat	MyoFB	6.50826577348101	4.79304754089127	16.0574566502713	9.65537754200941	Control
Src	MyoFB	4.38504675268654	2.52932997839027	8.7364893065956	5.32481180712634	Control
Ptgis	MyoFB	40.8743450183331	7.12857884535007	161.329414745819	47.722213461701	Control
Flt3	MyoFB	0.641025641025641	1.11028897921082	1.00213856369492	1.73575490854371	Control
Atp1a1	MyoFB	45.7979674951471	7.37553742714252	140.237239087618	9.19772052883084	Control
Alox5	MyoFB	2.12543929763128	0.201261421468813	4.11751337279844	0.975823485448128	Control
Fgfr1	MyoFB	27.2941803372283	3.00958364355976	57.535441542857	6.99062716495932	Control
Lck	MyoFB	7.44014768012789	1.94448318487926	14.7702006450101	6.45941701632108	Control
Hdac2	Pcyte	11.0105580693816	9.60228901502082	33.9495982193428	29.7592538968414	Control
Pde7b	Pcyte	0	0	0	0	Control
Tnf	Pcyte	0	0	0	0	Control
Adrb2	Pcyte	2.56410256410256	4.44115591684328	7.72033845963807	13.3720184637212	Control
Flt1	Pcyte	8.44645550527903	8.84766779852939	26.2292597597047	27.890248654186	Control
Pde4b	Pcyte	15.5354449472097	13.455992114444	47.8395771123364	41.4927762908927	Control
Fcer1a	Pcyte	0	0	0	0	Control
Ednrb	Pcyte	7.08898944193062	7.76296182953712	21.6103173526317	23.3162309666132	Control
Chrm2	Pcyte	0	0	0	0	Control
Pde3a	Pcyte	32.2775263951735	30.8799357061489	121.941565656152	127.734095628676	Control
Ttll3	Pcyte	2.56410256410256	4.44115591684328	7.72033845963807	13.3720184637212	Control
Fgfr3	Pcyte	1.96078431372549	3.39617805405662	6.16964043335554	10.6861306950031	Control
Fgfr2	Pcyte	1.96078431372549	3.39617805405662	6.16964043335554	10.6861306950031	Control
Nr3c1	Pcyte	31.6742081447964	28.1526520005471	123.45911201066	106.918773586053	Control
Cysltr1	Pcyte	19.5575666163901	12.9268356143671	81.3106145486484	62.1074448534251	Control
Plat	Pcyte	18.0995475113122	16.0872297145984	84.8905713842442	81.3341130713425	Control
Src	Pcyte	11.0105580693816	9.60228901502082	33.9495982193428	29.7592538968414	Control
Ptgis	Pcyte	7.08898944193062	7.76296182953712	21.6103173526317	23.3162309666132	Control
Flt3	Pcyte	0	0	0	0	Control
Atp1a1	Pcyte	23.9819004524887	21.4108926051058	108.018435091384	96.347404251994	Control
Alox5	Pcyte	0	0	0	0	Control
Fgfr1	Pcyte	0	0	0	0	Control
Lck	Pcyte	0	0	0	0	Control
Hdac2	AT1	45.8333333333333	47.3242362150023	53.6779348764164	52.8965025225033	Control
Pde7b	AT1	0	0	0	0	Control
Tnf	AT1	0	0	0	0	Control
Adrb2	AT1	41.6666666666667	36.0843918243516	120.70689261793	106.19917003288	Control
Flt1	AT1	41.6666666666667	52.0416499866533	47.6655373126399	59.576385312994	Control
Pde4b	AT1	25	33.0718913883074	34.5532466540369	45.137458714006	Control
Fcer1a	AT1	4.16666666666667	7.21687836487032	6.01239756377651	10.4137780557642	Control
Ednrb	AT1	16.6666666666667	19.0940653956493	20.2828221089067	21.4937997148454	Control
Chrm2	AT1	0	0	0	0	Control
Pde3a	AT1	8.33333333333333	14.4337567297406	9.51361636342014	16.4780669051623	Control
Ttll3	AT1	0	0	0	0	Control
Fgfr3	AT1	0	0	0	0	Control
Fgfr2	AT1	16.6666666666667	28.8675134594813	19.0272327268403	32.9561338103247	Control
Nr3c1	AT1	79.1666666666667	19.0940653956493	157.603224185083	51.1160546077852	Control
Cysltr1	AT1	4.16666666666667	7.21687836487032	12.024795127553	20.8275561115285	Control
Plat	AT1	0	0	0	0	Control
Src	AT1	12.5	12.5	15.5260139271967	14.4351837808643	Control
Ptgis	AT1	4.16666666666667	7.21687836487032	6.01239756377651	10.4137780557642	Control
Flt3	AT1	0	0	0	0	Control
Atp1a1	AT1	70.8333333333333	31.4576434802948	103.75719545765	45.2549410164875	Control
Alox5	AT1	4.16666666666667	7.21687836487032	6.01239756377651	10.4137780557642	Control
Fgfr1	AT1	4.16666666666667	7.21687836487032	4.75680818171007	8.23903345258117	Control
Lck	AT1	12.5	12.5	15.5260139271967	14.4351837808643	Control
Hdac2	LymEndo	14.6969696969697	8.9342563562458	48.2381621144	34.3979892144821	Control
Pde7b	LymEndo	3.03030303030303	5.24863881081478	5.59800710946903	9.69603273473215	Control
Tnf	LymEndo	1.51515151515152	2.62431940540739	2.79900355473451	4.84801636736607	Control
Adrb2	LymEndo	18.8383838383838	10.8482450173817	58.810489050427	48.3158440830862	Control
Flt1	LymEndo	18.989898989899	12.5541374334231	85.8883656299534	48.2770659598805	Control
Pde4b	LymEndo	19.7979797979798	3.03534933359934	57.5629634092418	1.09620881107271	Control
Fcer1a	LymEndo	0	0	0	0	Control
Ednrb	LymEndo	10.8080808080808	3.650016457607	32.1535641886601	9.47551473997104	Control
Chrm2	LymEndo	0	0	0	0	Control
Pde3a	LymEndo	1.51515151515152	2.62431940540739	2.79900355473451	4.84801636736607	Control
Ttll3	LymEndo	3.03030303030303	5.24863881081478	5.59800710946903	9.69603273473215	Control
Fgfr3	LymEndo	6.21212121212121	6.89851662898922	13.16859492561	12.6345669332519	Control
Fgfr2	LymEndo	3.33333333333333	5.77350269189626	9.54316852281294	16.529252746704	Control
Nr3c1	LymEndo	50	0	202.363185872198	53.3770653347736	Control
Cysltr1	LymEndo	4.29292929292929	4.1724019297622	12.2408042949717	14.5486482137765	Control
Plat	LymEndo	16.0606060606061	10.1673327695804	62.1318121054968	49.5785241451333	Control
Src	LymEndo	1.66666666666667	2.88675134594813	4.77158426140647	8.26462637335202	Control
Ptgis	LymEndo	7.47474747474747	2.17641024509245	19.8113921111127	7.47682882232255	Control
Flt3	LymEndo	0	0	0	0	Control
Atp1a1	LymEndo	34.5959595959596	10.2855615426345	145.10417473532	56.4377365110086	Control
Alox5	LymEndo	1.51515151515152	2.62431940540739	2.79900355473451	4.84801636736607	Control
Fgfr1	LymEndo	25.6060606060606	5.93235513650057	93.2405862181233	31.2296522949671	Control
Lck	LymEndo	4.84848484848485	5.00688231571464	17.1137563389539	22.7604607320167	Control
Hdac2	Erythro	5.34671409830673	2.93413127402253	7.5052423840799	3.02039845491573	Control
Pde7b	Erythro	0	0	0	0	Control
Tnf	Erythro	0.653125459249642	0.357730421920762	1.48148260190807	1.5310543407909	Control
Adrb2	Erythro	12.0315552535462	5.5944449545009	19.0443149623396	5.01858045795662	Control
Flt1	Erythro	19.0439349385667	7.48845042444423	33.0907784130122	8.23643535390775	Control
Pde4b	Erythro	17.8397773220673	4.23199276748003	29.2322740981274	1.12529677948552	Control
Fcer1a	Erythro	0.307702315899037	0.298131035625759	0.402884046582977	0.397055809213645	Control
Ednrb	Erythro	9.75537920369314	6.67241264661148	14.8167809181613	9.11329869011967	Control
Chrm2	Erythro	0.564002378323282	0.524189956527271	0.995605160683751	1.08813535656722	Control
Pde3a	Erythro	5.02240801187544	2.46524947136865	8.1142379989605	3.66589503552356	Control
Ttll3	Erythro	0.109289617486339	0.189295170226107	0.138269728566844	0.239490195026532	Control
Fgfr3	Erythro	3.60425523022142	1.43471530963127	5.60959096315902	1.75870729154034	Control
Fgfr2	Erythro	1.79742388758782	1.80330720194009	2.57942428629982	2.33909845350114	Control
Nr3c1	Erythro	12.2852430703021	3.89215530985924	21.1028845442563	2.46659787571765	Control
Cysltr1	Erythro	0.762415076735981	0.239086189093768	1.26021947869988	0.77701134115666	Control
Plat	Erythro	3.09165510537293	2.2387703954624	4.42414873495747	2.94722827450031	Control
Src	Erythro	0.307702315899037	0.298131035625759	0.402884046582977	0.397055809213645	Control
Ptgis	Erythro	4.65943057763324	3.76871496671118	6.75909998650171	3.85233786381151	Control
Flt3	Erythro	1.07272963830341	1.37512413289813	1.37077214655089	1.73283064335087	Control
Atp1a1	Erythro	16.8412287194671	5.16494542352543	28.0864740697592	2.14237871936942	Control
Alox5	Erythro	0.609870041620657	0.660532713240043	0.912611766042407	0.841980019257247	Control
Fgfr1	Erythro	2.25213664842477	1.50432395908798	3.17214540040059	1.56768282658862	Control
Lck	Erythro	7.82422519108156	1.49111003818664	13.2727617798848	3.82781287457601	Control
Hdac2	AT2	20.581207582414	7.08721395643712	32.1499944973562	7.9337585210278	Control
Pde7b	AT2	4.38263033696782	4.08031879250473	5.42629675970704	5.15637386835951	Control
Tnf	AT2	0.169204737732657	0.293071202634328	0.200567485643881	0.347393075481543	Control
Adrb2	AT2	15.6598536410059	1.75420387086553	23.6304802574325	0.366907708507027	Control
Flt1	AT2	23.5683644392756	4.80443332054119	40.3117994564628	7.50541241120318	Control
Pde4b	AT2	17.4689578629849	11.3619963634253	25.7178307003271	15.3577439315736	Control
Fcer1a	AT2	1.51515151515152	2.62431940540739	2.67231058662562	4.62857770963977	Control
Ednrb	AT2	6.88124558967472	6.11105263178292	9.56448340999235	8.28362048605488	Control
Chrm2	AT2	0.896860986547085	1.5534087960259	1.14020730108941	1.97489697664784	Control
Pde3a	AT2	8.01853181607797	3.00979858865168	11.4345240540424	3.16076495597791	Control
Ttll3	AT2	1.3141820885783	1.56514132959799	1.77350856440799	1.80593689640403	Control
Fgfr3	AT2	10.6385495711939	5.64662158915032	15.30894560591	6.87158683531446	Control
Fgfr2	AT2	64.2759685815842	6.30918482546894	177.815092472505	33.521704578395	Control
Nr3c1	AT2	34.3182456234743	2.62689439025726	61.5275248479491	9.20786264911882	Control
Cysltr1	AT2	0.916588893188561	1.1756943213543	1.15074023655172	1.50247976354596	Control
Plat	AT2	3.31656461268808	2.90082673604709	4.27555652315532	3.8348816124086	Control
Src	AT2	8.70738754920768	0.960657599053195	13.114530147911	3.24085485636466	Control
Ptgis	AT2	5.29987452775461	0.887690196337259	7.33846914560639	1.14454206795804	Control
Flt3	AT2	3.06910354598775	1.51251817499081	4.60425489482824	3.15103225140799	Control
Atp1a1	AT2	75.89929248553	6.68382194194599	192.080071304641	20.8547980832617	Control
Alox5	AT2	3.1085593592707	1.25315313767285	4.62532076575287	2.93828340704718	Control
Fgfr1	AT2	4.79226031455664	1.37902852948719	6.73676668867474	2.18665576397301	Control
Lck	AT2	12.9615795569223	4.87767958242534	19.7046879768748	10.9147879957006	Control
Hdac2	Ciliated	39.0283400809717	18.2979828031058	61.9974566694841	35.6034676336313	Control
Pde7b	Ciliated	2.56410256410256	4.44115591684328	2.57306871894628	4.45668575258111	Control
Tnf	Ciliated	0	0	0	0	Control
Adrb2	Ciliated	10.5263157894737	18.2321137638829	10.3499177828406	17.9265834540406	Control
Flt1	Ciliated	37.8407557354926	15.4624778724603	66.2959033323079	4.14135944633092	Control
Pde4b	Ciliated	22.5371120107962	19.7524938803972	28.3902202689923	24.908190754126	Control
Fcer1a	Ciliated	0	0	0	0	Control
Ednrb	Ciliated	13.9001349527665	13.2205504998931	16.7753842168244	14.6656741380551	Control
Chrm2	Ciliated	0	0	0	0	Control
Pde3a	Ciliated	7.82726045883941	7.89560187655065	6.45428788751151	5.92399389757826	Control
Ttll3	Ciliated	43.9136302294197	20.8085088156465	70.5655285416041	32.2460149990098	Control
Fgfr3	Ciliated	51.5249662618084	14.9524498521935	77.9395608380036	23.4188053298246	Control
Fgfr2	Ciliated	18.2186234817814	16.3404340652717	21.9503431082447	21.3722944005087	Control
Nr3c1	Ciliated	30.8232118758435	13.6471081073383	33.1191302126262	13.462016167745	Control
Cysltr1	Ciliated	1.75438596491228	3.03868562731382	1.29373972285508	2.24082293175507	Control
Plat	Ciliated	4.31848852901484	3.93220034664871	3.86680844180135	3.85962325554309	Control
Src	Ciliated	10.391363022942	9.00146080736966	12.8941650482591	11.8008180246493	Control
Ptgis	Ciliated	6.88259109311741	7.81911251652954	6.43987716074763	8.03095210622611	Control
Flt3	Ciliated	1.75438596491228	3.03868562731382	1.29373972285508	2.24082293175507	Control
Atp1a1	Ciliated	94.8717948717949	8.88231183368655	414.93803531119	56.9400805835948	Control
Alox5	Ciliated	1.75438596491228	3.03868562731382	1.29373972285508	2.24082293175507	Control
Fgfr1	Ciliated	1.75438596491228	3.03868562731382	1.29373972285508	2.24082293175507	Control
Lck	Ciliated	8.63697705802969	7.86440069329742	7.73361688360271	7.71924651108618	Control
Hdac2	Bcells	13.3135402651709	1.74872268217868	47.5161706225804	4.15341607423109	Control
Pde7b	Bcells	0.2202707435411	0.190086881833211	0.64877870172803	0.442432967979159	Control
Tnf	Bcells	0.836194402509235	0.469196046982173	3.31839979282443	1.24717029690011	Control
Adrb2	Bcells	22.2050280843084	6.72040892751678	89.4251202856368	24.2828426585647	Control
Flt1	Bcells	10.6177333650567	5.72940854340301	37.219605058256	12.4176035208345	Control
Pde4b	Bcells	25.414946270293	8.11538625303697	99.8254694238152	12.7422326007678	Control
Fcer1a	Bcells	0.233947236732858	0.0276118518379708	0.797739383504985	0.209296698019356	Control
Ednrb	Bcells	6.0800667734874	3.58249739876171	21.153936878411	8.80549893218759	Control
Chrm2	Bcells	0.358183893089428	0.251047241108195	1.09104884823083	0.51286226793771	Control
Pde3a	Bcells	3.83796901637193	1.61693625310671	12.4766409911425	3.25811779757819	Control
Ttll3	Bcells	1.71201775385892	0.331097499902887	5.80285375636146	0.680210886747226	Control
Fgfr3	Bcells	2.11024819327675	0.647444220658438	7.03417047463294	1.22446445888948	Control
Fgfr2	Bcells	0.778374345617718	0.658406645683129	2.28915672625672	1.65809457075241	Control
Nr3c1	Bcells	17.7672094030321	3.81313625768936	65.9972599224599	3.00913704819187	Control
Cysltr1	Bcells	0.72864374863579	0.246533819813329	2.36396511446261	0.556147115947184	Control
Plat	Bcells	1.70662478058586	0.727970881050934	5.78577023691045	1.5486156595256	Control
Src	Bcells	0.242662741952124	0.22432923534701	0.842815636330309	0.896438045119555	Control
Ptgis	Bcells	2.01495911404763	1.01381219266516	6.31453918889227	2.20669699355245	Control
Flt3	Bcells	0.743720772562371	0.0998548884922169	2.48001906001557	0.31128974946259	Control
Atp1a1	Bcells	16.9859013473309	5.04079655383709	62.1452503969274	4.15088578094194	Control
Alox5	Bcells	0.788504769384419	0.390163299115403	2.669798086403	1.36533766266581	Control
Fgfr1	Bcells	1.29374930254201	0.598317599796725	4.20281497711503	1.80435489647945	Control
Lck	Bcells	9.11822255068546	1.74741994393875	34.3275810721854	4.04619966035961	Control
Hdac2	NK	15.1607950578878	0.538233192490549	55.5597641073714	3.53911154694369	Control
Pde7b	NK	0.102564102564103	0.177646236673731	0.317795970537771	0.550438767412082	Control
Tnf	NK	0.205128205128205	0.355292473347462	0.953387911613313	1.65131630223624	Control
Adrb2	NK	10.1022553819047	2.84616577246685	37.5598755188583	11.419270597262	Control
Flt1	NK	11.2918948456558	3.6964730387683	39.3458390717769	10.2805205681181	Control
Pde4b	NK	12.3301493153824	1.04766464187595	45.5858934354197	4.47683648109788	Control
Fcer1a	NK	0.411739775376139	0.356584047325832	1.44158790625974	1.27434932978705	Control
Ednrb	NK	4.70751675643231	1.66159775836628	15.6944286941271	4.36920361505047	Control
Chrm2	NK	0.41025641025641	0.710584946694924	1.27118388215108	2.20175506964833	Control
Pde3a	NK	4.3601877279773	2.07082166016272	14.7182592573297	5.83399240957613	Control
Ttll3	NK	2.15160658446307	1.34177743894001	7.52930310027804	3.46671811364033	Control
Fgfr3	NK	1.90832502369189	0.781969732890818	6.51539377726299	2.15641420341217	Control
Fgfr2	NK	0.886406932553679	0.423723536503613	2.86039428733541	1.13008561730434	Control
Nr3c1	NK	18.9975237806341	4.95905140869703	74.8064411853832	19.1221396221691	Control
Cysltr1	NK	0.171434625980081	0.156833357769552	0.586461292265837	0.513209247736854	Control
Plat	NK	2.08125269592736	2.00638701820503	6.56429387357722	6.07816572620847	Control
Src	NK	0.342869251960161	0.313666715539103	1.17292258453167	1.02641849547371	Control
Ptgis	NK	2.58737386286994	1.41482533862223	8.88781862244745	4.8078117519723	Control
Flt3	NK	0.476150522297269	0.510531175322211	1.58921040518433	1.57794298786976	Control
Atp1a1	NK	36.239816789886	6.33758408892037	158.811830252298	20.733949649629	Control
Alox5	NK	0.612408204009496	0.404316644822071	2.27393299506958	1.27982646987566	Control
Fgfr1	NK	0.307692307692308	0.532938710021193	0.953387911613313	1.65131630223624	Control
Lck	NK	71.9177178766473	1.6427112993274	455.140500581526	39.753964545299	Control
Hdac2	Tcells	17.3007464584188	3.13638882620925	49.2976492483357	3.52066996144482	Control
Pde7b	Tcells	0.0814995925020375	0.141161435009688	0.182469132153086	0.316045807702146	Control
Tnf	Tcells	0.958392330306952	0.687317483138254	2.67954438106822	1.09620326348399	Control
Adrb2	Tcells	11.6062605888318	3.51489302359955	32.2150538346108	6.71451916453637	Control
Flt1	Tcells	13.8995235330952	5.55644465550369	37.1267635854944	10.3223072112439	Control
Pde4b	Tcells	21.7098238568414	6.09891453942859	62.4469900144795	12.113079196893	Control
Fcer1a	Tcells	0.30965036634904	0.0608320138395204	0.798364522832306	0.238810913744308	Control
Ednrb	Tcells	7.39130563692812	3.36381286578706	19.2687710825268	6.19988621674507	Control
Chrm2	Tcells	0.053248136315229	0.09222847750633	0.17046967463817	0.295262137623045	Control
Pde3a	Tcells	4.99567642200501	1.7033513280467	12.1999487843985	2.16425306399883	Control
Ttll3	Tcells	2.2674651615898	0.756784576424456	5.55856672449744	1.00081044065982	Control
Fgfr3	Tcells	2.9911230425658	2.06136286190931	6.9763353888785	4.21341059343082	Control
Fgfr2	Tcells	0.99854723902146	0.407141286483761	2.49707524891513	0.81900241567929	Control
Nr3c1	Tcells	15.7018721680954	3.82294713042199	43.5571647828199	4.46603664543921	Control
Cysltr1	Tcells	0.512804460067623	0.206252159691349	1.25578969638827	0.343061652210693	Control
Plat	Tcells	2.21096224921618	0.621788522419753	5.5345678094676	1.11263322080133	Control
Src	Tcells	0.121654501216545	0.210711777076506	0.274956041402881	0.476237833557801	Control
Ptgis	Tcells	2.98755371734673	2.35207291056498	6.98384944791801	4.97824910068562	Control
Flt3	Tcells	0.497646231481536	0.137211646210039	1.32177300426173	0.64124966456229	Control
Atp1a1	Tcells	37.1635243395575	4.75002451598198	128.431716201858	16.263606776356	Control
Alox5	Tcells	1.66006788141941	0.815465787186584	4.31728117197058	1.97892781370844	Control
Fgfr1	Tcells	0.959267556219295	0.777645875780258	2.26312695275	1.64134171089479	Control
Lck	Tcells	78.827926917477	4.22779385926396	452.557290369762	42.0067239327248	Control
Hdac2	NK-T	27.8021978021978	4.83780036951727	71.7294335950238	25.1793279772164	Control
Pde7b	NK-T	0	0	0	0	Control
Tnf	NK-T	5.0247791424262	4.55283842720054	11.0930830751664	10.4578217041292	Control
Adrb2	NK-T	14.9177619765855	2.47457062789903	40.2948644891919	9.78027294398728	Control
Flt1	NK-T	16.9676075558429	8.0724420079978	38.7920253469138	14.2672971821359	Control
Pde4b	NK-T	19.1769015298427	11.836644976073	43.3872891243634	27.5177865138912	Control
Fcer1a	NK-T	0.427350427350427	0.740192652807212	0.963572154691874	1.66895592868494	Control
Ednrb	NK-T	7.45457157221863	4.91345739004513	16.0880632306053	10.4557584551714	Control
Chrm2	NK-T	0	0	0	0	Control
Pde3a	NK-T	8.70573870573871	8.57458485243672	20.6482938064815	20.8580040601626	Control
Ttll3	NK-T	5.14759750053868	1.13021163387332	11.0580498735931	2.09305447400707	Control
Fgfr3	NK-T	0.952380952380952	1.64957219768464	1.98618410337691	3.44017178023444	Control
Fgfr2	NK-T	1.28205128205128	2.22057795842164	2.89071646407562	5.00686778605483	Control
Nr3c1	NK-T	25.6568268332974	7.6714993910454	68.146919550499	14.5140026113558	Control
Cysltr1	NK-T	10.068950657186	1.24838696161867	28.9791844180156	5.88009437800387	Control
Plat	NK-T	3.6701860231272	3.20076300500694	8.04925382153114	6.98956375720707	Control
Src	NK-T	0	0	0	0	Control
Ptgis	NK-T	3.28449328449328	4.62327561568997	8.90830856819951	13.0067653003723	Control
Flt3	NK-T	1.37973137973138	1.43107385471285	5.89951251613757	5.95942973147503	Control
Atp1a1	NK-T	42.7364792070674	5.23236941324257	130.64093017329	23.9884978202414	Control
Alox5	NK-T	1.80708180708181	1.57182271470125	4.87690056745253	4.43610433146069	Control
Fgfr1	NK-T	0.427350427350427	0.740192652807212	0.963572154691874	1.66895592868494	Control
Lck	NK-T	63.0955972132443	10.1084428189002	367.150689023711	141.984532281625	Control
Hdac2	Mphage	13.2619453277928	1.87908233120494	34.6531205081874	10.1161178708773	Control
Pde7b	Mphage	0.293685756240822	0.508678651268393	0.612211101407565	1.0603807325956	Control
Tnf	Mphage	2.41484238701953	0.25847308409841	6.82922409821611	1.27411191887263	Control
Adrb2	Mphage	11.8320665735458	3.95623438664977	32.5823170900463	9.2772026987524	Control
Flt1	Mphage	46.8488262367233	5.86139588014318	161.635390976529	14.5256122035794	Control
Pde4b	Mphage	17.8551510339129	6.60508100993149	45.817990278271	14.3754289285497	Control
Fcer1a	Mphage	0	0	0	0	Control
Ednrb	Mphage	7.36657627452898	4.27597751154762	18.5968229223468	11.1989559894967	Control
Chrm2	Mphage	0.128700128700129	0.222915161849276	0.27775486300158	0.48108553476807	Control
Pde3a	Mphage	6.2019357637257	3.16745620357906	15.9039128283339	7.92420909580996	Control
Ttll3	Mphage	6.54968837208578	4.67652321918727	15.5583660889907	9.22361588863858	Control
Fgfr3	Mphage	3.10900811712312	1.76874582702995	6.84689781208473	3.42950094898713	Control
Fgfr2	Mphage	1.42580392986143	0.733184961565149	3.14569404304078	1.36325785362699	Control
Nr3c1	Mphage	33.1211540114856	3.39538713268779	100.282828209422	25.2897646478853	Control
Cysltr1	Mphage	1.42956709151933	0.56930904703787	3.37742450447155	1.58383411237852	Control
Plat	Mphage	1.65325804092324	1.44104424647084	3.50316248223218	3.04453858796986	Control
Src	Mphage	0.532943264220797	0.584654377550969	1.13937013970852	1.26447249977409	Control
Ptgis	Mphage	3.70441986486503	2.99794542229339	8.00928015257866	6.28789925800067	Control
Flt3	Mphage	0.599174909399811	0.166302980018172	1.39411280192469	0.413494855166454	Control
Atp1a1	Mphage	45.6718684170574	3.22558326590193	138.973312633015	4.90847021699579	Control
Alox5	Mphage	36.7740832150756	3.08823599533773	108.282671969478	13.6525992202603	Control
Fgfr1	Mphage	1.26715765482285	1.32494399951688	2.94765275622902	2.77509501984473	Control
Lck	Mphage	4.39291930133572	1.3878832352626	10.5230176001214	4.91591485905914	Control
Hdac2	Baso	14.0016708437761	7.1971874452472	56.5390876740544	19.7668345623377	Control
Pde7b	Baso	0	0	0	0	Control
Tnf	Baso	2.94486215538847	2.68694005543754	8.29688522108496	7.25580018504531	Control
Adrb2	Baso	11.974380395433	2.02291736270276	50.5798613659965	21.4179113835615	Control
Flt1	Baso	10.2645502645503	15.8931089755395	41.8688863762871	63.033875288943	Control
Pde4b	Baso	16.7697020328599	13.7367375522284	53.4641892940886	29.2976648734837	Control
Fcer1a	Baso	45.5165692007797	4.05509630852139	551.470947571903	183.911818194252	Control
Ednrb	Baso	9.68950153160679	9.85043565195038	42.7003852806508	44.9233520975814	Control
Chrm2	Baso	0	0	0	0	Control
Pde3a	Baso	0.740740740740741	1.28300059819917	3.74750790724168	6.49087409710871	Control
Ttll3	Baso	0.740740740740741	1.28300059819917	3.74750790724168	6.49087409710871	Control
Fgfr3	Baso	5.61681982734614	1.38353364421377	19.6040388824729	5.32940835395981	Control
Fgfr2	Baso	0	0	0	0	Control
Nr3c1	Baso	9.92898913951545	6.90175160708989	42.2829761449116	24.971121057861	Control
Cysltr1	Baso	0	0	0	0	Control
Plat	Baso	3.50877192982456	6.07737125462764	8.96949474836082	15.5356206223832	Control
Src	Baso	0.740740740740741	1.28300059819917	3.74750790724168	6.49087409710871	Control
Ptgis	Baso	2.22222222222222	3.84900179459751	14.9900316289667	25.9634963884348	Control
Flt3	Baso	0	0	0	0	Control
Atp1a1	Baso	15.3689780005569	6.2804077904212	51.3171008329352	15.1594948554264	Control
Alox5	Baso	22.5814536340852	3.31197104513578	97.8909345330386	34.2706506534771	Control
Fgfr1	Baso	2.22222222222222	3.84900179459751	26.2325553506918	45.436118679761	Control
Lck	Baso	1.48148148148148	2.56600119639834	7.49501581448337	12.9817481942174	Control
Hdac2	Mono	17.5932031483119	1.60430846278435	37.5623200506181	2.71890016765413	Control
Pde7b	Mono	1.05144752068292	0.551547408030947	1.96869097628549	0.809548193573531	Control
Tnf	Mono	4.58012703365578	0.804777750549376	9.24572726597036	1.15467009508674	Control
Adrb2	Mono	36.4545855931647	9.94340080329283	99.4003451907541	34.4852170693644	Control
Flt1	Mono	22.4012941514386	7.87135481556322	54.0514002947741	12.8018753123363	Control
Pde4b	Mono	22.32037359851	5.86577726882678	51.3708970396606	9.64068861896896	Control
Fcer1a	Mono	0.184220485763263	0.173937308883174	0.378022669572325	0.400816776974829	Control
Ednrb	Mono	9.4416507510509	4.2055717145136	19.9863548144284	7.64871916439873	Control
Chrm2	Mono	0.165074591838155	0.148604668464271	0.293770601557035	0.275181300376327	Control
Pde3a	Mono	6.3715728978187	1.89443958487104	12.515530010455	1.40278024644601	Control
Ttll3	Mono	2.10445083571177	1.18695116259634	4.09546718289057	2.28840741064576	Control
Fgfr3	Mono	3.16246637479323	1.76598366007187	5.84405364289601	2.63694234644715	Control
Fgfr2	Mono	1.68124590320855	1.05700461688526	3.33451030059903	2.01466890294158	Control
Nr3c1	Mono	31.1711833782397	2.68437197926502	73.8371659119786	4.0771677452502	Control
Cysltr1	Mono	5.4238679895987	1.02114926669307	10.78526017917	0.37376185897926	Control
Plat	Mono	3.56151800105383	1.77211213639897	6.69324416287787	2.26287135120593	Control
Src	Mono	0.310892619844122	0.0939140872812209	0.583094646703108	0.0769036992096466	Control
Ptgis	Mono	3.48259592209942	1.77449826873317	7.24836617159409	3.67095031509063	Control
Flt3	Mono	3.74774016861475	1.36002240397631	7.99130433487381	3.45355384342744	Control
Atp1a1	Mono	57.9839724953523	1.26852294129758	195.522807788845	37.2541671616152	Control
Alox5	Mono	6.02717456262772	0.994109844235237	12.0725018750596	0.895519866314039	Control
Fgfr1	Mono	1.6391704876655	0.527258806827634	3.19046221961622	0.726529181191897	Control
Lck	Mono	7.14218510385617	3.07278381666017	14.8365597076595	6.8222418281559	Control
Hdac2	Mphage-DC	21.2588094167042	6.96103495690613	40.1216114346117	10.7465338365049	Control
Pde7b	Mphage-DC	0.87719298245614	1.51934281365691	1.37792861503017	2.38664237043527	Control
Tnf	Mphage-DC	3.65497076023392	4.25988370886943	5.4421101701486	6.20067099262854	Control
Adrb2	Mphage-DC	33.6969560653771	2.70771807955026	73.4368135775597	24.9875351407248	Control
Flt1	Mphage-DC	19.5044234517919	4.15012264758838	42.7430460529656	10.1106594817171	Control
Pde4b	Mphage-DC	15.5420602789024	3.57646049668033	28.9685458709017	3.86833212095717	Control
Fcer1a	Mphage-DC	0	0	0	0	Control
Ednrb	Mphage-DC	10.8674463937622	9.9225107784023	35.5941296908775	33.3579558103427	Control
Chrm2	Mphage-DC	0	0	0	0	Control
Pde3a	Mphage-DC	8.39706102863998	6.45881856098359	13.7977016120546	9.53208129195684	Control
Ttll3	Mphage-DC	0	0	0	0	Control
Fgfr3	Mphage-DC	3.55750487329435	4.00470950371379	6.86644164516016	8.61639355307446	Control
Fgfr2	Mphage-DC	0.87719298245614	1.51934281365691	1.37792861503017	2.38664237043527	Control
Nr3c1	Mphage-DC	35.4251012145749	20.8531502180986	74.2218053605055	27.6469225592436	Control
Cysltr1	Mphage-DC	20.381616434248	5.52551900234147	34.5450786527567	6.47249950675058	Control
Plat	Mphage-DC	2.68031189083821	2.63293229224953	4.11058441509982	4.13398117220332	Control
Src	Mphage-DC	3.9136302294197	3.94780093827532	6.95446139688516	6.33663806255994	Control
Ptgis	Mphage-DC	2.72904483430799	2.77905992775502	4.08738298510912	4.06438022729489	Control
Flt3	Mphage-DC	0	0	0	0	Control
Atp1a1	Mphage-DC	46.8848403058929	11.9220636523078	141.05217899104	50.6436302464374	Control
Alox5	Mphage-DC	15.395861448493	9.59175858533481	31.8172088209248	23.5094790559403	Control
Fgfr1	Mphage-DC	5.81421502474134	2.29378353554508	9.64071433697342	2.21208763434231	Control
Lck	Mphage-DC	7.09626630679262	1.61955034064253	12.4613898887681	4.334498451667	Control
Hdac2	Endo	18.8736199512436	1.43673440098125	64.2353329791931	6.30509548245642	IH
Pde7b	Endo	0.265415361319877	0.233715549079315	0.823933918577928	0.635938446074669	IH
Tnf	Endo	0.253019955094901	0.183653011717267	0.743845446800332	0.539316173205315	IH
Adrb2	Endo	40.7359132981256	9.80369130602601	193.414621107593	94.7913445700899	IH
Flt1	Endo	69.0063984588991	0.761385948593976	457.138207630115	35.944224314666	IH
Pde4b	Endo	74.71309459836	2.16813950405685	516.742392375035	43.6119995531388	IH
Fcer1a	Endo	0.0669660462386186	0.0590816342501415	0.435212280466732	0.524952860758594	IH
Ednrb	Endo	25.343369730719	1.19611336520027	268.957184080265	22.8000557828044	IH
Chrm2	Endo	3.80228996001009	1.11301041427943	11.6119886928896	2.43209848297581	IH
Pde3a	Endo	28.5102852080186	3.80265758585976	115.899719625229	22.9334095875493	IH
Ttll3	Endo	0.860438916883533	0.279427435233641	2.62094981109897	0.602337070489431	IH
Fgfr3	Endo	22.3935258861198	3.06829022622709	98.6885653622393	10.650837022345	IH
Fgfr2	Endo	2.65660970802541	0.435666272780169	8.14180197889478	0.894702234694465	IH
Nr3c1	Endo	31.8388311004367	3.10262818087971	123.788945042738	15.5976238033202	IH
Cysltr1	Endo	1.78004809883874	0.617091233438801	6.09591516065791	1.68407862821116	IH
Plat	Endo	15.990408129142	2.82346290914744	74.3077180231172	12.9320046446077	IH
Src	Endo	0.397869522256465	0.118902527661081	1.21420881615368	0.445868704111587	IH
Ptgis	Endo	8.17516114333654	2.13431388512832	31.6842495621326	7.14369212535008	IH
Flt3	Endo	0.476135162043074	0.223681923004828	1.40512830689553	0.596817251543067	IH
Atp1a1	Endo	62.5849687471331	4.23221725485959	375.374667985844	37.6945143595253	IH
Alox5	Endo	0.804282244076705	0.320063462798226	2.50686251075304	1.06340070383965	IH
Fgfr1	Endo	4.39977915853884	1.07778261317735	14.4546314471993	3.01587397333737	IH
Lck	Endo	3.97799834808183	0.174518875030267	13.5453414702451	1.35984824949795	IH
Hdac2	DC	32.2027661360213	8.7857791310204	40.152817041516	10.3955340279304	IH
Pde7b	DC	0	0	0	0	IH
Tnf	DC	2.41882437852157	0.653554203710171	4.6563494799337	2.00307740824785	IH
Adrb2	DC	25.0297855820833	11.7927289042563	34.795898483429	22.7481649916174	IH
Flt1	DC	31.2357394178484	10.5629306920097	45.3242870014385	17.6600097471049	IH
Pde4b	DC	37.0584584765201	7.02885596244749	50.3739569877379	6.61278755497775	IH
Fcer1a	DC	0.589970501474926	1.02185888352146	0.500621145686511	0.867101259672377	IH
Ednrb	DC	15.3185102561369	10.3531129731365	17.6977472295929	11.0290459955383	IH
Chrm2	DC	0.807805763557976	0.772126975887641	0.743759057314925	0.7401987913144	IH
Pde3a	DC	13.3648275880923	6.43270133026482	14.2961040180231	5.01171773621392	IH
Ttll3	DC	4.07752179582865	2.79946468715932	4.13105694645507	2.6390976996312	IH
Fgfr3	DC	10.6261396846747	9.21790291332257	10.7970636703497	8.94516995837329	IH
Fgfr2	DC	4.95788463588869	4.52009653720684	6.56330191565884	6.39056148136713	IH
Nr3c1	DC	37.7165571749216	6.05324573242103	53.0915099829395	3.02144471156649	IH
Cysltr1	DC	36.4935302817806	6.48078123386121	54.5516258677749	10.5899847913656	IH
Plat	DC	8.45002884239477	6.07639311031362	8.01180332006687	4.9093201341555	IH
Src	DC	2.01721795281876	0.960241385737483	1.94912255009455	0.877996633554805	IH
Ptgis	DC	9.69350513011884	3.87441899590262	10.2359078307968	2.8557283736755	IH
Flt3	DC	44.7802373551387	11.1710436763965	72.1911259547294	22.0940400272875	IH
Atp1a1	DC	70.2914585503348	12.8985695076762	142.438726310398	42.3261293137772	IH
Alox5	DC	14.4585968106599	4.17463456090088	15.5754816741791	3.4247087009609	IH
Fgfr1	DC	42.3068994835708	7.77987438936761	72.2475081082851	21.6132997191718	IH
Lck	DC	10.201732730787	2.83330872413345	10.3763409341895	2.64496717310232	IH
Hdac2	MegK	8.42105263157895	10.3672187387327	28.3905467896873	37.0106767858956	IH
Pde7b	MegK	0	0	0	0	IH
Tnf	MegK	0	0	0	0	IH
Adrb2	MegK	16.0401002506266	23.3728590115975	40.1680035079459	57.1391952474695	IH
Flt1	MegK	16.6917293233083	2.96206249678078	50.0700229874378	18.119460432202	IH
Pde4b	MegK	26.3659147869674	14.8601054345366	80.2437059066311	55.9816484014707	IH
Fcer1a	MegK	0	0	0	0	IH
Ednrb	MegK	4.76190476190476	8.24786098842323	11.7313061636283	20.3192183145501	IH
Chrm2	MegK	0	0	0	0	IH
Pde3a	MegK	8.27067669172932	7.40515624195196	21.6794761977505	18.9645408244811	IH
Ttll3	MegK	0	0	0	0	IH
Fgfr3	MegK	4.76190476190476	8.24786098842323	11.7313061636283	20.3192183145501	IH
Fgfr2	MegK	1.75438596491228	3.03868562731382	4.97408501706111	8.61536797071695	IH
Nr3c1	MegK	9.52380952380952	16.4957219768465	23.4626123272565	40.6384366291001	IH
Cysltr1	MegK	0	0	0	0	IH
Plat	MegK	0	0	0	0	IH
Src	MegK	8.27067669172932	7.40515624195196	31.6276462318727	30.0038915245892	IH
Ptgis	MegK	6.66666666666667	11.5470053837925	23.4164617726262	40.5585015236829	IH
Flt3	MegK	0	0	0	0	IH
Atp1a1	MegK	24.6115288220551	17.7037469022891	98.7322332168265	72.581702232432	IH
Alox5	MegK	0	0	0	0	IH
Fgfr1	MegK	0	0	0	0	IH
Lck	MegK	8.27067669172932	7.40515624195196	21.6794761977505	18.9645408244811	IH
Hdac2	FB	32.5061448288902	6.83526895634552	69.7182541601901	7.84431515801384	IH
Pde7b	FB	4.09170460219808	0.901659023092	7.43969759325504	2.79597734369959	IH
Tnf	FB	0	0	0	0	IH
Adrb2	FB	15.5159959470793	5.41880830138682	33.8070893722431	16.7635356345665	IH
Flt1	FB	22.9769332577047	3.01459995686337	58.8185837278888	13.1679080344695	IH
Pde4b	FB	28.6151470638141	1.42152809093921	68.2009335020306	13.5211232819482	IH
Fcer1a	FB	0.794100964265457	0.68829614858262	1.29815682202112	1.13195652563545	IH
Ednrb	FB	13.1296934615142	7.57476088596148	24.7426795862973	14.2279690852477	IH
Chrm2	FB	1.78296997639028	1.50497805893632	2.95148414516849	2.19241304982274	IH
Pde3a	FB	9.98722554309622	2.46618169743885	20.8449701781986	9.99175613015772	IH
Ttll3	FB	1.20060502930611	1.21995181741277	1.99122667791804	2.08478665408598	IH
Fgfr3	FB	26.463366154234	6.34700797894972	62.9462502344108	6.84474270361896	IH
Fgfr2	FB	3.91584372015455	2.51650707191734	7.1725099819015	4.67140437426062	IH
Nr3c1	FB	52.5353782160362	3.86280157187809	140.961342917381	16.7736194328312	IH
Cysltr1	FB	0.213675213675214	0.370096326403606	0.443153390898959	0.767564188583428	IH
Plat	FB	27.0626990706401	5.80346745935876	84.8281167855315	16.9162880282003	IH
Src	FB	8.66542073291931	2.56902798514015	15.0839760965121	2.86648234517728	IH
Ptgis	FB	83.7256570240121	7.56196079613853	621.605098677692	132.425774907691	IH
Flt3	FB	0.775193798449612	1.34267504462704	1.21017393224841	2.09608273664967	IH
Atp1a1	FB	33.5706425042784	7.02680994202825	81.0491832774731	9.89986405410288	IH
Alox5	FB	0.794100964265457	0.68829614858262	1.29815682202112	1.13195652563545	IH
Fgfr1	FB	45.1121340372617	7.27406179038154	142.180172613511	9.41886654025962	IH
Lck	FB	6.08834979226358	1.08574790092314	12.0445090615709	3.28608083925475	IH
Hdac2	MyoFB	37.9950709847617	9.34936755826155	61.9147262779335	8.8814566271997	IH
Pde7b	MyoFB	3.83248290464785	1.88563016375456	5.4393347231746	2.14064754938511	IH
Tnf	MyoFB	0	0	0	0	IH
Adrb2	MyoFB	14.9481932729355	8.30016718715992	22.682538435222	11.5624485240939	IH
Flt1	MyoFB	20.2364712416259	12.8612982162821	34.5623024744115	23.5338122717725	IH
Pde4b	MyoFB	36.9834947412267	13.1945362780386	79.652216885656	28.5902022632864	IH
Fcer1a	MyoFB	0.343642611683849	0.595206463082088	0.490512025883339	0.849591750553483	IH
Ednrb	MyoFB	40.1286924225069	14.5973309523224	104.723328957282	22.4175214275607	IH
Chrm2	MyoFB	3.02587733000104	1.17567112667446	6.91087080082462	3.61263290376627	IH
Pde3a	MyoFB	58.8315283418376	2.61631782114807	167.312735190815	10.2127494625576	IH
Ttll3	MyoFB	1.99494949494949	2.08895018763975	2.86717710498337	2.7535707728467	IH
Fgfr3	MyoFB	8.03238571279808	2.44131828640444	13.3232811054775	1.21969710186053	IH
Fgfr2	MyoFB	14.5039744524281	4.33441705472497	22.2957269575364	4.91905682144749	IH
Nr3c1	MyoFB	53.1907563608595	6.24737621969725	114.765214712915	5.11285060973902	IH
Cysltr1	MyoFB	1.38888888888889	2.40562612162344	1.83032854397364	3.17022203270592	IH
Plat	MyoFB	10.6952688395987	2.26869074725294	20.1544819861937	9.48389213500725	IH
Src	MyoFB	14.2272380158978	2.93732676803828	22.7983610542049	3.2985913850645	IH
Ptgis	MyoFB	59.8149015932521	2.34344302608215	331.055566013428	72.2457423894327	IH
Flt3	MyoFB	0	0	0	0	IH
Atp1a1	MyoFB	57.3664479850047	6.99449800416596	142.958994538355	17.1895200653361	IH
Alox5	MyoFB	1.87562914367038	0.874840743795693	2.74757961620883	1.13880242960687	IH
Fgfr1	MyoFB	36.6918324134819	4.28453906515558	72.167389269048	1.22319915846274	IH
Lck	MyoFB	4.5816411538061	0.756262341191716	6.90292233053617	2.11258821908455	IH
Hdac2	Pcyte	20.9728867623604	4.62863536233858	66.7874319183551	19.8449012013477	IH
Pde7b	Pcyte	0	0	0	0	IH
Tnf	Pcyte	0	0	0	0	IH
Adrb2	Pcyte	9.17065390749601	9.21078522389268	34.1026125637744	38.9182983268523	IH
Flt1	Pcyte	29.1866028708134	15.0394580339729	92.5958816047824	34.8921846778221	IH
Pde4b	Pcyte	9.56937799043062	9.12860479824828	28.5388757916769	26.2381736286186	IH
Fcer1a	Pcyte	0	0	0	0	IH
Ednrb	Pcyte	15.7097288676236	4.49056083741661	48.9382574426745	12.1245752672782	IH
Chrm2	Pcyte	0	0	0	0	IH
Pde3a	Pcyte	43.6204146730462	9.55241718620692	179.113603629475	24.5797354615062	IH
Ttll3	Pcyte	0	0	0	0	IH
Fgfr3	Pcyte	7.81499202551834	9.35566786351673	22.8722544579809	26.3047486677882	IH
Fgfr2	Pcyte	3.03030303030303	5.24863881081478	8.60281656214245	14.9005153738257	IH
Nr3c1	Pcyte	53.7480063795853	7.18234784637812	237.298218985688	49.0966608378692	IH
Cysltr1	Pcyte	9.64912280701754	12.4363569111911	43.0658669857816	47.1830242026755	IH
Plat	Pcyte	39.7129186602871	4.97239466287716	129.995127256868	5.58860716482463	IH
Src	Pcyte	17.9425837320574	8.62240253155029	78.5839970072103	49.8782776537907	IH
Ptgis	Pcyte	0.87719298245614	1.51934281365691	2.833310666848	4.90743802860759	IH
Flt3	Pcyte	3.03030303030303	5.24863881081478	8.60281656214245	14.9005153738257	IH
Atp1a1	Pcyte	21.451355661882	12.5645544310915	72.0680651989218	46.5989265369932	IH
Alox5	Pcyte	0.87719298245614	1.51934281365691	2.833310666848	4.90743802860759	IH
Fgfr1	Pcyte	0.87719298245614	1.51934281365691	2.833310666848	4.90743802860759	IH
Lck	Pcyte	0.87719298245614	1.51934281365691	2.833310666848	4.90743802860759	IH
Hdac2	AT1	23.3215025140491	2.44869559284148	32.9119422901554	7.75850194133157	IH
Pde7b	AT1	0	0	0	0	IH
Tnf	AT1	0.680272108843537	1.17826585548903	0.89689155325473	1.55346173911656	IH
Adrb2	AT1	57.6974267968057	8.38588537264176	150.401465983141	42.8913240279017	IH
Flt1	AT1	27.2256728778468	13.6869288613459	52.9434210691284	35.9485639906524	IH
Pde4b	AT1	37.4445430346051	10.461247668635	59.5565742006396	28.5459483211048	IH
Fcer1a	AT1	0	0	0	0	IH
Ednrb	AT1	14.6406388642413	2.59149633833367	22.3402135803115	1.97766990989139	IH
Chrm2	AT1	0.680272108843537	1.17826585548903	0.89689155325473	1.55346173911656	IH
Pde3a	AT1	15.9198461993493	6.99220045859072	21.9817875217347	7.63046669652221	IH
Ttll3	AT1	0.680272108843537	1.17826585548903	0.89689155325473	1.55346173911656	IH
Fgfr3	AT1	13.4501626737652	3.49787674630235	19.7206836784923	8.03571714237702	IH
Fgfr2	AT1	16.5927240461402	5.10955813625128	25.0308882400757	6.38532241085851	IH
Nr3c1	AT1	62.5628512274475	10.5481033662107	144.960505757178	25.9375868601037	IH
Cysltr1	AT1	4.42176870748299	3.86320295632672	5.39393262626542	4.67132081392799	IH
Plat	AT1	3.2312925170068	3.0753641700723	4.93919519626953	5.43557000736196	IH
Src	AT1	21.8722271517303	0.523062383431749	30.5085489310231	3.87290992475372	IH
Ptgis	AT1	11.5794143744454	5.260829083067	14.6977604175408	7.29027236970053	IH
Flt3	AT1	0	0	0	0	IH
Atp1a1	AT1	70.6373853889382	3.93757472155259	178.998059450012	17.856236977635	IH
Alox5	AT1	3.83022774327122	3.59944899600698	4.5807691376927	4.15593123163127	IH
Fgfr1	AT1	4.51049985211476	2.55490747156693	5.47766069094743	2.71286717992747	IH
Lck	AT1	11.6607512570245	6.99107436815408	18.7652306740296	11.9546542158881	IH
Hdac2	LymEndo	15.5882352941176	8.19844697927433	33.7990525152053	20.3609455988228	IH
Pde7b	LymEndo	1.38888888888889	2.40562612162344	2.38141165319978	4.12472597707862	IH
Tnf	LymEndo	1.38888888888889	2.40562612162344	2.38141165319978	4.12472597707862	IH
Adrb2	LymEndo	22.843137254902	2.5696749847218	53.3096351112118	16.3867345255145	IH
Flt1	LymEndo	16.9771241830065	10.5932646612609	38.0110547009218	12.843591626122	IH
Pde4b	LymEndo	34.2647058823529	3.85451247708269	80.8797479330761	16.7052185262287	IH
Fcer1a	LymEndo	1.38888888888889	2.40562612162344	2.38141165319978	4.12472597707862	IH
Ednrb	LymEndo	18.1372549019608	15.8614604778073	37.3654183554058	34.9415929030817	IH
Chrm2	LymEndo	0	0	0	0	IH
Pde3a	LymEndo	12.5816993464052	15.1591370504496	23.6277695568901	24.7982718258942	IH
Ttll3	LymEndo	5.31045751633987	5.96517135172281	8.97482549211609	10.0163758360264	IH
Fgfr3	LymEndo	5.29411764705882	5.02588455606914	14.747759289607	12.9847774303441	IH
Fgfr2	LymEndo	5.29411764705882	5.02588455606914	11.4510523701488	12.305991122749	IH
Nr3c1	LymEndo	36.781045751634	6.6204303031175	85.5510394892009	31.2619495164586	IH
Cysltr1	LymEndo	0	0	0	0	IH
Plat	LymEndo	7.25490196078431	6.34458419112292	14.747759289607	12.9847774303441	IH
Src	LymEndo	0	0	0	0	IH
Ptgis	LymEndo	8.08823529411765	7.01425883394813	16.1190604517154	14.6360362709671	IH
Flt3	LymEndo	1.96078431372549	3.39617805405662	3.29670691945815	5.7100638821654	IH
Atp1a1	LymEndo	45.702614379085	13.6126606623707	132.898110353256	51.8267808180353	IH
Alox5	LymEndo	1.38888888888889	2.40562612162344	2.38141165319978	4.12472597707862	IH
Fgfr1	LymEndo	33.1045751633987	13.4125147900175	112.58183446958	56.1466892330201	IH
Lck	LymEndo	4.73856209150327	4.28279164120299	11.3562371453159	10.2109245612434	IH
Hdac2	Erythro	5.68632035465577	1.67284897659448	8.61525128839244	1.51770282294422	IH
Pde7b	Erythro	0	0	0	0	IH
Tnf	Erythro	0.236406619385343	0.409468276021011	0.280584440554609	0.485986506853872	IH
Adrb2	Erythro	12.0075766258495	4.81807190338816	18.72893773727	6.26450281570331	IH
Flt1	Erythro	22.7825227199445	5.5347983094499	41.6360076768699	7.33798838547992	IH
Pde4b	Erythro	23.9578777501181	6.59349038803187	44.2224505725831	8.37922615604956	IH
Fcer1a	Erythro	0.358506741485465	0.3546741564331	0.450725298469468	0.42404007727982	IH
Ednrb	Erythro	12.9178872858472	4.11508332921813	19.0124934887178	4.56776447952402	IH
Chrm2	Erythro	0	0	0	0	IH
Pde3a	Erythro	10.939850026208	3.43686599360286	16.654403070748	2.93519535419197	IH
Ttll3	Erythro	1.58977720930161	0.487677617792964	2.33570709279615	0.528766068878107	IH
Fgfr3	Erythro	5.13451643614347	3.37297063627076	7.09518153585449	3.03154398988459	IH
Fgfr2	Erythro	3.21710135227031	0.300324618436275	4.64305120340135	1.2341558223587	IH
Nr3c1	Erythro	12.7852122845865	4.45475715232067	20.0146753550473	7.81139105659537	IH
Cysltr1	Erythro	1.14949853372882	0.850182104711804	1.51858409709133	0.871824853904217	IH
Plat	Erythro	4.61358138454509	2.37713602128804	7.35113565045009	2.02244615738971	IH
Src	Erythro	0.554585172858014	0.173918637498192	0.787274358067258	0.254032024905224	IH
Ptgis	Erythro	5.08862573943926	0.814238685082128	8.07795138790354	2.8409227491597	IH
Flt3	Erythro	0.754560416638014	0.411370157595167	1.1536720553026	0.807444749753328	IH
Atp1a1	Erythro	22.2627032264079	3.65597367521279	37.4145574444084	8.48557299643582	IH
Alox5	Erythro	1.11306715812348	0.057641091575107	1.60439735377207	0.383596404440081	IH
Fgfr1	Erythro	2.37019412238436	1.21912517505161	3.51176247327245	2.31570962874141	IH
Lck	Erythro	5.32391680076286	1.56489051988309	7.71380069145351	0.676833376739292	IH
Hdac2	AT2	34.0653217374774	6.19892246901431	46.5912272944266	11.9158310119765	IH
Pde7b	AT2	7.61346354909229	2.61566100182982	8.30646455757342	3.18555106032592	IH
Tnf	AT2	0.649801587301587	0.722965206307584	0.635714141890031	0.664068160751274	IH
Adrb2	AT2	16.7463881760289	6.37776200809584	21.1197697411568	9.17948249138182	IH
Flt1	AT2	30.8931541678548	5.18756248218062	42.1825697809628	6.21087677781047	IH
Pde4b	AT2	35.2294518106644	6.18227383296397	49.4102651727567	8.2515068654055	IH
Fcer1a	AT2	0.373211909514305	0.325553591141229	0.415607377362022	0.362273665911664	IH
Ednrb	AT2	19.7046977473624	4.85358432757412	26.5911706750789	3.01910548569092	IH
Chrm2	AT2	0.890273025377816	0.342633838417908	0.931557740288634	0.375796887516844	IH
Pde3a	AT2	13.393005655356	2.95091025167984	16.7136696244484	0.468443932449528	IH
Ttll3	AT2	2.07201668092387	0.689924254763072	2.27730211052253	0.715801025170041	IH
Fgfr3	AT2	20.4993287235054	5.15419221030908	27.4919136816985	3.74806795458383	IH
Fgfr2	AT2	61.9961861990305	5.22457780120692	127.610510267133	16.1760120317223	IH
Nr3c1	AT2	39.4450978994392	3.67088972501311	51.7665431357202	2.29715741657917	IH
Cysltr1	AT2	1.98014684915883	0.978353320200338	2.08464299252203	1.11382327836344	IH
Plat	AT2	5.84025401577797	1.01258356042109	6.40450749019849	1.87916300943305	IH
Src	AT2	12.079501710864	3.93622068122354	13.5028634339125	4.31954475941679	IH
Ptgis	AT2	9.5255619712955	2.48925189265253	10.7441903050107	1.40476473455365	IH
Flt3	AT2	1.1668627031651	1.05215498047326	1.15166450481664	0.915887644120832	IH
Atp1a1	AT2	80.2792332002661	2.82505212844234	214.181974979333	9.04753706452062	IH
Alox5	AT2	2.70058098089535	0.848146256492118	2.88841010071857	1.11065439999811	IH
Fgfr1	AT2	5.75096830149225	1.99718664029262	6.15074449716799	1.8012062540823	IH
Lck	AT2	9.42097946963217	3.72989604687741	11.0925853330027	5.24272482547464	IH
Hdac2	Ciliated	46.2731481481481	12.9100067458137	60.2551606561803	12.5173081993775	IH
Pde7b	Ciliated	3.9429012345679	0.96011345375359	3.86267490603404	0.900214259548063	IH
Tnf	Ciliated	0	0	0	0	IH
Adrb2	Ciliated	32.662037037037	18.9775713000521	45.3157742680123	25.6789795115774	IH
Flt1	Ciliated	26.3966049382716	10.2658927082768	33.7405994021288	15.1461484815445	IH
Pde4b	Ciliated	33.6728395061728	13.6492704364609	41.2997912654585	9.30784405119038	IH
Fcer1a	Ciliated	3.75	3.30718913883074	3.46613067239541	3.05286694510091	IH
Ednrb	Ciliated	26.3966049382716	10.2658927082768	31.8221065700976	13.6454921852037	IH
Chrm2	Ciliated	0	0	0	0	IH
Pde3a	Ciliated	12.2453703703704	2.97910461387504	11.958879709769	2.56011550069475	IH
Ttll3	Ciliated	55.7947530864198	3.14340715088457	103.076921444962	30.0377090204746	IH
Fgfr3	Ciliated	43.5648148148148	13.1470885071179	64.0150785943275	16.8947236327611	IH
Fgfr2	Ciliated	19.5061728395062	5.07263203803747	27.2177321431951	4.79991094549911	IH
Nr3c1	Ciliated	34.0123456790123	17.6949588402596	43.3844525086933	14.8950601088892	IH
Cysltr1	Ciliated	1.23456790123457	2.13833433033195	1.35579064965421	2.3482982896279	IH
Plat	Ciliated	5.41666666666667	5.05181485540923	5.01376851275966	4.687136251367	IH
Src	Ciliated	15.7716049382716	3.84045381501436	17.957583880516	4.64879044829883	IH
Ptgis	Ciliated	7.8858024691358	1.92022690750718	7.72534981206807	1.80042851909613	IH
Flt3	Ciliated	1.66666666666667	2.88675134594813	1.54763784036425	2.68058737122706	IH
Atp1a1	Ciliated	93.3950617283951	7.53668061158629	408.111836233631	55.9685370732225	IH
Alox5	Ciliated	0	0	0	0	IH
Fgfr1	Ciliated	11.0108024691358	4.20101157201054	14.4657639661488	2.57451528621829	IH
Lck	Ciliated	8.49537037037037	3.14908414734795	15.4635494763547	11.2700301517188	IH
Hdac2	Bcells	10.7969682678918	1.00795808852756	34.2878190691936	3.58954968739146	IH
Pde7b	Bcells	0.159674865160201	0.18072520779092	0.427469761656174	0.443119196996965	IH
Tnf	Bcells	0.881343645963708	0.609170837290699	3.46754343394282	2.36960211122158	IH
Adrb2	Bcells	20.1099382419063	4.61179856043661	74.0532150304276	31.3106060650225	IH
Flt1	Bcells	15.1774590809374	5.91502044653546	51.5646056568841	16.3482080987304	IH
Pde4b	Bcells	29.9430678808062	2.05646059141267	107.435872460284	7.11671020717688	IH
Fcer1a	Bcells	0.100362884140035	0.0911308512983455	0.2800140002278	0.243526665169876	IH
Ednrb	Bcells	7.59333133209955	3.37572689470056	23.9852605114309	9.78911755139357	IH
Chrm2	Bcells	0.443298412260748	0.50780425891461	1.66530114254666	2.15700423136258	IH
Pde3a	Bcells	6.31872312435254	0.459466273077134	19.7326494408328	2.85745878872209	IH
Ttll3	Bcells	1.53406460849319	0.156948933175542	4.63229200274086	0.811264632853602	IH
Fgfr3	Bcells	4.00360621269344	1.84607634707141	11.5896409011233	3.54712850860375	IH
Fgfr2	Bcells	1.05446167039728	0.475546890116694	3.04597604719783	0.832523891340262	IH
Nr3c1	Bcells	16.4933718930347	2.16692226714602	56.7759159444175	4.94575937862144	IH
Cysltr1	Bcells	1.16409967914129	0.38780077801846	3.64029666677021	0.746931224243623	IH
Plat	Bcells	2.70707869958857	1.74035468712633	8.37237375405483	4.4262637020868	IH
Src	Bcells	0.351414680143949	0.143476694539834	1.05602566844093	0.472896720898199	IH
Ptgis	Bcells	4.07190414700993	2.22672040759396	11.6685687562226	4.43504318250289	IH
Flt3	Bcells	1.11377365141744	0.577947008582483	3.45854828622505	0.860693344583688	IH
Atp1a1	Bcells	21.0890843133836	5.05332020686464	74.9292126142443	11.6830412329669	IH
Alox5	Bcells	0.662067628475686	0.427039709389492	2.13144643336968	1.47713752066714	IH
Fgfr1	Bcells	1.57504397027083	1.03324547897026	4.72167713851456	2.4295303212283	IH
Lck	Bcells	6.95274774905086	0.492632871583155	24.7864514984142	5.19097842280431	IH
Hdac2	NK	13.8651283242564	3.84262547605587	40.7144218377455	11.4722390170772	IH
Pde7b	NK	0	0	0	0	IH
Tnf	NK	0.392156862745098	0.679235610811324	1.81262201211919	3.13955341990817	IH
Adrb2	NK	8.4521074774798	2.48466033758656	24.5361376974851	8.86970595449845	IH
Flt1	NK	12.0355505080488	4.34755609036727	34.971400915458	14.6849714672926	IH
Pde4b	NK	19.7215841141195	5.79754078770198	69.121033027844	16.0573631861444	IH
Fcer1a	NK	0	0	0	0	IH
Ednrb	NK	8.72639358507774	7.03755574859	24.3327884886955	18.0296545322819	IH
Chrm2	NK	0	0	0	0	IH
Pde3a	NK	4.76903354584484	1.05931383125721	13.4017204106279	4.09883400043935	IH
Ttll3	NK	2.42521229641484	1.30142054378245	6.76889544529122	4.00929744894965	IH
Fgfr3	NK	2.92293661650707	2.54535431858271	7.82778389431579	6.84484113902833	IH
Fgfr2	NK	1.21716611172771	1.05586281794866	3.69327926421565	3.20010133883932	IH
Nr3c1	NK	19.425874781681	4.17622599148469	58.6723140641042	9.40100917653831	IH
Cysltr1	NK	1.16735066119471	1.16281752067987	3.0075809410983	2.75125045836611	IH
Plat	NK	3.63325848110196	2.68491213411453	9.8445116263668	7.60134698280432	IH
Src	NK	0	0	0	0	IH
Ptgis	NK	6.58777069406086	5.58201779956817	17.1226676775198	13.4417764878785	IH
Flt3	NK	1.40412461605968	1.23564088111704	3.67982351844864	3.18916409140394	IH
Atp1a1	NK	46.7745571242977	10.6601237629353	164.807630719849	45.7829639176619	IH
Alox5	NK	0.392156862745098	0.679235610811324	1.20841467474613	2.09303561327211	IH
Fgfr1	NK	1.02108768035516	0.952945080295924	3.08907192684259	2.85894590945879	IH
Lck	NK	75.3813592132772	6.04079504607611	445.700233934359	89.7140069017497	IH
Hdac2	Tcells	19.0789209914817	3.25979885067488	40.4800601274577	2.97035095690218	IH
Pde7b	Tcells	0.484425866162964	0.121372370657199	1.01131947265601	0.263329469758239	IH
Tnf	Tcells	0.937031484257871	0.871791855293329	1.91820694951782	1.84628411537673	IH
Adrb2	Tcells	13.7264418638139	7.31041711520268	34.0187666830582	23.184889209915	IH
Flt1	Tcells	18.1582302069304	6.04874325631606	46.4642268783851	19.5069106131249	IH
Pde4b	Tcells	30.1364219020433	1.68310253279915	76.5958280961219	2.90914572484691	IH
Fcer1a	Tcells	0.181159420289855	0.313777320211753	0.345271080957437	0.598027054602507	IH
Ednrb	Tcells	11.3645154823718	2.39597887032393	24.0966848670867	5.34130876735007	IH
Chrm2	Tcells	0.550642757717187	0.543619913251019	1.11105759609285	1.04397998648652	IH
Pde3a	Tcells	6.43654867481513	0.4129280682331	14.8366962045985	2.27110315116142	IH
Ttll3	Tcells	2.26103756031589	1.62508154572676	4.55614370352416	3.03932759152624	IH
Fgfr3	Tcells	4.59688234978556	0.953035001412507	9.91371847968636	2.35604151786774	IH
Fgfr2	Tcells	1.8155964390686	0.847919957660847	3.72450057988289	1.48554802961133	IH
Nr3c1	Tcells	18.9854719532889	2.33002226446577	46.1537183420037	3.76987478401513	IH
Cysltr1	Tcells	0.780527815188451	0.272599345224622	1.60212351113403	0.420147433246601	IH
Plat	Tcells	3.71173876338667	1.7313077425216	8.04449907060116	3.77951053026116	IH
Src	Tcells	0.968851732325927	0.242744741314397	2.02263894531201	0.526658939516477	IH
Ptgis	Tcells	5.42672166741488	2.64151327528549	11.6739553994045	5.83213468583496	IH
Flt3	Tcells	0.912961598296897	1.12796151543492	1.80159975800773	2.12376542902353	IH
Atp1a1	Tcells	43.6613402338379	7.48672933224812	135.339776075825	27.6262189188376	IH
Alox5	Tcells	0.665585286452819	0.381157646930433	1.35659055361344	0.672569505135064	IH
Fgfr1	Tcells	1.79410294852574	2.2712694787912	3.49876752022126	4.29099401962327	IH
Lck	Tcells	84.2905665811162	1.50675552091141	431.365694665732	23.9880475004566	IH
Hdac2	NK-T	20.5435305435305	11.0367475860768	44.4343504584097	21.7771577527807	IH
Pde7b	NK-T	3.35618085618086	2.35224819256097	9.1393647720356	9.88447821775297	IH
Tnf	NK-T	15.0865800865801	5.46411412474442	32.0052948790372	13.8334558347917	IH
Adrb2	NK-T	12.955747955748	4.54199651630416	34.4364805099634	14.024605328685	IH
Flt1	NK-T	24.3819143819144	2.92257966345406	68.6640803990335	18.4273577850648	IH
Pde4b	NK-T	35.6758056758057	6.76775881416979	82.3756301537887	30.0221591396949	IH
Fcer1a	NK-T	0	0	0	0	IH
Ednrb	NK-T	5.84776334776335	3.72080902086421	15.9238443779809	16.1973390106143	IH
Chrm2	NK-T	0	0	0	0	IH
Pde3a	NK-T	3.68205868205868	0.713532235313159	6.8607800707812	0.214061433799892	IH
Ttll3	NK-T	2.22222222222222	3.84900179459751	3.32594972494396	5.76071390702267	IH
Fgfr3	NK-T	7.48797498797499	2.63702427106878	17.251385293996	10.3828343416728	IH
Fgfr2	NK-T	2.34607984607985	0.631471154551013	4.5721849827196	1.97620797639881	IH
Nr3c1	NK-T	36.2037037037037	2.48969067773125	81.3633014839244	11.1195495035169	IH
Cysltr1	NK-T	16.5007215007215	8.83202645582426	32.9813646312945	7.64610442755224	IH
Plat	NK-T	4.13179413179413	2.63877319801096	8.11202052196045	5.52572738684918	IH
Src	NK-T	1.78571428571429	3.09294787065871	3.53983553924085	6.13117500440312	IH
Ptgis	NK-T	3.08682058682059	1.33026583429079	5.68083489103425	1.85682417336327	IH
Flt3	NK-T	0.740740740740741	1.28300059819917	1.10864990831465	1.92023796900756	IH
Atp1a1	NK-T	50.460557960558	1.74394475546169	155.275439951995	26.3881715547811	IH
Alox5	NK-T	8.51972101972102	2.91920015182572	20.3684543980467	9.65833297921746	IH
Fgfr1	NK-T	0	0	0	0	IH
Lck	NK-T	54.7486772486772	12.233576290149	308.221020704917	23.1435448603824	IH
Hdac2	Mphage	19.655439411537	5.24727227669749	36.6660980932027	5.25396714521681	IH
Pde7b	Mphage	0	0	0	0	IH
Tnf	Mphage	3.06337914569622	0.757304622654852	6.56121547553116	2.24402076230116	IH
Adrb2	Mphage	16.7091721512453	6.23478404069158	31.8218243966841	15.6710562177926	IH
Flt1	Mphage	56.0431991224674	2.81285745853594	154.865737474268	17.2961440351237	IH
Pde4b	Mphage	26.3235578784359	6.61272428945457	51.5713872850335	13.9667435204462	IH
Fcer1a	Mphage	0.278342366757001	0.251091070388273	0.495112343564381	0.458339142240444	IH
Ednrb	Mphage	11.0975609756098	4.82302983222259	19.1396801770977	6.53608525807158	IH
Chrm2	Mphage	0.317460317460317	0.549857399228215	0.443630530298191	0.76839061826519	IH
Pde3a	Mphage	6.79918376564718	1.71844598006579	12.2907329746615	4.40490819285853	IH
Ttll3	Mphage	6.45623628855336	3.90575925560548	10.9692837115033	4.90764889650549	IH
Fgfr3	Mphage	7.01517937798426	0.535680860333635	11.9718574535575	1.39019539374337	IH
Fgfr2	Mphage	2.65768163634017	1.41401401571035	4.17036495873867	1.61502953316878	IH
Nr3c1	Mphage	39.5688959865789	4.58157546319308	83.7528001475139	1.11043843994065	IH
Cysltr1	Mphage	2.57557426764744	0.243882314309739	4.19360970499505	0.28756281778814	IH
Plat	Mphage	3.8476738934056	0.529020476081329	6.97660893881954	2.00787754988264	IH
Src	Mphage	0.982142857142857	0.95377502136679	1.46799565501424	1.35191160950274	IH
Ptgis	Mphage	5.12912956510517	1.13635933241164	8.90466544998682	2.52434470062307	IH
Flt3	Mphage	0.595802684217318	0.316704778578954	0.938742873862572	0.376242019117653	IH
Atp1a1	Mphage	55.8848722415796	7.41658891113976	147.255827500223	12.794632405686	IH
Alox5	Mphage	47.628403664989	7.6722028433313	111.891404545502	3.98978739521567	IH
Fgfr1	Mphage	1.67553877919732	0.876400111185365	3.14599983402262	1.79555591952626	IH
Lck	Mphage	5.80421667311911	2.34185803372458	9.17242789387817	2.56292085601101	IH
Hdac2	Baso	21.7816091954023	10.2151838056064	61.6803869604951	18.1193822418834	IH
Pde7b	Baso	0	0	0	0	IH
Tnf	Baso	1.66666666666667	2.88675134594813	2.19107967642135	3.79506132299336	IH
Adrb2	Baso	11.9827586206897	8.287976047739	31.0632245863708	16.1218931868455	IH
Flt1	Baso	15.4310344827586	4.00931584628741	39.1584499736865	11.9494258132596	IH
Pde4b	Baso	26.5804597701149	10.2213657539267	81.3421509525127	45.7720357242913	IH
Fcer1a	Baso	34.1091954022989	12.7563876579564	289.744625500733	344.907608057205	IH
Ednrb	Baso	24.7988505747126	26.3045951898421	145.852260799963	143.106041371695	IH
Chrm2	Baso	0	0	0	0	IH
Pde3a	Baso	13.132183908046	6.57455941867912	30.8401934802476	9.05969112094171	IH
Ttll3	Baso	0	0	0	0	IH
Fgfr3	Baso	2.81609195402299	2.55924644577153	10.7323672759835	9.9749999984134	IH
Fgfr2	Baso	5	8.66025403784439	6.57323902926406	11.3851839689801	IH
Nr3c1	Baso	27.2126436781609	16.4667207840813	66.7503613426713	30.0022484494536	IH
Cysltr1	Baso	3.33333333333333	5.77350269189626	4.38215935284271	7.59012264598672	IH
Plat	Baso	5	8.66025403784439	13.1464780585281	22.7703679379602	IH
Src	Baso	0	0	0	0	IH
Ptgis	Baso	22.6149425287356	19.4159545355656	105.11387137245	113.918215626484	IH
Flt3	Baso	0	0	0	0	IH
Atp1a1	Baso	42.0977011494253	30.861386687379	146.163695109697	88.3246805538604	IH
Alox5	Baso	20.8620689655172	18.4434411969861	50.8016633851267	49.9334530873778	IH
Fgfr1	Baso	17.816091954023	27.9253577316238	86.7510626323613	109.904895531618	IH
Lck	Baso	3.33333333333333	5.77350269189626	4.38215935284271	7.59012264598672	IH
Hdac2	Mono	16.0415122312824	3.71471280441902	33.0483926516545	7.15119063490251	IH
Pde7b	Mono	0.585618977020015	0.536245199893457	1.58203545527982	1.42205693144944	IH
Tnf	Mono	6.61312906679845	3.01418001120004	12.9954896562134	6.26497408400182	IH
Adrb2	Mono	41.0890221713053	7.20721289457456	116.553663282146	50.603611823865	IH
Flt1	Mono	24.1298080882959	5.97888917579308	61.1475753682311	24.5269338243143	IH
Pde4b	Mono	29.1373333033822	3.98400735742497	70.2860390602282	8.77344273001808	IH
Fcer1a	Mono	0.468659912692529	0.405873270544086	0.901690427296782	0.781269908781843	IH
Ednrb	Mono	10.5832228886343	7.50291364778343	20.3317707509849	13.3527590381235	IH
Chrm2	Mono	0.419989367357788	0.458469126259445	0.779675857245216	0.84346216493355	IH
Pde3a	Mono	9.35927099010865	1.78931129543612	19.6165871075612	5.68389778376857	IH
Ttll3	Mono	3.30353198403606	2.62814436441536	6.35438457045536	5.2296069117694	IH
Fgfr3	Mono	6.66344692289837	2.28222002197151	12.5917914284171	4.06237152372296	IH
Fgfr2	Mono	1.42559771173559	0.625540597119441	2.68238754110095	1.13059793553122	IH
Nr3c1	Mono	28.9316440910214	1.7780135263661	64.1153453714451	4.1409278860843	IH
Cysltr1	Mono	8.02607243674701	2.72211424696965	18.2701247221016	7.57081523444417	IH
Plat	Mono	5.45214936615974	1.59130355211717	12.967769057866	4.95784974669838	IH
Src	Mono	0.536948431685274	0.476426617825296	1.00102125655896	0.884093242464293	IH
Ptgis	Mono	5.58872640414523	1.70698550861043	11.3531159425026	3.56521847290544	IH
Flt3	Mono	6.75996435818526	0.698112019648233	16.304258877614	1.44840942644299	IH
Atp1a1	Mono	67.1382468120793	8.57352059050154	238.253947409608	47.7794711863331	IH
Alox5	Mono	7.20900629721979	1.85760707983113	14.2028855352339	4.68262205698078	IH
Fgfr1	Mono	2.03248197317879	1.40034963655647	4.3736877449372	3.48607726996663	IH
Lck	Mono	6.00789211612043	1.88269506262776	12.2221887097157	2.72797028702851	IH
Hdac2	Mphage-DC	16.9886549937701	10.9105511519052	23.7372032571832	9.71678584856831	IH
Pde7b	Mphage-DC	0	0	0	0	IH
Tnf	Mphage-DC	1.02564102564103	1.77646236673731	0.948851225820899	1.64345853194581	IH
Adrb2	Mphage-DC	27.3027739523903	19.2073750269926	57.0194716288533	59.7797206774903	IH
Flt1	Mphage-DC	26.6378123155617	21.0406021148664	52.9056315430168	46.5649814075157	IH
Pde4b	Mphage-DC	26.3702537871336	7.90966174649469	51.2980878457889	20.9799587139769	IH
Fcer1a	Mphage-DC	0	0	0	0	IH
Ednrb	Mphage-DC	35.6928323168732	27.7877865391467	195.397886200202	163.389868726598	IH
Chrm2	Mphage-DC	0.512820512820513	0.888231183368655	0.474425612910449	0.821729265972903	IH
Pde3a	Mphage-DC	10.4111745032461	3.93929102733264	18.0440959022578	9.30510649057424	IH
Ttll3	Mphage-DC	3.49924585218703	3.09593981452742	5.60169530734098	6.37287650035393	IH
Fgfr3	Mphage-DC	10.8348088399239	5.91977177946569	17.5696702893473	9.73193387379878	IH
Fgfr2	Mphage-DC	2.05128205128205	3.55292473347462	2.37212806455225	4.10864632986452	IH
Nr3c1	Mphage-DC	43.1805364286183	7.7418512913939	90.8255046530734	8.80492143632947	IH
Cysltr1	Mphage-DC	25.5911863072988	8.35359318467696	58.1010484154029	33.119734148108	IH
Plat	Mphage-DC	2.56410256410256	4.44115591684328	2.37212806455225	4.10864632986452	IH
Src	Mphage-DC	1.44927536231884	2.51021856169402	2.39896172936353	4.15512360067093	IH
Ptgis	Mphage-DC	18.8838612368024	27.7697337346935	79.4292668262022	106.678130941495	IH
Flt3	Mphage-DC	3.92419175027871	4.40930718322698	5.74677468454796	7.62257291391901	IH
Atp1a1	Mphage-DC	65.541346973572	16.8351990386403	186.352509158779	38.3157589545379	IH
Alox5	Mphage-DC	32.013902550987	18.0744680504318	55.4213962214483	20.8009211636927	IH
Fgfr1	Mphage-DC	31.1679454390452	25.4624785506524	139.49259607602	93.5123886034048	IH
Lck	Mphage-DC	7.33425142632304	5.13946130124946	12.3241548825211	9.37383387195312	IH
