# Supplementary material for: Short-term exposure to intermittent hypoxia leads to changes in gene expression seen in chronic pulmonary disease
Source: eLife. 2021 Feb 18;10:e63003. doi: 10.7554/eLife.63003 (PMC7909952; doi:10.7554/eLife.63003)
Supplement: Figure 6—source data 1. [file elife-63003-fig6-data1.zip › Figure6-sourcedata6/Figure6-figureSupplement4.csv]

pathway	pval	padj	NES
ECM proteoglycans	4.437655451	0.018776421	2.076826976
Non integrin membrane ECM interactions	4.436504539	0.018776421	1.972098777
Collagen chain trimerization	4.028579385	0.032021872	2.019850252
MET activates PTK2 signaling	3.823572032	0.038504841	1.975935123
Assembly of collagen fibrils and other multimeric structures	3.111310531	0.124479157	1.813105242
Laminin interactions	3.056685947	0.124479157	1.854619537
Collagen formation	2.991360585	0.124479157	1.744859324
Collagen biosynthesis and modifying enzymes	2.948941802	0.124479157	1.774459777
Crosslinking of collagen fibrils	2.916050723	0.124479157	1.849766704
Complement cascade	2.857430299	0.129516284	1.812799669
Syndecan interactions	2.794066339	0.137372492	1.812866783
