# Supplementary material for: Short-term exposure to intermittent hypoxia leads to changes in gene expression seen in chronic pulmonary disease
Source: eLife. 2021 Feb 18;10:e63003. doi: 10.7554/eLife.63003 (PMC7909952; doi:10.7554/eLife.63003)
Supplement: Figure 6—source data 1. [file elife-63003-fig6-data1.zip › Figure6-sourcedata6/Figure6A.csv]

cellType	trend	curationAb	pvalue	BH	ratio
FB	Up	PH	2.93E-08	< 0.001	[6, 10)
Mphage-DC	Up	Asthma	5.69E-08	< 0.001	[3, 6)
FB	Up	COPD	3.52E-07	< 0.001	[3, 6)
MyoFB	Up	ILF	5.11E-07	< 0.001	[6, 10)
Mphage-DC	Up	COPD	5.75E-07	< 0.001	[3, 6)
Bcells	Up	PH	2.08E-06	< 0.001	[6, 10)
Bcells	Up	ILF	2.09E-06	< 0.001	[6, 10)
FB	Up	ILF	2.31E-06	< 0.001	[6, 10)
AT2	Up	COPD	2.47E-05	< 0.001	[3, 6)
NK-T	Up	Asthma	2.67E-05	< 0.001	< 3
AT2	Up	Asthma	3.12E-05	< 0.001	< 3
Baso	Up	COPD	3.13E-05	< 0.001	[3, 6)
Endo	Up	PH	3.17E-05	< 0.001	[6, 10)
MyoFB	Up	PH	3.45E-05	< 0.001	[6, 10)
FB	Up	PF	4.01E-05	< 0.001	[3, 6)
MyoFB	Up	COPD	6.56E-05	< 0.001	[3, 6)
FB	Up	Asthma	6.81E-05	< 0.001	< 3
DC	Up	PH	8.90E-05	< 0.001	[3, 6)
Bcells	Up	IPAH	8.99E-05	< 0.001	[3, 6)
FB	Up	IPAH	9.77E-05	[0.001, 0.01)	[3, 6)
Bcells	Up	Asthma	0.000145736	[0.001, 0.01)	< 3
Mono	Up	ILF	0.000146251	[0.001, 0.01)	[6, 10)
MyoFB	Up	IPF	0.000158554	[0.001, 0.01)	[3, 6)
Erythro	Up	PH	0.000177551	[0.001, 0.01)	[3, 6)
Mono	Up	COPD	0.000209512	[0.001, 0.01)	< 3
Baso	Up	Asthma	0.000279909	[0.001, 0.01)	< 3
Mono	Up	Asthma	0.000366015	[0.001, 0.01)	< 3
MyoFB	Up	PF	0.000371947	[0.001, 0.01)	[3, 6)
Erythro	Up	COPD	0.000458925	[0.001, 0.01)	< 3
MyoFB	Up	Asthma	0.000656736	[0.001, 0.01)	< 3
Mono	Up	PH	0.000664895	[0.001, 0.01)	[3, 6)
Mphage-DC	Up	IPAH	0.000714621	[0.001, 0.01)	[3, 6)
AT2	Up	PH	0.000764716	[0.001, 0.01)	[3, 6)
Mphage	Up	COPD	0.000831084	[0.001, 0.01)	< 3
DC	Up	ILF	0.000847407	[0.001, 0.01)	[3, 6)
DC	Up	IPF	0.000849255	[0.001, 0.01)	[3, 6)
Tcells	Up	ILF	0.000961887	[0.001, 0.01)	[3, 6)
NK-T	Up	PH	0.000999804	[0.001, 0.01)	[3, 6)
AT2	Up	ILF	0.001121328	[0.001, 0.01)	[3, 6)
FB	Up	IPF	0.001172773	[0.001, 0.01)	[3, 6)
AT1	Up	PH	0.001210821	[0.001, 0.01)	[3, 6)
AT2	Up	IPF	0.001281733	[0.001, 0.01)	[3, 6)
NK-T	Up	COPD	0.001322882	[0.001, 0.01)	< 3
DC	Up	Asthma	0.001354774	[0.001, 0.01)	< 3
DC	Up	COPD	0.001412917	[0.001, 0.01)	< 3
Tcells	Up	Asthma	0.001860884	[0.001, 0.01)	< 3
FB	Up	IPH	0.001986325	[0.001, 0.01)	[3, 6)
NK-T	Up	Allergic asthma	0.002144616	[0.001, 0.01)	[3, 6)
Erythro	Up	Asthma	0.002236968	[0.001, 0.01)	< 3
NK-T	Up	IPH	0.002550258	[0.01, 0.05)	[3, 6)
Endo	Up	IPH	0.002740048	[0.01, 0.05)	[3, 6)
Mphage-DC	Up	PF	0.00288127	[0.01, 0.05)	[3, 6)
AT1	Up	IPH	0.002939884	[0.01, 0.05)	[3, 6)
AT1	Up	Asthma	0.003415012	[0.01, 0.05)	< 3
Baso	Up	PH	0.004270315	[0.01, 0.05)	[3, 6)
Mphage-DC	Up	PH	0.004270315	[0.01, 0.05)	[3, 6)
Mphage	Up	IPF	0.004467975	[0.01, 0.05)	[3, 6)
MyoFB	Up	IPAH	0.004867104	[0.01, 0.05)	[3, 6)
Baso	Up	IPF	0.005001808	[0.01, 0.05)	[3, 6)
Pcyte	Up	PH	0.005031388	[0.01, 0.05)	[3, 6)
DC	Up	PF	0.005728585	[0.01, 0.05)	< 3
Mphage	Up	ILF	0.006317575	[0.01, 0.05)	[3, 6)
Mphage-DC	Up	ILF	0.006789173	[0.01, 0.05)	[3, 6)
Mphage-DC	Up	Allergic asthma	0.008051914	[0.01, 0.05)	[3, 6)
AT1	Up	ILF	0.008729711	[0.01, 0.05)	[3, 6)
Pcyte	Up	Asthma	0.010202569	[0.01, 0.05)	< 3
NK-T	Up	PF	0.010703908	[0.01, 0.05)	< 3
Endo	Up	Asthma	0.011489812	[0.01, 0.05)	< 3
Mphage	Up	Asthma	0.011669191	[0.01, 0.05)	< 3
Bcells	Up	COPD	0.012716261	[0.01, 0.05)	< 3
Tcells	Up	IPAH	0.013679359	[0.01, 0.05)	[3, 6)
Tcells	Up	PH	0.015324671	[0.01, 0.05)	[3, 6)
Mphage	Up	PH	0.017208476	[0.01, 0.05)	[3, 6)
LymEndo	Up	IPF	0.017972646	[0.01, 0.05)	< 3
Erythro	Up	IPAH	0.018373503	[0.01, 0.05)	[3, 6)
