# Supplementary material for: Short-term exposure to intermittent hypoxia leads to changes in gene expression seen in chronic pulmonary disease
Source: eLife. 2021 Feb 18;10:e63003. doi: 10.7554/eLife.63003 (PMC7909952; doi:10.7554/eLife.63003)
Supplement: Figure 6—source data 1. [file elife-63003-fig6-data1.zip › Figure6-sourcedata6/Figure6B.csv]

gene	cellType	meanP(Percentage)	sdP(Percentage)	meanE(log2(meanExpression+1))	group
Thbs1(PF)	Endo	3.026801263	1.018870649	3.400507647	Control
Msr1(COPD)	Endo	0.428284461	0.053714476	1.232594814	Control
Ptgis(PH)	Endo	6.393380896	1.993059686	4.679745902	Control
Thbs1(PF)	DC	4.394289921	2.597251921	2.68614007	Control
Msr1(COPD)	DC	1.896057159	0.964316448	1.780611062	Control
Ptgis(PH)	DC	5.402492245	1.469808773	2.901219005	Control
Thbs1(PF)	FB	22.04488404	7.505644132	6.446267597	Control
Msr1(COPD)	FB	0.406504065	0.704085694	0.804371702	Control
Ptgis(PH)	FB	65.04189927	5.732852178	8.423132619	Control
Thbs1(PF)	MyoFB	57.94351616	16.65853456	8.031955395	Control
Msr1(COPD)	MyoFB	1.484413657	1.289343317	2.041023831	Control
Ptgis(PH)	MyoFB	40.87434502	7.128578845	7.342780636	Control
Thbs1(PF)	Pcyte	29.31121166	32.69779445	7.001735651	Control
Msr1(COPD)	Pcyte	0	0	0	Control
Ptgis(PH)	Pcyte	7.088989442	7.76296183	4.498909336	Control
Thbs1(PF)	AT1	37.5	54.48623679	5.497111535	Control
Msr1(COPD)	AT1	0	0	0	Control
Ptgis(PH)	AT1	4.166666667	7.216878365	2.809907791	Control
Thbs1(PF)	LymEndo	15.65656566	8.515007727	5.902326609	Control
Msr1(COPD)	LymEndo	0	0	0	Control
Ptgis(PH)	LymEndo	7.474747475	2.176410245	4.379301568	Control
Thbs1(PF)	Erythro	3.434155904	3.063422871	2.540884546	Control
Msr1(COPD)	Erythro	0.589703505	0.06896825	0.926520689	Control
Ptgis(PH)	Erythro	4.659430578	3.768714967	2.955889317	Control
Thbs1(PF)	AT2	13.31137052	4.39402777	4.554744872	Control
Msr1(COPD)	AT2	1.534224124	1.849177092	1.546665523	Control
Ptgis(PH)	AT2	5.299874528	0.887690196	3.059782544	Control
Thbs1(PF)	Bcells	1.927759495	0.757971519	2.904641703	Control
Msr1(COPD)	Bcells	0.305324824	0.108645139	0.988184925	Control
Ptgis(PH)	Bcells	2.014959114	1.013812193	2.870766978	Control
Thbs1(PF)	Tcells	2.458715803	1.030721999	2.794000819	Control
Msr1(COPD)	Tcells	0.687707098	0.352664975	1.433608694	Control
Ptgis(PH)	Tcells	2.987553717	2.352072911	2.997084516	Control
Thbs1(PF)	NK-T	6.17252029	4.819511783	3.827549436	Control
Msr1(COPD)	NK-T	1.73453997	1.99955861	2.251026925	Control
Ptgis(PH)	NK-T	3.284493284	4.623275616	3.308638798	Control
Thbs1(PF)	Mphage	2.546118707	1.754114075	2.702543716	Control
Msr1(COPD)	Mphage	1.851952976	0.747228012	2.39708841	Control
Ptgis(PH)	Mphage	3.704419865	2.997945422	3.171411838	Control
Thbs1(PF)	Baso	5.439988861	4.456246252	4.645249525	Control
Msr1(COPD)	Baso	0	0	0	Control
Ptgis(PH)	Baso	2.222222222	3.849001795	3.999100887	Control
Thbs1(PF)	Mono	3.993403304	2.052220291	3.109500208	Control
Msr1(COPD)	Mono	19.98851214	1.826318633	5.675679919	Control
Ptgis(PH)	Mono	3.482595922	1.774498269	3.04410838	Control
Thbs1(PF)	Mphage-DC	9.352976458	5.938351249	4.138617182	Control
Msr1(COPD)	Mphage-DC	22.11725896	1.016219456	5.58640704	Control
Ptgis(PH)	Mphage-DC	2.729044834	2.779059928	2.346923706	Control
Thbs1(PF)	Endo	3.832269171	0.849097016	3.780262651	IH
Msr1(COPD)	Endo	0.496874299	0.258000721	1.367298471	IH
Ptgis(PH)	Endo	8.175161143	2.134313885	5.030523668	IH
Thbs1(PF)	DC	8.81314229	3.802292158	3.424288814	IH
Msr1(COPD)	DC	2.094367941	1.262867591	1.563790342	IH
Ptgis(PH)	DC	9.69350513	3.874418996	3.49004479	IH
Thbs1(PF)	FB	33.98308536	4.53581946	7.941352098	IH
Msr1(COPD)	FB	1.181697863	1.163251757	1.537665722	IH
Ptgis(PH)	FB	83.72565702	7.561960796	9.282173581	IH
Thbs1(PF)	MyoFB	70.29088132	4.216587367	9.025723426	IH
Msr1(COPD)	MyoFB	1.851851852	3.207501495	1.78259227	IH
Ptgis(PH)	MyoFB	59.81490159	2.343443026	8.375280871	IH
Thbs1(PF)	Pcyte	6.140350877	5.47806842	6.910251472	IH
Msr1(COPD)	Pcyte	0	0	0	IH
Ptgis(PH)	Pcyte	0.877192982	1.519342814	1.938590925	IH
Thbs1(PF)	AT1	18.46347235	5.747197018	5.283861758	IH
Msr1(COPD)	AT1	1.19047619	2.061965247	1.233660464	IH
Ptgis(PH)	AT1	11.57941437	5.260829083	3.972486841	IH
Thbs1(PF)	LymEndo	19.24836601	10.55929839	6.765830344	IH
Msr1(COPD)	LymEndo	1.960784314	3.396178054	2.103231374	IH
Ptgis(PH)	LymEndo	8.088235294	7.014258834	4.097531619	IH
Thbs1(PF)	Erythro	4.552103438	1.788655552	2.98491996	IH
Msr1(COPD)	Erythro	0.754560417	0.411370158	1.106798584	IH
Ptgis(PH)	Erythro	5.088625739	0.814238685	3.182366763	IH
Thbs1(PF)	AT2	14.7076977	4.118085911	4.573670568	IH
Msr1(COPD)	AT2	1.340473814	0.927889501	1.230045803	IH
Ptgis(PH)	AT2	9.525561971	2.489251893	3.553875346	IH
Thbs1(PF)	Bcells	2.574433236	1.474150706	3.132181298	IH
Msr1(COPD)	Bcells	0.210000893	0.034381344	0.716730575	IH
Ptgis(PH)	Bcells	4.071904147	2.226720408	3.663181639	IH
Thbs1(PF)	Tcells	5.126031617	1.718238525	3.530259317	IH
Msr1(COPD)	Tcells	1.223392541	0.761542328	1.824927692	IH
Ptgis(PH)	Tcells	5.426721667	2.641513275	3.663794939	IH
Thbs1(PF)	NK-T	7.073112073	3.255242496	4.201946377	IH
Msr1(COPD)	NK-T	0	0	0	IH
Ptgis(PH)	NK-T	3.086820587	1.330265834	2.740028405	IH
Thbs1(PF)	Mphage	4.357497742	0.886992826	3.15075647	IH
Msr1(COPD)	Mphage	2.958042973	1.418537915	2.552120991	IH
Ptgis(PH)	Mphage	5.129129565	1.136359332	3.308108246	IH
Thbs1(PF)	Baso	17.81609195	27.92535773	7.835336677	IH
Msr1(COPD)	Baso	13.33333333	23.09401077	5.257325777	IH
Ptgis(PH)	Baso	22.61494253	19.41595454	6.72946945	IH
Thbs1(PF)	Mono	5.381389881	0.742629977	3.731603064	IH
Msr1(COPD)	Mono	21.35745895	3.396950268	5.78043421	IH
Ptgis(PH)	Mono	5.588726404	1.706985509	3.626803087	IH
Thbs1(PF)	Mphage-DC	24.85933504	30.46520004	7.329671252	IH
Msr1(COPD)	Mphage-DC	43.87172929	15.30197639	7.094326187	IH
Ptgis(PH)	Mphage-DC	18.88386124	27.76973373	6.329648664	IH
