# Supplementary material for: Short-term exposure to intermittent hypoxia leads to changes in gene expression seen in chronic pulmonary disease
Source: eLife. 2021 Feb 18;10:e63003. doi: 10.7554/eLife.63003 (PMC7909952; doi:10.7554/eLife.63003)
Supplement: Figure 6—source data 1. [file elife-63003-fig6-data1.zip › Figure6-sourcedata6/Figure6C.csv]

gene	gene.ori	cellType	foldv	pva	pvaTag	drugNameCurated	drugEffect	disease
PTGIS	Ptgis	Endo	0.346865939233905	0.0740035786806399	>= 0.05	Epoprostenol	Activator	pulmonary hypertension
PTGIS	Ptgis	LymEndo	-0.00703424924877509	0.996593540220657	>= 0.05	Epoprostenol	Activator	pulmonary hypertension
PTGIS	Ptgis	MyoFB	1	2.48333924956732e-05	< 0.01	Epoprostenol	Activator	pulmonary hypertension
PTGIS	Ptgis	FB	0.845996782958379	4.98784157074417e-05	< 0.01	Epoprostenol	Activator	pulmonary hypertension
PTGIS	Ptgis	Pcyte	-1	0.495631446589508	>= 0.05	Epoprostenol	Activator	pulmonary hypertension
PTGIS	Ptgis	AT2	0.681367006477501	0.248494952395709	>= 0.05	Epoprostenol	Activator	pulmonary hypertension
PTGIS	Ptgis	AT1	0.578880342851293	0.713962283202906	>= 0.05	Epoprostenol	Activator	pulmonary hypertension
PTGIS	Ptgis	Ciliated	-0.0389436539740764	0.980497108007301	>= 0.05	Epoprostenol	Activator	pulmonary hypertension
PTGIS	Ptgis	Mono	0.633192887759523	0.241697211562033	>= 0.05	Epoprostenol	Activator	pulmonary hypertension
PTGIS	Ptgis	DC	0.751592315848983	0.270421717134338	>= 0.05	Epoprostenol	Activator	pulmonary hypertension
PTGIS	Ptgis	Mphage	0.0822655737912034	0.896916751840002	>= 0.05	Epoprostenol	Activator	pulmonary hypertension
PTGIS	Ptgis	Mphage-DC	1	0.04300716319061	[0.01, 0.05)	Epoprostenol	Activator	pulmonary hypertension
PTGIS	Ptgis	Baso	1	0.0418819074138796	[0.01, 0.05)	Epoprostenol	Activator	pulmonary hypertension
PTGIS	Ptgis	NK	0.769749436696934	0.37034248147964	>= 0.05	Epoprostenol	Activator	pulmonary hypertension
PTGIS	Ptgis	NK-T	-0.567381944229426	0.720270574940434	>= 0.05	Epoprostenol	Activator	pulmonary hypertension
PTGIS	Ptgis	Tcells	0.764879168998292	0.231553124616102	>= 0.05	Epoprostenol	Activator	pulmonary hypertension
PTGIS	Ptgis	Bcells	0.922278791247579	0.0295884670506801	[0.01, 0.05)	Epoprostenol	Activator	pulmonary hypertension
PTGIS	Ptgis	Erythro	0.115808711727706	0.843561397391332	>= 0.05	Epoprostenol	Activator	pulmonary hypertension
EDNRB	Ednrb	Endo	0.274882672661569	0.0045429110622112	< 0.01	Ambrisentan	Inhibitor	pulmonary hypertension
EDNRB	Ednrb	LymEndo	0.385010242615305	0.754880680248097	>= 0.05	Ambrisentan	Inhibitor	pulmonary hypertension
EDNRB	Ednrb	MyoFB	0.0543573241081264	0.880409122507687	>= 0.05	Ambrisentan	Inhibitor	pulmonary hypertension
EDNRB	Ednrb	FB	-0.0651351137007658	0.914405208329355	>= 0.05	Ambrisentan	Inhibitor	pulmonary hypertension
EDNRB	Ednrb	Pcyte	0.842205830754439	0.545459194069102	>= 0.05	Ambrisentan	Inhibitor	pulmonary hypertension
EDNRB	Ednrb	AT2	1	0.0149787016010126	[0.01, 0.05)	Ambrisentan	Inhibitor	pulmonary hypertension
EDNRB	Ednrb	AT1	-0.299811703928398	0.781648586895606	>= 0.05	Ambrisentan	Inhibitor	pulmonary hypertension
EDNRB	Ednrb	Ciliated	0.534720092902983	0.569570273467606	>= 0.05	Ambrisentan	Inhibitor	pulmonary hypertension
EDNRB	Ednrb	Mono	-0.0713925631480259	0.871819573495233	>= 0.05	Ambrisentan	Inhibitor	pulmonary hypertension
EDNRB	Ednrb	DC	0.0691334941778922	0.900785192288307	>= 0.05	Ambrisentan	Inhibitor	pulmonary hypertension
EDNRB	Ednrb	Mphage	0.0342791335661227	0.93997079542033	>= 0.05	Ambrisentan	Inhibitor	pulmonary hypertension
EDNRB	Ednrb	Mphage-DC	1	0.0418703008738804	[0.01, 0.05)	Ambrisentan	Inhibitor	pulmonary hypertension
EDNRB	Ednrb	Baso	1	0.0908530611839113	>= 0.05	Ambrisentan	Inhibitor	pulmonary hypertension
EDNRB	Ednrb	NK	0.44220564641767	0.503194233872984	>= 0.05	Ambrisentan	Inhibitor	pulmonary hypertension
EDNRB	Ednrb	NK-T	-0.157102894907243	0.885242909178289	>= 0.05	Ambrisentan	Inhibitor	pulmonary hypertension
EDNRB	Ednrb	Tcells	0.319850888785156	0.416459809381296	>= 0.05	Ambrisentan	Inhibitor	pulmonary hypertension
EDNRB	Ednrb	Bcells	0.202961910722345	0.55438362320002	>= 0.05	Ambrisentan	Inhibitor	pulmonary hypertension
EDNRB	Ednrb	MegK	0.803396526195419	0.819174514566616	>= 0.05	Ambrisentan	Inhibitor	pulmonary hypertension
EDNRB	Ednrb	Erythro	0.280388110397101	0.507218540876023	>= 0.05	Ambrisentan	Inhibitor	pulmonary hypertension
EDNRB	Ednrb	Endo	0.274882672661569	0.0045429110622112	< 0.01	Bosentan	Inhibitor	pulmonary hypertension
EDNRB	Ednrb	LymEndo	0.385010242615305	0.754880680248097	>= 0.05	Bosentan	Inhibitor	pulmonary hypertension
EDNRB	Ednrb	MyoFB	0.0543573241081264	0.880409122507687	>= 0.05	Bosentan	Inhibitor	pulmonary hypertension
EDNRB	Ednrb	FB	-0.0651351137007658	0.914405208329355	>= 0.05	Bosentan	Inhibitor	pulmonary hypertension
EDNRB	Ednrb	Pcyte	0.842205830754439	0.545459194069102	>= 0.05	Bosentan	Inhibitor	pulmonary hypertension
EDNRB	Ednrb	AT2	1	0.0149787016010126	[0.01, 0.05)	Bosentan	Inhibitor	pulmonary hypertension
EDNRB	Ednrb	AT1	-0.299811703928398	0.781648586895606	>= 0.05	Bosentan	Inhibitor	pulmonary hypertension
EDNRB	Ednrb	Ciliated	0.534720092902983	0.569570273467606	>= 0.05	Bosentan	Inhibitor	pulmonary hypertension
EDNRB	Ednrb	Mono	-0.0713925631480259	0.871819573495233	>= 0.05	Bosentan	Inhibitor	pulmonary hypertension
EDNRB	Ednrb	DC	0.0691334941778922	0.900785192288307	>= 0.05	Bosentan	Inhibitor	pulmonary hypertension
EDNRB	Ednrb	Mphage	0.0342791335661227	0.93997079542033	>= 0.05	Bosentan	Inhibitor	pulmonary hypertension
EDNRB	Ednrb	Mphage-DC	1	0.0418703008738804	[0.01, 0.05)	Bosentan	Inhibitor	pulmonary hypertension
EDNRB	Ednrb	Baso	1	0.0908530611839113	>= 0.05	Bosentan	Inhibitor	pulmonary hypertension
EDNRB	Ednrb	NK	0.44220564641767	0.503194233872984	>= 0.05	Bosentan	Inhibitor	pulmonary hypertension
EDNRB	Ednrb	NK-T	-0.157102894907243	0.885242909178289	>= 0.05	Bosentan	Inhibitor	pulmonary hypertension
EDNRB	Ednrb	Tcells	0.319850888785156	0.416459809381296	>= 0.05	Bosentan	Inhibitor	pulmonary hypertension
EDNRB	Ednrb	Bcells	0.202961910722345	0.55438362320002	>= 0.05	Bosentan	Inhibitor	pulmonary hypertension
EDNRB	Ednrb	MegK	0.803396526195419	0.819174514566616	>= 0.05	Bosentan	Inhibitor	pulmonary hypertension
EDNRB	Ednrb	Erythro	0.280388110397101	0.507218540876023	>= 0.05	Bosentan	Inhibitor	pulmonary hypertension
EDNRB	Ednrb	Endo	0.274882672661569	0.0045429110622112	< 0.01	Macitentan	Inhibitor	pulmonary hypertension
EDNRB	Ednrb	LymEndo	0.385010242615305	0.754880680248097	>= 0.05	Macitentan	Inhibitor	pulmonary hypertension
EDNRB	Ednrb	MyoFB	0.0543573241081264	0.880409122507687	>= 0.05	Macitentan	Inhibitor	pulmonary hypertension
EDNRB	Ednrb	FB	-0.0651351137007658	0.914405208329355	>= 0.05	Macitentan	Inhibitor	pulmonary hypertension
EDNRB	Ednrb	Pcyte	0.842205830754439	0.545459194069102	>= 0.05	Macitentan	Inhibitor	pulmonary hypertension
EDNRB	Ednrb	AT2	1	0.0149787016010126	[0.01, 0.05)	Macitentan	Inhibitor	pulmonary hypertension
EDNRB	Ednrb	AT1	-0.299811703928398	0.781648586895606	>= 0.05	Macitentan	Inhibitor	pulmonary hypertension
EDNRB	Ednrb	Ciliated	0.534720092902983	0.569570273467606	>= 0.05	Macitentan	Inhibitor	pulmonary hypertension
EDNRB	Ednrb	Mono	-0.0713925631480259	0.871819573495233	>= 0.05	Macitentan	Inhibitor	pulmonary hypertension
EDNRB	Ednrb	DC	0.0691334941778922	0.900785192288307	>= 0.05	Macitentan	Inhibitor	pulmonary hypertension
EDNRB	Ednrb	Mphage	0.0342791335661227	0.93997079542033	>= 0.05	Macitentan	Inhibitor	pulmonary hypertension
EDNRB	Ednrb	Mphage-DC	1	0.0418703008738804	[0.01, 0.05)	Macitentan	Inhibitor	pulmonary hypertension
EDNRB	Ednrb	Baso	1	0.0908530611839113	>= 0.05	Macitentan	Inhibitor	pulmonary hypertension
EDNRB	Ednrb	NK	0.44220564641767	0.503194233872984	>= 0.05	Macitentan	Inhibitor	pulmonary hypertension
EDNRB	Ednrb	NK-T	-0.157102894907243	0.885242909178289	>= 0.05	Macitentan	Inhibitor	pulmonary hypertension
EDNRB	Ednrb	Tcells	0.319850888785156	0.416459809381296	>= 0.05	Macitentan	Inhibitor	pulmonary hypertension
EDNRB	Ednrb	Bcells	0.202961910722345	0.55438362320002	>= 0.05	Macitentan	Inhibitor	pulmonary hypertension
EDNRB	Ednrb	MegK	0.803396526195419	0.819174514566616	>= 0.05	Macitentan	Inhibitor	pulmonary hypertension
EDNRB	Ednrb	Erythro	0.280388110397101	0.507218540876023	>= 0.05	Macitentan	Inhibitor	pulmonary hypertension
EDNRB	Ednrb	Endo	0.274882672661569	0.0045429110622112	< 0.01	Sitaxentan	Inhibitor	pulmonary hypertension
EDNRB	Ednrb	LymEndo	0.385010242615305	0.754880680248097	>= 0.05	Sitaxentan	Inhibitor	pulmonary hypertension
EDNRB	Ednrb	MyoFB	0.0543573241081264	0.880409122507687	>= 0.05	Sitaxentan	Inhibitor	pulmonary hypertension
EDNRB	Ednrb	FB	-0.0651351137007658	0.914405208329355	>= 0.05	Sitaxentan	Inhibitor	pulmonary hypertension
EDNRB	Ednrb	Pcyte	0.842205830754439	0.545459194069102	>= 0.05	Sitaxentan	Inhibitor	pulmonary hypertension
EDNRB	Ednrb	AT2	1	0.0149787016010126	[0.01, 0.05)	Sitaxentan	Inhibitor	pulmonary hypertension
EDNRB	Ednrb	AT1	-0.299811703928398	0.781648586895606	>= 0.05	Sitaxentan	Inhibitor	pulmonary hypertension
EDNRB	Ednrb	Ciliated	0.534720092902983	0.569570273467606	>= 0.05	Sitaxentan	Inhibitor	pulmonary hypertension
EDNRB	Ednrb	Mono	-0.0713925631480259	0.871819573495233	>= 0.05	Sitaxentan	Inhibitor	pulmonary hypertension
EDNRB	Ednrb	DC	0.0691334941778922	0.900785192288307	>= 0.05	Sitaxentan	Inhibitor	pulmonary hypertension
EDNRB	Ednrb	Mphage	0.0342791335661227	0.93997079542033	>= 0.05	Sitaxentan	Inhibitor	pulmonary hypertension
EDNRB	Ednrb	Mphage-DC	1	0.0418703008738804	[0.01, 0.05)	Sitaxentan	Inhibitor	pulmonary hypertension
EDNRB	Ednrb	Baso	1	0.0908530611839113	>= 0.05	Sitaxentan	Inhibitor	pulmonary hypertension
EDNRB	Ednrb	NK	0.44220564641767	0.503194233872984	>= 0.05	Sitaxentan	Inhibitor	pulmonary hypertension
EDNRB	Ednrb	NK-T	-0.157102894907243	0.885242909178289	>= 0.05	Sitaxentan	Inhibitor	pulmonary hypertension
EDNRB	Ednrb	Tcells	0.319850888785156	0.416459809381296	>= 0.05	Sitaxentan	Inhibitor	pulmonary hypertension
EDNRB	Ednrb	Bcells	0.202961910722345	0.55438362320002	>= 0.05	Sitaxentan	Inhibitor	pulmonary hypertension
EDNRB	Ednrb	MegK	0.803396526195419	0.819174514566616	>= 0.05	Sitaxentan	Inhibitor	pulmonary hypertension
EDNRB	Ednrb	Erythro	0.280388110397101	0.507218540876023	>= 0.05	Sitaxentan	Inhibitor	pulmonary hypertension
PLAT	Plat	Endo	0.694617425161876	2.16233235696668e-06	< 0.01	Iloprost	Unknown	pulmonary hypertension
PLAT	Plat	LymEndo	-1	0.105462061148125	>= 0.05	Iloprost	Unknown	pulmonary hypertension
PLAT	Plat	MyoFB	0.368312161276094	0.611681182809414	>= 0.05	Iloprost	Unknown	pulmonary hypertension
PLAT	Plat	FB	-0.0978195407796573	0.762550117298063	>= 0.05	Iloprost	Unknown	pulmonary hypertension
PLAT	Plat	Pcyte	0.286021069925418	0.670255705706787	>= 0.05	Iloprost	Unknown	pulmonary hypertension
PLAT	Plat	AT2	0.21185849316926	0.779993749363462	>= 0.05	Iloprost	Unknown	pulmonary hypertension
PLAT	Plat	AT1	0.0841519529923805	0.97796031599339	>= 0.05	Iloprost	Unknown	pulmonary hypertension
PLAT	Plat	Ciliated	-0.0847542570216144	0.965942419483069	>= 0.05	Iloprost	Unknown	pulmonary hypertension
PLAT	Plat	Mono	0.898969969541095	0.0866221432799366	>= 0.05	Iloprost	Unknown	pulmonary hypertension
PLAT	Plat	DC	0.475325918556537	0.540156601659413	>= 0.05	Iloprost	Unknown	pulmonary hypertension
PLAT	Plat	Mphage	0.895948775585768	0.259749606018323	>= 0.05	Iloprost	Unknown	pulmonary hypertension
PLAT	Plat	Mphage-DC	-0.296013568736114	0.901601378982722	>= 0.05	Iloprost	Unknown	pulmonary hypertension
PLAT	Plat	Baso	0.711348065833455	0.790171949148647	>= 0.05	Iloprost	Unknown	pulmonary hypertension
PLAT	Plat	NK	0.354263173951241	0.739108829495983	>= 0.05	Iloprost	Unknown	pulmonary hypertension
PLAT	Plat	NK-T	-0.0684763231235944	0.961736363422604	>= 0.05	Iloprost	Unknown	pulmonary hypertension
PLAT	Plat	Tcells	0.51474429994895	0.439929476523485	>= 0.05	Iloprost	Unknown	pulmonary hypertension
PLAT	Plat	Bcells	0.561063239863211	0.238722629685527	>= 0.05	Iloprost	Unknown	pulmonary hypertension
PLAT	Plat	Erythro	0.71116884825582	0.278349949778839	>= 0.05	Iloprost	Unknown	pulmonary hypertension
FGFR1	Fgfr1	Endo	0.789169803379798	0.0161012695620562	[0.01, 0.05)	Nintedanib	Inhibitor	pulmonary fibrosis
FGFR1	Fgfr1	LymEndo	0.205477451219984	0.780729109863674	>= 0.05	Nintedanib	Inhibitor	pulmonary fibrosis
FGFR1	Fgfr1	MyoFB	0.322365334113773	0.386976669207153	>= 0.05	Nintedanib	Inhibitor	pulmonary fibrosis
FGFR1	Fgfr1	FB	0.219697548045664	0.417159401963741	>= 0.05	Nintedanib	Inhibitor	pulmonary fibrosis
FGFR1	Fgfr1	AT2	0.0503947383270122	0.943105424622887	>= 0.05	Nintedanib	Inhibitor	pulmonary fibrosis
FGFR1	Fgfr1	AT1	-0.780014856626024	0.688412850300295	>= 0.05	Nintedanib	Inhibitor	pulmonary fibrosis
FGFR1	Fgfr1	Ciliated	1	0.188614775495977	>= 0.05	Nintedanib	Inhibitor	pulmonary fibrosis
FGFR1	Fgfr1	Mono	0.327232309156955	0.688652609016373	>= 0.05	Nintedanib	Inhibitor	pulmonary fibrosis
FGFR1	Fgfr1	DC	0.576698601923276	0.0470278557476396	[0.01, 0.05)	Nintedanib	Inhibitor	pulmonary fibrosis
FGFR1	Fgfr1	Mphage	0.00547544206791855	0.995757580245818	>= 0.05	Nintedanib	Inhibitor	pulmonary fibrosis
FGFR1	Fgfr1	Mphage-DC	1	2.77136392396095e-06	< 0.01	Nintedanib	Inhibitor	pulmonary fibrosis
FGFR1	Fgfr1	Baso	1	0.215367551734533	>= 0.05	Nintedanib	Inhibitor	pulmonary fibrosis
FGFR1	Fgfr1	NK	1	0.395286943365289	>= 0.05	Nintedanib	Inhibitor	pulmonary fibrosis
FGFR1	Fgfr1	Tcells	0.716449434382443	0.513312263527701	>= 0.05	Nintedanib	Inhibitor	pulmonary fibrosis
FGFR1	Fgfr1	Bcells	0.195879219294169	0.736981491422623	>= 0.05	Nintedanib	Inhibitor	pulmonary fibrosis
FGFR1	Fgfr1	Erythro	-0.0893721659591351	0.915422475442545	>= 0.05	Nintedanib	Inhibitor	pulmonary fibrosis
FGFR3	Fgfr3	Endo	0.868906585590847	3.80494533687249e-08	< 0.01	Nintedanib	Inhibitor	pulmonary fibrosis
FGFR3	Fgfr3	LymEndo	-0.198373033538254	0.919648602268091	>= 0.05	Nintedanib	Inhibitor	pulmonary fibrosis
FGFR3	Fgfr3	MyoFB	1	0.254136021517605	>= 0.05	Nintedanib	Inhibitor	pulmonary fibrosis
FGFR3	Fgfr3	FB	-0.494079406014535	0.170835160805203	>= 0.05	Nintedanib	Inhibitor	pulmonary fibrosis
FGFR3	Fgfr3	Pcyte	0.933867018761741	0.751707411052569	>= 0.05	Nintedanib	Inhibitor	pulmonary fibrosis
FGFR3	Fgfr3	AT2	0.693607095405138	0.0866686053730851	>= 0.05	Nintedanib	Inhibitor	pulmonary fibrosis
FGFR3	Fgfr3	AT1	1	0.230385792128112	>= 0.05	Nintedanib	Inhibitor	pulmonary fibrosis
FGFR3	Fgfr3	Ciliated	-0.364150845631632	0.527960313629983	>= 0.05	Nintedanib	Inhibitor	pulmonary fibrosis
FGFR3	Fgfr3	Mono	1	0.0488928442893026	[0.01, 0.05)	Nintedanib	Inhibitor	pulmonary fibrosis
FGFR3	Fgfr3	DC	0.789045254457598	0.279841731972981	>= 0.05	Nintedanib	Inhibitor	pulmonary fibrosis
FGFR3	Fgfr3	Mphage	0.764268709013991	0.187024944752028	>= 0.05	Nintedanib	Inhibitor	pulmonary fibrosis
FGFR3	Fgfr3	Mphage-DC	1	0.390276534745785	>= 0.05	Nintedanib	Inhibitor	pulmonary fibrosis
FGFR3	Fgfr3	Baso	-0.572354951842721	0.748849159549927	>= 0.05	Nintedanib	Inhibitor	pulmonary fibrosis
FGFR3	Fgfr3	NK	0.460622793456509	0.630649776374269	>= 0.05	Nintedanib	Inhibitor	pulmonary fibrosis
FGFR3	Fgfr3	NK-T	1	0.036344690836126	[0.01, 0.05)	Nintedanib	Inhibitor	pulmonary fibrosis
FGFR3	Fgfr3	Tcells	0.5106324004711	0.414807917572416	>= 0.05	Nintedanib	Inhibitor	pulmonary fibrosis
FGFR3	Fgfr3	Bcells	0.75522256071199	0.0540928179892503	>= 0.05	Nintedanib	Inhibitor	pulmonary fibrosis
FGFR3	Fgfr3	MegK	0.00601950724762467	0.998470894993858	>= 0.05	Nintedanib	Inhibitor	pulmonary fibrosis
FGFR3	Fgfr3	Erythro	0.367825678272214	0.552735584594673	>= 0.05	Nintedanib	Inhibitor	pulmonary fibrosis
FLT1	Flt1	Endo	0.462862491225841	4.23051414808946e-07	< 0.01	Nintedanib	Inhibitor	pulmonary fibrosis
FLT1	Flt1	LymEndo	-0.959487710571078	0.306063984403269	>= 0.05	Nintedanib	Inhibitor	pulmonary fibrosis
FLT1	Flt1	MyoFB	-0.272561175432593	0.623381956584662	>= 0.05	Nintedanib	Inhibitor	pulmonary fibrosis
FLT1	Flt1	FB	0.909204387809709	0.0431246139187749	[0.01, 0.05)	Nintedanib	Inhibitor	pulmonary fibrosis
FLT1	Flt1	Pcyte	1	0.20945697051771	>= 0.05	Nintedanib	Inhibitor	pulmonary fibrosis
FLT1	Flt1	AT2	0.0505174943121632	0.865013082593561	>= 0.05	Nintedanib	Inhibitor	pulmonary fibrosis
FLT1	Flt1	AT1	1	0.26064163931223	>= 0.05	Nintedanib	Inhibitor	pulmonary fibrosis
FLT1	Flt1	Ciliated	-0.948151275237726	0.16412937555333	>= 0.05	Nintedanib	Inhibitor	pulmonary fibrosis
FLT1	Flt1	Mono	0.18996804303392	0.48620178052778	>= 0.05	Nintedanib	Inhibitor	pulmonary fibrosis
FLT1	Flt1	DC	0.127886275956779	0.713351176407182	>= 0.05	Nintedanib	Inhibitor	pulmonary fibrosis
FLT1	Flt1	Mphage	-0.0293752068805217	0.859164734725804	>= 0.05	Nintedanib	Inhibitor	pulmonary fibrosis
FLT1	Flt1	Mphage-DC	0.147618981266822	0.841263842112659	>= 0.05	Nintedanib	Inhibitor	pulmonary fibrosis
FLT1	Flt1	Baso	-0.233522731160246	0.868968616241031	>= 0.05	Nintedanib	Inhibitor	pulmonary fibrosis
FLT1	Flt1	NK	-0.299043195521819	0.524867083891505	>= 0.05	Nintedanib	Inhibitor	pulmonary fibrosis
FLT1	Flt1	NK-T	0.807161614759967	0.161700698318722	>= 0.05	Nintedanib	Inhibitor	pulmonary fibrosis
FLT1	Flt1	Tcells	0.30408297066213	0.355746573130508	>= 0.05	Nintedanib	Inhibitor	pulmonary fibrosis
FLT1	Flt1	Bcells	0.484772217246247	0.0662861346650876	>= 0.05	Nintedanib	Inhibitor	pulmonary fibrosis
FLT1	Flt1	MegK	0.342263889351014	0.823466469534846	>= 0.05	Nintedanib	Inhibitor	pulmonary fibrosis
FLT1	Flt1	Erythro	0.294594302135353	0.300238015941588	>= 0.05	Nintedanib	Inhibitor	pulmonary fibrosis
FLT3	Flt3	Endo	-0.169208381483026	0.806469585280825	>= 0.05	Nintedanib	Inhibitor	pulmonary fibrosis
FLT3	Flt3	FB	0.150707290904037	0.957568547542993	>= 0.05	Nintedanib	Inhibitor	pulmonary fibrosis
FLT3	Flt3	AT2	-1	0.212522435748313	>= 0.05	Nintedanib	Inhibitor	pulmonary fibrosis
FLT3	Flt3	Ciliated	-1	0.722947572006086	>= 0.05	Nintedanib	Inhibitor	pulmonary fibrosis
FLT3	Flt3	Mono	1	0.0265624139319973	[0.01, 0.05)	Nintedanib	Inhibitor	pulmonary fibrosis
FLT3	Flt3	DC	0.205554878891185	0.45058497275611	>= 0.05	Nintedanib	Inhibitor	pulmonary fibrosis
FLT3	Flt3	Mphage	-0.514429294292043	0.739047930721919	>= 0.05	Nintedanib	Inhibitor	pulmonary fibrosis
FLT3	Flt3	Mphage-DC	1	0.338256160817882	>= 0.05	Nintedanib	Inhibitor	pulmonary fibrosis
FLT3	Flt3	NK	0.986867182754044	0.573861872172335	>= 0.05	Nintedanib	Inhibitor	pulmonary fibrosis
FLT3	Flt3	NK-T	-1	0.402539260543737	>= 0.05	Nintedanib	Inhibitor	pulmonary fibrosis
FLT3	Flt3	Tcells	0.368822002983954	0.793023137410576	>= 0.05	Nintedanib	Inhibitor	pulmonary fibrosis
FLT3	Flt3	Bcells	0.532143138823202	0.410064746511606	>= 0.05	Nintedanib	Inhibitor	pulmonary fibrosis
FLT3	Flt3	Erythro	-0.532444793329293	0.702401117115595	>= 0.05	Nintedanib	Inhibitor	pulmonary fibrosis
LCK	Lck	Endo	-0.54792321957651	0.0131017715622846	[0.01, 0.05)	Nintedanib	Inhibitor	pulmonary fibrosis
LCK	Lck	LymEndo	-0.483696448189345	0.798337324044569	>= 0.05	Nintedanib	Inhibitor	pulmonary fibrosis
LCK	Lck	MyoFB	-1	0.196578322508528	>= 0.05	Nintedanib	Inhibitor	pulmonary fibrosis
LCK	Lck	FB	-0.809707097933024	0.239701002863402	>= 0.05	Nintedanib	Inhibitor	pulmonary fibrosis
LCK	Lck	AT2	-0.430800937321182	0.410094732520878	>= 0.05	Nintedanib	Inhibitor	pulmonary fibrosis
LCK	Lck	AT1	-0.230097558036435	0.858116244772698	>= 0.05	Nintedanib	Inhibitor	pulmonary fibrosis
LCK	Lck	Ciliated	0.639722306245337	0.63178031210219	>= 0.05	Nintedanib	Inhibitor	pulmonary fibrosis
LCK	Lck	Mono	-0.318790905359362	0.501095698590624	>= 0.05	Nintedanib	Inhibitor	pulmonary fibrosis
LCK	Lck	DC	-1	0.0337809155327919	[0.01, 0.05)	Nintedanib	Inhibitor	pulmonary fibrosis
LCK	Lck	Mphage	-0.0627847959062134	0.911943857149973	>= 0.05	Nintedanib	Inhibitor	pulmonary fibrosis
LCK	Lck	Mphage-DC	-0.246858631498247	0.849426180657633	>= 0.05	Nintedanib	Inhibitor	pulmonary fibrosis
LCK	Lck	Baso	-0.0928963618234478	0.978076282638794	>= 0.05	Nintedanib	Inhibitor	pulmonary fibrosis
LCK	Lck	NK	-0.0110724318350146	0.951486054526643	>= 0.05	Nintedanib	Inhibitor	pulmonary fibrosis
LCK	Lck	NK-T	-0.286006961275073	0.336303791485241	>= 0.05	Nintedanib	Inhibitor	pulmonary fibrosis
LCK	Lck	Tcells	-0.0634550698778516	0.62672395877343	>= 0.05	Nintedanib	Inhibitor	pulmonary fibrosis
LCK	Lck	Bcells	-0.452795238601542	0.0661690341882244	>= 0.05	Nintedanib	Inhibitor	pulmonary fibrosis
LCK	Lck	MegK	0.741210645972328	0.751113992524898	>= 0.05	Nintedanib	Inhibitor	pulmonary fibrosis
LCK	Lck	Erythro	-0.750477133831722	0.129248544607189	>= 0.05	Nintedanib	Inhibitor	pulmonary fibrosis
SRC	Src	Endo	0.0538034504499163	0.945031047216468	>= 0.05	Nintedanib	Inhibitor	pulmonary fibrosis
SRC	Src	MyoFB	1	0.0681598598403074	>= 0.05	Nintedanib	Inhibitor	pulmonary fibrosis
SRC	Src	FB	0.187280516727995	0.800983657932931	>= 0.05	Nintedanib	Inhibitor	pulmonary fibrosis
SRC	Src	Pcyte	0.892233166610752	0.387542345619841	>= 0.05	Nintedanib	Inhibitor	pulmonary fibrosis
SRC	Src	AT2	0.234995970906736	0.643740989444361	>= 0.05	Nintedanib	Inhibitor	pulmonary fibrosis
SRC	Src	AT1	0.516524829009879	0.636988349435727	>= 0.05	Nintedanib	Inhibitor	pulmonary fibrosis
SRC	Src	Ciliated	0.140207368836073	0.900121101177217	>= 0.05	Nintedanib	Inhibitor	pulmonary fibrosis
SRC	Src	Mono	0.810638228783224	0.624907851133077	>= 0.05	Nintedanib	Inhibitor	pulmonary fibrosis
SRC	Src	DC	0.597532635179841	0.703808268082027	>= 0.05	Nintedanib	Inhibitor	pulmonary fibrosis
SRC	Src	Mphage	0.328103065311474	0.832673910638319	>= 0.05	Nintedanib	Inhibitor	pulmonary fibrosis
SRC	Src	Mphage-DC	-1	0.442594767146293	>= 0.05	Nintedanib	Inhibitor	pulmonary fibrosis
SRC	Src	NK	-0.805214546012574	0.79143465612815	>= 0.05	Nintedanib	Inhibitor	pulmonary fibrosis
SRC	Src	NK-T	1	0.498207340806413	>= 0.05	Nintedanib	Inhibitor	pulmonary fibrosis
SRC	Src	Tcells	1	0.0775153075656235	>= 0.05	Nintedanib	Inhibitor	pulmonary fibrosis
SRC	Src	Bcells	0.457740317358506	0.709723346678404	>= 0.05	Nintedanib	Inhibitor	pulmonary fibrosis
SRC	Src	MegK	0.031973375637283	0.985020162140232	>= 0.05	Nintedanib	Inhibitor	pulmonary fibrosis
SRC	Src	Erythro	0.781278826428677	0.678328828687261	>= 0.05	Nintedanib	Inhibitor	pulmonary fibrosis
FGFR2	Fgfr2	Endo	-0.194018844507009	0.498678228189131	>= 0.05	Nintedanib	Inhibitor	pulmonary fibrosis
FGFR2	Fgfr2	LymEndo	-0.154014006811019	0.9482900249492	>= 0.05	Nintedanib	Inhibitor	pulmonary fibrosis
FGFR2	Fgfr2	MyoFB	0.389649672583261	0.561045068771587	>= 0.05	Nintedanib	Inhibitor	pulmonary fibrosis
FGFR2	Fgfr2	FB	0.0636896937514922	0.953988631576532	>= 0.05	Nintedanib	Inhibitor	pulmonary fibrosis
FGFR2	Fgfr2	Pcyte	-0.871049740760953	0.829674459118072	>= 0.05	Nintedanib	Inhibitor	pulmonary fibrosis
FGFR2	Fgfr2	AT2	-0.318653616445897	0.0981586317194932	>= 0.05	Nintedanib	Inhibitor	pulmonary fibrosis
FGFR2	Fgfr2	AT1	-0.069083627934172	0.953064691813779	>= 0.05	Nintedanib	Inhibitor	pulmonary fibrosis
FGFR2	Fgfr2	Ciliated	-0.121509892800108	0.893181217727955	>= 0.05	Nintedanib	Inhibitor	pulmonary fibrosis
FGFR2	Fgfr2	Mono	-0.231167230380941	0.80561026588237	>= 0.05	Nintedanib	Inhibitor	pulmonary fibrosis
FGFR2	Fgfr2	DC	0.994839311983378	0.312512074599286	>= 0.05	Nintedanib	Inhibitor	pulmonary fibrosis
FGFR2	Fgfr2	Mphage	0.384550785380172	0.668978406622076	>= 0.05	Nintedanib	Inhibitor	pulmonary fibrosis
FGFR2	Fgfr2	Mphage-DC	0.851035760660891	0.786772989061684	>= 0.05	Nintedanib	Inhibitor	pulmonary fibrosis
FGFR2	Fgfr2	Baso	1	0.618203288686376	>= 0.05	Nintedanib	Inhibitor	pulmonary fibrosis
FGFR2	Fgfr2	NK	0.514267074386681	0.707153253252942	>= 0.05	Nintedanib	Inhibitor	pulmonary fibrosis
FGFR2	Fgfr2	NK-T	0.414733131746215	0.843158639413793	>= 0.05	Nintedanib	Inhibitor	pulmonary fibrosis
FGFR2	Fgfr2	Tcells	0.529253040172131	0.575629157862124	>= 0.05	Nintedanib	Inhibitor	pulmonary fibrosis
FGFR2	Fgfr2	Bcells	0.444070730288429	0.555998253105852	>= 0.05	Nintedanib	Inhibitor	pulmonary fibrosis
FGFR2	Fgfr2	MegK	0.49432234919506	0.894896861401427	>= 0.05	Nintedanib	Inhibitor	pulmonary fibrosis
FGFR2	Fgfr2	Erythro	0.672599532047099	0.417421856811372	>= 0.05	Nintedanib	Inhibitor	pulmonary fibrosis
ATP1A1	Atp1a1	Endo	0.847102124649424	1.32510582062202e-20	< 0.01	Almitrine	Activator	COPD
ATP1A1	Atp1a1	LymEndo	0.00921282270946909	0.98843760039301	>= 0.05	Almitrine	Activator	COPD
ATP1A1	Atp1a1	MyoFB	0.0351962414369576	0.894577875907263	>= 0.05	Almitrine	Activator	COPD
ATP1A1	Atp1a1	FB	0.491768921984403	0.183722437399829	>= 0.05	Almitrine	Activator	COPD
ATP1A1	Atp1a1	Pcyte	-0.758907108197233	0.297047670033872	>= 0.05	Almitrine	Activator	COPD
ATP1A1	Atp1a1	AT2	0.190219896370539	0.259459840767429	>= 0.05	Almitrine	Activator	COPD
ATP1A1	Atp1a1	AT1	0.845650407930535	0.114874865654775	>= 0.05	Almitrine	Activator	COPD
ATP1A1	Atp1a1	Ciliated	0.0574748218884346	0.842820670105618	>= 0.05	Almitrine	Activator	COPD
ATP1A1	Atp1a1	Mono	0.288787947693964	0.112426820847486	>= 0.05	Almitrine	Activator	COPD
ATP1A1	Atp1a1	DC	0.317963347016854	0.149292010969612	>= 0.05	Almitrine	Activator	COPD
ATP1A1	Atp1a1	Mphage	0.132796394048525	0.42674812410386	>= 0.05	Almitrine	Activator	COPD
ATP1A1	Atp1a1	Mphage-DC	0.410053788215918	0.348075927069791	>= 0.05	Almitrine	Activator	COPD
ATP1A1	Atp1a1	Baso	1	0.109062412534946	>= 0.05	Almitrine	Activator	COPD
ATP1A1	Atp1a1	NK	0.0350042739855918	0.882078663980615	>= 0.05	Almitrine	Activator	COPD
ATP1A1	Atp1a1	NK-T	0.235465986305963	0.519092455369768	>= 0.05	Almitrine	Activator	COPD
ATP1A1	Atp1a1	Tcells	0.0911127628701946	0.642096139750695	>= 0.05	Almitrine	Activator	COPD
ATP1A1	Atp1a1	Bcells	0.315597120663524	0.0753916636449303	>= 0.05	Almitrine	Activator	COPD
ATP1A1	Atp1a1	MegK	1	0.0557295867596256	>= 0.05	Almitrine	Activator	COPD
ATP1A1	Atp1a1	Erythro	0.353867013066874	0.228383539897913	>= 0.05	Almitrine	Activator	COPD
ADRB2	Adrb2	Endo	0.153056579913236	0.776183005914224	>= 0.05	Vilanterol	Activator	COPD
ADRB2	Adrb2	LymEndo	-0.132713098947486	0.892338196666581	>= 0.05	Vilanterol	Activator	COPD
ADRB2	Adrb2	MyoFB	-0.0315015273700966	0.961254328563667	>= 0.05	Vilanterol	Activator	COPD
ADRB2	Adrb2	FB	-0.377013165996254	0.434748648817543	>= 0.05	Vilanterol	Activator	COPD
ADRB2	Adrb2	Pcyte	1	0.515299039578044	>= 0.05	Vilanterol	Activator	COPD
ADRB2	Adrb2	AT2	-0.0699098723966901	0.866227716358416	>= 0.05	Vilanterol	Activator	COPD
ADRB2	Adrb2	AT1	-0.0180661388825048	0.973529734232178	>= 0.05	Vilanterol	Activator	COPD
ADRB2	Adrb2	Ciliated	1	0.140774719885438	>= 0.05	Vilanterol	Activator	COPD
ADRB2	Adrb2	Mono	0.214812417166216	0.420437431882555	>= 0.05	Vilanterol	Activator	COPD
ADRB2	Adrb2	DC	-0.347116812065338	0.41682007391539	>= 0.05	Vilanterol	Activator	COPD
ADRB2	Adrb2	Mphage	-0.0230644746202607	0.950510233388363	>= 0.05	Vilanterol	Activator	COPD
ADRB2	Adrb2	Mphage-DC	-0.631307376845512	0.353463233768069	>= 0.05	Vilanterol	Activator	COPD
ADRB2	Adrb2	Baso	-0.815586771843812	0.496085509004471	>= 0.05	Vilanterol	Activator	COPD
ADRB2	Adrb2	NK	-0.643137805386678	0.202976388416768	>= 0.05	Vilanterol	Activator	COPD
ADRB2	Adrb2	NK-T	-0.320654639620359	0.633275767608653	>= 0.05	Vilanterol	Activator	COPD
ADRB2	Adrb2	Tcells	0.0349519859083471	0.927593275291282	>= 0.05	Vilanterol	Activator	COPD
ADRB2	Adrb2	Bcells	-0.264762860076841	0.284597951486544	>= 0.05	Vilanterol	Activator	COPD
ADRB2	Adrb2	MegK	0.780648094405972	0.685420971151476	>= 0.05	Vilanterol	Activator	COPD
ADRB2	Adrb2	Erythro	-0.0680620306126518	0.85871708730869	>= 0.05	Vilanterol	Activator	COPD
ADRB2	Adrb2	Endo	0.153056579913236	0.776183005914224	>= 0.05	Olodaterol	Activator	COPD
ADRB2	Adrb2	LymEndo	-0.132713098947486	0.892338196666581	>= 0.05	Olodaterol	Activator	COPD
ADRB2	Adrb2	MyoFB	-0.0315015273700966	0.961254328563667	>= 0.05	Olodaterol	Activator	COPD
ADRB2	Adrb2	FB	-0.377013165996254	0.434748648817543	>= 0.05	Olodaterol	Activator	COPD
ADRB2	Adrb2	Pcyte	1	0.515299039578044	>= 0.05	Olodaterol	Activator	COPD
ADRB2	Adrb2	AT2	-0.0699098723966901	0.866227716358416	>= 0.05	Olodaterol	Activator	COPD
ADRB2	Adrb2	AT1	-0.0180661388825048	0.973529734232178	>= 0.05	Olodaterol	Activator	COPD
ADRB2	Adrb2	Ciliated	1	0.140774719885438	>= 0.05	Olodaterol	Activator	COPD
ADRB2	Adrb2	Mono	0.214812417166216	0.420437431882555	>= 0.05	Olodaterol	Activator	COPD
ADRB2	Adrb2	DC	-0.347116812065338	0.41682007391539	>= 0.05	Olodaterol	Activator	COPD
ADRB2	Adrb2	Mphage	-0.0230644746202607	0.950510233388363	>= 0.05	Olodaterol	Activator	COPD
ADRB2	Adrb2	Mphage-DC	-0.631307376845512	0.353463233768069	>= 0.05	Olodaterol	Activator	COPD
ADRB2	Adrb2	Baso	-0.815586771843812	0.496085509004471	>= 0.05	Olodaterol	Activator	COPD
ADRB2	Adrb2	NK	-0.643137805386678	0.202976388416768	>= 0.05	Olodaterol	Activator	COPD
ADRB2	Adrb2	NK-T	-0.320654639620359	0.633275767608653	>= 0.05	Olodaterol	Activator	COPD
ADRB2	Adrb2	Tcells	0.0349519859083471	0.927593275291282	>= 0.05	Olodaterol	Activator	COPD
ADRB2	Adrb2	Bcells	-0.264762860076841	0.284597951486544	>= 0.05	Olodaterol	Activator	COPD
ADRB2	Adrb2	MegK	0.780648094405972	0.685420971151476	>= 0.05	Olodaterol	Activator	COPD
ADRB2	Adrb2	Erythro	-0.0680620306126518	0.85871708730869	>= 0.05	Olodaterol	Activator	COPD
ADRB2	Adrb2	Endo	0.153056579913236	0.776183005914224	>= 0.05	Indacaterol	Activator	COPD
ADRB2	Adrb2	LymEndo	-0.132713098947486	0.892338196666581	>= 0.05	Indacaterol	Activator	COPD
ADRB2	Adrb2	MyoFB	-0.0315015273700966	0.961254328563667	>= 0.05	Indacaterol	Activator	COPD
ADRB2	Adrb2	FB	-0.377013165996254	0.434748648817543	>= 0.05	Indacaterol	Activator	COPD
ADRB2	Adrb2	Pcyte	1	0.515299039578044	>= 0.05	Indacaterol	Activator	COPD
ADRB2	Adrb2	AT2	-0.0699098723966901	0.866227716358416	>= 0.05	Indacaterol	Activator	COPD
ADRB2	Adrb2	AT1	-0.0180661388825048	0.973529734232178	>= 0.05	Indacaterol	Activator	COPD
ADRB2	Adrb2	Ciliated	1	0.140774719885438	>= 0.05	Indacaterol	Activator	COPD
ADRB2	Adrb2	Mono	0.214812417166216	0.420437431882555	>= 0.05	Indacaterol	Activator	COPD
ADRB2	Adrb2	DC	-0.347116812065338	0.41682007391539	>= 0.05	Indacaterol	Activator	COPD
ADRB2	Adrb2	Mphage	-0.0230644746202607	0.950510233388363	>= 0.05	Indacaterol	Activator	COPD
ADRB2	Adrb2	Mphage-DC	-0.631307376845512	0.353463233768069	>= 0.05	Indacaterol	Activator	COPD
ADRB2	Adrb2	Baso	-0.815586771843812	0.496085509004471	>= 0.05	Indacaterol	Activator	COPD
ADRB2	Adrb2	NK	-0.643137805386678	0.202976388416768	>= 0.05	Indacaterol	Activator	COPD
ADRB2	Adrb2	NK-T	-0.320654639620359	0.633275767608653	>= 0.05	Indacaterol	Activator	COPD
ADRB2	Adrb2	Tcells	0.0349519859083471	0.927593275291282	>= 0.05	Indacaterol	Activator	COPD
ADRB2	Adrb2	Bcells	-0.264762860076841	0.284597951486544	>= 0.05	Indacaterol	Activator	COPD
ADRB2	Adrb2	MegK	0.780648094405972	0.685420971151476	>= 0.05	Indacaterol	Activator	COPD
ADRB2	Adrb2	Erythro	-0.0680620306126518	0.85871708730869	>= 0.05	Indacaterol	Activator	COPD
ADRB2	Adrb2	Endo	0.153056579913236	0.776183005914224	>= 0.05	Arformoterol	Activator	COPD
ADRB2	Adrb2	LymEndo	-0.132713098947486	0.892338196666581	>= 0.05	Arformoterol	Activator	COPD
ADRB2	Adrb2	MyoFB	-0.0315015273700966	0.961254328563667	>= 0.05	Arformoterol	Activator	COPD
ADRB2	Adrb2	FB	-0.377013165996254	0.434748648817543	>= 0.05	Arformoterol	Activator	COPD
ADRB2	Adrb2	Pcyte	1	0.515299039578044	>= 0.05	Arformoterol	Activator	COPD
ADRB2	Adrb2	AT2	-0.0699098723966901	0.866227716358416	>= 0.05	Arformoterol	Activator	COPD
ADRB2	Adrb2	AT1	-0.0180661388825048	0.973529734232178	>= 0.05	Arformoterol	Activator	COPD
ADRB2	Adrb2	Ciliated	1	0.140774719885438	>= 0.05	Arformoterol	Activator	COPD
ADRB2	Adrb2	Mono	0.214812417166216	0.420437431882555	>= 0.05	Arformoterol	Activator	COPD
ADRB2	Adrb2	DC	-0.347116812065338	0.41682007391539	>= 0.05	Arformoterol	Activator	COPD
ADRB2	Adrb2	Mphage	-0.0230644746202607	0.950510233388363	>= 0.05	Arformoterol	Activator	COPD
ADRB2	Adrb2	Mphage-DC	-0.631307376845512	0.353463233768069	>= 0.05	Arformoterol	Activator	COPD
ADRB2	Adrb2	Baso	-0.815586771843812	0.496085509004471	>= 0.05	Arformoterol	Activator	COPD
ADRB2	Adrb2	NK	-0.643137805386678	0.202976388416768	>= 0.05	Arformoterol	Activator	COPD
ADRB2	Adrb2	NK-T	-0.320654639620359	0.633275767608653	>= 0.05	Arformoterol	Activator	COPD
ADRB2	Adrb2	Tcells	0.0349519859083471	0.927593275291282	>= 0.05	Arformoterol	Activator	COPD
ADRB2	Adrb2	Bcells	-0.264762860076841	0.284597951486544	>= 0.05	Arformoterol	Activator	COPD
ADRB2	Adrb2	MegK	0.780648094405972	0.685420971151476	>= 0.05	Arformoterol	Activator	COPD
ADRB2	Adrb2	Erythro	-0.0680620306126518	0.85871708730869	>= 0.05	Arformoterol	Activator	COPD
ADRB2	Adrb2	Endo	0.153056579913236	0.776183005914224	>= 0.05	Clenbuterol	Activator	asthma
ADRB2	Adrb2	LymEndo	-0.132713098947486	0.892338196666581	>= 0.05	Clenbuterol	Activator	asthma
ADRB2	Adrb2	MyoFB	-0.0315015273700966	0.961254328563667	>= 0.05	Clenbuterol	Activator	asthma
ADRB2	Adrb2	FB	-0.377013165996254	0.434748648817543	>= 0.05	Clenbuterol	Activator	asthma
ADRB2	Adrb2	Pcyte	1	0.515299039578044	>= 0.05	Clenbuterol	Activator	asthma
ADRB2	Adrb2	AT2	-0.0699098723966901	0.866227716358416	>= 0.05	Clenbuterol	Activator	asthma
ADRB2	Adrb2	AT1	-0.0180661388825048	0.973529734232178	>= 0.05	Clenbuterol	Activator	asthma
ADRB2	Adrb2	Ciliated	1	0.140774719885438	>= 0.05	Clenbuterol	Activator	asthma
ADRB2	Adrb2	Mono	0.214812417166216	0.420437431882555	>= 0.05	Clenbuterol	Activator	asthma
ADRB2	Adrb2	DC	-0.347116812065338	0.41682007391539	>= 0.05	Clenbuterol	Activator	asthma
ADRB2	Adrb2	Mphage	-0.0230644746202607	0.950510233388363	>= 0.05	Clenbuterol	Activator	asthma
ADRB2	Adrb2	Mphage-DC	-0.631307376845512	0.353463233768069	>= 0.05	Clenbuterol	Activator	asthma
ADRB2	Adrb2	Baso	-0.815586771843812	0.496085509004471	>= 0.05	Clenbuterol	Activator	asthma
ADRB2	Adrb2	NK	-0.643137805386678	0.202976388416768	>= 0.05	Clenbuterol	Activator	asthma
ADRB2	Adrb2	NK-T	-0.320654639620359	0.633275767608653	>= 0.05	Clenbuterol	Activator	asthma
ADRB2	Adrb2	Tcells	0.0349519859083471	0.927593275291282	>= 0.05	Clenbuterol	Activator	asthma
ADRB2	Adrb2	Bcells	-0.264762860076841	0.284597951486544	>= 0.05	Clenbuterol	Activator	asthma
ADRB2	Adrb2	MegK	0.780648094405972	0.685420971151476	>= 0.05	Clenbuterol	Activator	asthma
ADRB2	Adrb2	Erythro	-0.0680620306126518	0.85871708730869	>= 0.05	Clenbuterol	Activator	asthma
ADRB2	Adrb2	Endo	0.153056579913236	0.776183005914224	>= 0.05	Isoetarine	Activator	asthma
ADRB2	Adrb2	LymEndo	-0.132713098947486	0.892338196666581	>= 0.05	Isoetarine	Activator	asthma
ADRB2	Adrb2	MyoFB	-0.0315015273700966	0.961254328563667	>= 0.05	Isoetarine	Activator	asthma
ADRB2	Adrb2	FB	-0.377013165996254	0.434748648817543	>= 0.05	Isoetarine	Activator	asthma
ADRB2	Adrb2	Pcyte	1	0.515299039578044	>= 0.05	Isoetarine	Activator	asthma
ADRB2	Adrb2	AT2	-0.0699098723966901	0.866227716358416	>= 0.05	Isoetarine	Activator	asthma
ADRB2	Adrb2	AT1	-0.0180661388825048	0.973529734232178	>= 0.05	Isoetarine	Activator	asthma
ADRB2	Adrb2	Ciliated	1	0.140774719885438	>= 0.05	Isoetarine	Activator	asthma
ADRB2	Adrb2	Mono	0.214812417166216	0.420437431882555	>= 0.05	Isoetarine	Activator	asthma
ADRB2	Adrb2	DC	-0.347116812065338	0.41682007391539	>= 0.05	Isoetarine	Activator	asthma
ADRB2	Adrb2	Mphage	-0.0230644746202607	0.950510233388363	>= 0.05	Isoetarine	Activator	asthma
ADRB2	Adrb2	Mphage-DC	-0.631307376845512	0.353463233768069	>= 0.05	Isoetarine	Activator	asthma
ADRB2	Adrb2	Baso	-0.815586771843812	0.496085509004471	>= 0.05	Isoetarine	Activator	asthma
ADRB2	Adrb2	NK	-0.643137805386678	0.202976388416768	>= 0.05	Isoetarine	Activator	asthma
ADRB2	Adrb2	NK-T	-0.320654639620359	0.633275767608653	>= 0.05	Isoetarine	Activator	asthma
ADRB2	Adrb2	Tcells	0.0349519859083471	0.927593275291282	>= 0.05	Isoetarine	Activator	asthma
ADRB2	Adrb2	Bcells	-0.264762860076841	0.284597951486544	>= 0.05	Isoetarine	Activator	asthma
ADRB2	Adrb2	MegK	0.780648094405972	0.685420971151476	>= 0.05	Isoetarine	Activator	asthma
ADRB2	Adrb2	Erythro	-0.0680620306126518	0.85871708730869	>= 0.05	Isoetarine	Activator	asthma
ADRB2	Adrb2	Endo	0.153056579913236	0.776183005914224	>= 0.05	Orciprenaline	Activator	asthma
ADRB2	Adrb2	LymEndo	-0.132713098947486	0.892338196666581	>= 0.05	Orciprenaline	Activator	asthma
ADRB2	Adrb2	MyoFB	-0.0315015273700966	0.961254328563667	>= 0.05	Orciprenaline	Activator	asthma
ADRB2	Adrb2	FB	-0.377013165996254	0.434748648817543	>= 0.05	Orciprenaline	Activator	asthma
ADRB2	Adrb2	Pcyte	1	0.515299039578044	>= 0.05	Orciprenaline	Activator	asthma
ADRB2	Adrb2	AT2	-0.0699098723966901	0.866227716358416	>= 0.05	Orciprenaline	Activator	asthma
ADRB2	Adrb2	AT1	-0.0180661388825048	0.973529734232178	>= 0.05	Orciprenaline	Activator	asthma
ADRB2	Adrb2	Ciliated	1	0.140774719885438	>= 0.05	Orciprenaline	Activator	asthma
ADRB2	Adrb2	Mono	0.214812417166216	0.420437431882555	>= 0.05	Orciprenaline	Activator	asthma
ADRB2	Adrb2	DC	-0.347116812065338	0.41682007391539	>= 0.05	Orciprenaline	Activator	asthma
ADRB2	Adrb2	Mphage	-0.0230644746202607	0.950510233388363	>= 0.05	Orciprenaline	Activator	asthma
ADRB2	Adrb2	Mphage-DC	-0.631307376845512	0.353463233768069	>= 0.05	Orciprenaline	Activator	asthma
ADRB2	Adrb2	Baso	-0.815586771843812	0.496085509004471	>= 0.05	Orciprenaline	Activator	asthma
ADRB2	Adrb2	NK	-0.643137805386678	0.202976388416768	>= 0.05	Orciprenaline	Activator	asthma
ADRB2	Adrb2	NK-T	-0.320654639620359	0.633275767608653	>= 0.05	Orciprenaline	Activator	asthma
ADRB2	Adrb2	Tcells	0.0349519859083471	0.927593275291282	>= 0.05	Orciprenaline	Activator	asthma
ADRB2	Adrb2	Bcells	-0.264762860076841	0.284597951486544	>= 0.05	Orciprenaline	Activator	asthma
ADRB2	Adrb2	MegK	0.780648094405972	0.685420971151476	>= 0.05	Orciprenaline	Activator	asthma
ADRB2	Adrb2	Erythro	-0.0680620306126518	0.85871708730869	>= 0.05	Orciprenaline	Activator	asthma
ADRB2	Adrb2	Endo	0.153056579913236	0.776183005914224	>= 0.05	Pirbuterol	Activator	asthma
ADRB2	Adrb2	LymEndo	-0.132713098947486	0.892338196666581	>= 0.05	Pirbuterol	Activator	asthma
ADRB2	Adrb2	MyoFB	-0.0315015273700966	0.961254328563667	>= 0.05	Pirbuterol	Activator	asthma
ADRB2	Adrb2	FB	-0.377013165996254	0.434748648817543	>= 0.05	Pirbuterol	Activator	asthma
ADRB2	Adrb2	Pcyte	1	0.515299039578044	>= 0.05	Pirbuterol	Activator	asthma
ADRB2	Adrb2	AT2	-0.0699098723966901	0.866227716358416	>= 0.05	Pirbuterol	Activator	asthma
ADRB2	Adrb2	AT1	-0.0180661388825048	0.973529734232178	>= 0.05	Pirbuterol	Activator	asthma
ADRB2	Adrb2	Ciliated	1	0.140774719885438	>= 0.05	Pirbuterol	Activator	asthma
ADRB2	Adrb2	Mono	0.214812417166216	0.420437431882555	>= 0.05	Pirbuterol	Activator	asthma
ADRB2	Adrb2	DC	-0.347116812065338	0.41682007391539	>= 0.05	Pirbuterol	Activator	asthma
ADRB2	Adrb2	Mphage	-0.0230644746202607	0.950510233388363	>= 0.05	Pirbuterol	Activator	asthma
ADRB2	Adrb2	Mphage-DC	-0.631307376845512	0.353463233768069	>= 0.05	Pirbuterol	Activator	asthma
ADRB2	Adrb2	Baso	-0.815586771843812	0.496085509004471	>= 0.05	Pirbuterol	Activator	asthma
ADRB2	Adrb2	NK	-0.643137805386678	0.202976388416768	>= 0.05	Pirbuterol	Activator	asthma
ADRB2	Adrb2	NK-T	-0.320654639620359	0.633275767608653	>= 0.05	Pirbuterol	Activator	asthma
ADRB2	Adrb2	Tcells	0.0349519859083471	0.927593275291282	>= 0.05	Pirbuterol	Activator	asthma
ADRB2	Adrb2	Bcells	-0.264762860076841	0.284597951486544	>= 0.05	Pirbuterol	Activator	asthma
ADRB2	Adrb2	MegK	0.780648094405972	0.685420971151476	>= 0.05	Pirbuterol	Activator	asthma
ADRB2	Adrb2	Erythro	-0.0680620306126518	0.85871708730869	>= 0.05	Pirbuterol	Activator	asthma
ADRB2	Adrb2	Endo	0.153056579913236	0.776183005914224	>= 0.05	Procaterol	Activator	asthma
ADRB2	Adrb2	LymEndo	-0.132713098947486	0.892338196666581	>= 0.05	Procaterol	Activator	asthma
ADRB2	Adrb2	MyoFB	-0.0315015273700966	0.961254328563667	>= 0.05	Procaterol	Activator	asthma
ADRB2	Adrb2	FB	-0.377013165996254	0.434748648817543	>= 0.05	Procaterol	Activator	asthma
ADRB2	Adrb2	Pcyte	1	0.515299039578044	>= 0.05	Procaterol	Activator	asthma
ADRB2	Adrb2	AT2	-0.0699098723966901	0.866227716358416	>= 0.05	Procaterol	Activator	asthma
ADRB2	Adrb2	AT1	-0.0180661388825048	0.973529734232178	>= 0.05	Procaterol	Activator	asthma
ADRB2	Adrb2	Ciliated	1	0.140774719885438	>= 0.05	Procaterol	Activator	asthma
ADRB2	Adrb2	Mono	0.214812417166216	0.420437431882555	>= 0.05	Procaterol	Activator	asthma
ADRB2	Adrb2	DC	-0.347116812065338	0.41682007391539	>= 0.05	Procaterol	Activator	asthma
ADRB2	Adrb2	Mphage	-0.0230644746202607	0.950510233388363	>= 0.05	Procaterol	Activator	asthma
ADRB2	Adrb2	Mphage-DC	-0.631307376845512	0.353463233768069	>= 0.05	Procaterol	Activator	asthma
ADRB2	Adrb2	Baso	-0.815586771843812	0.496085509004471	>= 0.05	Procaterol	Activator	asthma
ADRB2	Adrb2	NK	-0.643137805386678	0.202976388416768	>= 0.05	Procaterol	Activator	asthma
ADRB2	Adrb2	NK-T	-0.320654639620359	0.633275767608653	>= 0.05	Procaterol	Activator	asthma
ADRB2	Adrb2	Tcells	0.0349519859083471	0.927593275291282	>= 0.05	Procaterol	Activator	asthma
ADRB2	Adrb2	Bcells	-0.264762860076841	0.284597951486544	>= 0.05	Procaterol	Activator	asthma
ADRB2	Adrb2	MegK	0.780648094405972	0.685420971151476	>= 0.05	Procaterol	Activator	asthma
ADRB2	Adrb2	Erythro	-0.0680620306126518	0.85871708730869	>= 0.05	Procaterol	Activator	asthma
ADRB2	Adrb2	Endo	0.153056579913236	0.776183005914224	>= 0.05	Terbutaline	Activator	asthma
ADRB2	Adrb2	LymEndo	-0.132713098947486	0.892338196666581	>= 0.05	Terbutaline	Activator	asthma
ADRB2	Adrb2	MyoFB	-0.0315015273700966	0.961254328563667	>= 0.05	Terbutaline	Activator	asthma
ADRB2	Adrb2	FB	-0.377013165996254	0.434748648817543	>= 0.05	Terbutaline	Activator	asthma
ADRB2	Adrb2	Pcyte	1	0.515299039578044	>= 0.05	Terbutaline	Activator	asthma
ADRB2	Adrb2	AT2	-0.0699098723966901	0.866227716358416	>= 0.05	Terbutaline	Activator	asthma
ADRB2	Adrb2	AT1	-0.0180661388825048	0.973529734232178	>= 0.05	Terbutaline	Activator	asthma
ADRB2	Adrb2	Ciliated	1	0.140774719885438	>= 0.05	Terbutaline	Activator	asthma
ADRB2	Adrb2	Mono	0.214812417166216	0.420437431882555	>= 0.05	Terbutaline	Activator	asthma
ADRB2	Adrb2	DC	-0.347116812065338	0.41682007391539	>= 0.05	Terbutaline	Activator	asthma
ADRB2	Adrb2	Mphage	-0.0230644746202607	0.950510233388363	>= 0.05	Terbutaline	Activator	asthma
ADRB2	Adrb2	Mphage-DC	-0.631307376845512	0.353463233768069	>= 0.05	Terbutaline	Activator	asthma
ADRB2	Adrb2	Baso	-0.815586771843812	0.496085509004471	>= 0.05	Terbutaline	Activator	asthma
ADRB2	Adrb2	NK	-0.643137805386678	0.202976388416768	>= 0.05	Terbutaline	Activator	asthma
ADRB2	Adrb2	NK-T	-0.320654639620359	0.633275767608653	>= 0.05	Terbutaline	Activator	asthma
ADRB2	Adrb2	Tcells	0.0349519859083471	0.927593275291282	>= 0.05	Terbutaline	Activator	asthma
ADRB2	Adrb2	Bcells	-0.264762860076841	0.284597951486544	>= 0.05	Terbutaline	Activator	asthma
ADRB2	Adrb2	MegK	0.780648094405972	0.685420971151476	>= 0.05	Terbutaline	Activator	asthma
ADRB2	Adrb2	Erythro	-0.0680620306126518	0.85871708730869	>= 0.05	Terbutaline	Activator	asthma
ADRB2	Adrb2	Endo	0.153056579913236	0.776183005914224	>= 0.05	Formoterol	Activator	asthma, COPD
ADRB2	Adrb2	LymEndo	-0.132713098947486	0.892338196666581	>= 0.05	Formoterol	Activator	asthma, COPD
ADRB2	Adrb2	MyoFB	-0.0315015273700966	0.961254328563667	>= 0.05	Formoterol	Activator	asthma, COPD
ADRB2	Adrb2	FB	-0.377013165996254	0.434748648817543	>= 0.05	Formoterol	Activator	asthma, COPD
ADRB2	Adrb2	Pcyte	1	0.515299039578044	>= 0.05	Formoterol	Activator	asthma, COPD
ADRB2	Adrb2	AT2	-0.0699098723966901	0.866227716358416	>= 0.05	Formoterol	Activator	asthma, COPD
ADRB2	Adrb2	AT1	-0.0180661388825048	0.973529734232178	>= 0.05	Formoterol	Activator	asthma, COPD
ADRB2	Adrb2	Ciliated	1	0.140774719885438	>= 0.05	Formoterol	Activator	asthma, COPD
ADRB2	Adrb2	Mono	0.214812417166216	0.420437431882555	>= 0.05	Formoterol	Activator	asthma, COPD
ADRB2	Adrb2	DC	-0.347116812065338	0.41682007391539	>= 0.05	Formoterol	Activator	asthma, COPD
ADRB2	Adrb2	Mphage	-0.0230644746202607	0.950510233388363	>= 0.05	Formoterol	Activator	asthma, COPD
ADRB2	Adrb2	Mphage-DC	-0.631307376845512	0.353463233768069	>= 0.05	Formoterol	Activator	asthma, COPD
ADRB2	Adrb2	Baso	-0.815586771843812	0.496085509004471	>= 0.05	Formoterol	Activator	asthma, COPD
ADRB2	Adrb2	NK	-0.643137805386678	0.202976388416768	>= 0.05	Formoterol	Activator	asthma, COPD
ADRB2	Adrb2	NK-T	-0.320654639620359	0.633275767608653	>= 0.05	Formoterol	Activator	asthma, COPD
ADRB2	Adrb2	Tcells	0.0349519859083471	0.927593275291282	>= 0.05	Formoterol	Activator	asthma, COPD
ADRB2	Adrb2	Bcells	-0.264762860076841	0.284597951486544	>= 0.05	Formoterol	Activator	asthma, COPD
ADRB2	Adrb2	MegK	0.780648094405972	0.685420971151476	>= 0.05	Formoterol	Activator	asthma, COPD
ADRB2	Adrb2	Erythro	-0.0680620306126518	0.85871708730869	>= 0.05	Formoterol	Activator	asthma, COPD
ADRB2	Adrb2	Endo	0.153056579913236	0.776183005914224	>= 0.05	Levosalbutamol	Activator	asthma, COPD
ADRB2	Adrb2	LymEndo	-0.132713098947486	0.892338196666581	>= 0.05	Levosalbutamol	Activator	asthma, COPD
ADRB2	Adrb2	MyoFB	-0.0315015273700966	0.961254328563667	>= 0.05	Levosalbutamol	Activator	asthma, COPD
ADRB2	Adrb2	FB	-0.377013165996254	0.434748648817543	>= 0.05	Levosalbutamol	Activator	asthma, COPD
ADRB2	Adrb2	Pcyte	1	0.515299039578044	>= 0.05	Levosalbutamol	Activator	asthma, COPD
ADRB2	Adrb2	AT2	-0.0699098723966901	0.866227716358416	>= 0.05	Levosalbutamol	Activator	asthma, COPD
ADRB2	Adrb2	AT1	-0.0180661388825048	0.973529734232178	>= 0.05	Levosalbutamol	Activator	asthma, COPD
ADRB2	Adrb2	Ciliated	1	0.140774719885438	>= 0.05	Levosalbutamol	Activator	asthma, COPD
ADRB2	Adrb2	Mono	0.214812417166216	0.420437431882555	>= 0.05	Levosalbutamol	Activator	asthma, COPD
ADRB2	Adrb2	DC	-0.347116812065338	0.41682007391539	>= 0.05	Levosalbutamol	Activator	asthma, COPD
ADRB2	Adrb2	Mphage	-0.0230644746202607	0.950510233388363	>= 0.05	Levosalbutamol	Activator	asthma, COPD
ADRB2	Adrb2	Mphage-DC	-0.631307376845512	0.353463233768069	>= 0.05	Levosalbutamol	Activator	asthma, COPD
ADRB2	Adrb2	Baso	-0.815586771843812	0.496085509004471	>= 0.05	Levosalbutamol	Activator	asthma, COPD
ADRB2	Adrb2	NK	-0.643137805386678	0.202976388416768	>= 0.05	Levosalbutamol	Activator	asthma, COPD
ADRB2	Adrb2	NK-T	-0.320654639620359	0.633275767608653	>= 0.05	Levosalbutamol	Activator	asthma, COPD
ADRB2	Adrb2	Tcells	0.0349519859083471	0.927593275291282	>= 0.05	Levosalbutamol	Activator	asthma, COPD
ADRB2	Adrb2	Bcells	-0.264762860076841	0.284597951486544	>= 0.05	Levosalbutamol	Activator	asthma, COPD
ADRB2	Adrb2	MegK	0.780648094405972	0.685420971151476	>= 0.05	Levosalbutamol	Activator	asthma, COPD
ADRB2	Adrb2	Erythro	-0.0680620306126518	0.85871708730869	>= 0.05	Levosalbutamol	Activator	asthma, COPD
ADRB2	Adrb2	Endo	0.153056579913236	0.776183005914224	>= 0.05	Salbutamol	Activator	asthma, COPD
ADRB2	Adrb2	LymEndo	-0.132713098947486	0.892338196666581	>= 0.05	Salbutamol	Activator	asthma, COPD
ADRB2	Adrb2	MyoFB	-0.0315015273700966	0.961254328563667	>= 0.05	Salbutamol	Activator	asthma, COPD
ADRB2	Adrb2	FB	-0.377013165996254	0.434748648817543	>= 0.05	Salbutamol	Activator	asthma, COPD
ADRB2	Adrb2	Pcyte	1	0.515299039578044	>= 0.05	Salbutamol	Activator	asthma, COPD
ADRB2	Adrb2	AT2	-0.0699098723966901	0.866227716358416	>= 0.05	Salbutamol	Activator	asthma, COPD
ADRB2	Adrb2	AT1	-0.0180661388825048	0.973529734232178	>= 0.05	Salbutamol	Activator	asthma, COPD
ADRB2	Adrb2	Ciliated	1	0.140774719885438	>= 0.05	Salbutamol	Activator	asthma, COPD
ADRB2	Adrb2	Mono	0.214812417166216	0.420437431882555	>= 0.05	Salbutamol	Activator	asthma, COPD
ADRB2	Adrb2	DC	-0.347116812065338	0.41682007391539	>= 0.05	Salbutamol	Activator	asthma, COPD
ADRB2	Adrb2	Mphage	-0.0230644746202607	0.950510233388363	>= 0.05	Salbutamol	Activator	asthma, COPD
ADRB2	Adrb2	Mphage-DC	-0.631307376845512	0.353463233768069	>= 0.05	Salbutamol	Activator	asthma, COPD
ADRB2	Adrb2	Baso	-0.815586771843812	0.496085509004471	>= 0.05	Salbutamol	Activator	asthma, COPD
ADRB2	Adrb2	NK	-0.643137805386678	0.202976388416768	>= 0.05	Salbutamol	Activator	asthma, COPD
ADRB2	Adrb2	NK-T	-0.320654639620359	0.633275767608653	>= 0.05	Salbutamol	Activator	asthma, COPD
ADRB2	Adrb2	Tcells	0.0349519859083471	0.927593275291282	>= 0.05	Salbutamol	Activator	asthma, COPD
ADRB2	Adrb2	Bcells	-0.264762860076841	0.284597951486544	>= 0.05	Salbutamol	Activator	asthma, COPD
ADRB2	Adrb2	MegK	0.780648094405972	0.685420971151476	>= 0.05	Salbutamol	Activator	asthma, COPD
ADRB2	Adrb2	Erythro	-0.0680620306126518	0.85871708730869	>= 0.05	Salbutamol	Activator	asthma, COPD
ADRB2	Adrb2	Endo	0.153056579913236	0.776183005914224	>= 0.05	Salmeterol	Activator	asthma, COPD
ADRB2	Adrb2	LymEndo	-0.132713098947486	0.892338196666581	>= 0.05	Salmeterol	Activator	asthma, COPD
ADRB2	Adrb2	MyoFB	-0.0315015273700966	0.961254328563667	>= 0.05	Salmeterol	Activator	asthma, COPD
ADRB2	Adrb2	FB	-0.377013165996254	0.434748648817543	>= 0.05	Salmeterol	Activator	asthma, COPD
ADRB2	Adrb2	Pcyte	1	0.515299039578044	>= 0.05	Salmeterol	Activator	asthma, COPD
ADRB2	Adrb2	AT2	-0.0699098723966901	0.866227716358416	>= 0.05	Salmeterol	Activator	asthma, COPD
ADRB2	Adrb2	AT1	-0.0180661388825048	0.973529734232178	>= 0.05	Salmeterol	Activator	asthma, COPD
ADRB2	Adrb2	Ciliated	1	0.140774719885438	>= 0.05	Salmeterol	Activator	asthma, COPD
ADRB2	Adrb2	Mono	0.214812417166216	0.420437431882555	>= 0.05	Salmeterol	Activator	asthma, COPD
ADRB2	Adrb2	DC	-0.347116812065338	0.41682007391539	>= 0.05	Salmeterol	Activator	asthma, COPD
ADRB2	Adrb2	Mphage	-0.0230644746202607	0.950510233388363	>= 0.05	Salmeterol	Activator	asthma, COPD
ADRB2	Adrb2	Mphage-DC	-0.631307376845512	0.353463233768069	>= 0.05	Salmeterol	Activator	asthma, COPD
ADRB2	Adrb2	Baso	-0.815586771843812	0.496085509004471	>= 0.05	Salmeterol	Activator	asthma, COPD
ADRB2	Adrb2	NK	-0.643137805386678	0.202976388416768	>= 0.05	Salmeterol	Activator	asthma, COPD
ADRB2	Adrb2	NK-T	-0.320654639620359	0.633275767608653	>= 0.05	Salmeterol	Activator	asthma, COPD
ADRB2	Adrb2	Tcells	0.0349519859083471	0.927593275291282	>= 0.05	Salmeterol	Activator	asthma, COPD
ADRB2	Adrb2	Bcells	-0.264762860076841	0.284597951486544	>= 0.05	Salmeterol	Activator	asthma, COPD
ADRB2	Adrb2	MegK	0.780648094405972	0.685420971151476	>= 0.05	Salmeterol	Activator	asthma, COPD
ADRB2	Adrb2	Erythro	-0.0680620306126518	0.85871708730869	>= 0.05	Salmeterol	Activator	asthma, COPD
CHRM2	Chrm2	Endo	0.443436672273097	0.112395290725392	>= 0.05	Aclidinium	Inhibitor	COPD
CHRM2	Chrm2	MyoFB	0.849992239547063	0.514828060142519	>= 0.05	Aclidinium	Inhibitor	COPD
CHRM2	Chrm2	FB	0.886450680705607	0.643605030873984	>= 0.05	Aclidinium	Inhibitor	COPD
CHRM2	Chrm2	AT2	-0.743077854416419	0.662577226285919	>= 0.05	Aclidinium	Inhibitor	COPD
CHRM2	Chrm2	Mono	1	0.495930754247163	>= 0.05	Aclidinium	Inhibitor	COPD
CHRM2	Chrm2	DC	1	0.620417705815618	>= 0.05	Aclidinium	Inhibitor	COPD
CHRM2	Chrm2	Mphage	0.288892040176103	0.920931670107351	>= 0.05	Aclidinium	Inhibitor	COPD
CHRM2	Chrm2	NK	-0.878831526721036	0.799852748395324	>= 0.05	Aclidinium	Inhibitor	COPD
CHRM2	Chrm2	Tcells	1	0.313506804457054	>= 0.05	Aclidinium	Inhibitor	COPD
CHRM2	Chrm2	Bcells	0.46860078978271	0.656018722780626	>= 0.05	Aclidinium	Inhibitor	COPD
CHRM2	Chrm2	Erythro	-1	0.142473487714226	>= 0.05	Aclidinium	Inhibitor	COPD
CHRM2	Chrm2	Endo	0.443436672273097	0.112395290725392	>= 0.05	Glycopyrronium	Inhibitor	COPD
CHRM2	Chrm2	MyoFB	0.849992239547063	0.514828060142519	>= 0.05	Glycopyrronium	Inhibitor	COPD
CHRM2	Chrm2	FB	0.886450680705607	0.643605030873984	>= 0.05	Glycopyrronium	Inhibitor	COPD
CHRM2	Chrm2	AT2	-0.743077854416419	0.662577226285919	>= 0.05	Glycopyrronium	Inhibitor	COPD
CHRM2	Chrm2	Mono	1	0.495930754247163	>= 0.05	Glycopyrronium	Inhibitor	COPD
CHRM2	Chrm2	DC	1	0.620417705815618	>= 0.05	Glycopyrronium	Inhibitor	COPD
CHRM2	Chrm2	Mphage	0.288892040176103	0.920931670107351	>= 0.05	Glycopyrronium	Inhibitor	COPD
CHRM2	Chrm2	NK	-0.878831526721036	0.799852748395324	>= 0.05	Glycopyrronium	Inhibitor	COPD
CHRM2	Chrm2	Tcells	1	0.313506804457054	>= 0.05	Glycopyrronium	Inhibitor	COPD
CHRM2	Chrm2	Bcells	0.46860078978271	0.656018722780626	>= 0.05	Glycopyrronium	Inhibitor	COPD
CHRM2	Chrm2	Erythro	-1	0.142473487714226	>= 0.05	Glycopyrronium	Inhibitor	COPD
CHRM2	Chrm2	Endo	0.443436672273097	0.112395290725392	>= 0.05	Umeclidinium	Inhibitor	COPD
CHRM2	Chrm2	MyoFB	0.849992239547063	0.514828060142519	>= 0.05	Umeclidinium	Inhibitor	COPD
CHRM2	Chrm2	FB	0.886450680705607	0.643605030873984	>= 0.05	Umeclidinium	Inhibitor	COPD
CHRM2	Chrm2	AT2	-0.743077854416419	0.662577226285919	>= 0.05	Umeclidinium	Inhibitor	COPD
CHRM2	Chrm2	Mono	1	0.495930754247163	>= 0.05	Umeclidinium	Inhibitor	COPD
CHRM2	Chrm2	DC	1	0.620417705815618	>= 0.05	Umeclidinium	Inhibitor	COPD
CHRM2	Chrm2	Mphage	0.288892040176103	0.920931670107351	>= 0.05	Umeclidinium	Inhibitor	COPD
CHRM2	Chrm2	NK	-0.878831526721036	0.799852748395324	>= 0.05	Umeclidinium	Inhibitor	COPD
CHRM2	Chrm2	Tcells	1	0.313506804457054	>= 0.05	Umeclidinium	Inhibitor	COPD
CHRM2	Chrm2	Bcells	0.46860078978271	0.656018722780626	>= 0.05	Umeclidinium	Inhibitor	COPD
CHRM2	Chrm2	Erythro	-1	0.142473487714226	>= 0.05	Umeclidinium	Inhibitor	COPD
CHRM2	Chrm2	Endo	0.443436672273097	0.112395290725392	>= 0.05	Ipratropium	Inhibitor	asthma, COPD
CHRM2	Chrm2	MyoFB	0.849992239547063	0.514828060142519	>= 0.05	Ipratropium	Inhibitor	asthma, COPD
CHRM2	Chrm2	FB	0.886450680705607	0.643605030873984	>= 0.05	Ipratropium	Inhibitor	asthma, COPD
CHRM2	Chrm2	AT2	-0.743077854416419	0.662577226285919	>= 0.05	Ipratropium	Inhibitor	asthma, COPD
CHRM2	Chrm2	Mono	1	0.495930754247163	>= 0.05	Ipratropium	Inhibitor	asthma, COPD
CHRM2	Chrm2	DC	1	0.620417705815618	>= 0.05	Ipratropium	Inhibitor	asthma, COPD
CHRM2	Chrm2	Mphage	0.288892040176103	0.920931670107351	>= 0.05	Ipratropium	Inhibitor	asthma, COPD
CHRM2	Chrm2	NK	-0.878831526721036	0.799852748395324	>= 0.05	Ipratropium	Inhibitor	asthma, COPD
CHRM2	Chrm2	Tcells	1	0.313506804457054	>= 0.05	Ipratropium	Inhibitor	asthma, COPD
CHRM2	Chrm2	Bcells	0.46860078978271	0.656018722780626	>= 0.05	Ipratropium	Inhibitor	asthma, COPD
CHRM2	Chrm2	Erythro	-1	0.142473487714226	>= 0.05	Ipratropium	Inhibitor	asthma, COPD
CHRM2	Chrm2	Endo	0.443436672273097	0.112395290725392	>= 0.05	Tiotropium	Inhibitor	asthma, COPD
CHRM2	Chrm2	MyoFB	0.849992239547063	0.514828060142519	>= 0.05	Tiotropium	Inhibitor	asthma, COPD
CHRM2	Chrm2	FB	0.886450680705607	0.643605030873984	>= 0.05	Tiotropium	Inhibitor	asthma, COPD
CHRM2	Chrm2	AT2	-0.743077854416419	0.662577226285919	>= 0.05	Tiotropium	Inhibitor	asthma, COPD
CHRM2	Chrm2	Mono	1	0.495930754247163	>= 0.05	Tiotropium	Inhibitor	asthma, COPD
CHRM2	Chrm2	DC	1	0.620417705815618	>= 0.05	Tiotropium	Inhibitor	asthma, COPD
CHRM2	Chrm2	Mphage	0.288892040176103	0.920931670107351	>= 0.05	Tiotropium	Inhibitor	asthma, COPD
CHRM2	Chrm2	NK	-0.878831526721036	0.799852748395324	>= 0.05	Tiotropium	Inhibitor	asthma, COPD
CHRM2	Chrm2	Tcells	1	0.313506804457054	>= 0.05	Tiotropium	Inhibitor	asthma, COPD
CHRM2	Chrm2	Bcells	0.46860078978271	0.656018722780626	>= 0.05	Tiotropium	Inhibitor	asthma, COPD
CHRM2	Chrm2	Erythro	-1	0.142473487714226	>= 0.05	Tiotropium	Inhibitor	asthma, COPD
NR3C1	Nr3c1	Endo	-0.140378800335948	0.192380047694966	>= 0.05	Beclometasone	Activator	asthma
NR3C1	Nr3c1	LymEndo	-1	0.047382627338311	[0.01, 0.05)	Beclometasone	Activator	asthma
NR3C1	Nr3c1	MyoFB	-0.16116211269549	0.572651792190694	>= 0.05	Beclometasone	Activator	asthma
NR3C1	Nr3c1	FB	-0.00528637991486274	0.984171879828891	>= 0.05	Beclometasone	Activator	asthma
NR3C1	Nr3c1	Pcyte	0.610774879992347	0.263343245462932	>= 0.05	Beclometasone	Activator	asthma
NR3C1	Nr3c1	AT2	-0.0797598100824177	0.75240535398367	>= 0.05	Beclometasone	Activator	asthma
NR3C1	Nr3c1	AT1	-0.221654682374748	0.641958440909225	>= 0.05	Beclometasone	Activator	asthma
NR3C1	Nr3c1	Ciliated	0.484176389923669	0.533343436100953	>= 0.05	Beclometasone	Activator	asthma
NR3C1	Nr3c1	Mono	-0.206558783398193	0.317064597289079	>= 0.05	Beclometasone	Activator	asthma
NR3C1	Nr3c1	DC	-0.23584175428939	0.379963024316544	>= 0.05	Beclometasone	Activator	asthma
NR3C1	Nr3c1	Mphage	-0.182633333258782	0.381990450346969	>= 0.05	Beclometasone	Activator	asthma
NR3C1	Nr3c1	Mphage-DC	0.202374199364063	0.70376611458287	>= 0.05	Beclometasone	Activator	asthma
NR3C1	Nr3c1	Baso	0.634908692033067	0.547396050544665	>= 0.05	Beclometasone	Activator	asthma
NR3C1	Nr3c1	NK	-0.429664311881122	0.225722228177583	>= 0.05	Beclometasone	Activator	asthma
NR3C1	Nr3c1	NK-T	0.254748090175893	0.594424250454832	>= 0.05	Beclometasone	Activator	asthma
NR3C1	Nr3c1	Tcells	0.0919918826858421	0.728542669741521	>= 0.05	Beclometasone	Activator	asthma
NR3C1	Nr3c1	Bcells	-0.185584568132691	0.291194452739066	>= 0.05	Beclometasone	Activator	asthma
NR3C1	Nr3c1	MegK	-0.0850821213310944	0.970125040558559	>= 0.05	Beclometasone	Activator	asthma
NR3C1	Nr3c1	Erythro	-0.177067571219991	0.629934503660726	>= 0.05	Beclometasone	Activator	asthma
NR3C1	Nr3c1	Endo	-0.140378800335948	0.192380047694966	>= 0.05	Mometasone	Activator	asthma
NR3C1	Nr3c1	LymEndo	-1	0.047382627338311	[0.01, 0.05)	Mometasone	Activator	asthma
NR3C1	Nr3c1	MyoFB	-0.16116211269549	0.572651792190694	>= 0.05	Mometasone	Activator	asthma
NR3C1	Nr3c1	FB	-0.00528637991486274	0.984171879828891	>= 0.05	Mometasone	Activator	asthma
NR3C1	Nr3c1	Pcyte	0.610774879992347	0.263343245462932	>= 0.05	Mometasone	Activator	asthma
NR3C1	Nr3c1	AT2	-0.0797598100824177	0.75240535398367	>= 0.05	Mometasone	Activator	asthma
NR3C1	Nr3c1	AT1	-0.221654682374748	0.641958440909225	>= 0.05	Mometasone	Activator	asthma
NR3C1	Nr3c1	Ciliated	0.484176389923669	0.533343436100953	>= 0.05	Mometasone	Activator	asthma
NR3C1	Nr3c1	Mono	-0.206558783398193	0.317064597289079	>= 0.05	Mometasone	Activator	asthma
NR3C1	Nr3c1	DC	-0.23584175428939	0.379963024316544	>= 0.05	Mometasone	Activator	asthma
NR3C1	Nr3c1	Mphage	-0.182633333258782	0.381990450346969	>= 0.05	Mometasone	Activator	asthma
NR3C1	Nr3c1	Mphage-DC	0.202374199364063	0.70376611458287	>= 0.05	Mometasone	Activator	asthma
NR3C1	Nr3c1	Baso	0.634908692033067	0.547396050544665	>= 0.05	Mometasone	Activator	asthma
NR3C1	Nr3c1	NK	-0.429664311881122	0.225722228177583	>= 0.05	Mometasone	Activator	asthma
NR3C1	Nr3c1	NK-T	0.254748090175893	0.594424250454832	>= 0.05	Mometasone	Activator	asthma
NR3C1	Nr3c1	Tcells	0.0919918826858421	0.728542669741521	>= 0.05	Mometasone	Activator	asthma
NR3C1	Nr3c1	Bcells	-0.185584568132691	0.291194452739066	>= 0.05	Mometasone	Activator	asthma
NR3C1	Nr3c1	MegK	-0.0850821213310944	0.970125040558559	>= 0.05	Mometasone	Activator	asthma
NR3C1	Nr3c1	Erythro	-0.177067571219991	0.629934503660726	>= 0.05	Mometasone	Activator	asthma
NR3C1	Nr3c1	Endo	-0.140378800335948	0.192380047694966	>= 0.05	Budesonide	Activator	asthma, COPD
NR3C1	Nr3c1	LymEndo	-1	0.047382627338311	[0.01, 0.05)	Budesonide	Activator	asthma, COPD
NR3C1	Nr3c1	MyoFB	-0.16116211269549	0.572651792190694	>= 0.05	Budesonide	Activator	asthma, COPD
NR3C1	Nr3c1	FB	-0.00528637991486274	0.984171879828891	>= 0.05	Budesonide	Activator	asthma, COPD
NR3C1	Nr3c1	Pcyte	0.610774879992347	0.263343245462932	>= 0.05	Budesonide	Activator	asthma, COPD
NR3C1	Nr3c1	AT2	-0.0797598100824177	0.75240535398367	>= 0.05	Budesonide	Activator	asthma, COPD
NR3C1	Nr3c1	AT1	-0.221654682374748	0.641958440909225	>= 0.05	Budesonide	Activator	asthma, COPD
NR3C1	Nr3c1	Ciliated	0.484176389923669	0.533343436100953	>= 0.05	Budesonide	Activator	asthma, COPD
NR3C1	Nr3c1	Mono	-0.206558783398193	0.317064597289079	>= 0.05	Budesonide	Activator	asthma, COPD
NR3C1	Nr3c1	DC	-0.23584175428939	0.379963024316544	>= 0.05	Budesonide	Activator	asthma, COPD
NR3C1	Nr3c1	Mphage	-0.182633333258782	0.381990450346969	>= 0.05	Budesonide	Activator	asthma, COPD
NR3C1	Nr3c1	Mphage-DC	0.202374199364063	0.70376611458287	>= 0.05	Budesonide	Activator	asthma, COPD
NR3C1	Nr3c1	Baso	0.634908692033067	0.547396050544665	>= 0.05	Budesonide	Activator	asthma, COPD
NR3C1	Nr3c1	NK	-0.429664311881122	0.225722228177583	>= 0.05	Budesonide	Activator	asthma, COPD
NR3C1	Nr3c1	NK-T	0.254748090175893	0.594424250454832	>= 0.05	Budesonide	Activator	asthma, COPD
NR3C1	Nr3c1	Tcells	0.0919918826858421	0.728542669741521	>= 0.05	Budesonide	Activator	asthma, COPD
NR3C1	Nr3c1	Bcells	-0.185584568132691	0.291194452739066	>= 0.05	Budesonide	Activator	asthma, COPD
NR3C1	Nr3c1	MegK	-0.0850821213310944	0.970125040558559	>= 0.05	Budesonide	Activator	asthma, COPD
NR3C1	Nr3c1	Erythro	-0.177067571219991	0.629934503660726	>= 0.05	Budesonide	Activator	asthma, COPD
NR3C1	Nr3c1	Endo	-0.140378800335948	0.192380047694966	>= 0.05	Fluticasone	Activator	asthma, COPD
NR3C1	Nr3c1	Endo	-0.140378800335948	0.192380047694966	>= 0.05	Fluticasone	Activator	asthma, COPD
NR3C1	Nr3c1	LymEndo	-1	0.047382627338311	[0.01, 0.05)	Fluticasone	Activator	asthma, COPD
NR3C1	Nr3c1	LymEndo	-1	0.047382627338311	[0.01, 0.05)	Fluticasone	Activator	asthma, COPD
NR3C1	Nr3c1	MyoFB	-0.16116211269549	0.572651792190694	>= 0.05	Fluticasone	Activator	asthma, COPD
NR3C1	Nr3c1	MyoFB	-0.16116211269549	0.572651792190694	>= 0.05	Fluticasone	Activator	asthma, COPD
NR3C1	Nr3c1	FB	-0.00528637991486274	0.984171879828891	>= 0.05	Fluticasone	Activator	asthma, COPD
NR3C1	Nr3c1	FB	-0.00528637991486274	0.984171879828891	>= 0.05	Fluticasone	Activator	asthma, COPD
NR3C1	Nr3c1	Pcyte	0.610774879992347	0.263343245462932	>= 0.05	Fluticasone	Activator	asthma, COPD
NR3C1	Nr3c1	Pcyte	0.610774879992347	0.263343245462932	>= 0.05	Fluticasone	Activator	asthma, COPD
NR3C1	Nr3c1	AT2	-0.0797598100824177	0.75240535398367	>= 0.05	Fluticasone	Activator	asthma, COPD
NR3C1	Nr3c1	AT2	-0.0797598100824177	0.75240535398367	>= 0.05	Fluticasone	Activator	asthma, COPD
NR3C1	Nr3c1	AT1	-0.221654682374748	0.641958440909225	>= 0.05	Fluticasone	Activator	asthma, COPD
NR3C1	Nr3c1	AT1	-0.221654682374748	0.641958440909225	>= 0.05	Fluticasone	Activator	asthma, COPD
NR3C1	Nr3c1	Ciliated	0.484176389923669	0.533343436100953	>= 0.05	Fluticasone	Activator	asthma, COPD
NR3C1	Nr3c1	Ciliated	0.484176389923669	0.533343436100953	>= 0.05	Fluticasone	Activator	asthma, COPD
NR3C1	Nr3c1	Mono	-0.206558783398193	0.317064597289079	>= 0.05	Fluticasone	Activator	asthma, COPD
NR3C1	Nr3c1	Mono	-0.206558783398193	0.317064597289079	>= 0.05	Fluticasone	Activator	asthma, COPD
NR3C1	Nr3c1	DC	-0.23584175428939	0.379963024316544	>= 0.05	Fluticasone	Activator	asthma, COPD
NR3C1	Nr3c1	DC	-0.23584175428939	0.379963024316544	>= 0.05	Fluticasone	Activator	asthma, COPD
NR3C1	Nr3c1	Mphage	-0.182633333258782	0.381990450346969	>= 0.05	Fluticasone	Activator	asthma, COPD
NR3C1	Nr3c1	Mphage	-0.182633333258782	0.381990450346969	>= 0.05	Fluticasone	Activator	asthma, COPD
NR3C1	Nr3c1	Mphage-DC	0.202374199364063	0.70376611458287	>= 0.05	Fluticasone	Activator	asthma, COPD
NR3C1	Nr3c1	Mphage-DC	0.202374199364063	0.70376611458287	>= 0.05	Fluticasone	Activator	asthma, COPD
NR3C1	Nr3c1	Baso	0.634908692033067	0.547396050544665	>= 0.05	Fluticasone	Activator	asthma, COPD
NR3C1	Nr3c1	Baso	0.634908692033067	0.547396050544665	>= 0.05	Fluticasone	Activator	asthma, COPD
NR3C1	Nr3c1	NK	-0.429664311881122	0.225722228177583	>= 0.05	Fluticasone	Activator	asthma, COPD
NR3C1	Nr3c1	NK	-0.429664311881122	0.225722228177583	>= 0.05	Fluticasone	Activator	asthma, COPD
NR3C1	Nr3c1	NK-T	0.254748090175893	0.594424250454832	>= 0.05	Fluticasone	Activator	asthma, COPD
NR3C1	Nr3c1	NK-T	0.254748090175893	0.594424250454832	>= 0.05	Fluticasone	Activator	asthma, COPD
NR3C1	Nr3c1	Tcells	0.0919918826858421	0.728542669741521	>= 0.05	Fluticasone	Activator	asthma, COPD
NR3C1	Nr3c1	Tcells	0.0919918826858421	0.728542669741521	>= 0.05	Fluticasone	Activator	asthma, COPD
NR3C1	Nr3c1	Bcells	-0.185584568132691	0.291194452739066	>= 0.05	Fluticasone	Activator	asthma, COPD
NR3C1	Nr3c1	Bcells	-0.185584568132691	0.291194452739066	>= 0.05	Fluticasone	Activator	asthma, COPD
NR3C1	Nr3c1	MegK	-0.0850821213310944	0.970125040558559	>= 0.05	Fluticasone	Activator	asthma, COPD
NR3C1	Nr3c1	MegK	-0.0850821213310944	0.970125040558559	>= 0.05	Fluticasone	Activator	asthma, COPD
NR3C1	Nr3c1	Erythro	-0.177067571219991	0.629934503660726	>= 0.05	Fluticasone	Activator	asthma, COPD
NR3C1	Nr3c1	Erythro	-0.177067571219991	0.629934503660726	>= 0.05	Fluticasone	Activator	asthma, COPD
TNF	Tnf	Endo	-0.473326594541672	0.640550874061719	>= 0.05	Clenbuterol	Unknown	asthma
TNF	Tnf	LymEndo	-0.300308752335043	0.941094880252058	>= 0.05	Clenbuterol	Unknown	asthma
TNF	Tnf	AT2	0.436469316436153	0.859871397172156	>= 0.05	Clenbuterol	Unknown	asthma
TNF	Tnf	Mono	0.444488736505819	0.349615941729632	>= 0.05	Clenbuterol	Unknown	asthma
TNF	Tnf	DC	-0.299873855231952	0.733310545747096	>= 0.05	Clenbuterol	Unknown	asthma
TNF	Tnf	Mphage	-0.0252199428282655	0.969870475430043	>= 0.05	Clenbuterol	Unknown	asthma
TNF	Tnf	Mphage-DC	-1	0.546846966001773	>= 0.05	Clenbuterol	Unknown	asthma
TNF	Tnf	Baso	-0.891480631526785	0.771569508446505	>= 0.05	Clenbuterol	Unknown	asthma
TNF	Tnf	NK	1	0.589180395652059	>= 0.05	Clenbuterol	Unknown	asthma
TNF	Tnf	NK-T	1	0.149867122116283	>= 0.05	Clenbuterol	Unknown	asthma
TNF	Tnf	Tcells	-0.3838678928983	0.735421003000264	>= 0.05	Clenbuterol	Unknown	asthma
TNF	Tnf	Bcells	0.0559669074707033	0.933627989771392	>= 0.05	Clenbuterol	Unknown	asthma
TNF	Tnf	Erythro	-1	0.230235067890336	>= 0.05	Clenbuterol	Unknown	asthma
ALOX5	Alox5	Endo	-0.50494084046839	0.342175097037246	>= 0.05	Montelukast	Unknown	asthma
ALOX5	Alox5	LymEndo	-0.300308752335043	0.941094880252058	>= 0.05	Montelukast	Unknown	asthma
ALOX5	Alox5	MyoFB	-0.608414430800413	0.690703147924746	>= 0.05	Montelukast	Unknown	asthma
ALOX5	Alox5	FB	-1	0.506190961965519	>= 0.05	Montelukast	Unknown	asthma
ALOX5	Alox5	AT2	-0.170918862490027	0.856368255116539	>= 0.05	Montelukast	Unknown	asthma
ALOX5	Alox5	AT1	-1	0.58994921398508	>= 0.05	Montelukast	Unknown	asthma
ALOX5	Alox5	Mono	0.248992841574808	0.562303552017711	>= 0.05	Montelukast	Unknown	asthma
ALOX5	Alox5	DC	1	0.0671500399258255	>= 0.05	Montelukast	Unknown	asthma
ALOX5	Alox5	Mphage	0.113695786349336	0.539736521968124	>= 0.05	Montelukast	Unknown	asthma
ALOX5	Alox5	Mphage-DC	0.847440591326781	0.262204195526639	>= 0.05	Montelukast	Unknown	asthma
ALOX5	Alox5	Baso	-0.80555979294924	0.391226703146406	>= 0.05	Montelukast	Unknown	asthma
ALOX5	Alox5	NK	-0.204070567779055	0.911825315556415	>= 0.05	Montelukast	Unknown	asthma
ALOX5	Alox5	NK-T	1	0.111928384822511	>= 0.05	Montelukast	Unknown	asthma
ALOX5	Alox5	Tcells	-1	0.130501399721409	>= 0.05	Montelukast	Unknown	asthma
ALOX5	Alox5	Bcells	-0.274352515897255	0.729763547413388	>= 0.05	Montelukast	Unknown	asthma
ALOX5	Alox5	Erythro	0.663160965169413	0.619657060234921	>= 0.05	Montelukast	Unknown	asthma
ALOX5	Alox5	Endo	-0.50494084046839	0.342175097037246	>= 0.05	Zileuton	Inhibitor	asthma
ALOX5	Alox5	LymEndo	-0.300308752335043	0.941094880252058	>= 0.05	Zileuton	Inhibitor	asthma
ALOX5	Alox5	MyoFB	-0.608414430800413	0.690703147924746	>= 0.05	Zileuton	Inhibitor	asthma
ALOX5	Alox5	FB	-1	0.506190961965519	>= 0.05	Zileuton	Inhibitor	asthma
ALOX5	Alox5	AT2	-0.170918862490027	0.856368255116539	>= 0.05	Zileuton	Inhibitor	asthma
ALOX5	Alox5	AT1	-1	0.58994921398508	>= 0.05	Zileuton	Inhibitor	asthma
ALOX5	Alox5	Mono	0.248992841574808	0.562303552017711	>= 0.05	Zileuton	Inhibitor	asthma
ALOX5	Alox5	DC	1	0.0671500399258255	>= 0.05	Zileuton	Inhibitor	asthma
ALOX5	Alox5	Mphage	0.113695786349336	0.539736521968124	>= 0.05	Zileuton	Inhibitor	asthma
ALOX5	Alox5	Mphage-DC	0.847440591326781	0.262204195526639	>= 0.05	Zileuton	Inhibitor	asthma
ALOX5	Alox5	Baso	-0.80555979294924	0.391226703146406	>= 0.05	Zileuton	Inhibitor	asthma
ALOX5	Alox5	NK	-0.204070567779055	0.911825315556415	>= 0.05	Zileuton	Inhibitor	asthma
ALOX5	Alox5	NK-T	1	0.111928384822511	>= 0.05	Zileuton	Inhibitor	asthma
ALOX5	Alox5	Tcells	-1	0.130501399721409	>= 0.05	Zileuton	Inhibitor	asthma
ALOX5	Alox5	Bcells	-0.274352515897255	0.729763547413388	>= 0.05	Zileuton	Inhibitor	asthma
ALOX5	Alox5	Erythro	0.663160965169413	0.619657060234921	>= 0.05	Zileuton	Inhibitor	asthma
FCER1A	Fcer1a	Endo	-0.84085697784626	0.480056066353842	>= 0.05	Omalizumab	Inhibitor	asthma
FCER1A	Fcer1a	FB	0.335902284170245	0.901363195057728	>= 0.05	Omalizumab	Inhibitor	asthma
FCER1A	Fcer1a	AT2	-0.524618214474311	0.793444871935966	>= 0.05	Omalizumab	Inhibitor	asthma
FCER1A	Fcer1a	Ciliated	1	0.738223068306586	>= 0.05	Omalizumab	Inhibitor	asthma
FCER1A	Fcer1a	Mono	1	0.505823900407612	>= 0.05	Omalizumab	Inhibitor	asthma
FCER1A	Fcer1a	DC	-0.950693167091049	0.674107856861911	>= 0.05	Omalizumab	Inhibitor	asthma
FCER1A	Fcer1a	Mphage	1	0.678100988881061	>= 0.05	Omalizumab	Inhibitor	asthma
FCER1A	Fcer1a	Baso	-1	0.165457721590421	>= 0.05	Omalizumab	Inhibitor	asthma
FCER1A	Fcer1a	NK	-1	0.694539671169146	>= 0.05	Omalizumab	Inhibitor	asthma
FCER1A	Fcer1a	Tcells	-1	0.594534346946912	>= 0.05	Omalizumab	Inhibitor	asthma
FCER1A	Fcer1a	Bcells	-1	0.414829482790117	>= 0.05	Omalizumab	Inhibitor	asthma
FCER1A	Fcer1a	Erythro	0.219858985979066	0.918845777879631	>= 0.05	Omalizumab	Inhibitor	asthma
PDE4B	Pde4b	Endo	1	2.55706253663997e-54	< 0.01	Iloprost	Activator	pulmonary hypertension
PDE4B	Pde4b	LymEndo	0.520452224600338	0.54318500673221	>= 0.05	Iloprost	Activator	pulmonary hypertension
PDE4B	Pde4b	MyoFB	0.49499580415429	0.21931802168572	>= 0.05	Iloprost	Activator	pulmonary hypertension
PDE4B	Pde4b	FB	0.636146356694612	0.110735734361212	>= 0.05	Iloprost	Activator	pulmonary hypertension
PDE4B	Pde4b	Pcyte	-1	0.424045265829903	>= 0.05	Iloprost	Activator	pulmonary hypertension
PDE4B	Pde4b	AT2	0.714575526949778	0.0333819909866301	[0.01, 0.05)	Iloprost	Activator	pulmonary hypertension
PDE4B	Pde4b	AT1	0.385617011929119	0.671819713577322	>= 0.05	Iloprost	Activator	pulmonary hypertension
PDE4B	Pde4b	Ciliated	0.158797184825753	0.838888868752907	>= 0.05	Iloprost	Activator	pulmonary hypertension
PDE4B	Pde4b	Mono	0.446736628463657	0.0511998433913705	>= 0.05	Iloprost	Activator	pulmonary hypertension
PDE4B	Pde4b	DC	0.206619986491404	0.501300286644425	>= 0.05	Iloprost	Activator	pulmonary hypertension
PDE4B	Pde4b	Mphage	0.170468352257668	0.563477090885434	>= 0.05	Iloprost	Activator	pulmonary hypertension
PDE4B	Pde4b	Mphage-DC	0.684344138181523	0.348536403068527	>= 0.05	Iloprost	Activator	pulmonary hypertension
PDE4B	Pde4b	Baso	0.284480996493017	0.776501621744066	>= 0.05	Iloprost	Activator	pulmonary hypertension
PDE4B	Pde4b	NK	0.504809854359104	0.15313160022566	>= 0.05	Iloprost	Activator	pulmonary hypertension
PDE4B	Pde4b	NK-T	0.893962652596881	0.126318479753264	>= 0.05	Iloprost	Activator	pulmonary hypertension
PDE4B	Pde4b	Tcells	0.310741499088183	0.175053128832132	>= 0.05	Iloprost	Activator	pulmonary hypertension
PDE4B	Pde4b	Bcells	0.138793812352566	0.382195803147221	>= 0.05	Iloprost	Activator	pulmonary hypertension
PDE4B	Pde4b	MegK	1	0.191808265375678	>= 0.05	Iloprost	Activator	pulmonary hypertension
PDE4B	Pde4b	Erythro	0.559842237448697	0.0506478728456827	>= 0.05	Iloprost	Activator	pulmonary hypertension
PDE4B	Pde4b	Endo	1	2.55706253663997e-54	< 0.01	Roflumilast	Inhibitor	COPD
PDE4B	Pde4b	LymEndo	0.520452224600338	0.54318500673221	>= 0.05	Roflumilast	Inhibitor	COPD
PDE4B	Pde4b	MyoFB	0.49499580415429	0.21931802168572	>= 0.05	Roflumilast	Inhibitor	COPD
PDE4B	Pde4b	FB	0.636146356694612	0.110735734361212	>= 0.05	Roflumilast	Inhibitor	COPD
PDE4B	Pde4b	Pcyte	-1	0.424045265829903	>= 0.05	Roflumilast	Inhibitor	COPD
PDE4B	Pde4b	AT2	0.714575526949778	0.0333819909866301	[0.01, 0.05)	Roflumilast	Inhibitor	COPD
PDE4B	Pde4b	AT1	0.385617011929119	0.671819713577322	>= 0.05	Roflumilast	Inhibitor	COPD
PDE4B	Pde4b	Ciliated	0.158797184825753	0.838888868752907	>= 0.05	Roflumilast	Inhibitor	COPD
PDE4B	Pde4b	Mono	0.446736628463657	0.0511998433913705	>= 0.05	Roflumilast	Inhibitor	COPD
PDE4B	Pde4b	DC	0.206619986491404	0.501300286644425	>= 0.05	Roflumilast	Inhibitor	COPD
PDE4B	Pde4b	Mphage	0.170468352257668	0.563477090885434	>= 0.05	Roflumilast	Inhibitor	COPD
PDE4B	Pde4b	Mphage-DC	0.684344138181523	0.348536403068527	>= 0.05	Roflumilast	Inhibitor	COPD
PDE4B	Pde4b	Baso	0.284480996493017	0.776501621744066	>= 0.05	Roflumilast	Inhibitor	COPD
PDE4B	Pde4b	NK	0.504809854359104	0.15313160022566	>= 0.05	Roflumilast	Inhibitor	COPD
PDE4B	Pde4b	NK-T	0.893962652596881	0.126318479753264	>= 0.05	Roflumilast	Inhibitor	COPD
PDE4B	Pde4b	Tcells	0.310741499088183	0.175053128832132	>= 0.05	Roflumilast	Inhibitor	COPD
PDE4B	Pde4b	Bcells	0.138793812352566	0.382195803147221	>= 0.05	Roflumilast	Inhibitor	COPD
PDE4B	Pde4b	MegK	1	0.191808265375678	>= 0.05	Roflumilast	Inhibitor	COPD
PDE4B	Pde4b	Erythro	0.559842237448697	0.0506478728456827	>= 0.05	Roflumilast	Inhibitor	COPD
PDE4B	Pde4b	Endo	1	2.55706253663997e-54	< 0.01	Dyphylline	Inhibitor	asthma
PDE4B	Pde4b	LymEndo	0.520452224600338	0.54318500673221	>= 0.05	Dyphylline	Inhibitor	asthma
PDE4B	Pde4b	MyoFB	0.49499580415429	0.21931802168572	>= 0.05	Dyphylline	Inhibitor	asthma
PDE4B	Pde4b	FB	0.636146356694612	0.110735734361212	>= 0.05	Dyphylline	Inhibitor	asthma
PDE4B	Pde4b	Pcyte	-1	0.424045265829903	>= 0.05	Dyphylline	Inhibitor	asthma
PDE4B	Pde4b	AT2	0.714575526949778	0.0333819909866301	[0.01, 0.05)	Dyphylline	Inhibitor	asthma
PDE4B	Pde4b	AT1	0.385617011929119	0.671819713577322	>= 0.05	Dyphylline	Inhibitor	asthma
PDE4B	Pde4b	Ciliated	0.158797184825753	0.838888868752907	>= 0.05	Dyphylline	Inhibitor	asthma
PDE4B	Pde4b	Mono	0.446736628463657	0.0511998433913705	>= 0.05	Dyphylline	Inhibitor	asthma
PDE4B	Pde4b	DC	0.206619986491404	0.501300286644425	>= 0.05	Dyphylline	Inhibitor	asthma
PDE4B	Pde4b	Mphage	0.170468352257668	0.563477090885434	>= 0.05	Dyphylline	Inhibitor	asthma
PDE4B	Pde4b	Mphage-DC	0.684344138181523	0.348536403068527	>= 0.05	Dyphylline	Inhibitor	asthma
PDE4B	Pde4b	Baso	0.284480996493017	0.776501621744066	>= 0.05	Dyphylline	Inhibitor	asthma
PDE4B	Pde4b	NK	0.504809854359104	0.15313160022566	>= 0.05	Dyphylline	Inhibitor	asthma
PDE4B	Pde4b	NK-T	0.893962652596881	0.126318479753264	>= 0.05	Dyphylline	Inhibitor	asthma
PDE4B	Pde4b	Tcells	0.310741499088183	0.175053128832132	>= 0.05	Dyphylline	Inhibitor	asthma
PDE4B	Pde4b	Bcells	0.138793812352566	0.382195803147221	>= 0.05	Dyphylline	Inhibitor	asthma
PDE4B	Pde4b	MegK	1	0.191808265375678	>= 0.05	Dyphylline	Inhibitor	asthma
PDE4B	Pde4b	Erythro	0.559842237448697	0.0506478728456827	>= 0.05	Dyphylline	Inhibitor	asthma
PDE4B	Pde4b	Endo	1	2.55706253663997e-54	< 0.01	Enprofylline	Inhibitor	asthma
PDE4B	Pde4b	LymEndo	0.520452224600338	0.54318500673221	>= 0.05	Enprofylline	Inhibitor	asthma
PDE4B	Pde4b	MyoFB	0.49499580415429	0.21931802168572	>= 0.05	Enprofylline	Inhibitor	asthma
PDE4B	Pde4b	FB	0.636146356694612	0.110735734361212	>= 0.05	Enprofylline	Inhibitor	asthma
PDE4B	Pde4b	Pcyte	-1	0.424045265829903	>= 0.05	Enprofylline	Inhibitor	asthma
PDE4B	Pde4b	AT2	0.714575526949778	0.0333819909866301	[0.01, 0.05)	Enprofylline	Inhibitor	asthma
PDE4B	Pde4b	AT1	0.385617011929119	0.671819713577322	>= 0.05	Enprofylline	Inhibitor	asthma
PDE4B	Pde4b	Ciliated	0.158797184825753	0.838888868752907	>= 0.05	Enprofylline	Inhibitor	asthma
PDE4B	Pde4b	Mono	0.446736628463657	0.0511998433913705	>= 0.05	Enprofylline	Inhibitor	asthma
PDE4B	Pde4b	DC	0.206619986491404	0.501300286644425	>= 0.05	Enprofylline	Inhibitor	asthma
PDE4B	Pde4b	Mphage	0.170468352257668	0.563477090885434	>= 0.05	Enprofylline	Inhibitor	asthma
PDE4B	Pde4b	Mphage-DC	0.684344138181523	0.348536403068527	>= 0.05	Enprofylline	Inhibitor	asthma
PDE4B	Pde4b	Baso	0.284480996493017	0.776501621744066	>= 0.05	Enprofylline	Inhibitor	asthma
PDE4B	Pde4b	NK	0.504809854359104	0.15313160022566	>= 0.05	Enprofylline	Inhibitor	asthma
PDE4B	Pde4b	NK-T	0.893962652596881	0.126318479753264	>= 0.05	Enprofylline	Inhibitor	asthma
PDE4B	Pde4b	Tcells	0.310741499088183	0.175053128832132	>= 0.05	Enprofylline	Inhibitor	asthma
PDE4B	Pde4b	Bcells	0.138793812352566	0.382195803147221	>= 0.05	Enprofylline	Inhibitor	asthma
PDE4B	Pde4b	MegK	1	0.191808265375678	>= 0.05	Enprofylline	Inhibitor	asthma
PDE4B	Pde4b	Erythro	0.559842237448697	0.0506478728456827	>= 0.05	Enprofylline	Inhibitor	asthma
PDE4B	Pde4b	Endo	1	2.55706253663997e-54	< 0.01	Theophylline	Inhibitor	asthma, COPD
PDE4B	Pde4b	LymEndo	0.520452224600338	0.54318500673221	>= 0.05	Theophylline	Inhibitor	asthma, COPD
PDE4B	Pde4b	MyoFB	0.49499580415429	0.21931802168572	>= 0.05	Theophylline	Inhibitor	asthma, COPD
PDE4B	Pde4b	FB	0.636146356694612	0.110735734361212	>= 0.05	Theophylline	Inhibitor	asthma, COPD
PDE4B	Pde4b	Pcyte	-1	0.424045265829903	>= 0.05	Theophylline	Inhibitor	asthma, COPD
PDE4B	Pde4b	AT2	0.714575526949778	0.0333819909866301	[0.01, 0.05)	Theophylline	Inhibitor	asthma, COPD
PDE4B	Pde4b	AT1	0.385617011929119	0.671819713577322	>= 0.05	Theophylline	Inhibitor	asthma, COPD
PDE4B	Pde4b	Ciliated	0.158797184825753	0.838888868752907	>= 0.05	Theophylline	Inhibitor	asthma, COPD
PDE4B	Pde4b	Mono	0.446736628463657	0.0511998433913705	>= 0.05	Theophylline	Inhibitor	asthma, COPD
PDE4B	Pde4b	DC	0.206619986491404	0.501300286644425	>= 0.05	Theophylline	Inhibitor	asthma, COPD
PDE4B	Pde4b	Mphage	0.170468352257668	0.563477090885434	>= 0.05	Theophylline	Inhibitor	asthma, COPD
PDE4B	Pde4b	Mphage-DC	0.684344138181523	0.348536403068527	>= 0.05	Theophylline	Inhibitor	asthma, COPD
PDE4B	Pde4b	Baso	0.284480996493017	0.776501621744066	>= 0.05	Theophylline	Inhibitor	asthma, COPD
PDE4B	Pde4b	NK	0.504809854359104	0.15313160022566	>= 0.05	Theophylline	Inhibitor	asthma, COPD
PDE4B	Pde4b	NK-T	0.893962652596881	0.126318479753264	>= 0.05	Theophylline	Inhibitor	asthma, COPD
PDE4B	Pde4b	Tcells	0.310741499088183	0.175053128832132	>= 0.05	Theophylline	Inhibitor	asthma, COPD
PDE4B	Pde4b	Bcells	0.138793812352566	0.382195803147221	>= 0.05	Theophylline	Inhibitor	asthma, COPD
PDE4B	Pde4b	MegK	1	0.191808265375678	>= 0.05	Theophylline	Inhibitor	asthma, COPD
PDE4B	Pde4b	Erythro	0.559842237448697	0.0506478728456827	>= 0.05	Theophylline	Inhibitor	asthma, COPD
PDE7B	Pde7b	Endo	-0.0237856669781065	0.979948317876115	>= 0.05	Dyphylline	Inhibitor	asthma
PDE7B	Pde7b	LymEndo	-0.847123657822574	0.807859545338017	>= 0.05	Dyphylline	Inhibitor	asthma
PDE7B	Pde7b	MyoFB	-0.010407708434718	0.993217102009882	>= 0.05	Dyphylline	Inhibitor	asthma
PDE7B	Pde7b	FB	-0.666745428273196	0.456182642485998	>= 0.05	Dyphylline	Inhibitor	asthma
PDE7B	Pde7b	AT2	0.251925311526233	0.717782170777011	>= 0.05	Dyphylline	Inhibitor	asthma
PDE7B	Pde7b	Ciliated	0.0621692536588064	0.97815223391784	>= 0.05	Dyphylline	Inhibitor	asthma
PDE7B	Pde7b	Mono	-0.235459981474922	0.838780563246984	>= 0.05	Dyphylline	Inhibitor	asthma
PDE7B	Pde7b	Mphage	-1	0.480959369098929	>= 0.05	Dyphylline	Inhibitor	asthma
PDE7B	Pde7b	NK-T	1	0.0997417640725867	>= 0.05	Dyphylline	Inhibitor	asthma
PDE7B	Pde7b	Tcells	1	0.323349091017393	>= 0.05	Dyphylline	Inhibitor	asthma
PDE7B	Pde7b	Bcells	-0.480254701400955	0.758573752749887	>= 0.05	Dyphylline	Inhibitor	asthma
CYSLTR1	Cysltr1	Endo	0.704791578236439	0.0843709266125961	>= 0.05	Montelukast	Inhibitor	asthma
CYSLTR1	Cysltr1	LymEndo	-1	0.46630966184596	>= 0.05	Montelukast	Inhibitor	asthma
CYSLTR1	Cysltr1	MyoFB	-1	0.160190039992015	>= 0.05	Montelukast	Inhibitor	asthma
CYSLTR1	Cysltr1	FB	-1	0.599101511714135	>= 0.05	Montelukast	Inhibitor	asthma
CYSLTR1	Cysltr1	Pcyte	-0.172643029671074	0.874683434957296	>= 0.05	Montelukast	Inhibitor	asthma
CYSLTR1	Cysltr1	AT2	0.387571781953218	0.770135903880862	>= 0.05	Montelukast	Inhibitor	asthma
CYSLTR1	Cysltr1	AT1	-1	0.413236428685375	>= 0.05	Montelukast	Inhibitor	asthma
CYSLTR1	Cysltr1	Ciliated	-1	0.73637229875743	>= 0.05	Montelukast	Inhibitor	asthma
CYSLTR1	Cysltr1	Mono	0.845757600025899	0.0439962559402941	[0.01, 0.05)	Montelukast	Inhibitor	asthma
CYSLTR1	Cysltr1	DC	0.0741423390085728	0.821988115134067	>= 0.05	Montelukast	Inhibitor	asthma
CYSLTR1	Cysltr1	Mphage	0.426475742457713	0.630840486449366	>= 0.05	Montelukast	Inhibitor	asthma
CYSLTR1	Cysltr1	Mphage-DC	0.54845703553627	0.460549504448701	>= 0.05	Montelukast	Inhibitor	asthma
CYSLTR1	Cysltr1	Baso	1	0.692936697758636	>= 0.05	Montelukast	Inhibitor	asthma
CYSLTR1	Cysltr1	NK	1	0.247078155430586	>= 0.05	Montelukast	Inhibitor	asthma
CYSLTR1	Cysltr1	NK-T	0.193342777645501	0.787997577111091	>= 0.05	Montelukast	Inhibitor	asthma
CYSLTR1	Cysltr1	Tcells	0.391186981730558	0.773018209393961	>= 0.05	Montelukast	Inhibitor	asthma
CYSLTR1	Cysltr1	Bcells	0.652797406468408	0.312774529479051	>= 0.05	Montelukast	Inhibitor	asthma
CYSLTR1	Cysltr1	Erythro	0.383052460651411	0.759673767988986	>= 0.05	Montelukast	Inhibitor	asthma
CYSLTR1	Cysltr1	Endo	0.704791578236439	0.0843709266125961	>= 0.05	Nedocromil	Inhibitor	asthma
CYSLTR1	Cysltr1	LymEndo	-1	0.46630966184596	>= 0.05	Nedocromil	Inhibitor	asthma
CYSLTR1	Cysltr1	MyoFB	-1	0.160190039992015	>= 0.05	Nedocromil	Inhibitor	asthma
CYSLTR1	Cysltr1	FB	-1	0.599101511714135	>= 0.05	Nedocromil	Inhibitor	asthma
CYSLTR1	Cysltr1	Pcyte	-0.172643029671074	0.874683434957296	>= 0.05	Nedocromil	Inhibitor	asthma
CYSLTR1	Cysltr1	AT2	0.387571781953218	0.770135903880862	>= 0.05	Nedocromil	Inhibitor	asthma
CYSLTR1	Cysltr1	AT1	-1	0.413236428685375	>= 0.05	Nedocromil	Inhibitor	asthma
CYSLTR1	Cysltr1	Ciliated	-1	0.73637229875743	>= 0.05	Nedocromil	Inhibitor	asthma
CYSLTR1	Cysltr1	Mono	0.845757600025899	0.0439962559402941	[0.01, 0.05)	Nedocromil	Inhibitor	asthma
CYSLTR1	Cysltr1	DC	0.0741423390085728	0.821988115134067	>= 0.05	Nedocromil	Inhibitor	asthma
CYSLTR1	Cysltr1	Mphage	0.426475742457713	0.630840486449366	>= 0.05	Nedocromil	Inhibitor	asthma
CYSLTR1	Cysltr1	Mphage-DC	0.54845703553627	0.460549504448701	>= 0.05	Nedocromil	Inhibitor	asthma
CYSLTR1	Cysltr1	Baso	1	0.692936697758636	>= 0.05	Nedocromil	Inhibitor	asthma
CYSLTR1	Cysltr1	NK	1	0.247078155430586	>= 0.05	Nedocromil	Inhibitor	asthma
CYSLTR1	Cysltr1	NK-T	0.193342777645501	0.787997577111091	>= 0.05	Nedocromil	Inhibitor	asthma
CYSLTR1	Cysltr1	Tcells	0.391186981730558	0.773018209393961	>= 0.05	Nedocromil	Inhibitor	asthma
CYSLTR1	Cysltr1	Bcells	0.652797406468408	0.312774529479051	>= 0.05	Nedocromil	Inhibitor	asthma
CYSLTR1	Cysltr1	Erythro	0.383052460651411	0.759673767988986	>= 0.05	Nedocromil	Inhibitor	asthma
CYSLTR1	Cysltr1	Endo	0.704791578236439	0.0843709266125961	>= 0.05	Zafirlukast	Inhibitor	asthma
CYSLTR1	Cysltr1	LymEndo	-1	0.46630966184596	>= 0.05	Zafirlukast	Inhibitor	asthma
CYSLTR1	Cysltr1	MyoFB	-1	0.160190039992015	>= 0.05	Zafirlukast	Inhibitor	asthma
CYSLTR1	Cysltr1	FB	-1	0.599101511714135	>= 0.05	Zafirlukast	Inhibitor	asthma
CYSLTR1	Cysltr1	Pcyte	-0.172643029671074	0.874683434957296	>= 0.05	Zafirlukast	Inhibitor	asthma
CYSLTR1	Cysltr1	AT2	0.387571781953218	0.770135903880862	>= 0.05	Zafirlukast	Inhibitor	asthma
CYSLTR1	Cysltr1	AT1	-1	0.413236428685375	>= 0.05	Zafirlukast	Inhibitor	asthma
CYSLTR1	Cysltr1	Ciliated	-1	0.73637229875743	>= 0.05	Zafirlukast	Inhibitor	asthma
CYSLTR1	Cysltr1	Mono	0.845757600025899	0.0439962559402941	[0.01, 0.05)	Zafirlukast	Inhibitor	asthma
CYSLTR1	Cysltr1	DC	0.0741423390085728	0.821988115134067	>= 0.05	Zafirlukast	Inhibitor	asthma
CYSLTR1	Cysltr1	Mphage	0.426475742457713	0.630840486449366	>= 0.05	Zafirlukast	Inhibitor	asthma
CYSLTR1	Cysltr1	Mphage-DC	0.54845703553627	0.460549504448701	>= 0.05	Zafirlukast	Inhibitor	asthma
CYSLTR1	Cysltr1	Baso	1	0.692936697758636	>= 0.05	Zafirlukast	Inhibitor	asthma
CYSLTR1	Cysltr1	NK	1	0.247078155430586	>= 0.05	Zafirlukast	Inhibitor	asthma
CYSLTR1	Cysltr1	NK-T	0.193342777645501	0.787997577111091	>= 0.05	Zafirlukast	Inhibitor	asthma
CYSLTR1	Cysltr1	Tcells	0.391186981730558	0.773018209393961	>= 0.05	Zafirlukast	Inhibitor	asthma
CYSLTR1	Cysltr1	Bcells	0.652797406468408	0.312774529479051	>= 0.05	Zafirlukast	Inhibitor	asthma
CYSLTR1	Cysltr1	Erythro	0.383052460651411	0.759673767988986	>= 0.05	Zafirlukast	Inhibitor	asthma
PDE3A	Pde3a	Endo	0.00726316170460693	0.957029682346594	>= 0.05	Aminophylline	Inhibitor	asthma, COPD
PDE3A	Pde3a	LymEndo	1	0.271761720380321	>= 0.05	Aminophylline	Inhibitor	asthma, COPD
PDE3A	Pde3a	MyoFB	0.201274828350447	0.44179662849549	>= 0.05	Aminophylline	Inhibitor	asthma, COPD
PDE3A	Pde3a	FB	0.163566518915004	0.809803574179299	>= 0.05	Aminophylline	Inhibitor	asthma, COPD
PDE3A	Pde3a	Pcyte	0.271173771409023	0.64456331928977	>= 0.05	Aminophylline	Inhibitor	asthma, COPD
PDE3A	Pde3a	AT2	0.47308510531632	0.315452331509092	>= 0.05	Aminophylline	Inhibitor	asthma, COPD
PDE3A	Pde3a	AT1	0.52523592374147	0.694508666465035	>= 0.05	Aminophylline	Inhibitor	asthma, COPD
PDE3A	Pde3a	Ciliated	0.411046268754919	0.771330613177715	>= 0.05	Aminophylline	Inhibitor	asthma, COPD
PDE3A	Pde3a	Mono	0.628481997074688	0.109157657092705	>= 0.05	Aminophylline	Inhibitor	asthma, COPD
PDE3A	Pde3a	DC	0.348755368029825	0.528352813851408	>= 0.05	Aminophylline	Inhibitor	asthma, COPD
PDE3A	Pde3a	Mphage	-0.387481972773931	0.434546065205465	>= 0.05	Aminophylline	Inhibitor	asthma, COPD
PDE3A	Pde3a	Mphage-DC	0.27942434865452	0.803210010895714	>= 0.05	Aminophylline	Inhibitor	asthma, COPD
PDE3A	Pde3a	Baso	1	0.190295243140811	>= 0.05	Aminophylline	Inhibitor	asthma, COPD
PDE3A	Pde3a	NK	-0.00535015656490039	0.993962884549691	>= 0.05	Aminophylline	Inhibitor	asthma, COPD
PDE3A	Pde3a	NK-T	-1	0.207210515328517	>= 0.05	Aminophylline	Inhibitor	asthma, COPD
PDE3A	Pde3a	Tcells	0.307850561040052	0.505283995816615	>= 0.05	Aminophylline	Inhibitor	asthma, COPD
PDE3A	Pde3a	Bcells	0.687698397635283	0.0264304319469582	[0.01, 0.05)	Aminophylline	Inhibitor	asthma, COPD
PDE3A	Pde3a	MegK	-0.664779998936303	0.71085787912782	>= 0.05	Aminophylline	Inhibitor	asthma, COPD
PDE3A	Pde3a	Erythro	0.946369404753042	0.0431167450490569	[0.01, 0.05)	Aminophylline	Inhibitor	asthma, COPD
PDE3A	Pde3a	Endo	0.00726316170460693	0.957029682346594	>= 0.05	Oxtriphylline	Inhibitor	asthma, COPD
PDE3A	Pde3a	LymEndo	1	0.271761720380321	>= 0.05	Oxtriphylline	Inhibitor	asthma, COPD
PDE3A	Pde3a	MyoFB	0.201274828350447	0.44179662849549	>= 0.05	Oxtriphylline	Inhibitor	asthma, COPD
PDE3A	Pde3a	FB	0.163566518915004	0.809803574179299	>= 0.05	Oxtriphylline	Inhibitor	asthma, COPD
PDE3A	Pde3a	Pcyte	0.271173771409023	0.64456331928977	>= 0.05	Oxtriphylline	Inhibitor	asthma, COPD
PDE3A	Pde3a	AT2	0.47308510531632	0.315452331509092	>= 0.05	Oxtriphylline	Inhibitor	asthma, COPD
PDE3A	Pde3a	AT1	0.52523592374147	0.694508666465035	>= 0.05	Oxtriphylline	Inhibitor	asthma, COPD
PDE3A	Pde3a	Ciliated	0.411046268754919	0.771330613177715	>= 0.05	Oxtriphylline	Inhibitor	asthma, COPD
PDE3A	Pde3a	Mono	0.628481997074688	0.109157657092705	>= 0.05	Oxtriphylline	Inhibitor	asthma, COPD
PDE3A	Pde3a	DC	0.348755368029825	0.528352813851408	>= 0.05	Oxtriphylline	Inhibitor	asthma, COPD
PDE3A	Pde3a	Mphage	-0.387481972773931	0.434546065205465	>= 0.05	Oxtriphylline	Inhibitor	asthma, COPD
PDE3A	Pde3a	Mphage-DC	0.27942434865452	0.803210010895714	>= 0.05	Oxtriphylline	Inhibitor	asthma, COPD
PDE3A	Pde3a	Baso	1	0.190295243140811	>= 0.05	Oxtriphylline	Inhibitor	asthma, COPD
PDE3A	Pde3a	NK	-0.00535015656490039	0.993962884549691	>= 0.05	Oxtriphylline	Inhibitor	asthma, COPD
PDE3A	Pde3a	NK-T	-1	0.207210515328517	>= 0.05	Oxtriphylline	Inhibitor	asthma, COPD
PDE3A	Pde3a	Tcells	0.307850561040052	0.505283995816615	>= 0.05	Oxtriphylline	Inhibitor	asthma, COPD
PDE3A	Pde3a	Bcells	0.687698397635283	0.0264304319469582	[0.01, 0.05)	Oxtriphylline	Inhibitor	asthma, COPD
PDE3A	Pde3a	MegK	-0.664779998936303	0.71085787912782	>= 0.05	Oxtriphylline	Inhibitor	asthma, COPD
PDE3A	Pde3a	Erythro	0.946369404753042	0.0431167450490569	[0.01, 0.05)	Oxtriphylline	Inhibitor	asthma, COPD
PDE3A	Pde3a	Endo	0.00726316170460693	0.957029682346594	>= 0.05	Theophylline	Inhibitor	asthma, COPD
PDE3A	Pde3a	LymEndo	1	0.271761720380321	>= 0.05	Theophylline	Inhibitor	asthma, COPD
PDE3A	Pde3a	MyoFB	0.201274828350447	0.44179662849549	>= 0.05	Theophylline	Inhibitor	asthma, COPD
PDE3A	Pde3a	FB	0.163566518915004	0.809803574179299	>= 0.05	Theophylline	Inhibitor	asthma, COPD
PDE3A	Pde3a	Pcyte	0.271173771409023	0.64456331928977	>= 0.05	Theophylline	Inhibitor	asthma, COPD
PDE3A	Pde3a	AT2	0.47308510531632	0.315452331509092	>= 0.05	Theophylline	Inhibitor	asthma, COPD
PDE3A	Pde3a	AT1	0.52523592374147	0.694508666465035	>= 0.05	Theophylline	Inhibitor	asthma, COPD
PDE3A	Pde3a	Ciliated	0.411046268754919	0.771330613177715	>= 0.05	Theophylline	Inhibitor	asthma, COPD
PDE3A	Pde3a	Mono	0.628481997074688	0.109157657092705	>= 0.05	Theophylline	Inhibitor	asthma, COPD
PDE3A	Pde3a	DC	0.348755368029825	0.528352813851408	>= 0.05	Theophylline	Inhibitor	asthma, COPD
PDE3A	Pde3a	Mphage	-0.387481972773931	0.434546065205465	>= 0.05	Theophylline	Inhibitor	asthma, COPD
PDE3A	Pde3a	Mphage-DC	0.27942434865452	0.803210010895714	>= 0.05	Theophylline	Inhibitor	asthma, COPD
PDE3A	Pde3a	Baso	1	0.190295243140811	>= 0.05	Theophylline	Inhibitor	asthma, COPD
PDE3A	Pde3a	NK	-0.00535015656490039	0.993962884549691	>= 0.05	Theophylline	Inhibitor	asthma, COPD
PDE3A	Pde3a	NK-T	-1	0.207210515328517	>= 0.05	Theophylline	Inhibitor	asthma, COPD
PDE3A	Pde3a	Tcells	0.307850561040052	0.505283995816615	>= 0.05	Theophylline	Inhibitor	asthma, COPD
PDE3A	Pde3a	Bcells	0.687698397635283	0.0264304319469582	[0.01, 0.05)	Theophylline	Inhibitor	asthma, COPD
PDE3A	Pde3a	MegK	-0.664779998936303	0.71085787912782	>= 0.05	Theophylline	Inhibitor	asthma, COPD
PDE3A	Pde3a	Erythro	0.946369404753042	0.0431167450490569	[0.01, 0.05)	Theophylline	Inhibitor	asthma, COPD
HDAC2	Hdac2	Endo	-0.0816417957976689	0.515500051590493	>= 0.05	Aminophylline	Activator	asthma, COPD
HDAC2	Hdac2	LymEndo	-0.24597830727186	0.831592880568115	>= 0.05	Aminophylline	Activator	asthma, COPD
HDAC2	Hdac2	MyoFB	0.302066804920849	0.452233463858239	>= 0.05	Aminophylline	Activator	asthma, COPD
HDAC2	Hdac2	FB	0.12935442906144	0.712949569610508	>= 0.05	Aminophylline	Activator	asthma, COPD
HDAC2	Hdac2	Pcyte	0.611214388783878	0.570464768975221	>= 0.05	Aminophylline	Activator	asthma, COPD
HDAC2	Hdac2	AT2	0.490654155767932	0.12889076124877	>= 0.05	Aminophylline	Activator	asthma, COPD
HDAC2	Hdac2	AT1	0.12452807846719	0.89725106756113	>= 0.05	Aminophylline	Activator	asthma, COPD
HDAC2	Hdac2	Ciliated	0.314634293840076	0.624878705815771	>= 0.05	Aminophylline	Activator	asthma, COPD
HDAC2	Hdac2	Mono	-0.232045598265388	0.409431639869477	>= 0.05	Aminophylline	Activator	asthma, COPD
HDAC2	Hdac2	DC	0.0238603303560368	0.941661700269149	>= 0.05	Aminophylline	Activator	asthma, COPD
HDAC2	Hdac2	Mphage	0.178902769873069	0.56357723320848	>= 0.05	Aminophylline	Activator	asthma, COPD
HDAC2	Hdac2	Mphage-DC	-0.649449158835068	0.417064555135639	>= 0.05	Aminophylline	Activator	asthma, COPD
HDAC2	Hdac2	Baso	-0.0822157393766427	0.933389742610012	>= 0.05	Aminophylline	Activator	asthma, COPD
HDAC2	Hdac2	NK	-0.382527566396605	0.324101868048942	>= 0.05	Aminophylline	Activator	asthma, COPD
HDAC2	Hdac2	NK-T	-0.633505343880449	0.266011235606042	>= 0.05	Aminophylline	Activator	asthma, COPD
HDAC2	Hdac2	Tcells	-0.286510390739813	0.281546797393375	>= 0.05	Aminophylline	Activator	asthma, COPD
HDAC2	Hdac2	Bcells	-0.445098094211325	0.0333438994460026	[0.01, 0.05)	Aminophylline	Activator	asthma, COPD
HDAC2	Hdac2	MegK	-0.084730316445255	0.967564717263871	>= 0.05	Aminophylline	Activator	asthma, COPD
HDAC2	Hdac2	Erythro	0.214347386889842	0.692929202421514	>= 0.05	Aminophylline	Activator	asthma, COPD
HDAC2	Hdac2	Endo	-0.0816417957976689	0.515500051590493	>= 0.05	Oxtriphylline	Activator	asthma, COPD
HDAC2	Hdac2	LymEndo	-0.24597830727186	0.831592880568115	>= 0.05	Oxtriphylline	Activator	asthma, COPD
HDAC2	Hdac2	MyoFB	0.302066804920849	0.452233463858239	>= 0.05	Oxtriphylline	Activator	asthma, COPD
HDAC2	Hdac2	FB	0.12935442906144	0.712949569610508	>= 0.05	Oxtriphylline	Activator	asthma, COPD
HDAC2	Hdac2	Pcyte	0.611214388783878	0.570464768975221	>= 0.05	Oxtriphylline	Activator	asthma, COPD
HDAC2	Hdac2	AT2	0.490654155767932	0.12889076124877	>= 0.05	Oxtriphylline	Activator	asthma, COPD
HDAC2	Hdac2	AT1	0.12452807846719	0.89725106756113	>= 0.05	Oxtriphylline	Activator	asthma, COPD
HDAC2	Hdac2	Ciliated	0.314634293840076	0.624878705815771	>= 0.05	Oxtriphylline	Activator	asthma, COPD
HDAC2	Hdac2	Mono	-0.232045598265388	0.409431639869477	>= 0.05	Oxtriphylline	Activator	asthma, COPD
HDAC2	Hdac2	DC	0.0238603303560368	0.941661700269149	>= 0.05	Oxtriphylline	Activator	asthma, COPD
HDAC2	Hdac2	Mphage	0.178902769873069	0.56357723320848	>= 0.05	Oxtriphylline	Activator	asthma, COPD
HDAC2	Hdac2	Mphage-DC	-0.649449158835068	0.417064555135639	>= 0.05	Oxtriphylline	Activator	asthma, COPD
HDAC2	Hdac2	Baso	-0.0822157393766427	0.933389742610012	>= 0.05	Oxtriphylline	Activator	asthma, COPD
HDAC2	Hdac2	NK	-0.382527566396605	0.324101868048942	>= 0.05	Oxtriphylline	Activator	asthma, COPD
HDAC2	Hdac2	NK-T	-0.633505343880449	0.266011235606042	>= 0.05	Oxtriphylline	Activator	asthma, COPD
HDAC2	Hdac2	Tcells	-0.286510390739813	0.281546797393375	>= 0.05	Oxtriphylline	Activator	asthma, COPD
HDAC2	Hdac2	Bcells	-0.445098094211325	0.0333438994460026	[0.01, 0.05)	Oxtriphylline	Activator	asthma, COPD
HDAC2	Hdac2	MegK	-0.084730316445255	0.967564717263871	>= 0.05	Oxtriphylline	Activator	asthma, COPD
HDAC2	Hdac2	Erythro	0.214347386889842	0.692929202421514	>= 0.05	Oxtriphylline	Activator	asthma, COPD
HDAC2	Hdac2	Endo	-0.0816417957976689	0.515500051590493	>= 0.05	Theophylline	Activator	asthma, COPD
HDAC2	Hdac2	LymEndo	-0.24597830727186	0.831592880568115	>= 0.05	Theophylline	Activator	asthma, COPD
HDAC2	Hdac2	MyoFB	0.302066804920849	0.452233463858239	>= 0.05	Theophylline	Activator	asthma, COPD
HDAC2	Hdac2	FB	0.12935442906144	0.712949569610508	>= 0.05	Theophylline	Activator	asthma, COPD
HDAC2	Hdac2	Pcyte	0.611214388783878	0.570464768975221	>= 0.05	Theophylline	Activator	asthma, COPD
HDAC2	Hdac2	AT2	0.490654155767932	0.12889076124877	>= 0.05	Theophylline	Activator	asthma, COPD
HDAC2	Hdac2	AT1	0.12452807846719	0.89725106756113	>= 0.05	Theophylline	Activator	asthma, COPD
HDAC2	Hdac2	Ciliated	0.314634293840076	0.624878705815771	>= 0.05	Theophylline	Activator	asthma, COPD
HDAC2	Hdac2	Mono	-0.232045598265388	0.409431639869477	>= 0.05	Theophylline	Activator	asthma, COPD
HDAC2	Hdac2	DC	0.0238603303560368	0.941661700269149	>= 0.05	Theophylline	Activator	asthma, COPD
HDAC2	Hdac2	Mphage	0.178902769873069	0.56357723320848	>= 0.05	Theophylline	Activator	asthma, COPD
HDAC2	Hdac2	Mphage-DC	-0.649449158835068	0.417064555135639	>= 0.05	Theophylline	Activator	asthma, COPD
HDAC2	Hdac2	Baso	-0.0822157393766427	0.933389742610012	>= 0.05	Theophylline	Activator	asthma, COPD
HDAC2	Hdac2	NK	-0.382527566396605	0.324101868048942	>= 0.05	Theophylline	Activator	asthma, COPD
HDAC2	Hdac2	NK-T	-0.633505343880449	0.266011235606042	>= 0.05	Theophylline	Activator	asthma, COPD
HDAC2	Hdac2	Tcells	-0.286510390739813	0.281546797393375	>= 0.05	Theophylline	Activator	asthma, COPD
HDAC2	Hdac2	Bcells	-0.445098094211325	0.0333438994460026	[0.01, 0.05)	Theophylline	Activator	asthma, COPD
HDAC2	Hdac2	MegK	-0.084730316445255	0.967564717263871	>= 0.05	Theophylline	Activator	asthma, COPD
HDAC2	Hdac2	Erythro	0.214347386889842	0.692929202421514	>= 0.05	Theophylline	Activator	asthma, COPD
TTLL3	Ttll3	Endo	-0.275970134669488	0.583715611096847	>= 0.05	Theophylline	Unknown	asthma, COPD
TTLL3	Ttll3	LymEndo	0.395073379006257	0.87845802876234	>= 0.05	Theophylline	Unknown	asthma, COPD
TTLL3	Ttll3	MyoFB	-0.644819343313781	0.69339601967318	>= 0.05	Theophylline	Unknown	asthma, COPD
TTLL3	Ttll3	FB	0.281981033005175	0.899490009490748	>= 0.05	Theophylline	Unknown	asthma, COPD
TTLL3	Ttll3	AT2	-0.0108393151184841	0.992586895305636	>= 0.05	Theophylline	Unknown	asthma, COPD
TTLL3	Ttll3	Ciliated	0.32873425312366	0.539168552643773	>= 0.05	Theophylline	Unknown	asthma, COPD
TTLL3	Ttll3	Mono	0.624054354957692	0.395889207449371	>= 0.05	Theophylline	Unknown	asthma, COPD
TTLL3	Ttll3	DC	-0.193087317231872	0.83380084166553	>= 0.05	Theophylline	Unknown	asthma, COPD
TTLL3	Ttll3	Mphage	-0.500792919491095	0.342693001264333	>= 0.05	Theophylline	Unknown	asthma, COPD
TTLL3	Ttll3	Mphage-DC	1	0.409646187334343	>= 0.05	Theophylline	Unknown	asthma, COPD
TTLL3	Ttll3	NK	-0.342530066134313	0.733947748240858	>= 0.05	Theophylline	Unknown	asthma, COPD
TTLL3	Ttll3	NK-T	-1	0.332814564160921	>= 0.05	Theophylline	Unknown	asthma, COPD
TTLL3	Ttll3	Tcells	-0.22245590037918	0.771390155934567	>= 0.05	Theophylline	Unknown	asthma, COPD
TTLL3	Ttll3	Bcells	-0.305101848256494	0.543644179639949	>= 0.05	Theophylline	Unknown	asthma, COPD
TTLL3	Ttll3	Erythro	1	0.0409422884962652	[0.01, 0.05)	Theophylline	Unknown	asthma, COPD
