# Supplementary material for: Short-term exposure to intermittent hypoxia leads to changes in gene expression seen in chronic pulmonary disease
Source: eLife. 2021 Feb 18;10:e63003. doi: 10.7554/eLife.63003 (PMC7909952; doi:10.7554/eLife.63003)
Supplement: Figure 6—source data 1. [file elife-63003-fig6-data1.zip › Figure6-sourcedata6/Figure6D.csv]

from	to	number_of_interactions
AT1	AT1_gain	2
AT1	AT2_gain	1
AT1	Ciliated_gain	1
AT1	Endo_gain	1
AT1	FB_gain	1
AT1	LymEndo_gain	2
AT1	Mphage_gain	1
AT1	MphageDC_gain	1
AT1	MyoFB_gain	2
AT1	NK_gain	1
AT2	AT1_gain	1
AT2	Baso_gain	2
AT2	DC_gain	1
AT2	Endo_gain	1
AT2	LymEndo_gain	1
AT2	MphageDC_gain	2
AT2	MyoFB_gain	4
AT2	NK_gain	1
Baso	AT1_gain	4
Baso	AT2_gain	2
Baso	Ciliated_gain	2
Baso	DC_gain	1
Baso	Endo_gain	1
Baso	FB_gain	2
Baso	MyoFB_gain	6
Bcells	MphageDC_gain	1
Ciliated	AT1_gain	2
Ciliated	AT2_gain	2
Ciliated	Baso_gain	2
Ciliated	Ciliated_gain	2
Ciliated	Endo_gain	1
Ciliated	FB_gain	2
Ciliated	LymEndo_gain	2
Ciliated	MphageDC_gain	2
Ciliated	MyoFB_gain	9
Ciliated	NK_gain	1
DC	AT1_gain	2
DC	Ciliated_gain	2
DC	DC_gain	1
DC	FB_gain	1
DC	LymEndo_gain	1
DC	MyoFB_gain	6
Endo	LymEndo_gain	2
Endo	MphageDC_gain	1
Endo	MyoFB_gain	2
FB	Baso_gain	1
FB	MphageDC_gain	1
FB	MyoFB_gain	6
LymEndo	Mphage_gain	1
LymEndo	MphageDC_gain	1
LymEndo	MyoFB_gain	4
MegK	AT1_gain	1
MegK	DC_gain	1
MegK	MyoFB_gain	1
Mono	DC_gain	1
Mono	LymEndo_gain	1
Mono	MyoFB_gain	1
Mphage	DC_gain	1
Mphage	LymEndo_gain	1
Mphage	MyoFB_gain	1
MphageDC	AT1_gain	5
MphageDC	AT2_gain	2
MphageDC	Ciliated_gain	4
MphageDC	DC_gain	1
MphageDC	Endo_gain	1
MphageDC	FB_gain	3
MphageDC	MyoFB_gain	6
MyoFB	AT1_gain	4
MyoFB	AT2_gain	2
MyoFB	Bcells_gain	2
MyoFB	Ciliated_gain	4
MyoFB	DC_gain	1
MyoFB	Endo_gain	4
MyoFB	FB_gain	5
MyoFB	LymEndo_gain	2
MyoFB	Mono_gain	1
MyoFB	Mphage_gain	2
MyoFB	MphageDC_gain	3
MyoFB	MyoFB_gain	9
MyoFB	NK_gain	1
NKT	Mphage_gain	1
NKT	MyoFB_gain	1
Tcells	AT1_gain	1
AT1	AT2_loss	1
AT1	Ciliated_loss	1
AT1	DC_loss	1
AT1	Endo_loss	1
AT1	FB_loss	1
AT1	Mono_loss	1
AT1	MphageDC_loss	1
AT1	MyoFB_loss	1
AT1	NK_loss	1
AT1	NKT_loss	1
AT1	Tcells_loss	1
AT2	AT1_loss	1
AT2	Ciliated_loss	1
AT2	Endo_loss	2
AT2	FB_loss	1
AT2	LymEndo_loss	1
AT2	Mono_loss	1
AT2	MyoFB_loss	1
AT2	Pcyte_loss	1
Baso	Baso_loss	1
Bcells	AT2_loss	1
Bcells	LymEndo_loss	1
Bcells	MphageDC_loss	2
Bcells	MyoFB_loss	1
Bcells	Pcyte_loss	1
Ciliated	DC_loss	1
Ciliated	Endo_loss	2
Ciliated	FB_loss	1
Ciliated	LymEndo_loss	1
Ciliated	Mono_loss	1
Ciliated	Pcyte_loss	1
DC	Baso_loss	1
DC	FB_loss	1
DC	LymEndo_loss	1
DC	Mono_loss	1
DC	Pcyte_loss	1
Endo	Ciliated_loss	1
Endo	Endo_loss	1
Endo	MphageDC_loss	1
Erythro	LymEndo_loss	1
Erythro	Pcyte_loss	1
FB	Baso_loss	1
FB	Endo_loss	1
FB	FB_loss	1
FB	Mono_loss	1
LymEndo	AT2_loss	1
LymEndo	Baso_loss	1
LymEndo	FB_loss	1
LymEndo	LymEndo_loss	1
LymEndo	Mono_loss	1
LymEndo	Pcyte_loss	1
Mono	Ciliated_loss	1
Mono	LymEndo_loss	1
Mono	MphageDC_loss	1
Mono	Pcyte_loss	1
Mphage	AT2_loss	2
Mphage	Ciliated_loss	2
Mphage	DC_loss	1
Mphage	FB_loss	1
Mphage	MphageDC_loss	1
MphageDC	AT2_loss	1
MphageDC	Ciliated_loss	1
MphageDC	LymEndo_loss	1
MphageDC	Mono_loss	1
MphageDC	MphageDC_loss	2
MphageDC	MyoFB_loss	1
MphageDC	Pcyte_loss	1
MyoFB	FB_loss	1
MyoFB	LymEndo_loss	1
MyoFB	Pcyte_loss	1
NK	AT1_loss	1
NK	LymEndo_loss	1
NKT	Baso_loss	1
NKT	LymEndo_loss	1
Tcells	AT2_loss	1
Tcells	Baso_loss	1
Tcells	Ciliated_loss	1
Tcells	LymEndo_loss	1
Tcells	Pcyte_loss	1
